# Supplementary material for: Machine learning models reveal microbial signatures in healthy human tissues, challenging the sterility of human organs
Source: Front Microbiol. 2025 Jan 27;15:1512304. doi: 10.3389/fmicb.2024.1512304 (PMC11808598; doi:10.3389/fmicb.2024.1512304)
Supplement: Supplementary file 1 [file Data_Sheet_1.zip]

Archive with 31 entries (30 files):
- Supplementary_new/
- Supplementary_new/Supplementary_Figure1.jpeg
- Supplementary_new/Supplementary_Figure2.jpeg
- Supplementary_new/Supplementary_Figure3.jpeg
- Supplementary_new/Supplementary_File11.csv
- Supplementary_new/Supplementary_File12.csv
- Supplementary_new/Supplementary_File13.csv
- Supplementary_new/Supplementary_File14.xlsx
- Supplementary_new/Supplementary_File15.csv
- Supplementary_new/Supplementary_File16.xlsx
- Supplementary_new/Supplementary_File17.xlsx
- Supplementary_new/Supplementary_File18.csv
- Supplementary_new/Supplementary_File19.csv
- Supplementary_new/Supplementary_File20.csv
- Supplementary_new/Supplementary_File21.xlsx
- Supplementary_new/Supplementary_File22.xlsx
- Supplementary_new/Supplementary_File23.csv
- Supplementary_new/Supplementary_File24.csv
- Supplementary_new/Supplementary_File25.csv
- Supplementary_new/Supplementary_File1.csv
- Supplementary_new/Supplementary_File3.csv
- Supplementary_new/Supplementary_File2.csv
- Supplementary_new/Supplementary_File4.csv
- Supplementary_new/Supplementary_File5.csv
- Supplementary_new/Supplementary_File6.csv
- Supplementary_new/Supplementary_File7.csv
- Supplementary_new/Supplementary_File8.csv
- Supplementary_new/Supplementary_File9.csv
- Supplementary_new/Supplementary_File10.csv
- Supplementary_new/Supplementary_File26.csv
- Supplementary_new/Supplementary_Material_GTEx paper.docx
