# Supplementary material for: Machine learning models reveal microbial signatures in healthy human tissues, challenging the sterility of human organs
Source: Front Microbiol. 2025 Jan 27;15:1512304. doi: 10.3389/fmicb.2024.1512304 (PMC11808598; doi:10.3389/fmicb.2024.1512304)
Supplement: Supplementary file 1 [file Data_Sheet_1.zip › Supplementary_new/Supplementary_File11.csv]

	mean_AUROC	margin_of_error_AUROC	mean_AUPR	margin_of_error_AUPR	AUPR_random	relative_mean_AUPR
Adipose Tissue	0.605926432847938	0.002358332733948	0.116535361567557	0.001631360645679	0.083413693346191	1.39707710919719
Muscle	0.752353441196706	0.002358332733948	0.153307923667493	0.001631360645679	0.055448408871745	2.76487507553374
Blood Vessel	0.635192598838325	0.002358332733948	0.134726940077125	0.001631360645679	0.092092574734812	1.46295117130868
Heart	0.816295354559767	0.002358332733948	0.421753134550394	0.001631360645679	0.059546769527483	7.08272065633618
Uterus	0.528353851544359	0.002358332733948	0.01328583075288	0.001631360645679	0.009884281581485	1.34413721860839
Vagina	0.57258218146376	0.002358332733948	0.02113085746562	0.001631360645679	0.010607521697204	1.99206356289521
Breast	0.591417520023202	0.002358332733948	0.043147561524602	0.001631360645679	0.032304725168756	1.33564242689589
Skin	0.610946228465412	0.002358332733948	0.123157615035133	0.001631360645679	0.090405014464802	1.36228743244195
Salivary Gland	0.789790770143938	0.002358332733948	0.103343899341367	0.001631360645679	0.011089681774349	9.31892379278239
Brain	0.726386244285267	0.002358332733948	0.102525104426903	0.001631360645679	0.033992285438766	3.01612860399144
Adrenal Gland	0.590308785846691	0.002358332733948	0.026522146545919	0.001631360645679	0.017357762777242	1.52797033156212
Thyroid	0.595212641435817	0.002358332733948	0.06656704195746	0.001631360645679	0.045081967213115	1.47657802160184
Lung	0.583962959256722	0.002358332733948	0.056682942226609	0.001631360645679	0.039296046287367	1.44245916782805
Spleen	0.666848219434833	0.002358332733948	0.035369841192925	0.001631360645679	0.016393442622951	2.15756031276844
Pancreas	0.636698558817664	0.002358332733948	0.039725945780374	0.001631360645679	0.022661523625844	1.7530130116701
Esophagus	0.697322448559711	0.002358332733948	0.267776809052145	0.001631360645679	0.099083895853423	2.70252604366982
Stomach	0.764015391623778	0.002358332733948	0.414079798478033	0.001631360645679	0.024590163934426	16.8392451381067
Colon	0.90273904520715	0.002358332733948	0.586366263401742	0.001631360645679	0.054001928640309	10.8582466990644
Small Intestine	0.755834450664639	0.002358332733948	0.056271107665932	0.001631360645679	0.012777242044359	4.40401046411863
Prostate	0.574824676409037	0.002358332733948	0.024299463318103	0.001631360645679	0.016634522661524	1.46078512816654
Testis	0.822687052329582	0.002358332733948	0.133946173664708	0.001631360645679	0.024590163934426	5.44714439569813
Nerve	0.611449508833121	0.002358332733948	0.061436849919828	0.001631360645679	0.043153326904532	1.4236874495388
Blood	0.817622092572376	0.002358332733948	0.211587898493557	0.001631360645679	0.051350048216008	4.12050048333932
Pituitary	0.635215477507375	0.002358332733948	0.04087893098531	0.001631360645679	0.019286403085825	2.11957257158832
Ovary	0.564955299669294	0.002358332733948	0.01774126302525	0.001631360645679	0.012295081967213	1.44295605938696
Liver	0.790801710657699	0.002358332733948	0.395412244560059	0.001631360645679	0.015670202507232	25.2333844682327
Kidney	0.516799830261882	0.002358332733948	0.009067187264567	0.001631360645679	0.005785920925747	1.56711219889259
Bladder	0.924873038860729	0.002358332733948	0.021230872862102	0.001631360645679	0.001205400192864	17.6131321263999
