# Supplementary material for: Machine learning models reveal microbial signatures in healthy human tissues, challenging the sterility of human organs
Source: Front Microbiol. 2025 Jan 27;15:1512304. doi: 10.3389/fmicb.2024.1512304 (PMC11808598; doi:10.3389/fmicb.2024.1512304)
Supplement: Supplementary file 1 [file Data_Sheet_1.zip › Supplementary_new/Supplementary_File12.csv]

	mean_AUROC_contamination	mean_AUROC_Nocontamination	Wilcoxon_test_ROC_p.value	Wilcoxon_test_ROC_statistic	mean_AUPR_contamintaion	mean_AUPR_Nocontamination	Wilcoxon_test_PR_p.value	Wilcoxon_test_PR_statistic
Muscle	0.757468788560645	0.755480873920302	0.249296765292196	5472	0.362985593394212	0.359565463461671	0.158588138574891	5577.5
Heart	0.840823223302835	0.840496851292564	0.904700123970703	5049.5	0.629209471718385	0.632401107783028	0.489264375774447	4716.5
Salivary Gland	0.835470726105833	0.799098895740263	7.68776960046287E-14	8060	0.254616440948914	0.235635144166397	0.009295584899963	6065
Brain	0.769965889114825	0.736406812257876	7.31018840676222E-21	8835	0.273731893489313	0.226966942486238	2.17624859655634E-21	8887
Stomach	0.814154430248721	0.808405938544347	0.154302559228221	5583.5	0.551711087762439	0.542926365399439	0.178597598608935	5551
Colon	0.909725579912197	0.911238005013052	0.343733615544824	4612	0.7690743305982	0.77265696438328	0.226948882464725	4505
Small Intestine	0.772082332761578	0.720930360205832	6.14391263027205E-21	8842.5	0.126732986985077	0.103853957746244	5.64275467684547E-10	7538
Testis	0.806325562653417	0.810620656256469	0.078122359426212	4278.5	0.264627561360456	0.264858593009131	0.930877937985827	5036
Blood	0.857335999536313	0.857387391564752	0.84885120950394	5078.5	0.510285906724805	0.512595970267291	0.305362414713582	4580
Liver	0.831572549240928	0.835244144703426	0.356330760691462	4622	0.564040265200634	0.570199095151889	0.482383420454445	4712
Bladder	0.921610681658468	0.923359803232607	0.721287763365129	5146.5	0.094951444650345	0.08163885790545	0.30306238922389	5422
