# Supplementary material for: Machine learning models reveal microbial signatures in healthy human tissues, challenging the sterility of human organs
Source: Front Microbiol. 2025 Jan 27;15:1512304. doi: 10.3389/fmicb.2024.1512304 (PMC11808598; doi:10.3389/fmicb.2024.1512304)
Supplement: Supplementary file 1 [file Data_Sheet_1.zip › Supplementary_new/Supplementary_File13.csv]

	mean_AUROC	margin_of_error_AUROC	mean_AUPR	margin_of_error_PR	AUPR_random	relative_AUPR
Muscle	0.779336661523101	0.002943698481748	0.435836274651049	0.005828659579131	0.193602693602694	2.25118910558889
Heart	0.843270854935098	0.002769926653487	0.665268039754037	0.005761695038335	0.207912457912458	3.19975073371577
Stomach	0.831360316686527	0.004378482991792	0.593557545929561	0.007922697884996	0.085858585858586	6.91319965259136
Colon	0.924643111847955	0.002109490875238	0.846336172611785	0.003496803474591	0.188552188552189	4.48860434403035
Testis	0.848128814140758	0.003314934892084	0.399847417246156	0.007229740807959	0.085858585858586	4.65704638910229
Blood	0.867311520404478	0.001971939082845	0.585369064049905	0.005318533948622	0.179292929292929	3.26487534315159
Liver	0.835657853277622	0.006204941388766	0.586931649478835	0.011141949948538	0.054713804713805	10.7273046089363
Bladder	0.934327979712595	0.009277412156286	0.104220603798866	0.01742782036547	0.004208754208754	24.7628154626106
