# Supplementary material for: Machine learning models reveal microbial signatures in healthy human tissues, challenging the sterility of human organs
Source: Front Microbiol. 2025 Jan 27;15:1512304. doi: 10.3389/fmicb.2024.1512304 (PMC11808598; doi:10.3389/fmicb.2024.1512304)
Supplement: Supplementary file 1 [file Data_Sheet_1.zip › Supplementary_new/Supplementary_File14.xlsx]

## Sheet: Bladder
	Overall	microbiomes
Caldimonas thermodepolymerans	0.539945	Caldimonas thermodepolymerans
Burkholderia multivorans	0.113379	Burkholderia multivorans
Schizosaccharomyces pombe	0.0884586	Schizosaccharomyces pombe
Delftia lacustris	0.0483914	Delftia lacustris
Anoxybacillus flavithermus	0.031174	Anoxybacillus flavithermus
Mesorhizobium terrae	0.02035	Mesorhizobium terrae
Dietzia psychralcaliphila	0.0188768	Dietzia psychralcaliphila
Burkholderia thailandensis	0.0168621	Burkholderia thailandensis
Sphingomonas paucimobilis	0.0160929	Sphingomonas paucimobilis
Lactobacillus jensenii	0.0150129	Lactobacillus jensenii
Alfalfa mosaic virus	0.0139111	Alfalfa mosaic virus
Methanocaldococcus jannaschii	0.0115305	Methanocaldococcus jannaschii
Cupriavidus gilardii	0.0110995	Cupriavidus gilardii
Magnetococcus marinus	0.00802452	Magnetococcus marinus
Pseudomonas toyotomiensis	0.00730696	Pseudomonas toyotomiensis
Burkholderia glumae	0.00621538	Burkholderia glumae
Bacillus inaquosorum	0.00519919	Bacillus inaquosorum
Aspergillus puulaauensis	0.00366737	Aspergillus puulaauensis
Agrobacterium fabrum	0.00332928	Agrobacterium fabrum
Flagellatimonas centrodinii	0.00324783	Flagellatimonas centrodinii
Dissulfurimicrobium hydrothermale	0.00184814	Dissulfurimicrobium hydrothermale
Pseudomonas lurida	0.00179105	Pseudomonas lurida
Pseudomonas shirazica	0.00162445	Pseudomonas shirazica
Candidatus Methylopumilus turicensis	0.00153886	Candidatus Methylopumilus turicensis
Pseudomonas brassicacearum	0.00131743	Pseudomonas brassicacearum
Amylolactobacillus amylophilus	0.00113017	Amylolactobacillus amylophilus
Pseudomonas muyukensis	0.00112293	Pseudomonas muyukensis
Stenotrophomonas maltophilia	0.000974983	Stenotrophomonas maltophilia
Sulfuriferula plumbiphila	0.000913738	Sulfuriferula plumbiphila
Klebsiella oxytoca	0.00089286	Klebsiella oxytoca
Staphylococcus nepalensis	0.000762931	Staphylococcus nepalensis
Klebsiella pneumoniae	0.000708407	Klebsiella pneumoniae
Penicillium oxalicum	0.00070052	Penicillium oxalicum
Methyloradius palustris	0.00064915	Methyloradius palustris
Sphingobium amiense	0.00056844	Sphingobium amiense
Blautia producta	0.000524788	Blautia producta
Pandoraea apista	0.000450451	Pandoraea apista
Pseudomonas anuradhapurensis	0.000406032	Pseudomonas anuradhapurensis
Abiotrophia defectiva	0	Abiotrophia defectiva
Abyssicoccus albus	0	Abyssicoccus albus
Acaryochloris marina	0	Acaryochloris marina
Achromobacter denitrificans	0	Achromobacter denitrificans
Achromobacter insolitus	0	Achromobacter insolitus
Achromobacter spanius	0	Achromobacter spanius
Achromobacter xylosoxidans	0	Achromobacter xylosoxidans
Acidibrevibacterium fodinaquatile	0	Acidibrevibacterium fodinaquatile
Acidiferrobacter thiooxydans	0	Acidiferrobacter thiooxydans
Acidothermus cellulolyticus	0	Acidothermus cellulolyticus
Acidovorax antarcticus	0	Acidovorax antarcticus
Acidovorax avenae	0	Acidovorax avenae
Acidovorax carolinensis	0	Acidovorax carolinensis
Acidovorax citrulli	0	Acidovorax citrulli
Acidovorax monticola	0	Acidovorax monticola
Acinetobacter baumannii	0	Acinetobacter baumannii
Acinetobacter bereziniae	0	Acinetobacter bereziniae
Acinetobacter bouvetii	0	Acinetobacter bouvetii
Acinetobacter calcoaceticus	0	Acinetobacter calcoaceticus
Acinetobacter chinensis	0	Acinetobacter chinensis
Acinetobacter cumulans	0	Acinetobacter cumulans
Acinetobacter defluvii	0	Acinetobacter defluvii
Acinetobacter dispersus	0	Acinetobacter dispersus
Acinetobacter equi	0	Acinetobacter equi
Acinetobacter guillouiae	0	Acinetobacter guillouiae
Acinetobacter haemolyticus	0	Acinetobacter haemolyticus
Acinetobacter indicus	0	Acinetobacter indicus
Acinetobacter junii	0	Acinetobacter junii
Acinetobacter lactucae	0	Acinetobacter lactucae
Acinetobacter lanii	0	Acinetobacter lanii
Acinetobacter lwoffii	0	Acinetobacter lwoffii
Acinetobacter nosocomialis	0	Acinetobacter nosocomialis
Acinetobacter oleivorans	0	Acinetobacter oleivorans
Acinetobacter pittii	0	Acinetobacter pittii
Acinetobacter radioresistens	0	Acinetobacter radioresistens
Acinetobacter schindleri	0	Acinetobacter schindleri
Acinetobacter seifertii	0	Acinetobacter seifertii
Acinetobacter shaoyimingii	0	Acinetobacter shaoyimingii
Acinetobacter soli	0	Acinetobacter soli
Acinetobacter towneri	0	Acinetobacter towneri
Acinetobacter variabilis	0	Acinetobacter variabilis
Acinetobacter wanghuae	0	Acinetobacter wanghuae
Acinetobacter wuhouensis	0	Acinetobacter wuhouensis
Actinobacillus delphinicola	0	Actinobacillus delphinicola
Actinobacillus pleuropneumoniae	0	Actinobacillus pleuropneumoniae
Actinobacillus porcitonsillarum	0	Actinobacillus porcitonsillarum
Actinomarinicola tropica	0	Actinomarinicola tropica
Actinomyces naeslundii	0	Actinomyces naeslundii
Actinomyces oris	0	Actinomyces oris
Actinomyces pacaensis	0	Actinomyces pacaensis
Actinomyces radicidentis	0	Actinomyces radicidentis
Actinomyces viscosus	0	Actinomyces viscosus
Adhaeribacter swui	0	Adhaeribacter swui
Aerococcus urinaeequi	0	Aerococcus urinaeequi
Aerococcus viridans	0	Aerococcus viridans
Aeromicrobium erythreum	0	Aeromicrobium erythreum
Aeromicrobium yanjiei	0	Aeromicrobium yanjiei
Aeromonas caviae	0	Aeromonas caviae
Aerosticca soli	0	Aerosticca soli
Aggregatibacter aphrophilus	0	Aggregatibacter aphrophilus
Aggregatibacter segnis	0	Aggregatibacter segnis
Agrobacterium tumefaciens	0	Agrobacterium tumefaciens
Agrobacterium vaccinii	0	Agrobacterium vaccinii
Agromyces soli	0	Agromyces soli
Alcaligenes ammonioxydans	0	Alcaligenes ammonioxydans
Alcaligenes faecalis	0	Alcaligenes faecalis
Alicycliphilus denitrificans	0	Alicycliphilus denitrificans
Alicyclobacillus acidocaldarius	0	Alicyclobacillus acidocaldarius
Allocoleopsis franciscana	0	Allocoleopsis franciscana
Allomeiothermus silvanus	0	Allomeiothermus silvanus
Altererythrobacter epoxidivorans	0	Altererythrobacter epoxidivorans
Anabaena cylindrica	0	Anabaena cylindrica
Anaerococcus mediterraneensis	0	Anaerococcus mediterraneensis
Anaerococcus obesiensis	0	Anaerococcus obesiensis
Ancylobacter polymorphus	0	Ancylobacter polymorphus
Anoxybacillus amylolyticus	0	Anoxybacillus amylolyticus
Anoxybacillus gonensis	0	Anoxybacillus gonensis
Aquabacterium olei	0	Aquabacterium olei
Aquiluna borgnonia	0	Aquiluna borgnonia
Aquincola tertiaricarbonis	0	Aquincola tertiaricarbonis
Aquirhabdus parva	0	Aquirhabdus parva
Aquisediminimonas profunda	0	Aquisediminimonas profunda
Arachnia propionica	0	Arachnia propionica
Arachnia rubra	0	Arachnia rubra
Aromatoleum aromaticum	0	Aromatoleum aromaticum
Aromatoleum bremense	0	Aromatoleum bremense
Arthrobacter agilis	0	Arthrobacter agilis
Arthrobacter alpinus	0	Arthrobacter alpinus
Arthrobacter crystallopoietes	0	Arthrobacter crystallopoietes
Arthrobacter sulfonylureivorans	0	Arthrobacter sulfonylureivorans
Arthrobacter sunyaminii	0	Arthrobacter sunyaminii
Aspergillus chevalieri	0	Aspergillus chevalieri
Aspergillus flavus	0	Aspergillus flavus
Aspergillus luchuensis	0	Aspergillus luchuensis
Aspergillus oryzae	0	Aspergillus oryzae
Asticcacaulis excentricus	0	Asticcacaulis excentricus
Aurantimicrobium photophilum	0	Aurantimicrobium photophilum
Azoarcus olearius	0	Azoarcus olearius
Azorhizobium caulinodans	0	Azorhizobium caulinodans
Azospira oryzae	0	Azospira oryzae
Azospira restricta	0	Azospira restricta
Azospirillum oryzae	0	Azospirillum oryzae
Azospirillum thermophilum	0	Azospirillum thermophilum
Azotobacter salinestris	0	Azotobacter salinestris
Bacillus cereus	0	Bacillus cereus
Bacteroides uniformis	0	Bacteroides uniformis
Baekduia soli	0	Baekduia soli
Bartonella machadoae	0	Bartonella machadoae
Bdellovibrio bacteriovorus	0	Bdellovibrio bacteriovorus
Beutenbergia cavernae	0	Beutenbergia cavernae
Bifidobacterium adolescentis	0	Bifidobacterium adolescentis
Bifidobacterium longum	0	Bifidobacterium longum
Blastomonas fulva	0	Blastomonas fulva
Blautia hansenii	0	Blautia hansenii
Blautia wexlerae	0	Blautia wexlerae
Bombilactobacillus thymidiniphilus	0	Bombilactobacillus thymidiniphilus
Bordetella petrii	0	Bordetella petrii
Bordetella pseudohinzii	0	Bordetella pseudohinzii
Bosea vaviloviae	0	Bosea vaviloviae
Brachybacterium faecium	0	Brachybacterium faecium
Brachybacterium ginsengisoli	0	Brachybacterium ginsengisoli
Brachybacterium saurashtrense	0	Brachybacterium saurashtrense
Brachybacterium sp. NBEC-018	0	Brachybacterium sp. NBEC-018
Brachybacterium vulturis	0	Brachybacterium vulturis
Bradyrhizobium amphicarpaeae	0	Bradyrhizobium amphicarpaeae
Bradyrhizobium arachidis	0	Bradyrhizobium arachidis
Bradyrhizobium betae	0	Bradyrhizobium betae
Bradyrhizobium cosmicum	0	Bradyrhizobium cosmicum
Bradyrhizobium daqingense	0	Bradyrhizobium daqingense
Bradyrhizobium diazoefficiens	0	Bradyrhizobium diazoefficiens
Bradyrhizobium elkanii	0	Bradyrhizobium elkanii
Bradyrhizobium guangdongense	0	Bradyrhizobium guangdongense
Bradyrhizobium guangzhouense	0	Bradyrhizobium guangzhouense
Bradyrhizobium japonicum	0	Bradyrhizobium japonicum
Bradyrhizobium paxllaeri	0	Bradyrhizobium paxllaeri
Bradyrhizobium quebecense	0	Bradyrhizobium quebecense
Bradyrhizobium sediminis	0	Bradyrhizobium sediminis
Bradyrhizobium septentrionale	0	Bradyrhizobium septentrionale
Bradyrhizobium symbiodeficiens	0	Bradyrhizobium symbiodeficiens
Bradyrhizobium vignae	0	Bradyrhizobium vignae
Bradyrhizobium zhanjiangense	0	Bradyrhizobium zhanjiangense
Brevibacterium aurantiacum	0	Brevibacterium aurantiacum
Brevibacterium casei	0	Brevibacterium casei
Brevibacterium luteolum	0	Brevibacterium luteolum
Brevibacterium pigmentatum	0	Brevibacterium pigmentatum
Brevundimonas albigilva	0	Brevundimonas albigilva
Brevundimonas goettingensis	0	Brevundimonas goettingensis
Brevundimonas nasdae	0	Brevundimonas nasdae
Brevundimonas pondensis	0	Brevundimonas pondensis
Brevundimonas subvibrioides	0	Brevundimonas subvibrioides
Brevundimonas vesicularis	0	Brevundimonas vesicularis
Brevundimonas vitisensis	0	Brevundimonas vitisensis
Brochothrix thermosphacta	0	Brochothrix thermosphacta
Brucella anthropi	0	Brucella anthropi
Burkholderia ambifaria	0	Burkholderia ambifaria
Burkholderia cenocepacia	0	Burkholderia cenocepacia
Burkholderia dolosa	0	Burkholderia dolosa
Burkholderia humptydooensis	0	Burkholderia humptydooensis
Burkholderia lata	0	Burkholderia lata
Burkholderia mallei	0	Burkholderia mallei
Burkholderia metallica	0	Burkholderia metallica
Burkholderia orbicola	0	Burkholderia orbicola
Burkholderia plantarii	0	Burkholderia plantarii
Burkholderia pseudomallei	0	Burkholderia pseudomallei
Burkholderia pyrrocinia	0	Burkholderia pyrrocinia
Burkholderia seminalis	0	Burkholderia seminalis
Burkholderia stagnalis	0	Burkholderia stagnalis
Burkholderia territorii	0	Burkholderia territorii
Burkholderia ubonensis	0	Burkholderia ubonensis
Caballeronia grimmiae	0	Caballeronia grimmiae
Caenibius tardaugens	0	Caenibius tardaugens
Caldibacillus thermoamylovorans	0	Caldibacillus thermoamylovorans
Caldicellulosiruptor acetigenus	0	Caldicellulosiruptor acetigenus
Caldicellulosiruptor hydrothermalis	0	Caldicellulosiruptor hydrothermalis
Caldimonas brevitalea	0	Caldimonas brevitalea
Campylobacter showae	0	Campylobacter showae
Candida albicans	0	Candida albicans
Candidatus Kaistella beijingensis	0	Candidatus Kaistella beijingensis
Candidatus Mycosynbacter amalyticus	0	Candidatus Mycosynbacter amalyticus
Candidatus Nanopelagicus abundans	0	Candidatus Nanopelagicus abundans
Capillimicrobium parvum	0	Capillimicrobium parvum
Capnocytophaga endodontalis	0	Capnocytophaga endodontalis
Capnocytophaga gingivalis	0	Capnocytophaga gingivalis
Capnocytophaga sputigena	0	Capnocytophaga sputigena
Cardiobacterium hominis	0	Cardiobacterium hominis
Carnobacterium divergens	0	Carnobacterium divergens
Castellaniella defragrans	0	Castellaniella defragrans
Catenulispora acidiphila	0	Catenulispora acidiphila
Caulobacter flavus	0	Caulobacter flavus
Caulobacter mirabilis	0	Caulobacter mirabilis
Caulobacter rhizosphaerae	0	Caulobacter rhizosphaerae
Caulobacter segnis	0	Caulobacter segnis
Caulobacter vibrioides	0	Caulobacter vibrioides
Cellulomonas flavigena	0	Cellulomonas flavigena
Cellulomonas palmilytica	0	Cellulomonas palmilytica
Cellulomonas taurus	0	Cellulomonas taurus
Cellulosimicrobium cellulans	0	Cellulosimicrobium cellulans
Cereibacter azotoformans	0	Cereibacter azotoformans
Changpingibacter yushuensis	0	Changpingibacter yushuensis
Chitinimonas arctica	0	Chitinimonas arctica
Chroococcidiopsis thermalis	0	Chroococcidiopsis thermalis
Chryseobacterium balustinum	0	Chryseobacterium balustinum
Chryseobacterium faecale	0	Chryseobacterium faecale
Chryseobacterium indoltheticum	0	Chryseobacterium indoltheticum
Chryseobacterium taihuense	0	Chryseobacterium taihuense
Chryseobacterium taklimakanense	0	Chryseobacterium taklimakanense
Chryseoglobus indicus	0	Chryseoglobus indicus
Citrobacter amalonaticus	0	Citrobacter amalonaticus
Citrobacter braakii	0	Citrobacter braakii
Citrobacter portucalensis	0	Citrobacter portucalensis
Citrobacter sedlakii	0	Citrobacter sedlakii
Citrobacter werkmanii	0	Citrobacter werkmanii
Clavibacter phaseoli	0	Clavibacter phaseoli
Cloacibacterium caeni	0	Cloacibacterium caeni
Cloacibacterium normanense	0	Cloacibacterium normanense
Clostridium pasteurianum	0	Clostridium pasteurianum
Clostridium perfringens	0	Clostridium perfringens
Colletotrichum lupini	0	Colletotrichum lupini
Comamonas aquatica	0	Comamonas aquatica
Comamonas fluminis	0	Comamonas fluminis
Comamonas kerstersii	0	Comamonas kerstersii
Comamonas odontotermitis	0	Comamonas odontotermitis
Comamonas serinivorans	0	Comamonas serinivorans
Comamonas thiooxydans	0	Comamonas thiooxydans
Conchiformibius steedae	0	Conchiformibius steedae
Conexibacter woesei	0	Conexibacter woesei
Corynebacterium accolens	0	Corynebacterium accolens
Corynebacterium ammoniagenes	0	Corynebacterium ammoniagenes
Corynebacterium amycolatum	0	Corynebacterium amycolatum
Corynebacterium atypicum	0	Corynebacterium atypicum
Corynebacterium aurimucosum	0	Corynebacterium aurimucosum
Corynebacterium casei	0	Corynebacterium casei
Corynebacterium cyclohexanicum	0	Corynebacterium cyclohexanicum
Corynebacterium efficiens	0	Corynebacterium efficiens
Corynebacterium falsenii	0	Corynebacterium falsenii
Corynebacterium frankenforstense	0	Corynebacterium frankenforstense
Corynebacterium freneyi	0	Corynebacterium freneyi
Corynebacterium glaucum	0	Corynebacterium glaucum
Corynebacterium glucuronolyticum	0	Corynebacterium glucuronolyticum
Corynebacterium glyciniphilum	0	Corynebacterium glyciniphilum
Corynebacterium imitans	0	Corynebacterium imitans
Corynebacterium jeikeium	0	Corynebacterium jeikeium
Corynebacterium kefirresidentii	0	Corynebacterium kefirresidentii
Corynebacterium kroppenstedtii	0	Corynebacterium kroppenstedtii
Corynebacterium kutscheri	0	Corynebacterium kutscheri
Corynebacterium lizhenjunii	0	Corynebacterium lizhenjunii
Corynebacterium lujinxingii	0	Corynebacterium lujinxingii
Corynebacterium macginleyi	0	Corynebacterium macginleyi
Corynebacterium maris	0	Corynebacterium maris
Corynebacterium minutissimum	0	Corynebacterium minutissimum
Corynebacterium propinquum	0	Corynebacterium propinquum
Corynebacterium qintianiae	0	Corynebacterium qintianiae
Corynebacterium renale	0	Corynebacterium renale
Corynebacterium rouxii	0	Corynebacterium rouxii
Corynebacterium sanguinis	0	Corynebacterium sanguinis
Corynebacterium simulans	0	Corynebacterium simulans
Corynebacterium singulare	0	Corynebacterium singulare
Corynebacterium stationis	0	Corynebacterium stationis
Corynebacterium striatum	0	Corynebacterium striatum
Corynebacterium terpenotabidum	0	Corynebacterium terpenotabidum
Corynebacterium tuberculostearicum	0	Corynebacterium tuberculostearicum
Corynebacterium urealyticum	0	Corynebacterium urealyticum
Corynebacterium ureicelerivorans	0	Corynebacterium ureicelerivorans
Corynebacterium vitaeruminis	0	Corynebacterium vitaeruminis
Corynebacterium xerosis	0	Corynebacterium xerosis
Crinalium epipsammum	0	Crinalium epipsammum
Croceibacterium atlanticum	0	Croceibacterium atlanticum
Croceicoccus marinus	0	Croceicoccus marinus
Croceicoccus naphthovorans	0	Croceicoccus naphthovorans
Cronobacter muytjensii	0	Cronobacter muytjensii
Cryobacterium soli	0	Cryobacterium soli
Cupriavidus basilensis	0	Cupriavidus basilensis
Cupriavidus malaysiensis	0	Cupriavidus malaysiensis
Cupriavidus necator	0	Cupriavidus necator
Cupriavidus oxalaticus	0	Cupriavidus oxalaticus
Cupriavidus pinatubonensis	0	Cupriavidus pinatubonensis
Curtobacterium flaccumfaciens	0	Curtobacterium flaccumfaciens
Curtobacterium luteum	0	Curtobacterium luteum
Cutibacterium acnes	0	Cutibacterium acnes
Cutibacterium avidum	0	Cutibacterium avidum
Cutibacterium granulosum	0	Cutibacterium granulosum
Cutibacterium modestum	0	Cutibacterium modestum
Cytobacillus gottheilii	0	Cytobacillus gottheilii
Deep-sea thermophilic phage D6E	0	Deep-sea thermophilic phage D6E
Defluviicoccus vanus	0	Defluviicoccus vanus
Deinococcus geothermalis	0	Deinococcus geothermalis
Deinococcus gobiensis	0	Deinococcus gobiensis
Deinococcus radiopugnans	0	Deinococcus radiopugnans
Deinococcus wulumuqiensis	0	Deinococcus wulumuqiensis
Denitratisoma oestradiolicum	0	Denitratisoma oestradiolicum
Dermabacter vaginalis	0	Dermabacter vaginalis
Dermacoccus nishinomiyaensis	0	Dermacoccus nishinomiyaensis
Dermatophilus congolensis	0	Dermatophilus congolensis
Devosia beringensis	0	Devosia beringensis
Devosia ginsengisoli	0	Devosia ginsengisoli
Devosia salina	0	Devosia salina
Devriesea agamarum	0	Devriesea agamarum
Diaphorobacter aerolatus	0	Diaphorobacter aerolatus
Diaphorobacter nitroreducens	0	Diaphorobacter nitroreducens
Diaphorobacter ruginosibacter	0	Diaphorobacter ruginosibacter
Dietzia lutea	0	Dietzia lutea
Dietzia timorensis	0	Dietzia timorensis
Dolichospermum flos-aquae	0	Dolichospermum flos-aquae
Dolichospermum heterosporum	0	Dolichospermum heterosporum
Drechmeria coniospora	0	Drechmeria coniospora
Duffyella gerundensis	0	Duffyella gerundensis
Duganella dendranthematis	0	Duganella dendranthematis
Eikenella corrodens	0	Eikenella corrodens
Elizabethkingia bruuniana	0	Elizabethkingia bruuniana
Empedobacter falsenii	0	Empedobacter falsenii
Ensifer adhaerens	0	Ensifer adhaerens
Enterobacter asburiae	0	Enterobacter asburiae
Enterobacter bugandensis	0	Enterobacter bugandensis
Enterobacter chengduensis	0	Enterobacter chengduensis
Enterobacter hormaechei	0	Enterobacter hormaechei
Enterobacter ludwigii	0	Enterobacter ludwigii
Enterobacter mori	0	Enterobacter mori
Enterobacter oligotrophicus	0	Enterobacter oligotrophicus
Enterobacter roggenkampii	0	Enterobacter roggenkampii
Enterobacter sichuanensis	0	Enterobacter sichuanensis
Enterobacter soli	0	Enterobacter soli
Enterococcus cecorum	0	Enterococcus cecorum
Enterococcus innesii	0	Enterococcus innesii
Enterococcus lactis	0	Enterococcus lactis
Enterococcus mundtii	0	Enterococcus mundtii
Epidermidibacterium keratini	0	Epidermidibacterium keratini
Epilithonimonas vandammei	0	Epilithonimonas vandammei
Eremothecium cymbalariae	0	Eremothecium cymbalariae
Erwinia billingiae	0	Erwinia billingiae
Erwinia pyrifoliae	0	Erwinia pyrifoliae
Erythrobacter neustonensis	0	Erythrobacter neustonensis
Escherichia coli	0	Escherichia coli
Escherichia fergusonii	0	Escherichia fergusonii
Exiguobacterium acetylicum	0	Exiguobacterium acetylicum
Exiguobacterium alkaliphilum	0	Exiguobacterium alkaliphilum
Faecalibacterium duncaniae	0	Faecalibacterium duncaniae
Ferribacterium limneticum	0	Ferribacterium limneticum
Ferruginibacter lapsinanis	0	Ferruginibacter lapsinanis
Flavobacterium channae	0	Flavobacterium channae
Flavobacterium commune	0	Flavobacterium commune
Flavobacterium faecale	0	Flavobacterium faecale
Flavobacterium inviolabile	0	Flavobacterium inviolabile
Flavobacterium panici	0	Flavobacterium panici
Flavobacterium psychrophilum	0	Flavobacterium psychrophilum
Fluviibacter phosphoraccumulans	0	Fluviibacter phosphoraccumulans
Frankia casuarinae	0	Frankia casuarinae
Frankia inefficax	0	Frankia inefficax
Frigidibacter mobilis	0	Frigidibacter mobilis
Fusarium fujikuroi	0	Fusarium fujikuroi
Fusarium graminearum	0	Fusarium graminearum
Fusarium venenatum	0	Fusarium venenatum
Fusarium verticillioides	0	Fusarium verticillioides
Fuscovulum blasticum	0	Fuscovulum blasticum
Fusobacterium canifelinum	0	Fusobacterium canifelinum
Fusobacterium hwasookii	0	Fusobacterium hwasookii
Fusobacterium nucleatum	0	Fusobacterium nucleatum
Fusobacterium pseudoperiodonticum	0	Fusobacterium pseudoperiodonticum
Fusobacterium ulcerans	0	Fusobacterium ulcerans
Gemella haemolysans	0	Gemella haemolysans
Gemella morbillorum	0	Gemella morbillorum
Gemella sanguinis	0	Gemella sanguinis
Gemmobacter fulva	0	Gemmobacter fulva
Geobacillus kaustophilus	0	Geobacillus kaustophilus
Geobacillus subterraneus	0	Geobacillus subterraneus
Geobacillus thermocatenulatus	0	Geobacillus thermocatenulatus
Geobacillus thermodenitrificans	0	Geobacillus thermodenitrificans
Geobacillus virus E2	0	Geobacillus virus E2
Geobacillus virus E3	0	Geobacillus virus E3
Geobacillus zalihae	0	Geobacillus zalihae
Geodermatophilus obscurus	0	Geodermatophilus obscurus
Georgenia faecalis	0	Georgenia faecalis
Georgenia wutianyii	0	Georgenia wutianyii
Georgenia yuyongxinii	0	Georgenia yuyongxinii
Gephyromycinifex aptenodytis	0	Gephyromycinifex aptenodytis
Glutamicibacter creatinolyticus	0	Glutamicibacter creatinolyticus
Glutamicibacter halophytocola	0	Glutamicibacter halophytocola
Glutamicibacter protophormiae	0	Glutamicibacter protophormiae
Gordonia bronchialis	0	Gordonia bronchialis
Gordonia hongkongensis	0	Gordonia hongkongensis
Gordonia otitidis	0	Gordonia otitidis
Gordonia polyisoprenivorans	0	Gordonia polyisoprenivorans
Gordonia pseudamarae	0	Gordonia pseudamarae
Granulicatella adiacens	0	Granulicatella adiacens
Gryllotalpicola protaetiae	0	Gryllotalpicola protaetiae
Haematobacter massiliensis	0	Haematobacter massiliensis
Haemophilus aegyptius	0	Haemophilus aegyptius
Haemophilus haemolyticus	0	Haemophilus haemolyticus
Haemophilus influenzae	0	Haemophilus influenzae
Haemophilus parahaemolyticus	0	Haemophilus parahaemolyticus
Haemophilus pittmaniae	0	Haemophilus pittmaniae
Hartmannibacter diazotrophicus	0	Hartmannibacter diazotrophicus
Hathewaya histolytica	0	Hathewaya histolytica
Herbaspirillum huttiense	0	Herbaspirillum huttiense
Herbaspirillum robiniae	0	Herbaspirillum robiniae
Herminiimonas arsenitoxidans	0	Herminiimonas arsenitoxidans
Hoylesella enoeca	0	Hoylesella enoeca
Hoyosella subflava	0	Hoyosella subflava
Human endogenous retrovirus K	0	Human endogenous retrovirus K
Humibacter ginsenosidimutans	0	Humibacter ginsenosidimutans
Hydrogenophaga crassostreae	0	Hydrogenophaga crassostreae
Hydrogenophaga crocea	0	Hydrogenophaga crocea
Hydrogenophaga pseudoflava	0	Hydrogenophaga pseudoflava
Hydrogenophilus thermoluteolus	0	Hydrogenophilus thermoluteolus
Hymenobacter baengnokdamensis	0	Hymenobacter baengnokdamensis
Hymenobacter monticola	0	Hymenobacter monticola
Hymenobacter radiodurans	0	Hymenobacter radiodurans
Hymenobacter swuensis	0	Hymenobacter swuensis
Hymenobacter tibetensis	0	Hymenobacter tibetensis
Ideonella dechloratans	0	Ideonella dechloratans
Ilumatobacter coccineus	0	Ilumatobacter coccineus
Immundisolibacter cernigliae	0	Immundisolibacter cernigliae
Inhella inkyongensis	0	Inhella inkyongensis
Intrasporangium calvum	0	Intrasporangium calvum
Isoptericola dokdonensis	0	Isoptericola dokdonensis
Janibacter indicus	0	Janibacter indicus
Janibacter melonis	0	Janibacter melonis
Janthinobacterium agaricidamnosum	0	Janthinobacterium agaricidamnosum
Janthinobacterium lividum	0	Janthinobacterium lividum
Janthinobacterium svalbardensis	0	Janthinobacterium svalbardensis
Janthinobacterium tructae	0	Janthinobacterium tructae
Jatrophihabitans telluris	0	Jatrophihabitans telluris
Kaistella carnis	0	Kaistella carnis
Kaistella jeonii	0	Kaistella jeonii
Kazachstania naganishii	0	Kazachstania naganishii
Kineococcus radiotolerans	0	Kineococcus radiotolerans
Kingella oralis	0	Kingella oralis
Klebsiella huaxiensis	0	Klebsiella huaxiensis
Klebsiella michiganensis	0	Klebsiella michiganensis
Klebsiella variicola	0	Klebsiella variicola
Kluyveromyces lactis	0	Kluyveromyces lactis
Kluyveromyces marxianus	0	Kluyveromyces marxianus
Kocuria flava	0	Kocuria flava
Kocuria indica	0	Kocuria indica
Kocuria palustris	0	Kocuria palustris
Kosakonia cowanii	0	Kosakonia cowanii
Kosakonia pseudosacchari	0	Kosakonia pseudosacchari
Kovacikia minuta	0	Kovacikia minuta
Labilithrix luteola	0	Labilithrix luteola
Lachancea thermotolerans	0	Lachancea thermotolerans
Lachnoanaerobaculum umeaense	0	Lachnoanaerobaculum umeaense
Lacticaseibacillus paracasei	0	Lacticaseibacillus paracasei
Lactiplantibacillus plantarum	0	Lactiplantibacillus plantarum
Lactobacillus acidophilus	0	Lactobacillus acidophilus
Lactobacillus amylovorus	0	Lactobacillus amylovorus
Lactobacillus crispatus	0	Lactobacillus crispatus
Lactobacillus delbrueckii	0	Lactobacillus delbrueckii
Lactobacillus helsingborgensis	0	Lactobacillus helsingborgensis
Lactobacillus johnsonii	0	Lactobacillus johnsonii
Lactobacillus kefiranofaciens	0	Lactobacillus kefiranofaciens
Lactobacillus paragasseri	0	Lactobacillus paragasseri
Lactobacillus taiwanensis	0	Lactobacillus taiwanensis
Lactobacillus ultunensis	0	Lactobacillus ultunensis
Lactococcus cremoris	0	Lactococcus cremoris
Lactococcus lactis	0	Lactococcus lactis
Lancefieldella parvula	0	Lancefieldella parvula
Latilactobacillus sakei	0	Latilactobacillus sakei
Lautropia mirabilis	0	Lautropia mirabilis
Lawsonella clevelandensis	0	Lawsonella clevelandensis
Leclercia adecarboxylata	0	Leclercia adecarboxylata
Leifsonia xyli	0	Leifsonia xyli
Leptodesmis sichuanensis	0	Leptodesmis sichuanensis
Leptothrix cholodnii	0	Leptothrix cholodnii
Leptotrichia buccalis	0	Leptotrichia buccalis
Leptotrichia hongkongensis	0	Leptotrichia hongkongensis
Leptotrichia shahii	0	Leptotrichia shahii
Leucobacter triazinivorans	0	Leucobacter triazinivorans
Leuconostoc carnosum	0	Leuconostoc carnosum
Leuconostoc citreum	0	Leuconostoc citreum
Leuconostoc gelidum	0	Leuconostoc gelidum
Leuconostoc mesenteroides	0	Leuconostoc mesenteroides
Leuconostoc pseudomesenteroides	0	Leuconostoc pseudomesenteroides
Ligilactobacillus salivarius	0	Ligilactobacillus salivarius
Limosilactobacillus fermentum	0	Limosilactobacillus fermentum
Limosilactobacillus vaginalis	0	Limosilactobacillus vaginalis
Luteibacter rhizovicinus	0	Luteibacter rhizovicinus
Luteimicrobium xylanilyticum	0	Luteimicrobium xylanilyticum
Luteimonas chenhongjianii	0	Luteimonas chenhongjianii
Luteimonas granuli	0	Luteimonas granuli
Luteipulveratus mongoliensis	0	Luteipulveratus mongoliensis
Luteitalea pratensis	0	Luteitalea pratensis
Lysinibacillus capsici	0	Lysinibacillus capsici
Lysobacter luteus	0	Lysobacter luteus
Lysobacter oculi	0	Lysobacter oculi
Malassezia restricta	0	Malassezia restricta
Marinomonas profundi	0	Marinomonas profundi
Marisediminicola antarctica	0	Marisediminicola antarctica
Massilia antarctica	0	Massilia antarctica
Massilia forsythiae	0	Massilia forsythiae
Massilia oculi	0	Massilia oculi
Massilia putida	0	Massilia putida
Megamonas funiformis	0	Megamonas funiformis
Megasphaera stantonii	0	Megasphaera stantonii
Melaminivora jejuensis	0	Melaminivora jejuensis
Mesorhizobium amorphae	0	Mesorhizobium amorphae
Mesorhizobium australicum	0	Mesorhizobium australicum
Mesorhizobium ciceri	0	Mesorhizobium ciceri
Mesorhizobium erdmanii	0	Mesorhizobium erdmanii
Mesorhizobium huakuii	0	Mesorhizobium huakuii
Mesorhizobium japonicum	0	Mesorhizobium japonicum
Mesorhizobium jarvisii	0	Mesorhizobium jarvisii
Mesorhizobium onobrychidis	0	Mesorhizobium onobrychidis
Mesorhizobium opportunistum	0	Mesorhizobium opportunistum
Metabacillus dongyingensis	0	Metabacillus dongyingensis
Methylibium petroleiphilum	0	Methylibium petroleiphilum
Methylobacillus flagellatus	0	Methylobacillus flagellatus
Methylobacterium durans	0	Methylobacterium durans
Methylobacterium indicum	0	Methylobacterium indicum
Methylobacterium nodulans	0	Methylobacterium nodulans
Methylobacterium organophilum	0	Methylobacterium organophilum
Methylobacterium oryzae	0	Methylobacterium oryzae
Methylobacterium phyllosphaerae	0	Methylobacterium phyllosphaerae
Methylobacterium radiodurans	0	Methylobacterium radiodurans
Methylobacterium radiotolerans	0	Methylobacterium radiotolerans
Methylobacterium terrae	0	Methylobacterium terrae
Methylococcus geothermalis	0	Methylococcus geothermalis
Methylocystis parvus	0	Methylocystis parvus
Methylorubrum extorquens	0	Methylorubrum extorquens
Methylorubrum populi	0	Methylorubrum populi
Methylotenera versatilis	0	Methylotenera versatilis
Methylovorus glucosotrophus	0	Methylovorus glucosotrophus
Microbacterium amylolyticum	0	Microbacterium amylolyticum
Microbacterium atlanticum	0	Microbacterium atlanticum
Microbacterium aurum	0	Microbacterium aurum
Microbacterium binotii	0	Microbacterium binotii
Microbacterium caowuchunii	0	Microbacterium caowuchunii
Microbacterium cremeum	0	Microbacterium cremeum
Microbacterium endophyticum	0	Microbacterium endophyticum
Microbacterium foliorum	0	Microbacterium foliorum
Microbacterium hominis	0	Microbacterium hominis
Microbacterium lemovicicum	0	Microbacterium lemovicicum
Microbacterium liquefaciens	0	Microbacterium liquefaciens
Microbacterium lushaniae	0	Microbacterium lushaniae
Microbacterium luteum	0	Microbacterium luteum
Microbacterium oleivorans	0	Microbacterium oleivorans
Microbacterium protaetiae	0	Microbacterium protaetiae
Microbacterium resistens	0	Microbacterium resistens
Microbacterium sediminis	0	Microbacterium sediminis
Microcella flavibacter	0	Microcella flavibacter
Micrococcus luteus	0	Micrococcus luteus
Micrococcus yunnanensis	0	Micrococcus yunnanensis
Microcoleus vaginatus	0	Microcoleus vaginatus
Microlunatus elymi	0	Microlunatus elymi
Microlunatus phosphovorus	0	Microlunatus phosphovorus
Micropruina glycogenica	0	Micropruina glycogenica
Microvirga ossetica	0	Microvirga ossetica
Microvirga thermotolerans	0	Microvirga thermotolerans
Mobiluncus curtisii	0	Mobiluncus curtisii
Moraxella bovoculi	0	Moraxella bovoculi
Moraxella cuniculi	0	Moraxella cuniculi
Moraxella nonliquefaciens	0	Moraxella nonliquefaciens
Moraxella osloensis	0	Moraxella osloensis
Morococcus cerebrosus	0	Morococcus cerebrosus
Mucilaginibacter daejeonensis	0	Mucilaginibacter daejeonensis
Mucilaginibacter ginsenosidivorax	0	Mucilaginibacter ginsenosidivorax
Murine leukemia virus	0	Murine leukemia virus
Mycetocola zhujimingii	0	Mycetocola zhujimingii
Mycobacterium paragordonae	0	Mycobacterium paragordonae
Mycobacterium parmense	0	Mycobacterium parmense
Mycobacteroides chelonae	0	Mycobacteroides chelonae
Mycolicibacterium gadium	0	Mycolicibacterium gadium
Mycolicibacterium mucogenicum	0	Mycolicibacterium mucogenicum
Mycolicibacterium phocaicum	0	Mycolicibacterium phocaicum
Mycolicibacterium thermoresistibile	0	Mycolicibacterium thermoresistibile
Nakamurella antarctica	0	Nakamurella antarctica
Nakamurella multipartita	0	Nakamurella multipartita
Nakaseomyces glabratus	0	Nakaseomyces glabratus
Neisseria cinerea	0	Neisseria cinerea
Neisseria elongata	0	Neisseria elongata
Neisseria flavescens	0	Neisseria flavescens
Neisseria macacae	0	Neisseria macacae
Neisseria sicca	0	Neisseria sicca
Neisseria subflava	0	Neisseria subflava
Neomicrococcus aestuarii	0	Neomicrococcus aestuarii
Neotabrizicola shimadae	0	Neotabrizicola shimadae
Nesterenkonia pannonica	0	Nesterenkonia pannonica
Neurospora crassa	0	Neurospora crassa
Niallia circulans	0	Niallia circulans
Niveibacterium microcysteis	0	Niveibacterium microcysteis
Nocardioides anomalus	0	Nocardioides anomalus
Nocardioides aquaticus	0	Nocardioides aquaticus
Nocardioides coralli	0	Nocardioides coralli
Nocardioides cynanchi	0	Nocardioides cynanchi
Nocardioides dokdonensis	0	Nocardioides dokdonensis
Nocardioides dongkuii	0	Nocardioides dongkuii
Nocardioides euryhalodurans	0	Nocardioides euryhalodurans
Nocardioides mesophilus	0	Nocardioides mesophilus
Nocardioides okcheonensis	0	Nocardioides okcheonensis
Nocardioides panacis	0	Nocardioides panacis
Nocardioides piscis	0	Nocardioides piscis
Nocardioides rotundus	0	Nocardioides rotundus
Nocardioides seonyuensis	0	Nocardioides seonyuensis
Nocardioides ungokensis	0	Nocardioides ungokensis
Nodularia sphaerocarpa	0	Nodularia sphaerocarpa
Nosocomiicoccus ampullae	0	Nosocomiicoccus ampullae
Nostoc edaphicum	0	Nostoc edaphicum
Nostoc sphaeroides	0	Nostoc sphaeroides
Novosphingobium aromaticivorans	0	Novosphingobium aromaticivorans
Novosphingobium decolorationis	0	Novosphingobium decolorationis
Novosphingobium ginsenosidimutans	0	Novosphingobium ginsenosidimutans
Novosphingobium pentaromativorans	0	Novosphingobium pentaromativorans
Novosphingobium resinovorum	0	Novosphingobium resinovorum
Occultella kanbiaonis	0	Occultella kanbiaonis
Ogataea parapolymorpha	0	Ogataea parapolymorpha
Ornithinimicrobium avium	0	Ornithinimicrobium avium
Ornithinimicrobium ciconiae	0	Ornithinimicrobium ciconiae
Ornithinimicrobium flavum	0	Ornithinimicrobium flavum
Ornithinimicrobium pratense	0	Ornithinimicrobium pratense
Orrella dioscoreae	0	Orrella dioscoreae
Orrella marina	0	Orrella marina
Oryzomicrobium terrae	0	Oryzomicrobium terrae
Oscillatoria acuminata	0	Oscillatoria acuminata
Oscillatoria nigro-viridis	0	Oscillatoria nigro-viridis
Ottowia oryzae	0	Ottowia oryzae
Ottowia testudinis	0	Ottowia testudinis
Oxynema aestuarii	0	Oxynema aestuarii
Paenarthrobacter nicotinovorans	0	Paenarthrobacter nicotinovorans
Paenibacillus naphthalenovorans	0	Paenibacillus naphthalenovorans
Pandoraea commovens	0	Pandoraea commovens
Pantoea agglomerans	0	Pantoea agglomerans
Pantoea dispersa	0	Pantoea dispersa
Pantoea eucalypti	0	Pantoea eucalypti
Pantoea eucrina	0	Pantoea eucrina
Paraburkholderia aromaticivorans	0	Paraburkholderia aromaticivorans
Paraburkholderia fungorum	0	Paraburkholderia fungorum
Paraburkholderia xenovorans	0	Paraburkholderia xenovorans
Paracoccus aminophilus	0	Paracoccus aminophilus
Paracoccus aminovorans	0	Paracoccus aminovorans
Paracoccus contaminans	0	Paracoccus contaminans
Paracoccus jeotgali	0	Paracoccus jeotgali
Paracoccus kondratievae	0	Paracoccus kondratievae
Paracoccus liaowanqingii	0	Paracoccus liaowanqingii
Paracoccus marcusii	0	Paracoccus marcusii
Paracoccus mutanolyticus	0	Paracoccus mutanolyticus
Paracoccus sanguinis	0	Paracoccus sanguinis
Paracoccus suum	0	Paracoccus suum
Paracoccus yeei	0	Paracoccus yeei
Paracoccus zhejiangensis	0	Paracoccus zhejiangensis
Paradevosia shaoguanensis	0	Paradevosia shaoguanensis
Parageobacillus thermoglucosidasius	0	Parageobacillus thermoglucosidasius
Parageobacillus toebii	0	Parageobacillus toebii
Parascardovia denticolens	0	Parascardovia denticolens
Paroceanicella profunda	0	Paroceanicella profunda
Parvimonas micra	0	Parvimonas micra
Pedobacter mucosus	0	Pedobacter mucosus
Pedobacter schmidteae	0	Pedobacter schmidteae
Pengzhenrongella sicca	0	Pengzhenrongella sicca
Peptacetobacter hiranonis	0	Peptacetobacter hiranonis
Peptoniphilus harei	0	Peptoniphilus harei
Phenylobacterium parvum	0	Phenylobacterium parvum
Phenylobacterium zucineum	0	Phenylobacterium zucineum
Phocaeicola coprophilus	0	Phocaeicola coprophilus
Phocaeicola dorei	0	Phocaeicola dorei
Phocaeicola vulgatus	0	Phocaeicola vulgatus
Phormidium yuhuli	0	Phormidium yuhuli
Phreatobacter stygius	0	Phreatobacter stygius
Phyllobacterium zundukense	0	Phyllobacterium zundukense
Phytobacter diazotrophicus	0	Phytobacter diazotrophicus
Phytobacter ursingii	0	Phytobacter ursingii
Pichia kudriavzevii	0	Pichia kudriavzevii
Pigmentiphaga aceris	0	Pigmentiphaga aceris
Planococcus halotolerans	0	Planococcus halotolerans
Pluralibacter gergoviae	0	Pluralibacter gergoviae
Polaromonas naphthalenivorans	0	Polaromonas naphthalenivorans
Polaromonas vacuolata	0	Polaromonas vacuolata
Polymorphum gilvum	0	Polymorphum gilvum
Pontibrevibacter nitratireducens	0	Pontibrevibacter nitratireducens
Porphyromonas asaccharolytica	0	Porphyromonas asaccharolytica
Porphyromonas cangingivalis	0	Porphyromonas cangingivalis
Porphyromonas gingivalis	0	Porphyromonas gingivalis
Prevotella bryantii	0	Prevotella bryantii
Prevotella copri	0	Prevotella copri
Prevotella dentalis	0	Prevotella dentalis
Prevotella denticola	0	Prevotella denticola
Prevotella fusca	0	Prevotella fusca
Prevotella histicola	0	Prevotella histicola
Prevotella intermedia	0	Prevotella intermedia
Prevotella jejuni	0	Prevotella jejuni
Prevotella melaninogenica	0	Prevotella melaninogenica
Prevotella nigrescens	0	Prevotella nigrescens
Prevotella oris	0	Prevotella oris
Prevotella veroralis	0	Prevotella veroralis
Priestia aryabhattai	0	Priestia aryabhattai
Propionibacterium acidifaciens	0	Propionibacterium acidifaciens
Propioniciclava coleopterorum	0	Propioniciclava coleopterorum
Protaetiibacter intestinalis	0	Protaetiibacter intestinalis
Protaetiibacter larvae	0	Protaetiibacter larvae
Pseudarthrobacter chlorophenolicus	0	Pseudarthrobacter chlorophenolicus
Pseudarthrobacter psychrotolerans	0	Pseudarthrobacter psychrotolerans
Pseudochrobactrum algeriensis	0	Pseudochrobactrum algeriensis
Pseudoduganella albidiflava	0	Pseudoduganella albidiflava
Pseudoduganella armeniaca	0	Pseudoduganella armeniaca
Pseudoduganella flava	0	Pseudoduganella flava
Pseudoduganella plicata	0	Pseudoduganella plicata
Pseudoduganella umbonata	0	Pseudoduganella umbonata
Pseudohongiella spirulinae	0	Pseudohongiella spirulinae
Pseudomonas aeruginosa	0	Pseudomonas aeruginosa
Pseudomonas alcaligenes	0	Pseudomonas alcaligenes
Pseudomonas alkylphenolica	0	Pseudomonas alkylphenolica
Pseudomonas allokribbensis	0	Pseudomonas allokribbensis
Pseudomonas asgharzadehiana	0	Pseudomonas asgharzadehiana
Pseudomonas atacamensis	0	Pseudomonas atacamensis
Pseudomonas azerbaijanoriens	0	Pseudomonas azerbaijanoriens
Pseudomonas campi	0	Pseudomonas campi
Pseudomonas chlororaphis	0	Pseudomonas chlororaphis
Pseudomonas citronellolis	0	Pseudomonas citronellolis
Pseudomonas donghuensis	0	Pseudomonas donghuensis
Pseudomonas entomophila	0	Pseudomonas entomophila
Pseudomonas eucalypticola	0	Pseudomonas eucalypticola
Pseudomonas fakonensis	0	Pseudomonas fakonensis
Pseudomonas fragi	0	Pseudomonas fragi
Pseudomonas frederiksbergensis	0	Pseudomonas frederiksbergensis
Pseudomonas furukawaii	0	Pseudomonas furukawaii
Pseudomonas germanica	0	Pseudomonas germanica
Pseudomonas glycinae	0	Pseudomonas glycinae
Pseudomonas hydrolytica	0	Pseudomonas hydrolytica
Pseudomonas iranensis	0	Pseudomonas iranensis
Pseudomonas juntendi	0	Pseudomonas juntendi
Pseudomonas khazarica	0	Pseudomonas khazarica
Pseudomonas knackmussii	0	Pseudomonas knackmussii
Pseudomonas lalkuanensis	0	Pseudomonas lalkuanensis
Pseudomonas lundensis	0	Pseudomonas lundensis
Pseudomonas mandelii	0	Pseudomonas mandelii
Pseudomonas marincola	0	Pseudomonas marincola
Pseudomonas maumuensis	0	Pseudomonas maumuensis
Pseudomonas mendocina	0	Pseudomonas mendocina
Pseudomonas monsensis	0	Pseudomonas monsensis
Pseudomonas monteilii	0	Pseudomonas monteilii
Pseudomonas mosselii	0	Pseudomonas mosselii
Pseudomonas multiresinivorans	0	Pseudomonas multiresinivorans
Pseudomonas nanhaiensis	0	Pseudomonas nanhaiensis
Pseudomonas oleovorans	0	Pseudomonas oleovorans
Pseudomonas orientalis	0	Pseudomonas orientalis
Pseudomonas oryziphila	0	Pseudomonas oryziphila
Pseudomonas otitidis	0	Pseudomonas otitidis
Pseudomonas pergaminensis	0	Pseudomonas pergaminensis
Pseudomonas phenolilytica	0	Pseudomonas phenolilytica
Pseudomonas phragmitis	0	Pseudomonas phragmitis
Pseudomonas plecoglossicida	0	Pseudomonas plecoglossicida
Pseudomonas promysalinigenes	0	Pseudomonas promysalinigenes
Pseudomonas protegens	0	Pseudomonas protegens
Pseudomonas psychrophila	0	Pseudomonas psychrophila
Pseudomonas putida	0	Pseudomonas putida
Pseudomonas qingdaonensis	0	Pseudomonas qingdaonensis
Pseudomonas rhizosphaerae	0	Pseudomonas rhizosphaerae
Pseudomonas rhodesiae	0	Pseudomonas rhodesiae
Pseudomonas salmasensis	0	Pseudomonas salmasensis
Pseudomonas sediminis	0	Pseudomonas sediminis
Pseudomonas sessilinigenes	0	Pseudomonas sessilinigenes
Pseudomonas shahriarae	0	Pseudomonas shahriarae
Pseudomonas sichuanensis	0	Pseudomonas sichuanensis
Pseudomonas silesiensis	0	Pseudomonas silesiensis
Pseudomonas siliginis	0	Pseudomonas siliginis
Pseudomonas simiae	0	Pseudomonas simiae
Pseudomonas sivasensis	0	Pseudomonas sivasensis
Pseudomonas soli	0	Pseudomonas soli
Pseudomonas synxantha	0	Pseudomonas synxantha
Pseudomonas syringae group genomosp. 3	0	Pseudomonas syringae group genomosp. 3
Pseudomonas tensinigenes	0	Pseudomonas tensinigenes
Pseudomonas tohonis	0	Pseudomonas tohonis
Pseudomonas tremae	0	Pseudomonas tremae
Pseudomonas tritici	0	Pseudomonas tritici
Pseudomonas tructae	0	Pseudomonas tructae
Pseudomonas umsongensis	0	Pseudomonas umsongensis
Pseudomonas vanderleydeniana	0	Pseudomonas vanderleydeniana
Pseudomonas veronii	0	Pseudomonas veronii
Pseudomonas versuta	0	Pseudomonas versuta
Pseudomonas viridiflava	0	Pseudomonas viridiflava
Pseudomonas wenzhouensis	0	Pseudomonas wenzhouensis
Pseudomonas xantholysinigenes	0	Pseudomonas xantholysinigenes
Pseudomonas xanthosomae	0	Pseudomonas xanthosomae
Pseudomonas yamanorum	0	Pseudomonas yamanorum
Pseudomonas zarinae	0	Pseudomonas zarinae
Pseudomonas zeae	0	Pseudomonas zeae
Pseudonocardia autotrophica	0	Pseudonocardia autotrophica
Pseudonocardia broussonetiae	0	Pseudonocardia broussonetiae
Pseudoprevotella muciniphila	0	Pseudoprevotella muciniphila
Pseudorhizobium flavum	0	Pseudorhizobium flavum
Pseudorhodoplanes sinuspersici	0	Pseudorhodoplanes sinuspersici
Pseudoxanthomonas daejeonensis	0	Pseudoxanthomonas daejeonensis
Pseudoxanthomonas mexicana	0	Pseudoxanthomonas mexicana
Pseudoxanthomonas spadix	0	Pseudoxanthomonas spadix
Psychrobacter alimentarius	0	Psychrobacter alimentarius
Psychrobacter arcticus	0	Psychrobacter arcticus
Psychrobacter arenosus	0	Psychrobacter arenosus
Psychrobacter cryohalolentis	0	Psychrobacter cryohalolentis
Psychrobacter urativorans	0	Psychrobacter urativorans
Psychromicrobium lacuslunae	0	Psychromicrobium lacuslunae
Puccinia striiformis	0	Puccinia striiformis
Pulveribacter suum	0	Pulveribacter suum
Purpureocillium takamizusanense	0	Purpureocillium takamizusanense
Qipengyuania flava	0	Qipengyuania flava
Qipengyuania sediminis	0	Qipengyuania sediminis
Rahnella aceris	0	Rahnella aceris
Rahnella victoriana	0	Rahnella victoriana
Ralstonia insidiosa	0	Ralstonia insidiosa
Ralstonia mannitolilytica	0	Ralstonia mannitolilytica
Ralstonia pseudosolanacearum	0	Ralstonia pseudosolanacearum
Ralstonia syzygii	0	Ralstonia syzygii
Ramlibacter tataouinensis	0	Ramlibacter tataouinensis
Raoultella electrica	0	Raoultella electrica
Raoultella planticola	0	Raoultella planticola
Raoultella terrigena	0	Raoultella terrigena
Rathayibacter festucae	0	Rathayibacter festucae
Rheinheimera mangrovi	0	Rheinheimera mangrovi
Rhizobacter gummiphilus	0	Rhizobacter gummiphilus
Rhizobium daejeonense	0	Rhizobium daejeonense
Rhizobium oryzihabitans	0	Rhizobium oryzihabitans
Rhizobium pseudoryzae	0	Rhizobium pseudoryzae
Rhizobium pusense	0	Rhizobium pusense
Rhizorhabdus dicambivorans	0	Rhizorhabdus dicambivorans
Rhizorhabdus phycosphaerae	0	Rhizorhabdus phycosphaerae
Rhizorhabdus wittichii	0	Rhizorhabdus wittichii
Rhodobacter capsulatus	0	Rhodobacter capsulatus
Rhodococcus erythropolis	0	Rhodococcus erythropolis
Rhodococcus fascians	0	Rhodococcus fascians
Rhodococcus qingshengii	0	Rhodococcus qingshengii
Rhodoferax antarcticus	0	Rhodoferax antarcticus
Rhodoferax aquaticus	0	Rhodoferax aquaticus
Rhodoferax ferrireducens	0	Rhodoferax ferrireducens
Rhodoferax koreense	0	Rhodoferax koreense
Rhodoferax saidenbachensis	0	Rhodoferax saidenbachensis
Rhodoferax sediminis	0	Rhodoferax sediminis
Rhodopseudomonas boonkerdii	0	Rhodopseudomonas boonkerdii
Rhodopseudomonas palustris	0	Rhodopseudomonas palustris
Rhodovastum atsumiense	0	Rhodovastum atsumiense
Richelia sinica	0	Richelia sinica
Rippkaea orientalis	0	Rippkaea orientalis
Roseateles depolymerans	0	Roseateles depolymerans
Roseburia hominis	0	Roseburia hominis
Roseburia intestinalis	0	Roseburia intestinalis
Roseococcus microcysteis	0	Roseococcus microcysteis
Roseomonas gilardii	0	Roseomonas gilardii
Roseomonas haemaphysalidis	0	Roseomonas haemaphysalidis
Roseomonas marmotae	0	Roseomonas marmotae
Roseomonas mucosa	0	Roseomonas mucosa
Rothia aeria	0	Rothia aeria
Rothia amarae	0	Rothia amarae
Rothia dentocariosa	0	Rothia dentocariosa
Rothia nasimurium	0	Rothia nasimurium
Rothia terrae	0	Rothia terrae
Ruania zhangjianzhongii	0	Ruania zhangjianzhongii
Rugosibacter aromaticivorans	0	Rugosibacter aromaticivorans
Saccharomonospora viridis	0	Saccharomonospora viridis
Saccharomyces cerevisiae	0	Saccharomyces cerevisiae
Saccharomycodes ludwigii	0	Saccharomycodes ludwigii
Saccharopolyspora gregorii	0	Saccharopolyspora gregorii
Saccharothrix syringae	0	Saccharothrix syringae
Salinicoccus halodurans	0	Salinicoccus halodurans
Sanguibacter keddieii	0	Sanguibacter keddieii
Schaalia meyeri	0	Schaalia meyeri
Scheffersomyces stipitis	0	Scheffersomyces stipitis
Sediminicoccus rosea	0	Sediminicoccus rosea
Serinicoccus chungangensis	0	Serinicoccus chungangensis
Serinicoccus hydrothermalis	0	Serinicoccus hydrothermalis
Serpentinimonas maccroryi	0	Serpentinimonas maccroryi
Serpentinimonas raichei	0	Serpentinimonas raichei
Serratia fonticola	0	Serratia fonticola
Serratia liquefaciens	0	Serratia liquefaciens
Serratia quinivorans	0	Serratia quinivorans
Shewanella xiamenensis	0	Shewanella xiamenensis
Shigella dysenteriae	0	Shigella dysenteriae
Shigella flexneri	0	Shigella flexneri
Shigella sonnei	0	Shigella sonnei
Shinella zoogloeoides	0	Shinella zoogloeoides
Silicimonas algicola	0	Silicimonas algicola
Simplicispira suum	0	Simplicispira suum
Skermanella rosea	0	Skermanella rosea
Snodgrassella alvi	0	Snodgrassella alvi
Sphaerotilus sulfidivorans	0	Sphaerotilus sulfidivorans
Sphingobacterium multivorum	0	Sphingobacterium multivorum
Sphingobacterium spiritivorum	0	Sphingobacterium spiritivorum
Sphingobium cloacae	0	Sphingobium cloacae
Sphingobium fuliginis	0	Sphingobium fuliginis
Sphingobium indicum	0	Sphingobium indicum
Sphingobium phenoxybenzoativorans	0	Sphingobium phenoxybenzoativorans
Sphingobium xenophagum	0	Sphingobium xenophagum
Sphingobium yanoikuyae	0	Sphingobium yanoikuyae
Sphingomonas aliaeris	0	Sphingomonas aliaeris
Sphingomonas alpina	0	Sphingomonas alpina
Sphingomonas changnyeongensis	0	Sphingomonas changnyeongensis
Sphingomonas daechungensis	0	Sphingomonas daechungensis
Sphingomonas ginsengisoli An et al. 2013	0	Sphingomonas ginsengisoli An et al. 2013
Sphingomonas hengshuiensis	0	Sphingomonas hengshuiensis
Sphingomonas koreensis	0	Sphingomonas koreensis
Sphingomonas lacunae	0	Sphingomonas lacunae
Sphingomonas morindae	0	Sphingomonas morindae
Sphingomonas paeninsulae	0	Sphingomonas paeninsulae
Sphingomonas panacis	0	Sphingomonas panacis
Sphingomonas panacisoli	0	Sphingomonas panacisoli
Sphingomonas piscis	0	Sphingomonas piscis
Sphingomonas profundi	0	Sphingomonas profundi
Sphingomonas psychrotolerans	0	Sphingomonas psychrotolerans
Sphingomonas radiodurans	0	Sphingomonas radiodurans
Sphingomonas rhizophila	0	Sphingomonas rhizophila
Sphingomonas sabuli	0	Sphingomonas sabuli
Sphingomonas sanxanigenens	0	Sphingomonas sanxanigenens
Sphingomonas sediminicola	0	Sphingomonas sediminicola
Sphingomonas sinipercae	0	Sphingomonas sinipercae
Sphingomonas suaedae	0	Sphingomonas suaedae
Sphingomonas taxi	0	Sphingomonas taxi
Sphingomonas xanthus	0	Sphingomonas xanthus
Sphingopyxis alaskensis	0	Sphingopyxis alaskensis
Sphingopyxis fribergensis	0	Sphingopyxis fribergensis
Sphingopyxis macrogoltabida	0	Sphingopyxis macrogoltabida
Sphingosinithalassobacter tenebrarum	0	Sphingosinithalassobacter tenebrarum
Spirosoma pollinicola	0	Spirosoma pollinicola
Stanieria cyanosphaera	0	Stanieria cyanosphaera
Staphylococcus aureus	0	Staphylococcus aureus
Staphylococcus auricularis	0	Staphylococcus auricularis
Staphylococcus caprae	0	Staphylococcus caprae
Staphylococcus debuckii	0	Staphylococcus debuckii
Staphylococcus epidermidis	0	Staphylococcus epidermidis
Staphylococcus equorum	0	Staphylococcus equorum
Staphylococcus haemolyticus	0	Staphylococcus haemolyticus
Staphylococcus hominis	0	Staphylococcus hominis
Staphylococcus pasteuri	0	Staphylococcus pasteuri
Staphylococcus pettenkoferi	0	Staphylococcus pettenkoferi
Staphylococcus saccharolyticus	0	Staphylococcus saccharolyticus
Staphylococcus saprophyticus	0	Staphylococcus saprophyticus
Staphylococcus simiae	0	Staphylococcus simiae
Staphylococcus warneri	0	Staphylococcus warneri
Staphylococcus xylosus	0	Staphylococcus xylosus
Stenotrophomonas acidaminiphila	0	Stenotrophomonas acidaminiphila
Stenotrophomonas indicatrix	0	Stenotrophomonas indicatrix
Stenotrophomonas pavanii	0	Stenotrophomonas pavanii
Steroidobacter denitrificans	0	Steroidobacter denitrificans
Streptococcus anginosus	0	Streptococcus anginosus
Streptococcus australis	0	Streptococcus australis
Streptococcus cristatus	0	Streptococcus cristatus
Streptococcus gordonii	0	Streptococcus gordonii
Streptococcus gwangjuense	0	Streptococcus gwangjuense
Streptococcus infantarius	0	Streptococcus infantarius
Streptococcus intermedius	0	Streptococcus intermedius
Streptococcus koreensis	0	Streptococcus koreensis
Streptococcus lactarius	0	Streptococcus lactarius
Streptococcus lutetiensis	0	Streptococcus lutetiensis
Streptococcus mutans	0	Streptococcus mutans
Streptococcus oralis	0	Streptococcus oralis
Streptococcus parasuis	0	Streptococcus parasuis
Streptococcus periodonticum	0	Streptococcus periodonticum
Streptococcus pseudopneumoniae	0	Streptococcus pseudopneumoniae
Streptococcus pseudoporcinus	0	Streptococcus pseudoporcinus
Streptococcus respiraculi	0	Streptococcus respiraculi
Streptococcus sobrinus	0	Streptococcus sobrinus
Streptococcus thermophilus	0	Streptococcus thermophilus
Stutzerimonas chloritidismutans	0	Stutzerimonas chloritidismutans
Stutzerimonas degradans	0	Stutzerimonas degradans
Stutzerimonas frequens	0	Stutzerimonas frequens
Stutzerimonas kunmingensis	0	Stutzerimonas kunmingensis
Stutzerimonas stutzeri	0	Stutzerimonas stutzeri
Sugiyamaella lignohabitans	0	Sugiyamaella lignohabitans
Suicoccus acidiformans	0	Suicoccus acidiformans
Sulfuritortus calidifontis	0	Sulfuritortus calidifontis
Sulfurivermis fontis	0	Sulfurivermis fontis
Synechococcus elongatus	0	Synechococcus elongatus
Tabrizicola piscis	0	Tabrizicola piscis
Talaromyces rugulosus	0	Talaromyces rugulosus
Tannerella forsythia	0	Tannerella forsythia
Tardibacter chloracetimidivorans	0	Tardibacter chloracetimidivorans
Tardiphaga robiniae	0	Tardiphaga robiniae
Tepidimonas taiwanensis	0	Tepidimonas taiwanensis
Teredinibacter purpureus	0	Teredinibacter purpureus
Terrihabitans soli	0	Terrihabitans soli
Tessaracoccus aquimaris	0	Tessaracoccus aquimaris
Tessaracoccus defluvii	0	Tessaracoccus defluvii
Tessaracoccus flavescens	0	Tessaracoccus flavescens
Tessaracoccus flavus	0	Tessaracoccus flavus
Tessaracoccus lapidicaptus	0	Tessaracoccus lapidicaptus
Tessaracoccus timonensis	0	Tessaracoccus timonensis
Tetrapisispora blattae	0	Tetrapisispora blattae
Tetrapisispora phaffii	0	Tetrapisispora phaffii
Thauera aromatica	0	Thauera aromatica
Thauera chlorobenzoica	0	Thauera chlorobenzoica
Thauera humireducens	0	Thauera humireducens
Thermoanaerobacterium thermosaccharolyticum	0	Thermoanaerobacterium thermosaccharolyticum
Thermoleptolyngbya sichuanensis	0	Thermoleptolyngbya sichuanensis
Thermomonas aquatica	0	Thermomonas aquatica
Thermomonas brevis	0	Thermomonas brevis
Thermus aquaticus	0	Thermus aquaticus
Thermus brockianus	0	Thermus brockianus
Thermus caldilimi	0	Thermus caldilimi
Thermus parvatiensis	0	Thermus parvatiensis
Thioalkalivibrio sulfidiphilus	0	Thioalkalivibrio sulfidiphilus
Thiopseudomonas alkaliphila	0	Thiopseudomonas alkaliphila
Tistrella mobilis	0	Tistrella mobilis
Tolumonas auensis	0	Tolumonas auensis
Trichormus variabilis	0	Trichormus variabilis
Truepera radiovictrix	0	Truepera radiovictrix
Tsukamurella paurometabola	0	Tsukamurella paurometabola
Tsuneonella dongtanensis	0	Tsuneonella dongtanensis
Undibacterium parvum	0	Undibacterium parvum
Ustilago maydis	0	Ustilago maydis
Variibacter gotjawalensis	0	Variibacter gotjawalensis
Veillonella dispar	0	Veillonella dispar
Veillonella nakazawae	0	Veillonella nakazawae
Veillonella parvula	0	Veillonella parvula
Veillonella rodentium	0	Veillonella rodentium
Verminephrobacter eiseniae	0	Verminephrobacter eiseniae
Vitreoscilla filiformis	0	Vitreoscilla filiformis
Weissella confusa	0	Weissella confusa
Weizmannia coagulans	0	Weizmannia coagulans
Xanthobacter dioxanivorans	0	Xanthobacter dioxanivorans
Xanthomonas arboricola	0	Xanthomonas arboricola
Xanthomonas campestris	0	Xanthomonas campestris
Xanthomonas citri	0	Xanthomonas citri
Xanthomonas euroxanthea	0	Xanthomonas euroxanthea
Xanthomonas euvesicatoria	0	Xanthomonas euvesicatoria
Xanthomonas fragariae	0	Xanthomonas fragariae
Xanthomonas hortorum	0	Xanthomonas hortorum
Xanthomonas hyacinthi	0	Xanthomonas hyacinthi
Xanthomonas hydrangeae	0	Xanthomonas hydrangeae
Xanthomonas prunicola	0	Xanthomonas prunicola
Xanthomonas theicola	0	Xanthomonas theicola
Xanthomonas vesicatoria	0	Xanthomonas vesicatoria
Xylophilus rhododendri	0	Xylophilus rhododendri
Zygotorulaspora mrakii	0	Zygotorulaspora mrakii
Zymomonas mobilis	0	Zymomonas mobilis
[Mycobacterium] stephanolepidis	0	[Mycobacterium] stephanolepidis
[Ruminococcus] gnavus	0	[Ruminococcus] gnavus
Aureimonas populi	0	Aureimonas populi
Bifidobacterium subtile	0	Bifidobacterium subtile
Brachybacterium kimchii	0	Brachybacterium kimchii
Flavisolibacter ginsenosidimutans	0	Flavisolibacter ginsenosidimutans
Frankia alni	0	Frankia alni
Hymenobacter sedentarius	0	Hymenobacter sedentarius
Lachnoclostridium phocaeense	0	Lachnoclostridium phocaeense
Massilia violaceinigra	0	Massilia violaceinigra
Microbacterium paludicola	0	Microbacterium paludicola
Mycolicibacterium madagascariense	0	Mycolicibacterium madagascariense
Pantoea stewartii	0	Pantoea stewartii
Paraclostridium bifermentans	0	Paraclostridium bifermentans
Raineyella fluvialis	0	Raineyella fluvialis
Sporisorium graminicola	0	Sporisorium graminicola
Staphylococcus schweitzeri	0	Staphylococcus schweitzeri
Streptomyces gilvosporeus	0	Streptomyces gilvosporeus
Subdoligranulum variabile	0	Subdoligranulum variabile
Chivirus iEPS5	0	Chivirus iEPS5
Coprococcus comes	0	Coprococcus comes
[Ochrobactrum] quorumnocens	0	[Ochrobactrum] quorumnocens
Anoxybacillus caldiproteolyticus	0	Anoxybacillus caldiproteolyticus
Aquisphaera giovannonii	0	Aquisphaera giovannonii
Aurantiacibacter atlanticus	0	Aurantiacibacter atlanticus
Brachybacterium avium	0	Brachybacterium avium
Bradyrhizobium guangxiense	0	Bradyrhizobium guangxiense
Bradyrhizobium oligotrophicum	0	Bradyrhizobium oligotrophicum
Brevibacterium oceani	0	Brevibacterium oceani
Caldicellulosiruptor kronotskyensis	0	Caldicellulosiruptor kronotskyensis
Caulobacter henricii	0	Caulobacter henricii
Cellulomonas iranensis	0	Cellulomonas iranensis
Citrobacter freundii	0	Citrobacter freundii
Cnuibacter physcomitrellae	0	Cnuibacter physcomitrellae
Corynebacterium doosanense	0	Corynebacterium doosanense
Cruoricaptor ignavus	0	Cruoricaptor ignavus
Deinococcus puniceus	0	Deinococcus puniceus
Enterobacter huaxiensis	0	Enterobacter huaxiensis
Erythrobacter mangrovi	0	Erythrobacter mangrovi
Ezakiella massiliensis	0	Ezakiella massiliensis
Fenollaria massiliensis	0	Fenollaria massiliensis
Flavobacterium nackdongense	0	Flavobacterium nackdongense
Glutamicibacter nicotianae	0	Glutamicibacter nicotianae
Hafnia alvei	0	Hafnia alvei
Hankyongella ginsenosidimutans	0	Hankyongella ginsenosidimutans
Herbaspirillum hiltneri	0	Herbaspirillum hiltneri
Herbaspirillum seropedicae	0	Herbaspirillum seropedicae
Hymenobacter nivis	0	Hymenobacter nivis
Ignavigranum ruoffiae	0	Ignavigranum ruoffiae
Jeotgalibaca porci	0	Jeotgalibaca porci
Klebsiella quasipneumoniae	0	Klebsiella quasipneumoniae
Lactococcus paracarnosus	0	Lactococcus paracarnosus
Leptolyngbya boryana	0	Leptolyngbya boryana
Leptotrichia wadei	0	Leptotrichia wadei
Leucobacter denitrificans	0	Leucobacter denitrificans
Lysobacter helvus	0	Lysobacter helvus
Meiothermus taiwanensis	0	Meiothermus taiwanensis
Metabacillus sediminilitoris	0	Metabacillus sediminilitoris
Methylocaldum marinum	0	Methylocaldum marinum
Microbacterium wangchenii	0	Microbacterium wangchenii
Miniphocaeibacter halophilus	0	Miniphocaeibacter halophilus
Mycetocola spongiae	0	Mycetocola spongiae
Mycobacteroides immunogenum	0	Mycobacteroides immunogenum
Mycobacteroides salmoniphilum	0	Mycobacteroides salmoniphilum
Mycolicibacterium gilvum	0	Mycolicibacterium gilvum
Mycolicibacterium sediminis	0	Mycolicibacterium sediminis
Neisseria bacilliformis	0	Neisseria bacilliformis
Panacibacter ginsenosidivorans	0	Panacibacter ginsenosidivorans
Paraburkholderia phytofirmans	0	Paraburkholderia phytofirmans
Pectobacterium carotovorum	0	Pectobacterium carotovorum
Planococcus glaciei	0	Planococcus glaciei
Pseudomonas cichorii	0	Pseudomonas cichorii
Quatrionicoccus australiensis	0	Quatrionicoccus australiensis
Renibacterium salmoninarum	0	Renibacterium salmoninarum
Ruania halotolerans	0	Ruania halotolerans
Ruminococcus bicirculans	0	Ruminococcus bicirculans
Scardovia inopinata	0	Scardovia inopinata
Shinella oryzae	0	Shinella oryzae
Singulisphaera acidiphila	0	Singulisphaera acidiphila
Spirosoma rigui	0	Spirosoma rigui
Staphylococcus lugdunensis	0	Staphylococcus lugdunensis
Torulaspora globosa	0	Torulaspora globosa
Turicibacter bilis	0	Turicibacter bilis
Vibrio rumoiensis	0	Vibrio rumoiensis
Xanthomonas translucens	0	Xanthomonas translucens
Zygosaccharomyces rouxii	0	Zygosaccharomyces rouxii
cyanobacterium endosymbiont of Rhopalodia gibberula	0	cyanobacterium endosymbiont of Rhopalodia gibberula
Actinomyces trachealis	0	Actinomyces trachealis
Aureimonas mangrovi	0	Aureimonas mangrovi
Bacillus smithii	0	Bacillus smithii
Bacillus subtilis	0	Bacillus subtilis
Burkholderia savannae	0	Burkholderia savannae
Candida dubliniensis	0	Candida dubliniensis
Chryseobacterium nakagawai	0	Chryseobacterium nakagawai
Clostridium felsineum	0	Clostridium felsineum
Collinsella aerofaciens	0	Collinsella aerofaciens
Enterocloster bolteae	0	Enterocloster bolteae
Eremothecium gossypii	0	Eremothecium gossypii
Gordonia amicalis	0	Gordonia amicalis
Hafnia paralvei	0	Hafnia paralvei
Halothiobacillus neapolitanus	0	Halothiobacillus neapolitanus
Human betaherpesvirus 7	0	Human betaherpesvirus 7
Hymenobacter jejuensis	0	Hymenobacter jejuensis
Lactobacillus apis	0	Lactobacillus apis
Leptotrichia hofstadii	0	Leptotrichia hofstadii
Moraxella bovis	0	Moraxella bovis
Moraxella nasovis	0	Moraxella nasovis
Mycobacterium doricum	0	Mycobacterium doricum
Neorhizobium galegae	0	Neorhizobium galegae
Pantoea deleyi	0	Pantoea deleyi
Peptoniphilus ivorii	0	Peptoniphilus ivorii
Peribacillus frigoritolerans	0	Peribacillus frigoritolerans
Pseudomonas ficuserectae	0	Pseudomonas ficuserectae
Pseudomonas gozinkensis	0	Pseudomonas gozinkensis
Pseudomonas izuensis	0	Pseudomonas izuensis
Pseudomonas kribbensis	0	Pseudomonas kribbensis
Pseudomonas syringae	0	Pseudomonas syringae
Rhizobium tropici	0	Rhizobium tropici
Schaalia cardiffensis	0	Schaalia cardiffensis
Selenomonas sputigena	0	Selenomonas sputigena
Sinsheimervirus phiX174	0	Sinsheimervirus phiX174
Akkermansia muciniphila	0	Akkermansia muciniphila
Alistipes communis	0	Alistipes communis
Alistipes dispar	0	Alistipes dispar
Alistipes megaguti	0	Alistipes megaguti
Alistipes onderdonkii	0	Alistipes onderdonkii
Amedibacterium intestinale	0	Amedibacterium intestinale
Anaerocolumna cellulosilytica	0	Anaerocolumna cellulosilytica
Anaerocolumna chitinilytica	0	Anaerocolumna chitinilytica
Anaerostipes caccae	0	Anaerostipes caccae
Anaerostipes rhamnosivorans	0	Anaerostipes rhamnosivorans
Anaerotignum propionicum	0	Anaerotignum propionicum
Anaerotruncus colihominis	0	Anaerotruncus colihominis
Bacteroides caccae	0	Bacteroides caccae
Bacteroides caecimuris	0	Bacteroides caecimuris
Bacteroides cellulosilyticus	0	Bacteroides cellulosilyticus
Bacteroides faecis	0	Bacteroides faecis
Bacteroides fragilis	0	Bacteroides fragilis
Bacteroides helcogenes	0	Bacteroides helcogenes
Bacteroides humanifaecis	0	Bacteroides humanifaecis
Bacteroides nordii	0	Bacteroides nordii
Bacteroides ovatus	0	Bacteroides ovatus
Bacteroides thetaiotaomicron	0	Bacteroides thetaiotaomicron
Bacteroides xylanisolvens	0	Bacteroides xylanisolvens
Bacteroides zhangwenhongii	0	Bacteroides zhangwenhongii
Barnesiella viscericola	0	Barnesiella viscericola
Bifidobacterium breve	0	Bifidobacterium breve
Bifidobacterium pseudocatenulatum	0	Bifidobacterium pseudocatenulatum
Bifidobacterium scardovii	0	Bifidobacterium scardovii
Blautia argi	0	Blautia argi
Blautia liquoris	0	Blautia liquoris
Blautia pseudococcoides	0	Blautia pseudococcoides
Butyricimonas virosa	0	Butyricimonas virosa
Caproicibacter fermentans	0	Caproicibacter fermentans
Caproicibacterium amylolyticum	0	Caproicibacterium amylolyticum
Caproicibacterium lactatifermentans	0	Caproicibacterium lactatifermentans
Cellulomonas fimi	0	Cellulomonas fimi
Christensenella minuta	0	Christensenella minuta
Clostridioides difficile	0	Clostridioides difficile
Clostridium chauvoei	0	Clostridium chauvoei
Clostridium septicum	0	Clostridium septicum
Collinsella stercoris	0	Collinsella stercoris
Coprobacter secundus	0	Coprobacter secundus
Coprococcus eutactus	0	Coprococcus eutactus
Corynebacterium liangguodongii	0	Corynebacterium liangguodongii
Eggerthella lenta	0	Eggerthella lenta
Enterocloster asparagiformis	0	Enterocloster asparagiformis
Erwinia persicina	0	Erwinia persicina
Escherichia albertii	0	Escherichia albertii
Ethanoligenens harbinense	0	Ethanoligenens harbinense
Faecalibacillus intestinalis	0	Faecalibacillus intestinalis
Flavonifractor plautii	0	Flavonifractor plautii
Herbinix luporum	0	Herbinix luporum
Klebsiella africana	0	Klebsiella africana
Lachnospira eligens	0	Lachnospira eligens
Lacrimispora saccharolytica	0	Lacrimispora saccharolytica
Lichenicola cladoniae	0	Lichenicola cladoniae
Longicatena caecimuris	0	Longicatena caecimuris
Marvinbryantia formatexigens	0	Marvinbryantia formatexigens
Massilistercora timonensis	0	Massilistercora timonensis
Megasphaera elsdenii	0	Megasphaera elsdenii
Methanosarcina sp. WH1	0	Methanosarcina sp. WH1
Methylovirgula ligni	0	Methylovirgula ligni
Morganella morganii	0	Morganella morganii
Novisyntrophococcus fermenticellae	0	Novisyntrophococcus fermenticellae
Paeniclostridium sordellii	0	Paeniclostridium sordellii
Parabacteroides goldsteinii	0	Parabacteroides goldsteinii
Parabacteroides johnsonii	0	Parabacteroides johnsonii
Paraprevotella xylaniphila	0	Paraprevotella xylaniphila
Phascolarctobacterium faecium	0	Phascolarctobacterium faecium
Pseudothauera hydrothermalis	0	Pseudothauera hydrothermalis
Pusillibacter faecalis	0	Pusillibacter faecalis
Qiania dongpingensis	0	Qiania dongpingensis
Riemerella anatipestifer	0	Riemerella anatipestifer
Ruminococcus albus	0	Ruminococcus albus
Ruminococcus bovis	0	Ruminococcus bovis
Ruminococcus gauvreauii	0	Ruminococcus gauvreauii
Simiaoa sunii	0	Simiaoa sunii
Solibaculum mannosilyticum	0	Solibaculum mannosilyticum
Sutterella megalosphaeroides	0	Sutterella megalosphaeroides
Sutterella wadsworthensis	0	Sutterella wadsworthensis
Thomasclavelia ramosa	0	Thomasclavelia ramosa
Vescimonas coprocola	0	Vescimonas coprocola
Vescimonas fastidiosa	0	Vescimonas fastidiosa
Wansuia hejianensis	0	Wansuia hejianensis
Wujia chipingensis	0	Wujia chipingensis
[Clostridium] colinum	0	[Clostridium] colinum
[Clostridium] innocuum	0	[Clostridium] innocuum
[Clostridium] scindens	0	[Clostridium] scindens
Acetobacter senegalensis	0	Acetobacter senegalensis
Acidipropionibacterium jensenii	0	Acidipropionibacterium jensenii
Acidithiobacillus thiooxidans	0	Acidithiobacillus thiooxidans
Actinobacillus equuli	0	Actinobacillus equuli
Actinocatenispora sera	0	Actinocatenispora sera
Actinomadura graeca	0	Actinomadura graeca
Actinomyces faecalis	0	Actinomyces faecalis
Actinomyces gaoshouyii	0	Actinomyces gaoshouyii
Actinomyces procaprae	0	Actinomyces procaprae
Actinomyces slackii	0	Actinomyces slackii
Advenella mimigardefordensis	0	Advenella mimigardefordensis
Aerococcus christensenii	0	Aerococcus christensenii
Aeromicrobium chenweiae	0	Aeromicrobium chenweiae
Aeromonas encheleia	0	Aeromonas encheleia
Agrobacterium rhizogenes	0	Agrobacterium rhizogenes
Agromyces archimandritae	0	Agromyces archimandritae
Agromyces aureus	0	Agromyces aureus
Agromyces badenianii	0	Agromyces badenianii
Agromyces marinus	0	Agromyces marinus
Alcanivorax borkumensis	0	Alcanivorax borkumensis
Anaerocolumna sedimenticola	0	Anaerocolumna sedimenticola
Anaerolinea thermophila	0	Anaerolinea thermophila
Aquibium microcysteis	0	Aquibium microcysteis
Aquicella siphonis	0	Aquicella siphonis
Arcanobacterium phocisimile	0	Arcanobacterium phocisimile
Arthrobacter jiangjiafuii	0	Arthrobacter jiangjiafuii
Aurantiacibacter gangjinensis	0	Aurantiacibacter gangjinensis
Azospirillum argentinense	0	Azospirillum argentinense
Azospirillum ramasamyi	0	Azospirillum ramasamyi
Azospirillum thiophilum	0	Azospirillum thiophilum
Azotobacter chroococcum	0	Azotobacter chroococcum
Azotobacter vinelandii	0	Azotobacter vinelandii
Bacillus amyloliquefaciens	0	Bacillus amyloliquefaciens
Bacillus anthracis	0	Bacillus anthracis
Bacillus mojavensis	0	Bacillus mojavensis
Bacillus rugosus	0	Bacillus rugosus
Bartonella kosoyi	0	Bartonella kosoyi
Beijerinckia indica	0	Beijerinckia indica
Bifidobacterium animalis	0	Bifidobacterium animalis
Bifidobacterium asteroides	0	Bifidobacterium asteroides
Bifidobacterium choerinum	0	Bifidobacterium choerinum
Blastochloris tepida	0	Blastochloris tepida
Bombilactobacillus bombi	0	Bombilactobacillus bombi
Bordetella avium	0	Bordetella avium
Bradyrhizobium icense	0	Bradyrhizobium icense
Brevibacillus brevis	0	Brevibacillus brevis
Brome mosaic virus	0	Brome mosaic virus
Buchnera aphidicola	0	Buchnera aphidicola
Burkholderia gladioli	0	Burkholderia gladioli
Burkholderia oklahomensis	0	Burkholderia oklahomensis
Buttiauxella agrestis	0	Buttiauxella agrestis
Buttiauxella ferragutiae	0	Buttiauxella ferragutiae
Caldicellulosiruptor changbaiensis	0	Caldicellulosiruptor changbaiensis
Caldicellulosiruptor diazotrophicus	0	Caldicellulosiruptor diazotrophicus
Caldicellulosiruptor obsidiansis	0	Caldicellulosiruptor obsidiansis
Caldicellulosiruptor owensensis	0	Caldicellulosiruptor owensensis
Caldichromatium japonicum	0	Caldichromatium japonicum
Campylobacter concisus	0	Campylobacter concisus
Candidatus Minimicrobia vallesae	0	Candidatus Minimicrobia vallesae
Candidatus Nanosynbacter featherlites	0	Candidatus Nanosynbacter featherlites
Candidatus Nitrotoga arctica	0	Candidatus Nitrotoga arctica
Candidatus Pantoea carbekii	0	Candidatus Pantoea carbekii
Candidatus Rhodoluna planktonica	0	Candidatus Rhodoluna planktonica
Candidatus Sodalis pierantonius	0	Candidatus Sodalis pierantonius
Candidatus Symbiobacter mobilis	0	Candidatus Symbiobacter mobilis
Capnocytophaga ochracea	0	Capnocytophaga ochracea
Capnocytophaga stomatis	0	Capnocytophaga stomatis
Cardinium endosymbiont of Sogatella furcifera	0	Cardinium endosymbiont of Sogatella furcifera
Casimicrobium huifangae	0	Casimicrobium huifangae
Cedecea lapagei	0	Cedecea lapagei
Cedecea neteri	0	Cedecea neteri
Chitinolyticbacter meiyuanensis	0	Chitinolyticbacter meiyuanensis
Chromobacterium phragmitis	0	Chromobacterium phragmitis
Chromobacterium rhizoryzae	0	Chromobacterium rhizoryzae
Chromobacterium vaccinii	0	Chromobacterium vaccinii
Chryseobacterium capnotolerans	0	Chryseobacterium capnotolerans
Chryseobacterium gallinarum	0	Chryseobacterium gallinarum
Chryseobacterium joostei	0	Chryseobacterium joostei
Chryseobacterium lactis	0	Chryseobacterium lactis
Chryseobacterium nepalense	0	Chryseobacterium nepalense
Chryseobacterium shandongense	0	Chryseobacterium shandongense
Ciceribacter thiooxidans	0	Ciceribacter thiooxidans
Citrobacter arsenatis	0	Citrobacter arsenatis
Citrobacter koseri	0	Citrobacter koseri
Citrobacter rodentium	0	Citrobacter rodentium
Citrobacter tructae	0	Citrobacter tructae
Citrobacter youngae	0	Citrobacter youngae
Clavibacter zhangzhiyongii	0	Clavibacter zhangzhiyongii
Clostridium bornimense	0	Clostridium bornimense
Clostridium cadaveris	0	Clostridium cadaveris
Clostridium estertheticum	0	Clostridium estertheticum
Clostridium gasigenes	0	Clostridium gasigenes
Clostridium manihotivorum	0	Clostridium manihotivorum
Clostridium thermarum	0	Clostridium thermarum
Collimonas arenae	0	Collimonas arenae
Corynebacterium anserum	0	Corynebacterium anserum
Corynebacterium argentoratense	0	Corynebacterium argentoratense
Corynebacterium callunae	0	Corynebacterium callunae
Corynebacterium crudilactis	0	Corynebacterium crudilactis
Corynebacterium cystitidis	0	Corynebacterium cystitidis
Corynebacterium glutamicum	0	Corynebacterium glutamicum
Corynebacterium occultum	0	Corynebacterium occultum
Corynebacterium silvaticum	0	Corynebacterium silvaticum
Corynebacterium urogenitale	0	Corynebacterium urogenitale
Coxiella burnetii	0	Coxiella burnetii
Cronobacter condimenti	0	Cronobacter condimenti
Cronobacter universalis	0	Cronobacter universalis
Cyanobium gracile	0	Cyanobium gracile
Cytophaga hutchinsonii	0	Cytophaga hutchinsonii
Dactylosporangium aurantiacum	0	Dactylosporangium aurantiacum
Dactylosporangium vinaceum	0	Dactylosporangium vinaceum
Deinococcus ficus	0	Deinococcus ficus
Dialister massiliensis	0	Dialister massiliensis
Dokdonella koreensis	0	Dokdonella koreensis
Dyella caseinilytica	0	Dyella caseinilytica
Dyella telluris	0	Dyella telluris
Effusibacillus dendaii	0	Effusibacillus dendaii
Eikenella exigua	0	Eikenella exigua
Elizabethkingia anophelis	0	Elizabethkingia anophelis
Escherichia virus DE3	0	Escherichia virus DE3
Faecalibacter bovis	0	Faecalibacter bovis
Ferrimonas lipolytica	0	Ferrimonas lipolytica
Flaviflexus salsibiostraticola	0	Flaviflexus salsibiostraticola
Flavihumibacter fluminis (ex Park et al. 2022)	0	Flavihumibacter fluminis (ex Park et al. 2022)
Flavihumibacter rivuli	0	Flavihumibacter rivuli
Flavisolibacter tropicus	0	Flavisolibacter tropicus
Flavobacterium kingsejongi	0	Flavobacterium kingsejongi
Frederiksenia canicola	0	Frederiksenia canicola
Gluconacetobacter diazotrophicus	0	Gluconacetobacter diazotrophicus
Gluconobacter sphaericus	0	Gluconobacter sphaericus
Gordonia alkanivorans	0	Gordonia alkanivorans
Gordonia amarae	0	Gordonia amarae
Gordonia insulae	0	Gordonia insulae
Gordonia jinghuaiqii	0	Gordonia jinghuaiqii
Gordonia zhaorongruii	0	Gordonia zhaorongruii
Granulibacter bethesdensis	0	Granulibacter bethesdensis
Halalkalibacterium halodurans	0	Halalkalibacterium halodurans
Helicobacter winghamensis	0	Helicobacter winghamensis
Human gammaherpesvirus 4	0	Human gammaherpesvirus 4
Inovirus M13	0	Inovirus M13
Iodobacter ciconiae	0	Iodobacter ciconiae
Jeotgalibaca arthritidis	0	Jeotgalibaca arthritidis
Kibdelosporangium phytohabitans	0	Kibdelosporangium phytohabitans
Kisquinquevirus KS5	0	Kisquinquevirus KS5
Kluyvera ascorbata	0	Kluyvera ascorbata
Kluyvera intermedia	0	Kluyvera intermedia
Kosakonia arachidis	0	Kosakonia arachidis
Kosakonia oryzae	0	Kosakonia oryzae
Kosakonia radicincitans	0	Kosakonia radicincitans
Kosakonia sacchari	0	Kosakonia sacchari
Kribbella flavida	0	Kribbella flavida
Lactiplantibacillus pentosus	0	Lactiplantibacillus pentosus
Lactobacillus acetotolerans	0	Lactobacillus acetotolerans
Lactobacillus intestinalis	0	Lactobacillus intestinalis
Lactobacillus kullabergensis	0	Lactobacillus kullabergensis
Lambdavirus lvO276	0	Lambdavirus lvO276
Leclercia pneumoniae	0	Leclercia pneumoniae
Legionella hackeliae	0	Legionella hackeliae
Legionella jordanis	0	Legionella jordanis
Lentilactobacillus parabuchneri	0	Lentilactobacillus parabuchneri
Leptothermofonsia sichuanensis	0	Leptothermofonsia sichuanensis
Leptotrichia trevisanii	0	Leptotrichia trevisanii
Leucobacter muris	0	Leucobacter muris
Ligilactobacillus acidipiscis	0	Ligilactobacillus acidipiscis
Ligilactobacillus agilis	0	Ligilactobacillus agilis
Ligilactobacillus murinus	0	Ligilactobacillus murinus
Limosilactobacillus pontis	0	Limosilactobacillus pontis
Luteibacter anthropi	0	Luteibacter anthropi
Lysinibacillus fusiformis	0	Lysinibacillus fusiformis
Lysobacter alkalisoli	0	Lysobacter alkalisoli
Lysobacter arenosi	0	Lysobacter arenosi
Lysobacter capsici	0	Lysobacter capsici
Lysobacter enzymogenes	0	Lysobacter enzymogenes
Lysobacter gummosus	0	Lysobacter gummosus
Lysobacter soli	0	Lysobacter soli
Macrococcus equipercicus	0	Macrococcus equipercicus
Magnetospirillum gryphiswaldense	0	Magnetospirillum gryphiswaldense
Mannheimia granulomatis	0	Mannheimia granulomatis
Mannheimia ovis	0	Mannheimia ovis
Marinobacterium georgiense	0	Marinobacterium georgiense
Marinomonas algicola	0	Marinomonas algicola
Mariprofundus ferrinatatus	0	Mariprofundus ferrinatatus
Methylocystis heyeri	0	Methylocystis heyeri
Methylotenera mobilis	0	Methylotenera mobilis
Microbacterium chengjingii	0	Microbacterium chengjingii
Micromonospora carbonacea	0	Micromonospora carbonacea
Micromonospora terminaliae	0	Micromonospora terminaliae
Moraxella catarrhalis	0	Moraxella catarrhalis
Moraxella ovis	0	Moraxella ovis
Mucilaginibacter gossypii	0	Mucilaginibacter gossypii
Mycobacterium senegalense	0	Mycobacterium senegalense
Mycobacteroides abscessus	0	Mycobacteroides abscessus
Mycobacteroides saopaulense	0	Mycobacteroides saopaulense
Mycolicibacterium aurum	0	Mycolicibacterium aurum
Mycolicibacterium farcinogenes	0	Mycolicibacterium farcinogenes
Mycolicibacterium hassiacum	0	Mycolicibacterium hassiacum
Mycolicibacterium neoaurum	0	Mycolicibacterium neoaurum
Mycolicibacterium vanbaalenii	0	Mycolicibacterium vanbaalenii
Myroides odoratimimus	0	Myroides odoratimimus
Naumovozyma dairenensis	0	Naumovozyma dairenensis
Neisseria gonorrhoeae	0	Neisseria gonorrhoeae
Neisseria lactamica	0	Neisseria lactamica
Neisseria zalophi	0	Neisseria zalophi
Neoasaia chiangmaiensis	0	Neoasaia chiangmaiensis
Niabella ginsenosidivorans	0	Niabella ginsenosidivorans
Nitrogeniibacter aestuarii	0	Nitrogeniibacter aestuarii
Nitrosomonas europaea	0	Nitrosomonas europaea
Nitrospirillum amazonense	0	Nitrospirillum amazonense
Nocardia brasiliensis	0	Nocardia brasiliensis
Nocardia farcinica	0	Nocardia farcinica
Nocardia iowensis	0	Nocardia iowensis
Nocardia otitidiscaviarum	0	Nocardia otitidiscaviarum
Nocardia terpenica	0	Nocardia terpenica
Nocardia wallacei	0	Nocardia wallacei
Nocardioides aromaticivorans	0	Nocardioides aromaticivorans
Nocardioides baekrokdamisoli	0	Nocardioides baekrokdamisoli
Nocardioides humi	0	Nocardioides humi
Nocardioides panacisoli	0	Nocardioides panacisoli
Nocardioides sambongensis	0	Nocardioides sambongensis
Otariodibacter oris	0	Otariodibacter oris
Paenibacillus graminis	0	Paenibacillus graminis
Paenibacillus protaetiae	0	Paenibacillus protaetiae
Paenisporosarcina cavernae	0	Paenisporosarcina cavernae
Pandoraea thiooxydans	0	Pandoraea thiooxydans
Pantoea vagans	0	Pantoea vagans
Paraburkholderia acidiphila	0	Paraburkholderia acidiphila
Paraburkholderia caribensis	0	Paraburkholderia caribensis
Paraburkholderia dokdonella	0	Paraburkholderia dokdonella
Paraburkholderia graminis	0	Paraburkholderia graminis
Paraburkholderia phenoliruptrix	0	Paraburkholderia phenoliruptrix
Paraburkholderia phymatum	0	Paraburkholderia phymatum
Paraburkholderia sprentiae	0	Paraburkholderia sprentiae
Paraburkholderia terricola	0	Paraburkholderia terricola
Paraburkholderia tropica	0	Paraburkholderia tropica
Paracoccus pantotrophus	0	Paracoccus pantotrophus
Paracoccus tegillarcae	0	Paracoccus tegillarcae
Paraflavitalea soli	0	Paraflavitalea soli
Parasphingorhabdus litoris	0	Parasphingorhabdus litoris
Parasynechococcus marenigrum	0	Parasynechococcus marenigrum
Parvibaculum lavamentivorans	0	Parvibaculum lavamentivorans
Pasteurella dagmatis	0	Pasteurella dagmatis
Pectobacterium brasiliense	0	Pectobacterium brasiliense
Pectobacterium punjabense	0	Pectobacterium punjabense
Pediococcus pentosaceus	0	Pediococcus pentosaceus
Pedobacter ginsengisoli	0	Pedobacter ginsengisoli
Pelagerythrobacter marensis	0	Pelagerythrobacter marensis
Pelagibacterium halotolerans	0	Pelagibacterium halotolerans
Petrimonas mucosa	0	Petrimonas mucosa
Photorhabdus asymbiotica	0	Photorhabdus asymbiotica
Phytohabitans flavus	0	Phytohabitans flavus
Planococcus kocurii	0	Planococcus kocurii
Planococcus lenghuensis	0	Planococcus lenghuensis
Plesiomonas shigelloides	0	Plesiomonas shigelloides
Porphyromonas crevioricanis	0	Porphyromonas crevioricanis
Porphyromonas somerae	0	Porphyromonas somerae
Prauserella marina	0	Prauserella marina
Prevotella herbatica	0	Prevotella herbatica
Prevotella ruminicola	0	Prevotella ruminicola
Providencia rettgeri	0	Providencia rettgeri
Pseudocitrobacter corydidari	0	Pseudocitrobacter corydidari
Pseudoleptotrichia goodfellowii	0	Pseudoleptotrichia goodfellowii
Pseudolysobacter antarcticus	0	Pseudolysobacter antarcticus
Pseudomonas alvandae	0	Pseudomonas alvandae
Pseudomonas canavaninivorans	0	Pseudomonas canavaninivorans
Pseudomonas cannabina	0	Pseudomonas cannabina
Pseudomonas cavernae	0	Pseudomonas cavernae
Pseudomonas corrugata	0	Pseudomonas corrugata
Pseudomonas hamedanensis	0	Pseudomonas hamedanensis
Pseudomonas syringae group genomosp. 7	0	Pseudomonas syringae group genomosp. 7
Pseudomonas viciae	0	Pseudomonas viciae
Psychromonas ingrahamii	0	Psychromonas ingrahamii
Pusillimonas thiosulfatoxidans	0	Pusillimonas thiosulfatoxidans
Rathayibacter iranicus	0	Rathayibacter iranicus
Rathayibacter tritici	0	Rathayibacter tritici
Rhizobium bangladeshense	0	Rhizobium bangladeshense
Rhodanobacter denitrificans	0	Rhodanobacter denitrificans
Rhodococcus aetherivorans	0	Rhodococcus aetherivorans
Rhodomicrobium vannielii	0	Rhodomicrobium vannielii
Rhodospirillum rubrum	0	Rhodospirillum rubrum
Rickettsiella endosymbiont of Dermanyssus gallinae	0	Rickettsiella endosymbiont of Dermanyssus gallinae
Rodentibacter haemolyticus	0	Rodentibacter haemolyticus
Roseitalea porphyridii	0	Roseitalea porphyridii
Ruania suaedae	0	Ruania suaedae
Rubrobacter xylanophilus	0	Rubrobacter xylanophilus
Saccharopolyspora erythraea	0	Saccharopolyspora erythraea
Salmonella enterica	0	Salmonella enterica
Scandinavium goeteborgense	0	Scandinavium goeteborgense
Sedimenticola thiotaurini	0	Sedimenticola thiotaurini
Serratia inhibens	0	Serratia inhibens
Serratia rhizosphaerae	0	Serratia rhizosphaerae
Serratia ureilytica	0	Serratia ureilytica
Shewanella sp. JNE2	0	Shewanella sp. JNE2
Shimwellia blattae	0	Shimwellia blattae
Sideroxyarcus emersonii	0	Sideroxyarcus emersonii
Simonsiella muelleri	0	Simonsiella muelleri
Skermanella mucosa	0	Skermanella mucosa
Skermanella pratensis	0	Skermanella pratensis
Solidesulfovibrio carbinolicus	0	Solidesulfovibrio carbinolicus
Sphingobacterium thalpophilum	0	Sphingobacterium thalpophilum
Sphingorhabdus lutea	0	Sphingorhabdus lutea
Spirosoma aureum	0	Spirosoma aureum
Spirosoma taeanense	0	Spirosoma taeanense
Sporomusa termitida	0	Sporomusa termitida
Sporosarcina psychrophila	0	Sporosarcina psychrophila
Sporosarcina ureae	0	Sporosarcina ureae
Sporosarcina ureilytica	0	Sporosarcina ureilytica
Staphylococcus lloydii	0	Staphylococcus lloydii
Streptococcus agalactiae	0	Streptococcus agalactiae
Streptococcus ferus	0	Streptococcus ferus
Streptococcus gallolyticus	0	Streptococcus gallolyticus
Streptococcus oriscaviae	0	Streptococcus oriscaviae
Streptococcus suis	0	Streptococcus suis
Streptomyces albidoflavus	0	Streptomyces albidoflavus
Streptomyces solisilvae	0	Streptomyces solisilvae
Sulfuricaulis limicola	0	Sulfuricaulis limicola
Sulfuriflexus mobilis	0	Sulfuriflexus mobilis
Sulfurifustis variabilis	0	Sulfurifustis variabilis
Sulfurimicrobium lacus	0	Sulfurimicrobium lacus
Sutcliffiella cohnii	0	Sutcliffiella cohnii
Tequatrovirus T4	0	Tequatrovirus T4
Teredinibacter haidensis	0	Teredinibacter haidensis
Thermomonospora amylolytica	0	Thermomonospora amylolytica
Thiomonas intermedia	0	Thiomonas intermedia
Thiothrix litoralis	0	Thiothrix litoralis
Thiothrix unzii	0	Thiothrix unzii
Torulaspora delbrueckii	0	Torulaspora delbrueckii
Treponema phagedenis	0	Treponema phagedenis
Usitatibacter rugosus	0	Usitatibacter rugosus
Vagococcus fluvialis	0	Vagococcus fluvialis
Weeksella virosa	0	Weeksella virosa
Wenzhouxiangella marina	0	Wenzhouxiangella marina
Wielerella bovis	0	Wielerella bovis
cyanobacterium endosymbiont of Epithemia turgida	0	cyanobacterium endosymbiont of Epithemia turgida

## Sheet: Blood
	Overall	microbiomes
Schizosaccharomyces pombe	0.116181	Schizosaccharomyces pombe
Sporisorium graminicola	0.114172	Sporisorium graminicola
Enterocloster bolteae	0.0441778	Enterocloster bolteae
Burkholderia lata	0.0412801	Burkholderia lata
Phocaeicola dorei	0.0331342	Phocaeicola dorei
Pseudomonas salmasensis	0.0320474	Pseudomonas salmasensis
Flavobacterium commune	0.0304127	Flavobacterium commune
Brucella anthropi	0.0280355	Brucella anthropi
Pusillibacter faecalis	0.0279684	Pusillibacter faecalis
[Clostridium] innocuum	0.0251977	[Clostridium] innocuum
Human betaherpesvirus 7	0.024426	Human betaherpesvirus 7
Pseudomonas yamanorum	0.0240193	Pseudomonas yamanorum
Hydrogenophaga crocea	0.0194937	Hydrogenophaga crocea
Melaminivora jejuensis	0.0188922	Melaminivora jejuensis
Paraburkholderia fungorum	0.0187053	Paraburkholderia fungorum
Hydrogenophaga pseudoflava	0.0179709	Hydrogenophaga pseudoflava
Cupriavidus oxalaticus	0.0165131	Cupriavidus oxalaticus
Ancylobacter polymorphus	0.0158432	Ancylobacter polymorphus
Rhizobium oryzihabitans	0.0140121	Rhizobium oryzihabitans
Methanosarcina sp. WH1	0.0137659	Methanosarcina sp. WH1
Cupriavidus basilensis	0.0137086	Cupriavidus basilensis
Acidovorax monticola	0.0135794	Acidovorax monticola
Lactococcus paracarnosus	0.0125689	Lactococcus paracarnosus
Ralstonia insidiosa	0.0119663	Ralstonia insidiosa
Human endogenous retrovirus K	0.0117091	Human endogenous retrovirus K
Acinetobacter nosocomialis	0.0109714	Acinetobacter nosocomialis
Ramlibacter tataouinensis	0.00936929	Ramlibacter tataouinensis
Geobacillus virus E2	0.00820133	Geobacillus virus E2
Kaistella carnis	0.00739474	Kaistella carnis
Geobacillus virus E3	0.00721236	Geobacillus virus E3
Pseudomonas putida	0.00717199	Pseudomonas putida
Ralstonia mannitolilytica	0.00694207	Ralstonia mannitolilytica
Cupriavidus gilardii	0.00690943	Cupriavidus gilardii
Paraburkholderia aromaticivorans	0.00598008	Paraburkholderia aromaticivorans
Bartonella machadoae	0.00592736	Bartonella machadoae
Shigella sonnei	0.00561103	Shigella sonnei
Puccinia striiformis	0.00485391	Puccinia striiformis
Lachnoanaerobaculum umeaense	0.00480786	Lachnoanaerobaculum umeaense
Moraxella osloensis	0.00480624	Moraxella osloensis
Acinetobacter lactucae	0.00477222	Acinetobacter lactucae
Mycobacteroides salmoniphilum	0.00477027	Mycobacteroides salmoniphilum
Escherichia coli	0.00476691	Escherichia coli
Epilithonimonas vandammei	0.00469345	Epilithonimonas vandammei
Xylophilus rhododendri	0.00461934	Xylophilus rhododendri
Deinococcus ficus	0.00459942	Deinococcus ficus
Renibacterium salmoninarum	0.00441803	Renibacterium salmoninarum
Rhodococcus qingshengii	0.00423937	Rhodococcus qingshengii
Devosia salina	0.00407989	Devosia salina
Sphingomonas koreensis	0.00401751	Sphingomonas koreensis
Serpentinimonas maccroryi	0.00397511	Serpentinimonas maccroryi
Glutamicibacter halophytocola	0.00354236	Glutamicibacter halophytocola
Phocaeicola vulgatus	0.00354092	Phocaeicola vulgatus
Cloacibacterium normanense	0.00347617	Cloacibacterium normanense
Methylobacterium radiotolerans	0.00344525	Methylobacterium radiotolerans
Bordetella petrii	0.00317158	Bordetella petrii
Streptococcus mutans	0.00306948	Streptococcus mutans
Xanthomonas campestris	0.00290844	Xanthomonas campestris
Pseudomonas sivasensis	0.00289798	Pseudomonas sivasensis
Klebsiella oxytoca	0.00283026	Klebsiella oxytoca
Achromobacter xylosoxidans	0.00282888	Achromobacter xylosoxidans
Sphingobium fuliginis	0.00280488	Sphingobium fuliginis
Pseudomonas qingdaonensis	0.00280416	Pseudomonas qingdaonensis
Rahnella victoriana	0.00279932	Rahnella victoriana
Nitrogeniibacter aestuarii	0.00279445	Nitrogeniibacter aestuarii
Xanthomonas prunicola	0.00269832	Xanthomonas prunicola
Diaphorobacter nitroreducens	0.00268883	Diaphorobacter nitroreducens
Pseudomonas xanthosomae	0.0026792	Pseudomonas xanthosomae
Janibacter indicus	0.00260453	Janibacter indicus
Scardovia inopinata	0.00259221	Scardovia inopinata
Corynebacterium accolens	0.00256929	Corynebacterium accolens
Parasphingorhabdus litoris	0.00254419	Parasphingorhabdus litoris
Phytobacter ursingii	0.00253182	Phytobacter ursingii
Janibacter melonis	0.00251717	Janibacter melonis
Pulveribacter suum	0.00248828	Pulveribacter suum
Anaerococcus mediterraneensis	0.00247144	Anaerococcus mediterraneensis
Pseudomonas shahriarae	0.00246959	Pseudomonas shahriarae
Staphylococcus saccharolyticus	0.00239021	Staphylococcus saccharolyticus
Acinetobacter wuhouensis	0.00232158	Acinetobacter wuhouensis
Tannerella forsythia	0.00230289	Tannerella forsythia
Bacillus subtilis	0.00228852	Bacillus subtilis
Drechmeria coniospora	0.00228662	Drechmeria coniospora
Croceibacterium atlanticum	0.00222321	Croceibacterium atlanticum
Cupriavidus malaysiensis	0.00210525	Cupriavidus malaysiensis
Thauera aromatica	0.00210278	Thauera aromatica
Microbacterium foliorum	0.00206413	Microbacterium foliorum
Inovirus M13	0.00204786	Inovirus M13
Streptococcus gwangjuense	0.00201427	Streptococcus gwangjuense
Staphylococcus hominis	0.00200987	Staphylococcus hominis
Bacteroides fragilis	0.00200844	Bacteroides fragilis
Streptococcus infantarius	0.00197369	Streptococcus infantarius
Sphingopyxis alaskensis	0.00194841	Sphingopyxis alaskensis
Brevundimonas subvibrioides	0.00191868	Brevundimonas subvibrioides
Hydrogenophilus thermoluteolus	0.00186142	Hydrogenophilus thermoluteolus
Rahnella aceris	0.00183475	Rahnella aceris
Brevibacterium casei	0.0018202	Brevibacterium casei
Tetrapisispora phaffii	0.00181633	Tetrapisispora phaffii
Abiotrophia defectiva	0	Abiotrophia defectiva
Abyssicoccus albus	0	Abyssicoccus albus
Acaryochloris marina	0	Acaryochloris marina
Achromobacter denitrificans	0	Achromobacter denitrificans
Achromobacter insolitus	0	Achromobacter insolitus
Achromobacter spanius	0	Achromobacter spanius
Acidibrevibacterium fodinaquatile	0	Acidibrevibacterium fodinaquatile
Acidiferrobacter thiooxydans	0	Acidiferrobacter thiooxydans
Acidothermus cellulolyticus	0	Acidothermus cellulolyticus
Acidovorax antarcticus	0	Acidovorax antarcticus
Acidovorax avenae	0	Acidovorax avenae
Acidovorax carolinensis	0	Acidovorax carolinensis
Acidovorax citrulli	0	Acidovorax citrulli
Acinetobacter baumannii	0	Acinetobacter baumannii
Acinetobacter bereziniae	0	Acinetobacter bereziniae
Acinetobacter bouvetii	0	Acinetobacter bouvetii
Acinetobacter calcoaceticus	0	Acinetobacter calcoaceticus
Acinetobacter chinensis	0	Acinetobacter chinensis
Acinetobacter cumulans	0	Acinetobacter cumulans
Acinetobacter defluvii	0	Acinetobacter defluvii
Acinetobacter dispersus	0	Acinetobacter dispersus
Acinetobacter equi	0	Acinetobacter equi
Acinetobacter guillouiae	0	Acinetobacter guillouiae
Acinetobacter haemolyticus	0	Acinetobacter haemolyticus
Acinetobacter indicus	0	Acinetobacter indicus
Acinetobacter junii	0	Acinetobacter junii
Acinetobacter lanii	0	Acinetobacter lanii
Acinetobacter lwoffii	0	Acinetobacter lwoffii
Acinetobacter oleivorans	0	Acinetobacter oleivorans
Acinetobacter pittii	0	Acinetobacter pittii
Acinetobacter radioresistens	0	Acinetobacter radioresistens
Acinetobacter schindleri	0	Acinetobacter schindleri
Acinetobacter seifertii	0	Acinetobacter seifertii
Acinetobacter shaoyimingii	0	Acinetobacter shaoyimingii
Acinetobacter soli	0	Acinetobacter soli
Acinetobacter towneri	0	Acinetobacter towneri
Acinetobacter variabilis	0	Acinetobacter variabilis
Acinetobacter wanghuae	0	Acinetobacter wanghuae
Actinobacillus delphinicola	0	Actinobacillus delphinicola
Actinobacillus pleuropneumoniae	0	Actinobacillus pleuropneumoniae
Actinobacillus porcitonsillarum	0	Actinobacillus porcitonsillarum
Actinomarinicola tropica	0	Actinomarinicola tropica
Actinomyces naeslundii	0	Actinomyces naeslundii
Actinomyces oris	0	Actinomyces oris
Actinomyces pacaensis	0	Actinomyces pacaensis
Actinomyces radicidentis	0	Actinomyces radicidentis
Actinomyces viscosus	0	Actinomyces viscosus
Adhaeribacter swui	0	Adhaeribacter swui
Aerococcus urinaeequi	0	Aerococcus urinaeequi
Aerococcus viridans	0	Aerococcus viridans
Aeromicrobium erythreum	0	Aeromicrobium erythreum
Aeromicrobium yanjiei	0	Aeromicrobium yanjiei
Aeromonas caviae	0	Aeromonas caviae
Aerosticca soli	0	Aerosticca soli
Aggregatibacter aphrophilus	0	Aggregatibacter aphrophilus
Aggregatibacter segnis	0	Aggregatibacter segnis
Agrobacterium fabrum	0	Agrobacterium fabrum
Agrobacterium tumefaciens	0	Agrobacterium tumefaciens
Agrobacterium vaccinii	0	Agrobacterium vaccinii
Agromyces soli	0	Agromyces soli
Alcaligenes ammonioxydans	0	Alcaligenes ammonioxydans
Alcaligenes faecalis	0	Alcaligenes faecalis
Alicycliphilus denitrificans	0	Alicycliphilus denitrificans
Alicyclobacillus acidocaldarius	0	Alicyclobacillus acidocaldarius
Allocoleopsis franciscana	0	Allocoleopsis franciscana
Allomeiothermus silvanus	0	Allomeiothermus silvanus
Altererythrobacter epoxidivorans	0	Altererythrobacter epoxidivorans
Anabaena cylindrica	0	Anabaena cylindrica
Anaerococcus obesiensis	0	Anaerococcus obesiensis
Anoxybacillus amylolyticus	0	Anoxybacillus amylolyticus
Anoxybacillus flavithermus	0	Anoxybacillus flavithermus
Anoxybacillus gonensis	0	Anoxybacillus gonensis
Aquabacterium olei	0	Aquabacterium olei
Aquiluna borgnonia	0	Aquiluna borgnonia
Aquincola tertiaricarbonis	0	Aquincola tertiaricarbonis
Aquirhabdus parva	0	Aquirhabdus parva
Aquisediminimonas profunda	0	Aquisediminimonas profunda
Arachnia propionica	0	Arachnia propionica
Arachnia rubra	0	Arachnia rubra
Aromatoleum aromaticum	0	Aromatoleum aromaticum
Aromatoleum bremense	0	Aromatoleum bremense
Arthrobacter agilis	0	Arthrobacter agilis
Arthrobacter alpinus	0	Arthrobacter alpinus
Arthrobacter crystallopoietes	0	Arthrobacter crystallopoietes
Arthrobacter sulfonylureivorans	0	Arthrobacter sulfonylureivorans
Arthrobacter sunyaminii	0	Arthrobacter sunyaminii
Aspergillus chevalieri	0	Aspergillus chevalieri
Aspergillus flavus	0	Aspergillus flavus
Aspergillus luchuensis	0	Aspergillus luchuensis
Aspergillus oryzae	0	Aspergillus oryzae
Aspergillus puulaauensis	0	Aspergillus puulaauensis
Asticcacaulis excentricus	0	Asticcacaulis excentricus
Aurantimicrobium photophilum	0	Aurantimicrobium photophilum
Azoarcus olearius	0	Azoarcus olearius
Azorhizobium caulinodans	0	Azorhizobium caulinodans
Azospira oryzae	0	Azospira oryzae
Azospira restricta	0	Azospira restricta
Azospirillum oryzae	0	Azospirillum oryzae
Azospirillum thermophilum	0	Azospirillum thermophilum
Azotobacter salinestris	0	Azotobacter salinestris
Bacillus cereus	0	Bacillus cereus
Bacteroides uniformis	0	Bacteroides uniformis
Baekduia soli	0	Baekduia soli
Bdellovibrio bacteriovorus	0	Bdellovibrio bacteriovorus
Beutenbergia cavernae	0	Beutenbergia cavernae
Bifidobacterium adolescentis	0	Bifidobacterium adolescentis
Bifidobacterium longum	0	Bifidobacterium longum
Blastomonas fulva	0	Blastomonas fulva
Blautia hansenii	0	Blautia hansenii
Blautia wexlerae	0	Blautia wexlerae
Bombilactobacillus thymidiniphilus	0	Bombilactobacillus thymidiniphilus
Bordetella pseudohinzii	0	Bordetella pseudohinzii
Bosea vaviloviae	0	Bosea vaviloviae
Brachybacterium faecium	0	Brachybacterium faecium
Brachybacterium ginsengisoli	0	Brachybacterium ginsengisoli
Brachybacterium saurashtrense	0	Brachybacterium saurashtrense
Brachybacterium sp. NBEC-018	0	Brachybacterium sp. NBEC-018
Brachybacterium vulturis	0	Brachybacterium vulturis
Bradyrhizobium amphicarpaeae	0	Bradyrhizobium amphicarpaeae
Bradyrhizobium arachidis	0	Bradyrhizobium arachidis
Bradyrhizobium betae	0	Bradyrhizobium betae
Bradyrhizobium cosmicum	0	Bradyrhizobium cosmicum
Bradyrhizobium daqingense	0	Bradyrhizobium daqingense
Bradyrhizobium diazoefficiens	0	Bradyrhizobium diazoefficiens
Bradyrhizobium elkanii	0	Bradyrhizobium elkanii
Bradyrhizobium guangdongense	0	Bradyrhizobium guangdongense
Bradyrhizobium guangzhouense	0	Bradyrhizobium guangzhouense
Bradyrhizobium japonicum	0	Bradyrhizobium japonicum
Bradyrhizobium paxllaeri	0	Bradyrhizobium paxllaeri
Bradyrhizobium quebecense	0	Bradyrhizobium quebecense
Bradyrhizobium sediminis	0	Bradyrhizobium sediminis
Bradyrhizobium septentrionale	0	Bradyrhizobium septentrionale
Bradyrhizobium symbiodeficiens	0	Bradyrhizobium symbiodeficiens
Bradyrhizobium vignae	0	Bradyrhizobium vignae
Bradyrhizobium zhanjiangense	0	Bradyrhizobium zhanjiangense
Brevibacterium aurantiacum	0	Brevibacterium aurantiacum
Brevibacterium luteolum	0	Brevibacterium luteolum
Brevibacterium pigmentatum	0	Brevibacterium pigmentatum
Brevundimonas albigilva	0	Brevundimonas albigilva
Brevundimonas goettingensis	0	Brevundimonas goettingensis
Brevundimonas nasdae	0	Brevundimonas nasdae
Brevundimonas pondensis	0	Brevundimonas pondensis
Brevundimonas vesicularis	0	Brevundimonas vesicularis
Brevundimonas vitisensis	0	Brevundimonas vitisensis
Brochothrix thermosphacta	0	Brochothrix thermosphacta
Burkholderia ambifaria	0	Burkholderia ambifaria
Burkholderia cenocepacia	0	Burkholderia cenocepacia
Burkholderia dolosa	0	Burkholderia dolosa
Burkholderia glumae	0	Burkholderia glumae
Burkholderia humptydooensis	0	Burkholderia humptydooensis
Burkholderia mallei	0	Burkholderia mallei
Burkholderia metallica	0	Burkholderia metallica
Burkholderia multivorans	0	Burkholderia multivorans
Burkholderia orbicola	0	Burkholderia orbicola
Burkholderia plantarii	0	Burkholderia plantarii
Burkholderia pseudomallei	0	Burkholderia pseudomallei
Burkholderia pyrrocinia	0	Burkholderia pyrrocinia
Burkholderia seminalis	0	Burkholderia seminalis
Burkholderia stagnalis	0	Burkholderia stagnalis
Burkholderia territorii	0	Burkholderia territorii
Burkholderia thailandensis	0	Burkholderia thailandensis
Burkholderia ubonensis	0	Burkholderia ubonensis
Caballeronia grimmiae	0	Caballeronia grimmiae
Caenibius tardaugens	0	Caenibius tardaugens
Caldibacillus thermoamylovorans	0	Caldibacillus thermoamylovorans
Caldicellulosiruptor acetigenus	0	Caldicellulosiruptor acetigenus
Caldicellulosiruptor hydrothermalis	0	Caldicellulosiruptor hydrothermalis
Caldimonas brevitalea	0	Caldimonas brevitalea
Caldimonas thermodepolymerans	0	Caldimonas thermodepolymerans
Campylobacter showae	0	Campylobacter showae
Candida albicans	0	Candida albicans
Candidatus Kaistella beijingensis	0	Candidatus Kaistella beijingensis
Candidatus Mycosynbacter amalyticus	0	Candidatus Mycosynbacter amalyticus
Candidatus Nanopelagicus abundans	0	Candidatus Nanopelagicus abundans
Capillimicrobium parvum	0	Capillimicrobium parvum
Capnocytophaga endodontalis	0	Capnocytophaga endodontalis
Capnocytophaga gingivalis	0	Capnocytophaga gingivalis
Capnocytophaga sputigena	0	Capnocytophaga sputigena
Cardiobacterium hominis	0	Cardiobacterium hominis
Carnobacterium divergens	0	Carnobacterium divergens
Castellaniella defragrans	0	Castellaniella defragrans
Catenulispora acidiphila	0	Catenulispora acidiphila
Caulobacter flavus	0	Caulobacter flavus
Caulobacter mirabilis	0	Caulobacter mirabilis
Caulobacter rhizosphaerae	0	Caulobacter rhizosphaerae
Caulobacter segnis	0	Caulobacter segnis
Caulobacter vibrioides	0	Caulobacter vibrioides
Cellulomonas flavigena	0	Cellulomonas flavigena
Cellulomonas palmilytica	0	Cellulomonas palmilytica
Cellulomonas taurus	0	Cellulomonas taurus
Cellulosimicrobium cellulans	0	Cellulosimicrobium cellulans
Cereibacter azotoformans	0	Cereibacter azotoformans
Changpingibacter yushuensis	0	Changpingibacter yushuensis
Chitinimonas arctica	0	Chitinimonas arctica
Chroococcidiopsis thermalis	0	Chroococcidiopsis thermalis
Chryseobacterium balustinum	0	Chryseobacterium balustinum
Chryseobacterium faecale	0	Chryseobacterium faecale
Chryseobacterium indoltheticum	0	Chryseobacterium indoltheticum
Chryseobacterium taihuense	0	Chryseobacterium taihuense
Chryseobacterium taklimakanense	0	Chryseobacterium taklimakanense
Chryseoglobus indicus	0	Chryseoglobus indicus
Citrobacter amalonaticus	0	Citrobacter amalonaticus
Citrobacter braakii	0	Citrobacter braakii
Citrobacter portucalensis	0	Citrobacter portucalensis
Citrobacter sedlakii	0	Citrobacter sedlakii
Citrobacter werkmanii	0	Citrobacter werkmanii
Clavibacter phaseoli	0	Clavibacter phaseoli
Cloacibacterium caeni	0	Cloacibacterium caeni
Clostridium pasteurianum	0	Clostridium pasteurianum
Clostridium perfringens	0	Clostridium perfringens
Colletotrichum lupini	0	Colletotrichum lupini
Comamonas aquatica	0	Comamonas aquatica
Comamonas fluminis	0	Comamonas fluminis
Comamonas kerstersii	0	Comamonas kerstersii
Comamonas odontotermitis	0	Comamonas odontotermitis
Comamonas serinivorans	0	Comamonas serinivorans
Comamonas thiooxydans	0	Comamonas thiooxydans
Conchiformibius steedae	0	Conchiformibius steedae
Conexibacter woesei	0	Conexibacter woesei
Corynebacterium ammoniagenes	0	Corynebacterium ammoniagenes
Corynebacterium amycolatum	0	Corynebacterium amycolatum
Corynebacterium atypicum	0	Corynebacterium atypicum
Corynebacterium aurimucosum	0	Corynebacterium aurimucosum
Corynebacterium casei	0	Corynebacterium casei
Corynebacterium cyclohexanicum	0	Corynebacterium cyclohexanicum
Corynebacterium efficiens	0	Corynebacterium efficiens
Corynebacterium falsenii	0	Corynebacterium falsenii
Corynebacterium frankenforstense	0	Corynebacterium frankenforstense
Corynebacterium freneyi	0	Corynebacterium freneyi
Corynebacterium glaucum	0	Corynebacterium glaucum
Corynebacterium glucuronolyticum	0	Corynebacterium glucuronolyticum
Corynebacterium glyciniphilum	0	Corynebacterium glyciniphilum
Corynebacterium imitans	0	Corynebacterium imitans
Corynebacterium jeikeium	0	Corynebacterium jeikeium
Corynebacterium kefirresidentii	0	Corynebacterium kefirresidentii
Corynebacterium kroppenstedtii	0	Corynebacterium kroppenstedtii
Corynebacterium kutscheri	0	Corynebacterium kutscheri
Corynebacterium lizhenjunii	0	Corynebacterium lizhenjunii
Corynebacterium lujinxingii	0	Corynebacterium lujinxingii
Corynebacterium macginleyi	0	Corynebacterium macginleyi
Corynebacterium maris	0	Corynebacterium maris
Corynebacterium minutissimum	0	Corynebacterium minutissimum
Corynebacterium propinquum	0	Corynebacterium propinquum
Corynebacterium qintianiae	0	Corynebacterium qintianiae
Corynebacterium renale	0	Corynebacterium renale
Corynebacterium rouxii	0	Corynebacterium rouxii
Corynebacterium sanguinis	0	Corynebacterium sanguinis
Corynebacterium simulans	0	Corynebacterium simulans
Corynebacterium singulare	0	Corynebacterium singulare
Corynebacterium stationis	0	Corynebacterium stationis
Corynebacterium striatum	0	Corynebacterium striatum
Corynebacterium terpenotabidum	0	Corynebacterium terpenotabidum
Corynebacterium tuberculostearicum	0	Corynebacterium tuberculostearicum
Corynebacterium urealyticum	0	Corynebacterium urealyticum
Corynebacterium ureicelerivorans	0	Corynebacterium ureicelerivorans
Corynebacterium vitaeruminis	0	Corynebacterium vitaeruminis
Corynebacterium xerosis	0	Corynebacterium xerosis
Crinalium epipsammum	0	Crinalium epipsammum
Croceicoccus marinus	0	Croceicoccus marinus
Croceicoccus naphthovorans	0	Croceicoccus naphthovorans
Cronobacter muytjensii	0	Cronobacter muytjensii
Cryobacterium soli	0	Cryobacterium soli
Cupriavidus necator	0	Cupriavidus necator
Cupriavidus pinatubonensis	0	Cupriavidus pinatubonensis
Curtobacterium flaccumfaciens	0	Curtobacterium flaccumfaciens
Curtobacterium luteum	0	Curtobacterium luteum
Cutibacterium acnes	0	Cutibacterium acnes
Cutibacterium avidum	0	Cutibacterium avidum
Cutibacterium granulosum	0	Cutibacterium granulosum
Cutibacterium modestum	0	Cutibacterium modestum
Cytobacillus gottheilii	0	Cytobacillus gottheilii
Deep-sea thermophilic phage D6E	0	Deep-sea thermophilic phage D6E
Defluviicoccus vanus	0	Defluviicoccus vanus
Deinococcus geothermalis	0	Deinococcus geothermalis
Deinococcus gobiensis	0	Deinococcus gobiensis
Deinococcus radiopugnans	0	Deinococcus radiopugnans
Deinococcus wulumuqiensis	0	Deinococcus wulumuqiensis
Delftia lacustris	0	Delftia lacustris
Denitratisoma oestradiolicum	0	Denitratisoma oestradiolicum
Dermabacter vaginalis	0	Dermabacter vaginalis
Dermacoccus nishinomiyaensis	0	Dermacoccus nishinomiyaensis
Dermatophilus congolensis	0	Dermatophilus congolensis
Devosia beringensis	0	Devosia beringensis
Devosia ginsengisoli	0	Devosia ginsengisoli
Devriesea agamarum	0	Devriesea agamarum
Diaphorobacter aerolatus	0	Diaphorobacter aerolatus
Diaphorobacter ruginosibacter	0	Diaphorobacter ruginosibacter
Dietzia lutea	0	Dietzia lutea
Dietzia psychralcaliphila	0	Dietzia psychralcaliphila
Dietzia timorensis	0	Dietzia timorensis
Dolichospermum flos-aquae	0	Dolichospermum flos-aquae
Dolichospermum heterosporum	0	Dolichospermum heterosporum
Duffyella gerundensis	0	Duffyella gerundensis
Duganella dendranthematis	0	Duganella dendranthematis
Eikenella corrodens	0	Eikenella corrodens
Elizabethkingia bruuniana	0	Elizabethkingia bruuniana
Empedobacter falsenii	0	Empedobacter falsenii
Ensifer adhaerens	0	Ensifer adhaerens
Enterobacter asburiae	0	Enterobacter asburiae
Enterobacter bugandensis	0	Enterobacter bugandensis
Enterobacter chengduensis	0	Enterobacter chengduensis
Enterobacter hormaechei	0	Enterobacter hormaechei
Enterobacter ludwigii	0	Enterobacter ludwigii
Enterobacter mori	0	Enterobacter mori
Enterobacter oligotrophicus	0	Enterobacter oligotrophicus
Enterobacter roggenkampii	0	Enterobacter roggenkampii
Enterobacter sichuanensis	0	Enterobacter sichuanensis
Enterobacter soli	0	Enterobacter soli
Enterococcus cecorum	0	Enterococcus cecorum
Enterococcus innesii	0	Enterococcus innesii
Enterococcus lactis	0	Enterococcus lactis
Enterococcus mundtii	0	Enterococcus mundtii
Epidermidibacterium keratini	0	Epidermidibacterium keratini
Eremothecium cymbalariae	0	Eremothecium cymbalariae
Erwinia billingiae	0	Erwinia billingiae
Erwinia pyrifoliae	0	Erwinia pyrifoliae
Erythrobacter neustonensis	0	Erythrobacter neustonensis
Escherichia fergusonii	0	Escherichia fergusonii
Exiguobacterium acetylicum	0	Exiguobacterium acetylicum
Exiguobacterium alkaliphilum	0	Exiguobacterium alkaliphilum
Faecalibacterium duncaniae	0	Faecalibacterium duncaniae
Ferribacterium limneticum	0	Ferribacterium limneticum
Ferruginibacter lapsinanis	0	Ferruginibacter lapsinanis
Flagellatimonas centrodinii	0	Flagellatimonas centrodinii
Flavobacterium channae	0	Flavobacterium channae
Flavobacterium faecale	0	Flavobacterium faecale
Flavobacterium inviolabile	0	Flavobacterium inviolabile
Flavobacterium panici	0	Flavobacterium panici
Flavobacterium psychrophilum	0	Flavobacterium psychrophilum
Fluviibacter phosphoraccumulans	0	Fluviibacter phosphoraccumulans
Frankia casuarinae	0	Frankia casuarinae
Frankia inefficax	0	Frankia inefficax
Frigidibacter mobilis	0	Frigidibacter mobilis
Fusarium fujikuroi	0	Fusarium fujikuroi
Fusarium graminearum	0	Fusarium graminearum
Fusarium venenatum	0	Fusarium venenatum
Fusarium verticillioides	0	Fusarium verticillioides
Fuscovulum blasticum	0	Fuscovulum blasticum
Fusobacterium canifelinum	0	Fusobacterium canifelinum
Fusobacterium hwasookii	0	Fusobacterium hwasookii
Fusobacterium nucleatum	0	Fusobacterium nucleatum
Fusobacterium pseudoperiodonticum	0	Fusobacterium pseudoperiodonticum
Fusobacterium ulcerans	0	Fusobacterium ulcerans
Gemella haemolysans	0	Gemella haemolysans
Gemella morbillorum	0	Gemella morbillorum
Gemella sanguinis	0	Gemella sanguinis
Gemmobacter fulva	0	Gemmobacter fulva
Geobacillus kaustophilus	0	Geobacillus kaustophilus
Geobacillus subterraneus	0	Geobacillus subterraneus
Geobacillus thermocatenulatus	0	Geobacillus thermocatenulatus
Geobacillus thermodenitrificans	0	Geobacillus thermodenitrificans
Geobacillus zalihae	0	Geobacillus zalihae
Geodermatophilus obscurus	0	Geodermatophilus obscurus
Georgenia faecalis	0	Georgenia faecalis
Georgenia wutianyii	0	Georgenia wutianyii
Georgenia yuyongxinii	0	Georgenia yuyongxinii
Gephyromycinifex aptenodytis	0	Gephyromycinifex aptenodytis
Glutamicibacter creatinolyticus	0	Glutamicibacter creatinolyticus
Glutamicibacter protophormiae	0	Glutamicibacter protophormiae
Gordonia bronchialis	0	Gordonia bronchialis
Gordonia hongkongensis	0	Gordonia hongkongensis
Gordonia otitidis	0	Gordonia otitidis
Gordonia polyisoprenivorans	0	Gordonia polyisoprenivorans
Gordonia pseudamarae	0	Gordonia pseudamarae
Granulicatella adiacens	0	Granulicatella adiacens
Gryllotalpicola protaetiae	0	Gryllotalpicola protaetiae
Haematobacter massiliensis	0	Haematobacter massiliensis
Haemophilus aegyptius	0	Haemophilus aegyptius
Haemophilus haemolyticus	0	Haemophilus haemolyticus
Haemophilus influenzae	0	Haemophilus influenzae
Haemophilus parahaemolyticus	0	Haemophilus parahaemolyticus
Haemophilus pittmaniae	0	Haemophilus pittmaniae
Hartmannibacter diazotrophicus	0	Hartmannibacter diazotrophicus
Hathewaya histolytica	0	Hathewaya histolytica
Herbaspirillum huttiense	0	Herbaspirillum huttiense
Herbaspirillum robiniae	0	Herbaspirillum robiniae
Herminiimonas arsenitoxidans	0	Herminiimonas arsenitoxidans
Hoylesella enoeca	0	Hoylesella enoeca
Hoyosella subflava	0	Hoyosella subflava
Humibacter ginsenosidimutans	0	Humibacter ginsenosidimutans
Hydrogenophaga crassostreae	0	Hydrogenophaga crassostreae
Hymenobacter baengnokdamensis	0	Hymenobacter baengnokdamensis
Hymenobacter monticola	0	Hymenobacter monticola
Hymenobacter radiodurans	0	Hymenobacter radiodurans
Hymenobacter swuensis	0	Hymenobacter swuensis
Hymenobacter tibetensis	0	Hymenobacter tibetensis
Ideonella dechloratans	0	Ideonella dechloratans
Ilumatobacter coccineus	0	Ilumatobacter coccineus
Immundisolibacter cernigliae	0	Immundisolibacter cernigliae
Inhella inkyongensis	0	Inhella inkyongensis
Intrasporangium calvum	0	Intrasporangium calvum
Isoptericola dokdonensis	0	Isoptericola dokdonensis
Janthinobacterium agaricidamnosum	0	Janthinobacterium agaricidamnosum
Janthinobacterium lividum	0	Janthinobacterium lividum
Janthinobacterium svalbardensis	0	Janthinobacterium svalbardensis
Janthinobacterium tructae	0	Janthinobacterium tructae
Jatrophihabitans telluris	0	Jatrophihabitans telluris
Kaistella jeonii	0	Kaistella jeonii
Kazachstania naganishii	0	Kazachstania naganishii
Kineococcus radiotolerans	0	Kineococcus radiotolerans
Kingella oralis	0	Kingella oralis
Klebsiella huaxiensis	0	Klebsiella huaxiensis
Klebsiella michiganensis	0	Klebsiella michiganensis
Klebsiella pneumoniae	0	Klebsiella pneumoniae
Klebsiella variicola	0	Klebsiella variicola
Kluyveromyces lactis	0	Kluyveromyces lactis
Kluyveromyces marxianus	0	Kluyveromyces marxianus
Kocuria flava	0	Kocuria flava
Kocuria indica	0	Kocuria indica
Kocuria palustris	0	Kocuria palustris
Kosakonia cowanii	0	Kosakonia cowanii
Kosakonia pseudosacchari	0	Kosakonia pseudosacchari
Kovacikia minuta	0	Kovacikia minuta
Labilithrix luteola	0	Labilithrix luteola
Lachancea thermotolerans	0	Lachancea thermotolerans
Lacticaseibacillus paracasei	0	Lacticaseibacillus paracasei
Lactiplantibacillus plantarum	0	Lactiplantibacillus plantarum
Lactobacillus acidophilus	0	Lactobacillus acidophilus
Lactobacillus amylovorus	0	Lactobacillus amylovorus
Lactobacillus crispatus	0	Lactobacillus crispatus
Lactobacillus delbrueckii	0	Lactobacillus delbrueckii
Lactobacillus helsingborgensis	0	Lactobacillus helsingborgensis
Lactobacillus jensenii	0	Lactobacillus jensenii
Lactobacillus johnsonii	0	Lactobacillus johnsonii
Lactobacillus kefiranofaciens	0	Lactobacillus kefiranofaciens
Lactobacillus paragasseri	0	Lactobacillus paragasseri
Lactobacillus taiwanensis	0	Lactobacillus taiwanensis
Lactobacillus ultunensis	0	Lactobacillus ultunensis
Lactococcus cremoris	0	Lactococcus cremoris
Lactococcus lactis	0	Lactococcus lactis
Lancefieldella parvula	0	Lancefieldella parvula
Latilactobacillus sakei	0	Latilactobacillus sakei
Lautropia mirabilis	0	Lautropia mirabilis
Lawsonella clevelandensis	0	Lawsonella clevelandensis
Leclercia adecarboxylata	0	Leclercia adecarboxylata
Leifsonia xyli	0	Leifsonia xyli
Leptodesmis sichuanensis	0	Leptodesmis sichuanensis
Leptothrix cholodnii	0	Leptothrix cholodnii
Leptotrichia buccalis	0	Leptotrichia buccalis
Leptotrichia hongkongensis	0	Leptotrichia hongkongensis
Leptotrichia shahii	0	Leptotrichia shahii
Leucobacter triazinivorans	0	Leucobacter triazinivorans
Leuconostoc carnosum	0	Leuconostoc carnosum
Leuconostoc citreum	0	Leuconostoc citreum
Leuconostoc gelidum	0	Leuconostoc gelidum
Leuconostoc mesenteroides	0	Leuconostoc mesenteroides
Leuconostoc pseudomesenteroides	0	Leuconostoc pseudomesenteroides
Ligilactobacillus salivarius	0	Ligilactobacillus salivarius
Limosilactobacillus fermentum	0	Limosilactobacillus fermentum
Limosilactobacillus vaginalis	0	Limosilactobacillus vaginalis
Luteibacter rhizovicinus	0	Luteibacter rhizovicinus
Luteimicrobium xylanilyticum	0	Luteimicrobium xylanilyticum
Luteimonas chenhongjianii	0	Luteimonas chenhongjianii
Luteimonas granuli	0	Luteimonas granuli
Luteipulveratus mongoliensis	0	Luteipulveratus mongoliensis
Luteitalea pratensis	0	Luteitalea pratensis
Lysinibacillus capsici	0	Lysinibacillus capsici
Lysobacter luteus	0	Lysobacter luteus
Lysobacter oculi	0	Lysobacter oculi
Malassezia restricta	0	Malassezia restricta
Marinomonas profundi	0	Marinomonas profundi
Marisediminicola antarctica	0	Marisediminicola antarctica
Massilia antarctica	0	Massilia antarctica
Massilia forsythiae	0	Massilia forsythiae
Massilia oculi	0	Massilia oculi
Massilia putida	0	Massilia putida
Megamonas funiformis	0	Megamonas funiformis
Megasphaera stantonii	0	Megasphaera stantonii
Mesorhizobium amorphae	0	Mesorhizobium amorphae
Mesorhizobium australicum	0	Mesorhizobium australicum
Mesorhizobium ciceri	0	Mesorhizobium ciceri
Mesorhizobium erdmanii	0	Mesorhizobium erdmanii
Mesorhizobium huakuii	0	Mesorhizobium huakuii
Mesorhizobium japonicum	0	Mesorhizobium japonicum
Mesorhizobium jarvisii	0	Mesorhizobium jarvisii
Mesorhizobium onobrychidis	0	Mesorhizobium onobrychidis
Mesorhizobium opportunistum	0	Mesorhizobium opportunistum
Mesorhizobium terrae	0	Mesorhizobium terrae
Metabacillus dongyingensis	0	Metabacillus dongyingensis
Methylibium petroleiphilum	0	Methylibium petroleiphilum
Methylobacillus flagellatus	0	Methylobacillus flagellatus
Methylobacterium durans	0	Methylobacterium durans
Methylobacterium indicum	0	Methylobacterium indicum
Methylobacterium nodulans	0	Methylobacterium nodulans
Methylobacterium organophilum	0	Methylobacterium organophilum
Methylobacterium oryzae	0	Methylobacterium oryzae
Methylobacterium phyllosphaerae	0	Methylobacterium phyllosphaerae
Methylobacterium radiodurans	0	Methylobacterium radiodurans
Methylobacterium terrae	0	Methylobacterium terrae
Methylococcus geothermalis	0	Methylococcus geothermalis
Methylocystis parvus	0	Methylocystis parvus
Methylorubrum extorquens	0	Methylorubrum extorquens
Methylorubrum populi	0	Methylorubrum populi
Methylotenera versatilis	0	Methylotenera versatilis
Methylovorus glucosotrophus	0	Methylovorus glucosotrophus
Microbacterium amylolyticum	0	Microbacterium amylolyticum
Microbacterium atlanticum	0	Microbacterium atlanticum
Microbacterium aurum	0	Microbacterium aurum
Microbacterium binotii	0	Microbacterium binotii
Microbacterium caowuchunii	0	Microbacterium caowuchunii
Microbacterium cremeum	0	Microbacterium cremeum
Microbacterium endophyticum	0	Microbacterium endophyticum
Microbacterium hominis	0	Microbacterium hominis
Microbacterium lemovicicum	0	Microbacterium lemovicicum
Microbacterium liquefaciens	0	Microbacterium liquefaciens
Microbacterium lushaniae	0	Microbacterium lushaniae
Microbacterium luteum	0	Microbacterium luteum
Microbacterium oleivorans	0	Microbacterium oleivorans
Microbacterium protaetiae	0	Microbacterium protaetiae
Microbacterium resistens	0	Microbacterium resistens
Microbacterium sediminis	0	Microbacterium sediminis
Microcella flavibacter	0	Microcella flavibacter
Micrococcus luteus	0	Micrococcus luteus
Micrococcus yunnanensis	0	Micrococcus yunnanensis
Microcoleus vaginatus	0	Microcoleus vaginatus
Microlunatus elymi	0	Microlunatus elymi
Microlunatus phosphovorus	0	Microlunatus phosphovorus
Micropruina glycogenica	0	Micropruina glycogenica
Microvirga ossetica	0	Microvirga ossetica
Microvirga thermotolerans	0	Microvirga thermotolerans
Mobiluncus curtisii	0	Mobiluncus curtisii
Moraxella bovoculi	0	Moraxella bovoculi
Moraxella cuniculi	0	Moraxella cuniculi
Moraxella nonliquefaciens	0	Moraxella nonliquefaciens
Morococcus cerebrosus	0	Morococcus cerebrosus
Mucilaginibacter daejeonensis	0	Mucilaginibacter daejeonensis
Mucilaginibacter ginsenosidivorax	0	Mucilaginibacter ginsenosidivorax
Murine leukemia virus	0	Murine leukemia virus
Mycetocola zhujimingii	0	Mycetocola zhujimingii
Mycobacterium paragordonae	0	Mycobacterium paragordonae
Mycobacterium parmense	0	Mycobacterium parmense
Mycobacteroides chelonae	0	Mycobacteroides chelonae
Mycolicibacterium gadium	0	Mycolicibacterium gadium
Mycolicibacterium mucogenicum	0	Mycolicibacterium mucogenicum
Mycolicibacterium phocaicum	0	Mycolicibacterium phocaicum
Mycolicibacterium thermoresistibile	0	Mycolicibacterium thermoresistibile
Nakamurella antarctica	0	Nakamurella antarctica
Nakamurella multipartita	0	Nakamurella multipartita
Nakaseomyces glabratus	0	Nakaseomyces glabratus
Neisseria cinerea	0	Neisseria cinerea
Neisseria elongata	0	Neisseria elongata
Neisseria flavescens	0	Neisseria flavescens
Neisseria macacae	0	Neisseria macacae
Neisseria sicca	0	Neisseria sicca
Neisseria subflava	0	Neisseria subflava
Neomicrococcus aestuarii	0	Neomicrococcus aestuarii
Neotabrizicola shimadae	0	Neotabrizicola shimadae
Nesterenkonia pannonica	0	Nesterenkonia pannonica
Neurospora crassa	0	Neurospora crassa
Niallia circulans	0	Niallia circulans
Niveibacterium microcysteis	0	Niveibacterium microcysteis
Nocardioides anomalus	0	Nocardioides anomalus
Nocardioides aquaticus	0	Nocardioides aquaticus
Nocardioides coralli	0	Nocardioides coralli
Nocardioides cynanchi	0	Nocardioides cynanchi
Nocardioides dokdonensis	0	Nocardioides dokdonensis
Nocardioides dongkuii	0	Nocardioides dongkuii
Nocardioides euryhalodurans	0	Nocardioides euryhalodurans
Nocardioides mesophilus	0	Nocardioides mesophilus
Nocardioides okcheonensis	0	Nocardioides okcheonensis
Nocardioides panacis	0	Nocardioides panacis
Nocardioides piscis	0	Nocardioides piscis
Nocardioides rotundus	0	Nocardioides rotundus
Nocardioides seonyuensis	0	Nocardioides seonyuensis
Nocardioides ungokensis	0	Nocardioides ungokensis
Nodularia sphaerocarpa	0	Nodularia sphaerocarpa
Nosocomiicoccus ampullae	0	Nosocomiicoccus ampullae
Nostoc edaphicum	0	Nostoc edaphicum
Nostoc sphaeroides	0	Nostoc sphaeroides
Novosphingobium aromaticivorans	0	Novosphingobium aromaticivorans
Novosphingobium decolorationis	0	Novosphingobium decolorationis
Novosphingobium ginsenosidimutans	0	Novosphingobium ginsenosidimutans
Novosphingobium pentaromativorans	0	Novosphingobium pentaromativorans
Novosphingobium resinovorum	0	Novosphingobium resinovorum
Occultella kanbiaonis	0	Occultella kanbiaonis
Ogataea parapolymorpha	0	Ogataea parapolymorpha
Ornithinimicrobium avium	0	Ornithinimicrobium avium
Ornithinimicrobium ciconiae	0	Ornithinimicrobium ciconiae
Ornithinimicrobium flavum	0	Ornithinimicrobium flavum
Ornithinimicrobium pratense	0	Ornithinimicrobium pratense
Orrella dioscoreae	0	Orrella dioscoreae
Orrella marina	0	Orrella marina
Oryzomicrobium terrae	0	Oryzomicrobium terrae
Oscillatoria acuminata	0	Oscillatoria acuminata
Oscillatoria nigro-viridis	0	Oscillatoria nigro-viridis
Ottowia oryzae	0	Ottowia oryzae
Ottowia testudinis	0	Ottowia testudinis
Oxynema aestuarii	0	Oxynema aestuarii
Paenarthrobacter nicotinovorans	0	Paenarthrobacter nicotinovorans
Paenibacillus naphthalenovorans	0	Paenibacillus naphthalenovorans
Pandoraea apista	0	Pandoraea apista
Pandoraea commovens	0	Pandoraea commovens
Pantoea agglomerans	0	Pantoea agglomerans
Pantoea dispersa	0	Pantoea dispersa
Pantoea eucalypti	0	Pantoea eucalypti
Pantoea eucrina	0	Pantoea eucrina
Paraburkholderia xenovorans	0	Paraburkholderia xenovorans
Paracoccus aminophilus	0	Paracoccus aminophilus
Paracoccus aminovorans	0	Paracoccus aminovorans
Paracoccus contaminans	0	Paracoccus contaminans
Paracoccus jeotgali	0	Paracoccus jeotgali
Paracoccus kondratievae	0	Paracoccus kondratievae
Paracoccus liaowanqingii	0	Paracoccus liaowanqingii
Paracoccus marcusii	0	Paracoccus marcusii
Paracoccus mutanolyticus	0	Paracoccus mutanolyticus
Paracoccus sanguinis	0	Paracoccus sanguinis
Paracoccus suum	0	Paracoccus suum
Paracoccus yeei	0	Paracoccus yeei
Paracoccus zhejiangensis	0	Paracoccus zhejiangensis
Paradevosia shaoguanensis	0	Paradevosia shaoguanensis
Parageobacillus thermoglucosidasius	0	Parageobacillus thermoglucosidasius
Parageobacillus toebii	0	Parageobacillus toebii
Parascardovia denticolens	0	Parascardovia denticolens
Paroceanicella profunda	0	Paroceanicella profunda
Parvimonas micra	0	Parvimonas micra
Pedobacter mucosus	0	Pedobacter mucosus
Pedobacter schmidteae	0	Pedobacter schmidteae
Pengzhenrongella sicca	0	Pengzhenrongella sicca
Penicillium oxalicum	0	Penicillium oxalicum
Peptacetobacter hiranonis	0	Peptacetobacter hiranonis
Peptoniphilus harei	0	Peptoniphilus harei
Phenylobacterium parvum	0	Phenylobacterium parvum
Phenylobacterium zucineum	0	Phenylobacterium zucineum
Phocaeicola coprophilus	0	Phocaeicola coprophilus
Phormidium yuhuli	0	Phormidium yuhuli
Phreatobacter stygius	0	Phreatobacter stygius
Phyllobacterium zundukense	0	Phyllobacterium zundukense
Phytobacter diazotrophicus	0	Phytobacter diazotrophicus
Pichia kudriavzevii	0	Pichia kudriavzevii
Pigmentiphaga aceris	0	Pigmentiphaga aceris
Planococcus halotolerans	0	Planococcus halotolerans
Pluralibacter gergoviae	0	Pluralibacter gergoviae
Polaromonas naphthalenivorans	0	Polaromonas naphthalenivorans
Polaromonas vacuolata	0	Polaromonas vacuolata
Polymorphum gilvum	0	Polymorphum gilvum
Pontibrevibacter nitratireducens	0	Pontibrevibacter nitratireducens
Porphyromonas asaccharolytica	0	Porphyromonas asaccharolytica
Porphyromonas cangingivalis	0	Porphyromonas cangingivalis
Porphyromonas gingivalis	0	Porphyromonas gingivalis
Prevotella bryantii	0	Prevotella bryantii
Prevotella copri	0	Prevotella copri
Prevotella dentalis	0	Prevotella dentalis
Prevotella denticola	0	Prevotella denticola
Prevotella fusca	0	Prevotella fusca
Prevotella histicola	0	Prevotella histicola
Prevotella intermedia	0	Prevotella intermedia
Prevotella jejuni	0	Prevotella jejuni
Prevotella melaninogenica	0	Prevotella melaninogenica
Prevotella nigrescens	0	Prevotella nigrescens
Prevotella oris	0	Prevotella oris
Prevotella veroralis	0	Prevotella veroralis
Priestia aryabhattai	0	Priestia aryabhattai
Propionibacterium acidifaciens	0	Propionibacterium acidifaciens
Propioniciclava coleopterorum	0	Propioniciclava coleopterorum
Protaetiibacter intestinalis	0	Protaetiibacter intestinalis
Protaetiibacter larvae	0	Protaetiibacter larvae
Pseudarthrobacter chlorophenolicus	0	Pseudarthrobacter chlorophenolicus
Pseudarthrobacter psychrotolerans	0	Pseudarthrobacter psychrotolerans
Pseudochrobactrum algeriensis	0	Pseudochrobactrum algeriensis
Pseudoduganella albidiflava	0	Pseudoduganella albidiflava
Pseudoduganella armeniaca	0	Pseudoduganella armeniaca
Pseudoduganella flava	0	Pseudoduganella flava
Pseudoduganella plicata	0	Pseudoduganella plicata
Pseudoduganella umbonata	0	Pseudoduganella umbonata
Pseudohongiella spirulinae	0	Pseudohongiella spirulinae
Pseudomonas aeruginosa	0	Pseudomonas aeruginosa
Pseudomonas alcaligenes	0	Pseudomonas alcaligenes
Pseudomonas alkylphenolica	0	Pseudomonas alkylphenolica
Pseudomonas allokribbensis	0	Pseudomonas allokribbensis
Pseudomonas anuradhapurensis	0	Pseudomonas anuradhapurensis
Pseudomonas asgharzadehiana	0	Pseudomonas asgharzadehiana
Pseudomonas atacamensis	0	Pseudomonas atacamensis
Pseudomonas azerbaijanoriens	0	Pseudomonas azerbaijanoriens
Pseudomonas campi	0	Pseudomonas campi
Pseudomonas chlororaphis	0	Pseudomonas chlororaphis
Pseudomonas citronellolis	0	Pseudomonas citronellolis
Pseudomonas donghuensis	0	Pseudomonas donghuensis
Pseudomonas entomophila	0	Pseudomonas entomophila
Pseudomonas eucalypticola	0	Pseudomonas eucalypticola
Pseudomonas fakonensis	0	Pseudomonas fakonensis
Pseudomonas fragi	0	Pseudomonas fragi
Pseudomonas frederiksbergensis	0	Pseudomonas frederiksbergensis
Pseudomonas furukawaii	0	Pseudomonas furukawaii
Pseudomonas germanica	0	Pseudomonas germanica
Pseudomonas glycinae	0	Pseudomonas glycinae
Pseudomonas hydrolytica	0	Pseudomonas hydrolytica
Pseudomonas iranensis	0	Pseudomonas iranensis
Pseudomonas juntendi	0	Pseudomonas juntendi
Pseudomonas khazarica	0	Pseudomonas khazarica
Pseudomonas knackmussii	0	Pseudomonas knackmussii
Pseudomonas lalkuanensis	0	Pseudomonas lalkuanensis
Pseudomonas lundensis	0	Pseudomonas lundensis
Pseudomonas lurida	0	Pseudomonas lurida
Pseudomonas mandelii	0	Pseudomonas mandelii
Pseudomonas marincola	0	Pseudomonas marincola
Pseudomonas maumuensis	0	Pseudomonas maumuensis
Pseudomonas mendocina	0	Pseudomonas mendocina
Pseudomonas monsensis	0	Pseudomonas monsensis
Pseudomonas monteilii	0	Pseudomonas monteilii
Pseudomonas mosselii	0	Pseudomonas mosselii
Pseudomonas multiresinivorans	0	Pseudomonas multiresinivorans
Pseudomonas muyukensis	0	Pseudomonas muyukensis
Pseudomonas nanhaiensis	0	Pseudomonas nanhaiensis
Pseudomonas oleovorans	0	Pseudomonas oleovorans
Pseudomonas orientalis	0	Pseudomonas orientalis
Pseudomonas oryziphila	0	Pseudomonas oryziphila
Pseudomonas otitidis	0	Pseudomonas otitidis
Pseudomonas pergaminensis	0	Pseudomonas pergaminensis
Pseudomonas phenolilytica	0	Pseudomonas phenolilytica
Pseudomonas phragmitis	0	Pseudomonas phragmitis
Pseudomonas plecoglossicida	0	Pseudomonas plecoglossicida
Pseudomonas promysalinigenes	0	Pseudomonas promysalinigenes
Pseudomonas protegens	0	Pseudomonas protegens
Pseudomonas psychrophila	0	Pseudomonas psychrophila
Pseudomonas rhizosphaerae	0	Pseudomonas rhizosphaerae
Pseudomonas rhodesiae	0	Pseudomonas rhodesiae
Pseudomonas sediminis	0	Pseudomonas sediminis
Pseudomonas sessilinigenes	0	Pseudomonas sessilinigenes
Pseudomonas shirazica	0	Pseudomonas shirazica
Pseudomonas sichuanensis	0	Pseudomonas sichuanensis
Pseudomonas silesiensis	0	Pseudomonas silesiensis
Pseudomonas siliginis	0	Pseudomonas siliginis
Pseudomonas simiae	0	Pseudomonas simiae
Pseudomonas soli	0	Pseudomonas soli
Pseudomonas synxantha	0	Pseudomonas synxantha
Pseudomonas syringae group genomosp. 3	0	Pseudomonas syringae group genomosp. 3
Pseudomonas tensinigenes	0	Pseudomonas tensinigenes
Pseudomonas tohonis	0	Pseudomonas tohonis
Pseudomonas toyotomiensis	0	Pseudomonas toyotomiensis
Pseudomonas tremae	0	Pseudomonas tremae
Pseudomonas tritici	0	Pseudomonas tritici
Pseudomonas tructae	0	Pseudomonas tructae
Pseudomonas umsongensis	0	Pseudomonas umsongensis
Pseudomonas vanderleydeniana	0	Pseudomonas vanderleydeniana
Pseudomonas veronii	0	Pseudomonas veronii
Pseudomonas versuta	0	Pseudomonas versuta
Pseudomonas viridiflava	0	Pseudomonas viridiflava
Pseudomonas wenzhouensis	0	Pseudomonas wenzhouensis
Pseudomonas xantholysinigenes	0	Pseudomonas xantholysinigenes
Pseudomonas zarinae	0	Pseudomonas zarinae
Pseudomonas zeae	0	Pseudomonas zeae
Pseudonocardia autotrophica	0	Pseudonocardia autotrophica
Pseudonocardia broussonetiae	0	Pseudonocardia broussonetiae
Pseudoprevotella muciniphila	0	Pseudoprevotella muciniphila
Pseudorhizobium flavum	0	Pseudorhizobium flavum
Pseudorhodoplanes sinuspersici	0	Pseudorhodoplanes sinuspersici
Pseudoxanthomonas daejeonensis	0	Pseudoxanthomonas daejeonensis
Pseudoxanthomonas mexicana	0	Pseudoxanthomonas mexicana
Pseudoxanthomonas spadix	0	Pseudoxanthomonas spadix
Psychrobacter alimentarius	0	Psychrobacter alimentarius
Psychrobacter arcticus	0	Psychrobacter arcticus
Psychrobacter arenosus	0	Psychrobacter arenosus
Psychrobacter cryohalolentis	0	Psychrobacter cryohalolentis
Psychrobacter urativorans	0	Psychrobacter urativorans
Psychromicrobium lacuslunae	0	Psychromicrobium lacuslunae
Purpureocillium takamizusanense	0	Purpureocillium takamizusanense
Qipengyuania flava	0	Qipengyuania flava
Qipengyuania sediminis	0	Qipengyuania sediminis
Ralstonia pseudosolanacearum	0	Ralstonia pseudosolanacearum
Ralstonia syzygii	0	Ralstonia syzygii
Raoultella electrica	0	Raoultella electrica
Raoultella planticola	0	Raoultella planticola
Raoultella terrigena	0	Raoultella terrigena
Rathayibacter festucae	0	Rathayibacter festucae
Rheinheimera mangrovi	0	Rheinheimera mangrovi
Rhizobacter gummiphilus	0	Rhizobacter gummiphilus
Rhizobium daejeonense	0	Rhizobium daejeonense
Rhizobium pseudoryzae	0	Rhizobium pseudoryzae
Rhizobium pusense	0	Rhizobium pusense
Rhizorhabdus dicambivorans	0	Rhizorhabdus dicambivorans
Rhizorhabdus phycosphaerae	0	Rhizorhabdus phycosphaerae
Rhizorhabdus wittichii	0	Rhizorhabdus wittichii
Rhodobacter capsulatus	0	Rhodobacter capsulatus
Rhodococcus erythropolis	0	Rhodococcus erythropolis
Rhodococcus fascians	0	Rhodococcus fascians
Rhodoferax antarcticus	0	Rhodoferax antarcticus
Rhodoferax aquaticus	0	Rhodoferax aquaticus
Rhodoferax ferrireducens	0	Rhodoferax ferrireducens
Rhodoferax koreense	0	Rhodoferax koreense
Rhodoferax saidenbachensis	0	Rhodoferax saidenbachensis
Rhodoferax sediminis	0	Rhodoferax sediminis
Rhodopseudomonas boonkerdii	0	Rhodopseudomonas boonkerdii
Rhodopseudomonas palustris	0	Rhodopseudomonas palustris
Rhodovastum atsumiense	0	Rhodovastum atsumiense
Richelia sinica	0	Richelia sinica
Rippkaea orientalis	0	Rippkaea orientalis
Roseateles depolymerans	0	Roseateles depolymerans
Roseburia hominis	0	Roseburia hominis
Roseburia intestinalis	0	Roseburia intestinalis
Roseococcus microcysteis	0	Roseococcus microcysteis
Roseomonas gilardii	0	Roseomonas gilardii
Roseomonas haemaphysalidis	0	Roseomonas haemaphysalidis
Roseomonas marmotae	0	Roseomonas marmotae
Roseomonas mucosa	0	Roseomonas mucosa
Rothia aeria	0	Rothia aeria
Rothia amarae	0	Rothia amarae
Rothia dentocariosa	0	Rothia dentocariosa
Rothia nasimurium	0	Rothia nasimurium
Rothia terrae	0	Rothia terrae
Ruania zhangjianzhongii	0	Ruania zhangjianzhongii
Rugosibacter aromaticivorans	0	Rugosibacter aromaticivorans
Saccharomonospora viridis	0	Saccharomonospora viridis
Saccharomyces cerevisiae	0	Saccharomyces cerevisiae
Saccharomycodes ludwigii	0	Saccharomycodes ludwigii
Saccharopolyspora gregorii	0	Saccharopolyspora gregorii
Saccharothrix syringae	0	Saccharothrix syringae
Salinicoccus halodurans	0	Salinicoccus halodurans
Sanguibacter keddieii	0	Sanguibacter keddieii
Schaalia meyeri	0	Schaalia meyeri
Scheffersomyces stipitis	0	Scheffersomyces stipitis
Sediminicoccus rosea	0	Sediminicoccus rosea
Serinicoccus chungangensis	0	Serinicoccus chungangensis
Serinicoccus hydrothermalis	0	Serinicoccus hydrothermalis
Serpentinimonas raichei	0	Serpentinimonas raichei
Serratia fonticola	0	Serratia fonticola
Serratia liquefaciens	0	Serratia liquefaciens
Serratia quinivorans	0	Serratia quinivorans
Shewanella xiamenensis	0	Shewanella xiamenensis
Shigella dysenteriae	0	Shigella dysenteriae
Shigella flexneri	0	Shigella flexneri
Shinella zoogloeoides	0	Shinella zoogloeoides
Silicimonas algicola	0	Silicimonas algicola
Simplicispira suum	0	Simplicispira suum
Skermanella rosea	0	Skermanella rosea
Snodgrassella alvi	0	Snodgrassella alvi
Sphaerotilus sulfidivorans	0	Sphaerotilus sulfidivorans
Sphingobacterium multivorum	0	Sphingobacterium multivorum
Sphingobacterium spiritivorum	0	Sphingobacterium spiritivorum
Sphingobium amiense	0	Sphingobium amiense
Sphingobium cloacae	0	Sphingobium cloacae
Sphingobium indicum	0	Sphingobium indicum
Sphingobium phenoxybenzoativorans	0	Sphingobium phenoxybenzoativorans
Sphingobium xenophagum	0	Sphingobium xenophagum
Sphingobium yanoikuyae	0	Sphingobium yanoikuyae
Sphingomonas aliaeris	0	Sphingomonas aliaeris
Sphingomonas alpina	0	Sphingomonas alpina
Sphingomonas changnyeongensis	0	Sphingomonas changnyeongensis
Sphingomonas daechungensis	0	Sphingomonas daechungensis
Sphingomonas ginsengisoli An et al. 2013	0	Sphingomonas ginsengisoli An et al. 2013
Sphingomonas hengshuiensis	0	Sphingomonas hengshuiensis
Sphingomonas lacunae	0	Sphingomonas lacunae
Sphingomonas morindae	0	Sphingomonas morindae
Sphingomonas paeninsulae	0	Sphingomonas paeninsulae
Sphingomonas panacis	0	Sphingomonas panacis
Sphingomonas panacisoli	0	Sphingomonas panacisoli
Sphingomonas paucimobilis	0	Sphingomonas paucimobilis
Sphingomonas piscis	0	Sphingomonas piscis
Sphingomonas profundi	0	Sphingomonas profundi
Sphingomonas psychrotolerans	0	Sphingomonas psychrotolerans
Sphingomonas radiodurans	0	Sphingomonas radiodurans
Sphingomonas rhizophila	0	Sphingomonas rhizophila
Sphingomonas sabuli	0	Sphingomonas sabuli
Sphingomonas sanxanigenens	0	Sphingomonas sanxanigenens
Sphingomonas sediminicola	0	Sphingomonas sediminicola
Sphingomonas sinipercae	0	Sphingomonas sinipercae
Sphingomonas suaedae	0	Sphingomonas suaedae
Sphingomonas taxi	0	Sphingomonas taxi
Sphingomonas xanthus	0	Sphingomonas xanthus
Sphingopyxis fribergensis	0	Sphingopyxis fribergensis
Sphingopyxis macrogoltabida	0	Sphingopyxis macrogoltabida
Sphingosinithalassobacter tenebrarum	0	Sphingosinithalassobacter tenebrarum
Spirosoma pollinicola	0	Spirosoma pollinicola
Stanieria cyanosphaera	0	Stanieria cyanosphaera
Staphylococcus aureus	0	Staphylococcus aureus
Staphylococcus auricularis	0	Staphylococcus auricularis
Staphylococcus caprae	0	Staphylococcus caprae
Staphylococcus debuckii	0	Staphylococcus debuckii
Staphylococcus epidermidis	0	Staphylococcus epidermidis
Staphylococcus equorum	0	Staphylococcus equorum
Staphylococcus haemolyticus	0	Staphylococcus haemolyticus
Staphylococcus nepalensis	0	Staphylococcus nepalensis
Staphylococcus pasteuri	0	Staphylococcus pasteuri
Staphylococcus pettenkoferi	0	Staphylococcus pettenkoferi
Staphylococcus saprophyticus	0	Staphylococcus saprophyticus
Staphylococcus simiae	0	Staphylococcus simiae
Staphylococcus warneri	0	Staphylococcus warneri
Staphylococcus xylosus	0	Staphylococcus xylosus
Stenotrophomonas acidaminiphila	0	Stenotrophomonas acidaminiphila
Stenotrophomonas indicatrix	0	Stenotrophomonas indicatrix
Stenotrophomonas maltophilia	0	Stenotrophomonas maltophilia
Stenotrophomonas pavanii	0	Stenotrophomonas pavanii
Steroidobacter denitrificans	0	Steroidobacter denitrificans
Streptococcus anginosus	0	Streptococcus anginosus
Streptococcus australis	0	Streptococcus australis
Streptococcus cristatus	0	Streptococcus cristatus
Streptococcus gordonii	0	Streptococcus gordonii
Streptococcus intermedius	0	Streptococcus intermedius
Streptococcus koreensis	0	Streptococcus koreensis
Streptococcus lactarius	0	Streptococcus lactarius
Streptococcus lutetiensis	0	Streptococcus lutetiensis
Streptococcus oralis	0	Streptococcus oralis
Streptococcus parasuis	0	Streptococcus parasuis
Streptococcus periodonticum	0	Streptococcus periodonticum
Streptococcus pseudopneumoniae	0	Streptococcus pseudopneumoniae
Streptococcus pseudoporcinus	0	Streptococcus pseudoporcinus
Streptococcus respiraculi	0	Streptococcus respiraculi
Streptococcus sobrinus	0	Streptococcus sobrinus
Streptococcus thermophilus	0	Streptococcus thermophilus
Stutzerimonas chloritidismutans	0	Stutzerimonas chloritidismutans
Stutzerimonas degradans	0	Stutzerimonas degradans
Stutzerimonas frequens	0	Stutzerimonas frequens
Stutzerimonas kunmingensis	0	Stutzerimonas kunmingensis
Stutzerimonas stutzeri	0	Stutzerimonas stutzeri
Sugiyamaella lignohabitans	0	Sugiyamaella lignohabitans
Suicoccus acidiformans	0	Suicoccus acidiformans
Sulfuritortus calidifontis	0	Sulfuritortus calidifontis
Sulfurivermis fontis	0	Sulfurivermis fontis
Synechococcus elongatus	0	Synechococcus elongatus
Tabrizicola piscis	0	Tabrizicola piscis
Talaromyces rugulosus	0	Talaromyces rugulosus
Tardibacter chloracetimidivorans	0	Tardibacter chloracetimidivorans
Tardiphaga robiniae	0	Tardiphaga robiniae
Tepidimonas taiwanensis	0	Tepidimonas taiwanensis
Teredinibacter purpureus	0	Teredinibacter purpureus
Terrihabitans soli	0	Terrihabitans soli
Tessaracoccus aquimaris	0	Tessaracoccus aquimaris
Tessaracoccus defluvii	0	Tessaracoccus defluvii
Tessaracoccus flavescens	0	Tessaracoccus flavescens
Tessaracoccus flavus	0	Tessaracoccus flavus
Tessaracoccus lapidicaptus	0	Tessaracoccus lapidicaptus
Tessaracoccus timonensis	0	Tessaracoccus timonensis
Tetrapisispora blattae	0	Tetrapisispora blattae
Thauera chlorobenzoica	0	Thauera chlorobenzoica
Thauera humireducens	0	Thauera humireducens
Thermoanaerobacterium thermosaccharolyticum	0	Thermoanaerobacterium thermosaccharolyticum
Thermoleptolyngbya sichuanensis	0	Thermoleptolyngbya sichuanensis
Thermomonas aquatica	0	Thermomonas aquatica
Thermomonas brevis	0	Thermomonas brevis
Thermus aquaticus	0	Thermus aquaticus
Thermus brockianus	0	Thermus brockianus
Thermus caldilimi	0	Thermus caldilimi
Thermus parvatiensis	0	Thermus parvatiensis
Thioalkalivibrio sulfidiphilus	0	Thioalkalivibrio sulfidiphilus
Thiopseudomonas alkaliphila	0	Thiopseudomonas alkaliphila
Tistrella mobilis	0	Tistrella mobilis
Tolumonas auensis	0	Tolumonas auensis
Trichormus variabilis	0	Trichormus variabilis
Truepera radiovictrix	0	Truepera radiovictrix
Tsukamurella paurometabola	0	Tsukamurella paurometabola
Tsuneonella dongtanensis	0	Tsuneonella dongtanensis
Undibacterium parvum	0	Undibacterium parvum
Ustilago maydis	0	Ustilago maydis
Variibacter gotjawalensis	0	Variibacter gotjawalensis
Veillonella dispar	0	Veillonella dispar
Veillonella nakazawae	0	Veillonella nakazawae
Veillonella parvula	0	Veillonella parvula
Veillonella rodentium	0	Veillonella rodentium
Verminephrobacter eiseniae	0	Verminephrobacter eiseniae
Vitreoscilla filiformis	0	Vitreoscilla filiformis
Weissella confusa	0	Weissella confusa
Weizmannia coagulans	0	Weizmannia coagulans
Xanthobacter dioxanivorans	0	Xanthobacter dioxanivorans
Xanthomonas arboricola	0	Xanthomonas arboricola
Xanthomonas citri	0	Xanthomonas citri
Xanthomonas euroxanthea	0	Xanthomonas euroxanthea
Xanthomonas euvesicatoria	0	Xanthomonas euvesicatoria
Xanthomonas fragariae	0	Xanthomonas fragariae
Xanthomonas hortorum	0	Xanthomonas hortorum
Xanthomonas hyacinthi	0	Xanthomonas hyacinthi
Xanthomonas hydrangeae	0	Xanthomonas hydrangeae
Xanthomonas theicola	0	Xanthomonas theicola
Xanthomonas vesicatoria	0	Xanthomonas vesicatoria
Zygotorulaspora mrakii	0	Zygotorulaspora mrakii
Zymomonas mobilis	0	Zymomonas mobilis
[Mycobacterium] stephanolepidis	0	[Mycobacterium] stephanolepidis
[Ruminococcus] gnavus	0	[Ruminococcus] gnavus
Aureimonas populi	0	Aureimonas populi
Bifidobacterium subtile	0	Bifidobacterium subtile
Brachybacterium kimchii	0	Brachybacterium kimchii
Flavisolibacter ginsenosidimutans	0	Flavisolibacter ginsenosidimutans
Frankia alni	0	Frankia alni
Hymenobacter sedentarius	0	Hymenobacter sedentarius
Lachnoclostridium phocaeense	0	Lachnoclostridium phocaeense
Massilia violaceinigra	0	Massilia violaceinigra
Microbacterium paludicola	0	Microbacterium paludicola
Mycolicibacterium madagascariense	0	Mycolicibacterium madagascariense
Pantoea stewartii	0	Pantoea stewartii
Paraclostridium bifermentans	0	Paraclostridium bifermentans
Raineyella fluvialis	0	Raineyella fluvialis
Staphylococcus schweitzeri	0	Staphylococcus schweitzeri
Streptomyces gilvosporeus	0	Streptomyces gilvosporeus
Subdoligranulum variabile	0	Subdoligranulum variabile
Chivirus iEPS5	0	Chivirus iEPS5
Coprococcus comes	0	Coprococcus comes
[Ochrobactrum] quorumnocens	0	[Ochrobactrum] quorumnocens
Anoxybacillus caldiproteolyticus	0	Anoxybacillus caldiproteolyticus
Aquisphaera giovannonii	0	Aquisphaera giovannonii
Aurantiacibacter atlanticus	0	Aurantiacibacter atlanticus
Brachybacterium avium	0	Brachybacterium avium
Bradyrhizobium guangxiense	0	Bradyrhizobium guangxiense
Bradyrhizobium oligotrophicum	0	Bradyrhizobium oligotrophicum
Brevibacterium oceani	0	Brevibacterium oceani
Caldicellulosiruptor kronotskyensis	0	Caldicellulosiruptor kronotskyensis
Caulobacter henricii	0	Caulobacter henricii
Cellulomonas iranensis	0	Cellulomonas iranensis
Citrobacter freundii	0	Citrobacter freundii
Cnuibacter physcomitrellae	0	Cnuibacter physcomitrellae
Corynebacterium doosanense	0	Corynebacterium doosanense
Cruoricaptor ignavus	0	Cruoricaptor ignavus
Deinococcus puniceus	0	Deinococcus puniceus
Enterobacter huaxiensis	0	Enterobacter huaxiensis
Erythrobacter mangrovi	0	Erythrobacter mangrovi
Ezakiella massiliensis	0	Ezakiella massiliensis
Fenollaria massiliensis	0	Fenollaria massiliensis
Flavobacterium nackdongense	0	Flavobacterium nackdongense
Glutamicibacter nicotianae	0	Glutamicibacter nicotianae
Hafnia alvei	0	Hafnia alvei
Hankyongella ginsenosidimutans	0	Hankyongella ginsenosidimutans
Herbaspirillum hiltneri	0	Herbaspirillum hiltneri
Herbaspirillum seropedicae	0	Herbaspirillum seropedicae
Hymenobacter nivis	0	Hymenobacter nivis
Ignavigranum ruoffiae	0	Ignavigranum ruoffiae
Jeotgalibaca porci	0	Jeotgalibaca porci
Klebsiella quasipneumoniae	0	Klebsiella quasipneumoniae
Leptolyngbya boryana	0	Leptolyngbya boryana
Leptotrichia wadei	0	Leptotrichia wadei
Leucobacter denitrificans	0	Leucobacter denitrificans
Lysobacter helvus	0	Lysobacter helvus
Meiothermus taiwanensis	0	Meiothermus taiwanensis
Metabacillus sediminilitoris	0	Metabacillus sediminilitoris
Methylocaldum marinum	0	Methylocaldum marinum
Microbacterium wangchenii	0	Microbacterium wangchenii
Miniphocaeibacter halophilus	0	Miniphocaeibacter halophilus
Mycetocola spongiae	0	Mycetocola spongiae
Mycobacteroides immunogenum	0	Mycobacteroides immunogenum
Mycolicibacterium gilvum	0	Mycolicibacterium gilvum
Mycolicibacterium sediminis	0	Mycolicibacterium sediminis
Neisseria bacilliformis	0	Neisseria bacilliformis
Panacibacter ginsenosidivorans	0	Panacibacter ginsenosidivorans
Paraburkholderia phytofirmans	0	Paraburkholderia phytofirmans
Pectobacterium carotovorum	0	Pectobacterium carotovorum
Planococcus glaciei	0	Planococcus glaciei
Pseudomonas cichorii	0	Pseudomonas cichorii
Quatrionicoccus australiensis	0	Quatrionicoccus australiensis
Ruania halotolerans	0	Ruania halotolerans
Ruminococcus bicirculans	0	Ruminococcus bicirculans
Shinella oryzae	0	Shinella oryzae
Singulisphaera acidiphila	0	Singulisphaera acidiphila
Spirosoma rigui	0	Spirosoma rigui
Staphylococcus lugdunensis	0	Staphylococcus lugdunensis
Torulaspora globosa	0	Torulaspora globosa
Turicibacter bilis	0	Turicibacter bilis
Vibrio rumoiensis	0	Vibrio rumoiensis
Xanthomonas translucens	0	Xanthomonas translucens
Zygosaccharomyces rouxii	0	Zygosaccharomyces rouxii
cyanobacterium endosymbiont of Rhopalodia gibberula	0	cyanobacterium endosymbiont of Rhopalodia gibberula
Actinomyces trachealis	0	Actinomyces trachealis
Amylolactobacillus amylophilus	0	Amylolactobacillus amylophilus
Aureimonas mangrovi	0	Aureimonas mangrovi
Bacillus smithii	0	Bacillus smithii
Burkholderia savannae	0	Burkholderia savannae
Candida dubliniensis	0	Candida dubliniensis
Candidatus Methylopumilus turicensis	0	Candidatus Methylopumilus turicensis
Chryseobacterium nakagawai	0	Chryseobacterium nakagawai
Clostridium felsineum	0	Clostridium felsineum
Collinsella aerofaciens	0	Collinsella aerofaciens
Eremothecium gossypii	0	Eremothecium gossypii
Gordonia amicalis	0	Gordonia amicalis
Hafnia paralvei	0	Hafnia paralvei
Halothiobacillus neapolitanus	0	Halothiobacillus neapolitanus
Hymenobacter jejuensis	0	Hymenobacter jejuensis
Lactobacillus apis	0	Lactobacillus apis
Leptotrichia hofstadii	0	Leptotrichia hofstadii
Methyloradius palustris	0	Methyloradius palustris
Moraxella bovis	0	Moraxella bovis
Moraxella nasovis	0	Moraxella nasovis
Mycobacterium doricum	0	Mycobacterium doricum
Neorhizobium galegae	0	Neorhizobium galegae
Pantoea deleyi	0	Pantoea deleyi
Peptoniphilus ivorii	0	Peptoniphilus ivorii
Peribacillus frigoritolerans	0	Peribacillus frigoritolerans
Pseudomonas ficuserectae	0	Pseudomonas ficuserectae
Pseudomonas gozinkensis	0	Pseudomonas gozinkensis
Pseudomonas izuensis	0	Pseudomonas izuensis
Pseudomonas kribbensis	0	Pseudomonas kribbensis
Pseudomonas syringae	0	Pseudomonas syringae
Rhizobium tropici	0	Rhizobium tropici
Schaalia cardiffensis	0	Schaalia cardiffensis
Selenomonas sputigena	0	Selenomonas sputigena
Sinsheimervirus phiX174	0	Sinsheimervirus phiX174
Akkermansia muciniphila	0	Akkermansia muciniphila
Alistipes communis	0	Alistipes communis
Alistipes dispar	0	Alistipes dispar
Alistipes megaguti	0	Alistipes megaguti
Alistipes onderdonkii	0	Alistipes onderdonkii
Amedibacterium intestinale	0	Amedibacterium intestinale
Anaerocolumna cellulosilytica	0	Anaerocolumna cellulosilytica
Anaerocolumna chitinilytica	0	Anaerocolumna chitinilytica
Anaerostipes caccae	0	Anaerostipes caccae
Anaerostipes rhamnosivorans	0	Anaerostipes rhamnosivorans
Anaerotignum propionicum	0	Anaerotignum propionicum
Anaerotruncus colihominis	0	Anaerotruncus colihominis
Bacteroides caccae	0	Bacteroides caccae
Bacteroides caecimuris	0	Bacteroides caecimuris
Bacteroides cellulosilyticus	0	Bacteroides cellulosilyticus
Bacteroides faecis	0	Bacteroides faecis
Bacteroides helcogenes	0	Bacteroides helcogenes
Bacteroides humanifaecis	0	Bacteroides humanifaecis
Bacteroides nordii	0	Bacteroides nordii
Bacteroides ovatus	0	Bacteroides ovatus
Bacteroides thetaiotaomicron	0	Bacteroides thetaiotaomicron
Bacteroides xylanisolvens	0	Bacteroides xylanisolvens
Bacteroides zhangwenhongii	0	Bacteroides zhangwenhongii
Barnesiella viscericola	0	Barnesiella viscericola
Bifidobacterium breve	0	Bifidobacterium breve
Bifidobacterium pseudocatenulatum	0	Bifidobacterium pseudocatenulatum
Bifidobacterium scardovii	0	Bifidobacterium scardovii
Blautia argi	0	Blautia argi
Blautia liquoris	0	Blautia liquoris
Blautia producta	0	Blautia producta
Blautia pseudococcoides	0	Blautia pseudococcoides
Butyricimonas virosa	0	Butyricimonas virosa
Caproicibacter fermentans	0	Caproicibacter fermentans
Caproicibacterium amylolyticum	0	Caproicibacterium amylolyticum
Caproicibacterium lactatifermentans	0	Caproicibacterium lactatifermentans
Cellulomonas fimi	0	Cellulomonas fimi
Christensenella minuta	0	Christensenella minuta
Clostridioides difficile	0	Clostridioides difficile
Clostridium chauvoei	0	Clostridium chauvoei
Clostridium septicum	0	Clostridium septicum
Collinsella stercoris	0	Collinsella stercoris
Coprobacter secundus	0	Coprobacter secundus
Coprococcus eutactus	0	Coprococcus eutactus
Corynebacterium liangguodongii	0	Corynebacterium liangguodongii
Eggerthella lenta	0	Eggerthella lenta
Enterocloster asparagiformis	0	Enterocloster asparagiformis
Erwinia persicina	0	Erwinia persicina
Escherichia albertii	0	Escherichia albertii
Ethanoligenens harbinense	0	Ethanoligenens harbinense
Faecalibacillus intestinalis	0	Faecalibacillus intestinalis
Flavonifractor plautii	0	Flavonifractor plautii
Herbinix luporum	0	Herbinix luporum
Klebsiella africana	0	Klebsiella africana
Lachnospira eligens	0	Lachnospira eligens
Lacrimispora saccharolytica	0	Lacrimispora saccharolytica
Lichenicola cladoniae	0	Lichenicola cladoniae
Longicatena caecimuris	0	Longicatena caecimuris
Marvinbryantia formatexigens	0	Marvinbryantia formatexigens
Massilistercora timonensis	0	Massilistercora timonensis
Megasphaera elsdenii	0	Megasphaera elsdenii
Methylovirgula ligni	0	Methylovirgula ligni
Morganella morganii	0	Morganella morganii
Novisyntrophococcus fermenticellae	0	Novisyntrophococcus fermenticellae
Paeniclostridium sordellii	0	Paeniclostridium sordellii
Parabacteroides goldsteinii	0	Parabacteroides goldsteinii
Parabacteroides johnsonii	0	Parabacteroides johnsonii
Paraprevotella xylaniphila	0	Paraprevotella xylaniphila
Phascolarctobacterium faecium	0	Phascolarctobacterium faecium
Pseudothauera hydrothermalis	0	Pseudothauera hydrothermalis
Qiania dongpingensis	0	Qiania dongpingensis
Riemerella anatipestifer	0	Riemerella anatipestifer
Ruminococcus albus	0	Ruminococcus albus
Ruminococcus bovis	0	Ruminococcus bovis
Ruminococcus gauvreauii	0	Ruminococcus gauvreauii
Simiaoa sunii	0	Simiaoa sunii
Solibaculum mannosilyticum	0	Solibaculum mannosilyticum
Sutterella megalosphaeroides	0	Sutterella megalosphaeroides
Sutterella wadsworthensis	0	Sutterella wadsworthensis
Thomasclavelia ramosa	0	Thomasclavelia ramosa
Vescimonas coprocola	0	Vescimonas coprocola
Vescimonas fastidiosa	0	Vescimonas fastidiosa
Wansuia hejianensis	0	Wansuia hejianensis
Wujia chipingensis	0	Wujia chipingensis
[Clostridium] colinum	0	[Clostridium] colinum
[Clostridium] scindens	0	[Clostridium] scindens
Acetobacter senegalensis	0	Acetobacter senegalensis
Acidipropionibacterium jensenii	0	Acidipropionibacterium jensenii
Acidithiobacillus thiooxidans	0	Acidithiobacillus thiooxidans
Actinobacillus equuli	0	Actinobacillus equuli
Actinocatenispora sera	0	Actinocatenispora sera
Actinomadura graeca	0	Actinomadura graeca
Actinomyces faecalis	0	Actinomyces faecalis
Actinomyces gaoshouyii	0	Actinomyces gaoshouyii
Actinomyces procaprae	0	Actinomyces procaprae
Actinomyces slackii	0	Actinomyces slackii
Advenella mimigardefordensis	0	Advenella mimigardefordensis
Aerococcus christensenii	0	Aerococcus christensenii
Aeromicrobium chenweiae	0	Aeromicrobium chenweiae
Aeromonas encheleia	0	Aeromonas encheleia
Agrobacterium rhizogenes	0	Agrobacterium rhizogenes
Agromyces archimandritae	0	Agromyces archimandritae
Agromyces aureus	0	Agromyces aureus
Agromyces badenianii	0	Agromyces badenianii
Agromyces marinus	0	Agromyces marinus
Alcanivorax borkumensis	0	Alcanivorax borkumensis
Alfalfa mosaic virus	0	Alfalfa mosaic virus
Anaerocolumna sedimenticola	0	Anaerocolumna sedimenticola
Anaerolinea thermophila	0	Anaerolinea thermophila
Aquibium microcysteis	0	Aquibium microcysteis
Aquicella siphonis	0	Aquicella siphonis
Arcanobacterium phocisimile	0	Arcanobacterium phocisimile
Arthrobacter jiangjiafuii	0	Arthrobacter jiangjiafuii
Aurantiacibacter gangjinensis	0	Aurantiacibacter gangjinensis
Azospirillum argentinense	0	Azospirillum argentinense
Azospirillum ramasamyi	0	Azospirillum ramasamyi
Azospirillum thiophilum	0	Azospirillum thiophilum
Azotobacter chroococcum	0	Azotobacter chroococcum
Azotobacter vinelandii	0	Azotobacter vinelandii
Bacillus amyloliquefaciens	0	Bacillus amyloliquefaciens
Bacillus anthracis	0	Bacillus anthracis
Bacillus inaquosorum	0	Bacillus inaquosorum
Bacillus mojavensis	0	Bacillus mojavensis
Bacillus rugosus	0	Bacillus rugosus
Bartonella kosoyi	0	Bartonella kosoyi
Beijerinckia indica	0	Beijerinckia indica
Bifidobacterium animalis	0	Bifidobacterium animalis
Bifidobacterium asteroides	0	Bifidobacterium asteroides
Bifidobacterium choerinum	0	Bifidobacterium choerinum
Blastochloris tepida	0	Blastochloris tepida
Bombilactobacillus bombi	0	Bombilactobacillus bombi
Bordetella avium	0	Bordetella avium
Bradyrhizobium icense	0	Bradyrhizobium icense
Brevibacillus brevis	0	Brevibacillus brevis
Brome mosaic virus	0	Brome mosaic virus
Buchnera aphidicola	0	Buchnera aphidicola
Burkholderia gladioli	0	Burkholderia gladioli
Burkholderia oklahomensis	0	Burkholderia oklahomensis
Buttiauxella agrestis	0	Buttiauxella agrestis
Buttiauxella ferragutiae	0	Buttiauxella ferragutiae
Caldicellulosiruptor changbaiensis	0	Caldicellulosiruptor changbaiensis
Caldicellulosiruptor diazotrophicus	0	Caldicellulosiruptor diazotrophicus
Caldicellulosiruptor obsidiansis	0	Caldicellulosiruptor obsidiansis
Caldicellulosiruptor owensensis	0	Caldicellulosiruptor owensensis
Caldichromatium japonicum	0	Caldichromatium japonicum
Campylobacter concisus	0	Campylobacter concisus
Candidatus Minimicrobia vallesae	0	Candidatus Minimicrobia vallesae
Candidatus Nanosynbacter featherlites	0	Candidatus Nanosynbacter featherlites
Candidatus Nitrotoga arctica	0	Candidatus Nitrotoga arctica
Candidatus Pantoea carbekii	0	Candidatus Pantoea carbekii
Candidatus Rhodoluna planktonica	0	Candidatus Rhodoluna planktonica
Candidatus Sodalis pierantonius	0	Candidatus Sodalis pierantonius
Candidatus Symbiobacter mobilis	0	Candidatus Symbiobacter mobilis
Capnocytophaga ochracea	0	Capnocytophaga ochracea
Capnocytophaga stomatis	0	Capnocytophaga stomatis
Cardinium endosymbiont of Sogatella furcifera	0	Cardinium endosymbiont of Sogatella furcifera
Casimicrobium huifangae	0	Casimicrobium huifangae
Cedecea lapagei	0	Cedecea lapagei
Cedecea neteri	0	Cedecea neteri
Chitinolyticbacter meiyuanensis	0	Chitinolyticbacter meiyuanensis
Chromobacterium phragmitis	0	Chromobacterium phragmitis
Chromobacterium rhizoryzae	0	Chromobacterium rhizoryzae
Chromobacterium vaccinii	0	Chromobacterium vaccinii
Chryseobacterium capnotolerans	0	Chryseobacterium capnotolerans
Chryseobacterium gallinarum	0	Chryseobacterium gallinarum
Chryseobacterium joostei	0	Chryseobacterium joostei
Chryseobacterium lactis	0	Chryseobacterium lactis
Chryseobacterium nepalense	0	Chryseobacterium nepalense
Chryseobacterium shandongense	0	Chryseobacterium shandongense
Ciceribacter thiooxidans	0	Ciceribacter thiooxidans
Citrobacter arsenatis	0	Citrobacter arsenatis
Citrobacter koseri	0	Citrobacter koseri
Citrobacter rodentium	0	Citrobacter rodentium
Citrobacter tructae	0	Citrobacter tructae
Citrobacter youngae	0	Citrobacter youngae
Clavibacter zhangzhiyongii	0	Clavibacter zhangzhiyongii
Clostridium bornimense	0	Clostridium bornimense
Clostridium cadaveris	0	Clostridium cadaveris
Clostridium estertheticum	0	Clostridium estertheticum
Clostridium gasigenes	0	Clostridium gasigenes
Clostridium manihotivorum	0	Clostridium manihotivorum
Clostridium thermarum	0	Clostridium thermarum
Collimonas arenae	0	Collimonas arenae
Corynebacterium anserum	0	Corynebacterium anserum
Corynebacterium argentoratense	0	Corynebacterium argentoratense
Corynebacterium callunae	0	Corynebacterium callunae
Corynebacterium crudilactis	0	Corynebacterium crudilactis
Corynebacterium cystitidis	0	Corynebacterium cystitidis
Corynebacterium glutamicum	0	Corynebacterium glutamicum
Corynebacterium occultum	0	Corynebacterium occultum
Corynebacterium silvaticum	0	Corynebacterium silvaticum
Corynebacterium urogenitale	0	Corynebacterium urogenitale
Coxiella burnetii	0	Coxiella burnetii
Cronobacter condimenti	0	Cronobacter condimenti
Cronobacter universalis	0	Cronobacter universalis
Cyanobium gracile	0	Cyanobium gracile
Cytophaga hutchinsonii	0	Cytophaga hutchinsonii
Dactylosporangium aurantiacum	0	Dactylosporangium aurantiacum
Dactylosporangium vinaceum	0	Dactylosporangium vinaceum
Dialister massiliensis	0	Dialister massiliensis
Dissulfurimicrobium hydrothermale	0	Dissulfurimicrobium hydrothermale
Dokdonella koreensis	0	Dokdonella koreensis
Dyella caseinilytica	0	Dyella caseinilytica
Dyella telluris	0	Dyella telluris
Effusibacillus dendaii	0	Effusibacillus dendaii
Eikenella exigua	0	Eikenella exigua
Elizabethkingia anophelis	0	Elizabethkingia anophelis
Escherichia virus DE3	0	Escherichia virus DE3
Faecalibacter bovis	0	Faecalibacter bovis
Ferrimonas lipolytica	0	Ferrimonas lipolytica
Flaviflexus salsibiostraticola	0	Flaviflexus salsibiostraticola
Flavihumibacter fluminis (ex Park et al. 2022)	0	Flavihumibacter fluminis (ex Park et al. 2022)
Flavihumibacter rivuli	0	Flavihumibacter rivuli
Flavisolibacter tropicus	0	Flavisolibacter tropicus
Flavobacterium kingsejongi	0	Flavobacterium kingsejongi
Frederiksenia canicola	0	Frederiksenia canicola
Gluconacetobacter diazotrophicus	0	Gluconacetobacter diazotrophicus
Gluconobacter sphaericus	0	Gluconobacter sphaericus
Gordonia alkanivorans	0	Gordonia alkanivorans
Gordonia amarae	0	Gordonia amarae
Gordonia insulae	0	Gordonia insulae
Gordonia jinghuaiqii	0	Gordonia jinghuaiqii
Gordonia zhaorongruii	0	Gordonia zhaorongruii
Granulibacter bethesdensis	0	Granulibacter bethesdensis
Halalkalibacterium halodurans	0	Halalkalibacterium halodurans
Helicobacter winghamensis	0	Helicobacter winghamensis
Human gammaherpesvirus 4	0	Human gammaherpesvirus 4
Iodobacter ciconiae	0	Iodobacter ciconiae
Jeotgalibaca arthritidis	0	Jeotgalibaca arthritidis
Kibdelosporangium phytohabitans	0	Kibdelosporangium phytohabitans
Kisquinquevirus KS5	0	Kisquinquevirus KS5
Kluyvera ascorbata	0	Kluyvera ascorbata
Kluyvera intermedia	0	Kluyvera intermedia
Kosakonia arachidis	0	Kosakonia arachidis
Kosakonia oryzae	0	Kosakonia oryzae
Kosakonia radicincitans	0	Kosakonia radicincitans
Kosakonia sacchari	0	Kosakonia sacchari
Kribbella flavida	0	Kribbella flavida
Lactiplantibacillus pentosus	0	Lactiplantibacillus pentosus
Lactobacillus acetotolerans	0	Lactobacillus acetotolerans
Lactobacillus intestinalis	0	Lactobacillus intestinalis
Lactobacillus kullabergensis	0	Lactobacillus kullabergensis
Lambdavirus lvO276	0	Lambdavirus lvO276
Leclercia pneumoniae	0	Leclercia pneumoniae
Legionella hackeliae	0	Legionella hackeliae
Legionella jordanis	0	Legionella jordanis
Lentilactobacillus parabuchneri	0	Lentilactobacillus parabuchneri
Leptothermofonsia sichuanensis	0	Leptothermofonsia sichuanensis
Leptotrichia trevisanii	0	Leptotrichia trevisanii
Leucobacter muris	0	Leucobacter muris
Ligilactobacillus acidipiscis	0	Ligilactobacillus acidipiscis
Ligilactobacillus agilis	0	Ligilactobacillus agilis
Ligilactobacillus murinus	0	Ligilactobacillus murinus
Limosilactobacillus pontis	0	Limosilactobacillus pontis
Luteibacter anthropi	0	Luteibacter anthropi
Lysinibacillus fusiformis	0	Lysinibacillus fusiformis
Lysobacter alkalisoli	0	Lysobacter alkalisoli
Lysobacter arenosi	0	Lysobacter arenosi
Lysobacter capsici	0	Lysobacter capsici
Lysobacter enzymogenes	0	Lysobacter enzymogenes
Lysobacter gummosus	0	Lysobacter gummosus
Lysobacter soli	0	Lysobacter soli
Macrococcus equipercicus	0	Macrococcus equipercicus
Magnetococcus marinus	0	Magnetococcus marinus
Magnetospirillum gryphiswaldense	0	Magnetospirillum gryphiswaldense
Mannheimia granulomatis	0	Mannheimia granulomatis
Mannheimia ovis	0	Mannheimia ovis
Marinobacterium georgiense	0	Marinobacterium georgiense
Marinomonas algicola	0	Marinomonas algicola
Mariprofundus ferrinatatus	0	Mariprofundus ferrinatatus
Methanocaldococcus jannaschii	0	Methanocaldococcus jannaschii
Methylocystis heyeri	0	Methylocystis heyeri
Methylotenera mobilis	0	Methylotenera mobilis
Microbacterium chengjingii	0	Microbacterium chengjingii
Micromonospora carbonacea	0	Micromonospora carbonacea
Micromonospora terminaliae	0	Micromonospora terminaliae
Moraxella catarrhalis	0	Moraxella catarrhalis
Moraxella ovis	0	Moraxella ovis
Mucilaginibacter gossypii	0	Mucilaginibacter gossypii
Mycobacterium senegalense	0	Mycobacterium senegalense
Mycobacteroides abscessus	0	Mycobacteroides abscessus
Mycobacteroides saopaulense	0	Mycobacteroides saopaulense
Mycolicibacterium aurum	0	Mycolicibacterium aurum
Mycolicibacterium farcinogenes	0	Mycolicibacterium farcinogenes
Mycolicibacterium hassiacum	0	Mycolicibacterium hassiacum
Mycolicibacterium neoaurum	0	Mycolicibacterium neoaurum
Mycolicibacterium vanbaalenii	0	Mycolicibacterium vanbaalenii
Myroides odoratimimus	0	Myroides odoratimimus
Naumovozyma dairenensis	0	Naumovozyma dairenensis
Neisseria gonorrhoeae	0	Neisseria gonorrhoeae
Neisseria lactamica	0	Neisseria lactamica
Neisseria zalophi	0	Neisseria zalophi
Neoasaia chiangmaiensis	0	Neoasaia chiangmaiensis
Niabella ginsenosidivorans	0	Niabella ginsenosidivorans
Nitrosomonas europaea	0	Nitrosomonas europaea
Nitrospirillum amazonense	0	Nitrospirillum amazonense
Nocardia brasiliensis	0	Nocardia brasiliensis
Nocardia farcinica	0	Nocardia farcinica
Nocardia iowensis	0	Nocardia iowensis
Nocardia otitidiscaviarum	0	Nocardia otitidiscaviarum
Nocardia terpenica	0	Nocardia terpenica
Nocardia wallacei	0	Nocardia wallacei
Nocardioides aromaticivorans	0	Nocardioides aromaticivorans
Nocardioides baekrokdamisoli	0	Nocardioides baekrokdamisoli
Nocardioides humi	0	Nocardioides humi
Nocardioides panacisoli	0	Nocardioides panacisoli
Nocardioides sambongensis	0	Nocardioides sambongensis
Otariodibacter oris	0	Otariodibacter oris
Paenibacillus graminis	0	Paenibacillus graminis
Paenibacillus protaetiae	0	Paenibacillus protaetiae
Paenisporosarcina cavernae	0	Paenisporosarcina cavernae
Pandoraea thiooxydans	0	Pandoraea thiooxydans
Pantoea vagans	0	Pantoea vagans
Paraburkholderia acidiphila	0	Paraburkholderia acidiphila
Paraburkholderia caribensis	0	Paraburkholderia caribensis
Paraburkholderia dokdonella	0	Paraburkholderia dokdonella
Paraburkholderia graminis	0	Paraburkholderia graminis
Paraburkholderia phenoliruptrix	0	Paraburkholderia phenoliruptrix
Paraburkholderia phymatum	0	Paraburkholderia phymatum
Paraburkholderia sprentiae	0	Paraburkholderia sprentiae
Paraburkholderia terricola	0	Paraburkholderia terricola
Paraburkholderia tropica	0	Paraburkholderia tropica
Paracoccus pantotrophus	0	Paracoccus pantotrophus
Paracoccus tegillarcae	0	Paracoccus tegillarcae
Paraflavitalea soli	0	Paraflavitalea soli
Parasynechococcus marenigrum	0	Parasynechococcus marenigrum
Parvibaculum lavamentivorans	0	Parvibaculum lavamentivorans
Pasteurella dagmatis	0	Pasteurella dagmatis
Pectobacterium brasiliense	0	Pectobacterium brasiliense
Pectobacterium punjabense	0	Pectobacterium punjabense
Pediococcus pentosaceus	0	Pediococcus pentosaceus
Pedobacter ginsengisoli	0	Pedobacter ginsengisoli
Pelagerythrobacter marensis	0	Pelagerythrobacter marensis
Pelagibacterium halotolerans	0	Pelagibacterium halotolerans
Petrimonas mucosa	0	Petrimonas mucosa
Photorhabdus asymbiotica	0	Photorhabdus asymbiotica
Phytohabitans flavus	0	Phytohabitans flavus
Planococcus kocurii	0	Planococcus kocurii
Planococcus lenghuensis	0	Planococcus lenghuensis
Plesiomonas shigelloides	0	Plesiomonas shigelloides
Porphyromonas crevioricanis	0	Porphyromonas crevioricanis
Porphyromonas somerae	0	Porphyromonas somerae
Prauserella marina	0	Prauserella marina
Prevotella herbatica	0	Prevotella herbatica
Prevotella ruminicola	0	Prevotella ruminicola
Providencia rettgeri	0	Providencia rettgeri
Pseudocitrobacter corydidari	0	Pseudocitrobacter corydidari
Pseudoleptotrichia goodfellowii	0	Pseudoleptotrichia goodfellowii
Pseudolysobacter antarcticus	0	Pseudolysobacter antarcticus
Pseudomonas alvandae	0	Pseudomonas alvandae
Pseudomonas brassicacearum	0	Pseudomonas brassicacearum
Pseudomonas canavaninivorans	0	Pseudomonas canavaninivorans
Pseudomonas cannabina	0	Pseudomonas cannabina
Pseudomonas cavernae	0	Pseudomonas cavernae
Pseudomonas corrugata	0	Pseudomonas corrugata
Pseudomonas hamedanensis	0	Pseudomonas hamedanensis
Pseudomonas syringae group genomosp. 7	0	Pseudomonas syringae group genomosp. 7
Pseudomonas viciae	0	Pseudomonas viciae
Psychromonas ingrahamii	0	Psychromonas ingrahamii
Pusillimonas thiosulfatoxidans	0	Pusillimonas thiosulfatoxidans
Rathayibacter iranicus	0	Rathayibacter iranicus
Rathayibacter tritici	0	Rathayibacter tritici
Rhizobium bangladeshense	0	Rhizobium bangladeshense
Rhodanobacter denitrificans	0	Rhodanobacter denitrificans
Rhodococcus aetherivorans	0	Rhodococcus aetherivorans
Rhodomicrobium vannielii	0	Rhodomicrobium vannielii
Rhodospirillum rubrum	0	Rhodospirillum rubrum
Rickettsiella endosymbiont of Dermanyssus gallinae	0	Rickettsiella endosymbiont of Dermanyssus gallinae
Rodentibacter haemolyticus	0	Rodentibacter haemolyticus
Roseitalea porphyridii	0	Roseitalea porphyridii
Ruania suaedae	0	Ruania suaedae
Rubrobacter xylanophilus	0	Rubrobacter xylanophilus
Saccharopolyspora erythraea	0	Saccharopolyspora erythraea
Salmonella enterica	0	Salmonella enterica
Scandinavium goeteborgense	0	Scandinavium goeteborgense
Sedimenticola thiotaurini	0	Sedimenticola thiotaurini
Serratia inhibens	0	Serratia inhibens
Serratia rhizosphaerae	0	Serratia rhizosphaerae
Serratia ureilytica	0	Serratia ureilytica
Shewanella sp. JNE2	0	Shewanella sp. JNE2
Shimwellia blattae	0	Shimwellia blattae
Sideroxyarcus emersonii	0	Sideroxyarcus emersonii
Simonsiella muelleri	0	Simonsiella muelleri
Skermanella mucosa	0	Skermanella mucosa
Skermanella pratensis	0	Skermanella pratensis
Solidesulfovibrio carbinolicus	0	Solidesulfovibrio carbinolicus
Sphingobacterium thalpophilum	0	Sphingobacterium thalpophilum
Sphingorhabdus lutea	0	Sphingorhabdus lutea
Spirosoma aureum	0	Spirosoma aureum
Spirosoma taeanense	0	Spirosoma taeanense
Sporomusa termitida	0	Sporomusa termitida
Sporosarcina psychrophila	0	Sporosarcina psychrophila
Sporosarcina ureae	0	Sporosarcina ureae
Sporosarcina ureilytica	0	Sporosarcina ureilytica
Staphylococcus lloydii	0	Staphylococcus lloydii
Streptococcus agalactiae	0	Streptococcus agalactiae
Streptococcus ferus	0	Streptococcus ferus
Streptococcus gallolyticus	0	Streptococcus gallolyticus
Streptococcus oriscaviae	0	Streptococcus oriscaviae
Streptococcus suis	0	Streptococcus suis
Streptomyces albidoflavus	0	Streptomyces albidoflavus
Streptomyces solisilvae	0	Streptomyces solisilvae
Sulfuricaulis limicola	0	Sulfuricaulis limicola
Sulfuriferula plumbiphila	0	Sulfuriferula plumbiphila
Sulfuriflexus mobilis	0	Sulfuriflexus mobilis
Sulfurifustis variabilis	0	Sulfurifustis variabilis
Sulfurimicrobium lacus	0	Sulfurimicrobium lacus
Sutcliffiella cohnii	0	Sutcliffiella cohnii
Tequatrovirus T4	0	Tequatrovirus T4
Teredinibacter haidensis	0	Teredinibacter haidensis
Thermomonospora amylolytica	0	Thermomonospora amylolytica
Thiomonas intermedia	0	Thiomonas intermedia
Thiothrix litoralis	0	Thiothrix litoralis
Thiothrix unzii	0	Thiothrix unzii
Torulaspora delbrueckii	0	Torulaspora delbrueckii
Treponema phagedenis	0	Treponema phagedenis
Usitatibacter rugosus	0	Usitatibacter rugosus
Vagococcus fluvialis	0	Vagococcus fluvialis
Weeksella virosa	0	Weeksella virosa
Wenzhouxiangella marina	0	Wenzhouxiangella marina
Wielerella bovis	0	Wielerella bovis
cyanobacterium endosymbiont of Epithemia turgida	0	cyanobacterium endosymbiont of Epithemia turgida

## Sheet: Colon
	Overall	microbiomes
Flavonifractor plautii	0.206232	Flavonifractor plautii
Enterocloster bolteae	0.19965	Enterocloster bolteae
Phocaeicola dorei	0.0934016	Phocaeicola dorei
Phocaeicola vulgatus	0.090428	Phocaeicola vulgatus
[Clostridium] innocuum	0.0843024	[Clostridium] innocuum
Parabacteroides johnsonii	0.0769705	Parabacteroides johnsonii
Rhizobium oryzihabitans	0.0191409	Rhizobium oryzihabitans
Chivirus iEPS5	0.0185602	Chivirus iEPS5
Sporisorium graminicola	0.0145253	Sporisorium graminicola
Enterocloster asparagiformis	0.00961467	Enterocloster asparagiformis
Psychromicrobium lacuslunae	0.00669846	Psychromicrobium lacuslunae
Bacteroides caccae	0.00623226	Bacteroides caccae
Alistipes onderdonkii	0.00615269	Alistipes onderdonkii
Methanosarcina sp. WH1	0.00595805	Methanosarcina sp. WH1
Candida dubliniensis	0.0058833	Candida dubliniensis
Escherichia coli	0.0050039	Escherichia coli
Pseudoprevotella muciniphila	0.00493282	Pseudoprevotella muciniphila
Caldibacillus thermoamylovorans	0.00476496	Caldibacillus thermoamylovorans
[Ruminococcus] gnavus	0.00469855	[Ruminococcus] gnavus
Azorhizobium caulinodans	0.00441059	Azorhizobium caulinodans
Cnuibacter physcomitrellae	0.00438709	Cnuibacter physcomitrellae
Spirosoma rigui	0.00426052	Spirosoma rigui
Comamonas fluminis	0.00417391	Comamonas fluminis
Chryseobacterium shandongense	0.0041582	Chryseobacterium shandongense
Staphylococcus hominis	0.00386223	Staphylococcus hominis
Scardovia inopinata	0.00382468	Scardovia inopinata
Mycobacterium parmense	0.00379866	Mycobacterium parmense
Mycolicibacterium hassiacum	0.0037086	Mycolicibacterium hassiacum
Hoylesella enoeca	0.00369508	Hoylesella enoeca
Streptococcus lutetiensis	0.00354001	Streptococcus lutetiensis
Bacteroides xylanisolvens	0.00331037	Bacteroides xylanisolvens
Bacteroides thetaiotaomicron	0.00321239	Bacteroides thetaiotaomicron
Acinetobacter bouvetii	0.00317905	Acinetobacter bouvetii
Actinomarinicola tropica	0.00315299	Actinomarinicola tropica
Lactobacillus delbrueckii	0.00308924	Lactobacillus delbrueckii
Sphingobium yanoikuyae	0.00286643	Sphingobium yanoikuyae
Pseudomonas toyotomiensis	0.00254309	Pseudomonas toyotomiensis
Ralstonia mannitolilytica	0.00250022	Ralstonia mannitolilytica
Adhaeribacter swui	0.0023574	Adhaeribacter swui
Diaphorobacter ruginosibacter	0.00230478	Diaphorobacter ruginosibacter
Bacillus inaquosorum	0.00216877	Bacillus inaquosorum
Nocardia terpenica	0.00214673	Nocardia terpenica
Flavobacterium nackdongense	0.00213903	Flavobacterium nackdongense
Acinetobacter indicus	0.00209109	Acinetobacter indicus
Brevibacterium oceani	0.00200735	Brevibacterium oceani
Drechmeria coniospora	0.00200304	Drechmeria coniospora
Bacteroides faecis	0.00198226	Bacteroides faecis
Sphingobium amiense	0.00196307	Sphingobium amiense
Janibacter melonis	0.0019601	Janibacter melonis
Leucobacter triazinivorans	0.00192489	Leucobacter triazinivorans
Corynebacterium ureicelerivorans	0.0019145	Corynebacterium ureicelerivorans
Rhizorhabdus phycosphaerae	0.00188806	Rhizorhabdus phycosphaerae
Brevundimonas pondensis	0.00177134	Brevundimonas pondensis
Georgenia wutianyii	0.00174753	Georgenia wutianyii
Providencia rettgeri	0.00172743	Providencia rettgeri
Candida albicans	0.00170955	Candida albicans
Acidovorax antarcticus	0.00169167	Acidovorax antarcticus
Phocaeicola coprophilus	0.00168866	Phocaeicola coprophilus
Pseudomonas juntendi	0.00168541	Pseudomonas juntendi
Steroidobacter denitrificans	0.00167542	Steroidobacter denitrificans
Bombilactobacillus thymidiniphilus	0.00167166	Bombilactobacillus thymidiniphilus
Pseudomonas oleovorans	0.00167057	Pseudomonas oleovorans
Pseudomonas alcaligenes	0.00166906	Pseudomonas alcaligenes
Stenotrophomonas maltophilia	0.00166876	Stenotrophomonas maltophilia
Corynebacterium tuberculostearicum	0.00163052	Corynebacterium tuberculostearicum
Pseudoxanthomonas mexicana	0.00161933	Pseudoxanthomonas mexicana
Azospirillum argentinense	0.00160469	Azospirillum argentinense
Pediococcus pentosaceus	0.00158986	Pediococcus pentosaceus
Corynebacterium aurimucosum	0.00154297	Corynebacterium aurimucosum
Peptoniphilus harei	0.00153649	Peptoniphilus harei
Methyloradius palustris	0.00152715	Methyloradius palustris
Rathayibacter iranicus	0.00151542	Rathayibacter iranicus
Sphingorhabdus lutea	0.00151035	Sphingorhabdus lutea
Pseudomonas umsongensis	0.00150983	Pseudomonas umsongensis
Citrobacter portucalensis	0.00150635	Citrobacter portucalensis
Pseudomonas putida	0.00145302	Pseudomonas putida
Bartonella machadoae	0.0014021	Bartonella machadoae
Abiotrophia defectiva	0	Abiotrophia defectiva
Abyssicoccus albus	0	Abyssicoccus albus
Acaryochloris marina	0	Acaryochloris marina
Achromobacter denitrificans	0	Achromobacter denitrificans
Achromobacter insolitus	0	Achromobacter insolitus
Achromobacter spanius	0	Achromobacter spanius
Achromobacter xylosoxidans	0	Achromobacter xylosoxidans
Acidibrevibacterium fodinaquatile	0	Acidibrevibacterium fodinaquatile
Acidiferrobacter thiooxydans	0	Acidiferrobacter thiooxydans
Acidothermus cellulolyticus	0	Acidothermus cellulolyticus
Acidovorax avenae	0	Acidovorax avenae
Acidovorax carolinensis	0	Acidovorax carolinensis
Acidovorax citrulli	0	Acidovorax citrulli
Acidovorax monticola	0	Acidovorax monticola
Acinetobacter baumannii	0	Acinetobacter baumannii
Acinetobacter bereziniae	0	Acinetobacter bereziniae
Acinetobacter calcoaceticus	0	Acinetobacter calcoaceticus
Acinetobacter chinensis	0	Acinetobacter chinensis
Acinetobacter cumulans	0	Acinetobacter cumulans
Acinetobacter defluvii	0	Acinetobacter defluvii
Acinetobacter dispersus	0	Acinetobacter dispersus
Acinetobacter equi	0	Acinetobacter equi
Acinetobacter guillouiae	0	Acinetobacter guillouiae
Acinetobacter haemolyticus	0	Acinetobacter haemolyticus
Acinetobacter junii	0	Acinetobacter junii
Acinetobacter lactucae	0	Acinetobacter lactucae
Acinetobacter lanii	0	Acinetobacter lanii
Acinetobacter lwoffii	0	Acinetobacter lwoffii
Acinetobacter nosocomialis	0	Acinetobacter nosocomialis
Acinetobacter oleivorans	0	Acinetobacter oleivorans
Acinetobacter pittii	0	Acinetobacter pittii
Acinetobacter radioresistens	0	Acinetobacter radioresistens
Acinetobacter schindleri	0	Acinetobacter schindleri
Acinetobacter seifertii	0	Acinetobacter seifertii
Acinetobacter shaoyimingii	0	Acinetobacter shaoyimingii
Acinetobacter soli	0	Acinetobacter soli
Acinetobacter towneri	0	Acinetobacter towneri
Acinetobacter variabilis	0	Acinetobacter variabilis
Acinetobacter wanghuae	0	Acinetobacter wanghuae
Acinetobacter wuhouensis	0	Acinetobacter wuhouensis
Actinobacillus delphinicola	0	Actinobacillus delphinicola
Actinobacillus pleuropneumoniae	0	Actinobacillus pleuropneumoniae
Actinobacillus porcitonsillarum	0	Actinobacillus porcitonsillarum
Actinomyces naeslundii	0	Actinomyces naeslundii
Actinomyces oris	0	Actinomyces oris
Actinomyces pacaensis	0	Actinomyces pacaensis
Actinomyces radicidentis	0	Actinomyces radicidentis
Actinomyces viscosus	0	Actinomyces viscosus
Aerococcus urinaeequi	0	Aerococcus urinaeequi
Aerococcus viridans	0	Aerococcus viridans
Aeromicrobium erythreum	0	Aeromicrobium erythreum
Aeromicrobium yanjiei	0	Aeromicrobium yanjiei
Aeromonas caviae	0	Aeromonas caviae
Aerosticca soli	0	Aerosticca soli
Aggregatibacter aphrophilus	0	Aggregatibacter aphrophilus
Aggregatibacter segnis	0	Aggregatibacter segnis
Agrobacterium fabrum	0	Agrobacterium fabrum
Agrobacterium tumefaciens	0	Agrobacterium tumefaciens
Agrobacterium vaccinii	0	Agrobacterium vaccinii
Agromyces soli	0	Agromyces soli
Alcaligenes ammonioxydans	0	Alcaligenes ammonioxydans
Alcaligenes faecalis	0	Alcaligenes faecalis
Alicycliphilus denitrificans	0	Alicycliphilus denitrificans
Alicyclobacillus acidocaldarius	0	Alicyclobacillus acidocaldarius
Allocoleopsis franciscana	0	Allocoleopsis franciscana
Allomeiothermus silvanus	0	Allomeiothermus silvanus
Altererythrobacter epoxidivorans	0	Altererythrobacter epoxidivorans
Anabaena cylindrica	0	Anabaena cylindrica
Anaerococcus mediterraneensis	0	Anaerococcus mediterraneensis
Anaerococcus obesiensis	0	Anaerococcus obesiensis
Ancylobacter polymorphus	0	Ancylobacter polymorphus
Anoxybacillus amylolyticus	0	Anoxybacillus amylolyticus
Anoxybacillus flavithermus	0	Anoxybacillus flavithermus
Anoxybacillus gonensis	0	Anoxybacillus gonensis
Aquabacterium olei	0	Aquabacterium olei
Aquiluna borgnonia	0	Aquiluna borgnonia
Aquincola tertiaricarbonis	0	Aquincola tertiaricarbonis
Aquirhabdus parva	0	Aquirhabdus parva
Aquisediminimonas profunda	0	Aquisediminimonas profunda
Arachnia propionica	0	Arachnia propionica
Arachnia rubra	0	Arachnia rubra
Aromatoleum aromaticum	0	Aromatoleum aromaticum
Aromatoleum bremense	0	Aromatoleum bremense
Arthrobacter agilis	0	Arthrobacter agilis
Arthrobacter alpinus	0	Arthrobacter alpinus
Arthrobacter crystallopoietes	0	Arthrobacter crystallopoietes
Arthrobacter sulfonylureivorans	0	Arthrobacter sulfonylureivorans
Arthrobacter sunyaminii	0	Arthrobacter sunyaminii
Aspergillus chevalieri	0	Aspergillus chevalieri
Aspergillus flavus	0	Aspergillus flavus
Aspergillus luchuensis	0	Aspergillus luchuensis
Aspergillus oryzae	0	Aspergillus oryzae
Aspergillus puulaauensis	0	Aspergillus puulaauensis
Asticcacaulis excentricus	0	Asticcacaulis excentricus
Aurantimicrobium photophilum	0	Aurantimicrobium photophilum
Azoarcus olearius	0	Azoarcus olearius
Azospira oryzae	0	Azospira oryzae
Azospira restricta	0	Azospira restricta
Azospirillum oryzae	0	Azospirillum oryzae
Azospirillum thermophilum	0	Azospirillum thermophilum
Azotobacter salinestris	0	Azotobacter salinestris
Bacillus cereus	0	Bacillus cereus
Bacteroides uniformis	0	Bacteroides uniformis
Baekduia soli	0	Baekduia soli
Bdellovibrio bacteriovorus	0	Bdellovibrio bacteriovorus
Beutenbergia cavernae	0	Beutenbergia cavernae
Bifidobacterium adolescentis	0	Bifidobacterium adolescentis
Bifidobacterium longum	0	Bifidobacterium longum
Blastomonas fulva	0	Blastomonas fulva
Blautia hansenii	0	Blautia hansenii
Blautia wexlerae	0	Blautia wexlerae
Bordetella petrii	0	Bordetella petrii
Bordetella pseudohinzii	0	Bordetella pseudohinzii
Bosea vaviloviae	0	Bosea vaviloviae
Brachybacterium faecium	0	Brachybacterium faecium
Brachybacterium ginsengisoli	0	Brachybacterium ginsengisoli
Brachybacterium saurashtrense	0	Brachybacterium saurashtrense
Brachybacterium sp. NBEC-018	0	Brachybacterium sp. NBEC-018
Brachybacterium vulturis	0	Brachybacterium vulturis
Bradyrhizobium amphicarpaeae	0	Bradyrhizobium amphicarpaeae
Bradyrhizobium arachidis	0	Bradyrhizobium arachidis
Bradyrhizobium betae	0	Bradyrhizobium betae
Bradyrhizobium cosmicum	0	Bradyrhizobium cosmicum
Bradyrhizobium daqingense	0	Bradyrhizobium daqingense
Bradyrhizobium diazoefficiens	0	Bradyrhizobium diazoefficiens
Bradyrhizobium elkanii	0	Bradyrhizobium elkanii
Bradyrhizobium guangdongense	0	Bradyrhizobium guangdongense
Bradyrhizobium guangzhouense	0	Bradyrhizobium guangzhouense
Bradyrhizobium japonicum	0	Bradyrhizobium japonicum
Bradyrhizobium paxllaeri	0	Bradyrhizobium paxllaeri
Bradyrhizobium quebecense	0	Bradyrhizobium quebecense
Bradyrhizobium sediminis	0	Bradyrhizobium sediminis
Bradyrhizobium septentrionale	0	Bradyrhizobium septentrionale
Bradyrhizobium symbiodeficiens	0	Bradyrhizobium symbiodeficiens
Bradyrhizobium vignae	0	Bradyrhizobium vignae
Bradyrhizobium zhanjiangense	0	Bradyrhizobium zhanjiangense
Brevibacterium aurantiacum	0	Brevibacterium aurantiacum
Brevibacterium casei	0	Brevibacterium casei
Brevibacterium luteolum	0	Brevibacterium luteolum
Brevibacterium pigmentatum	0	Brevibacterium pigmentatum
Brevundimonas albigilva	0	Brevundimonas albigilva
Brevundimonas goettingensis	0	Brevundimonas goettingensis
Brevundimonas nasdae	0	Brevundimonas nasdae
Brevundimonas subvibrioides	0	Brevundimonas subvibrioides
Brevundimonas vesicularis	0	Brevundimonas vesicularis
Brevundimonas vitisensis	0	Brevundimonas vitisensis
Brochothrix thermosphacta	0	Brochothrix thermosphacta
Brucella anthropi	0	Brucella anthropi
Burkholderia ambifaria	0	Burkholderia ambifaria
Burkholderia cenocepacia	0	Burkholderia cenocepacia
Burkholderia dolosa	0	Burkholderia dolosa
Burkholderia glumae	0	Burkholderia glumae
Burkholderia humptydooensis	0	Burkholderia humptydooensis
Burkholderia lata	0	Burkholderia lata
Burkholderia mallei	0	Burkholderia mallei
Burkholderia metallica	0	Burkholderia metallica
Burkholderia multivorans	0	Burkholderia multivorans
Burkholderia orbicola	0	Burkholderia orbicola
Burkholderia plantarii	0	Burkholderia plantarii
Burkholderia pseudomallei	0	Burkholderia pseudomallei
Burkholderia pyrrocinia	0	Burkholderia pyrrocinia
Burkholderia seminalis	0	Burkholderia seminalis
Burkholderia stagnalis	0	Burkholderia stagnalis
Burkholderia territorii	0	Burkholderia territorii
Burkholderia thailandensis	0	Burkholderia thailandensis
Burkholderia ubonensis	0	Burkholderia ubonensis
Caballeronia grimmiae	0	Caballeronia grimmiae
Caenibius tardaugens	0	Caenibius tardaugens
Caldicellulosiruptor acetigenus	0	Caldicellulosiruptor acetigenus
Caldicellulosiruptor hydrothermalis	0	Caldicellulosiruptor hydrothermalis
Caldimonas brevitalea	0	Caldimonas brevitalea
Caldimonas thermodepolymerans	0	Caldimonas thermodepolymerans
Campylobacter showae	0	Campylobacter showae
Candidatus Kaistella beijingensis	0	Candidatus Kaistella beijingensis
Candidatus Mycosynbacter amalyticus	0	Candidatus Mycosynbacter amalyticus
Candidatus Nanopelagicus abundans	0	Candidatus Nanopelagicus abundans
Capillimicrobium parvum	0	Capillimicrobium parvum
Capnocytophaga endodontalis	0	Capnocytophaga endodontalis
Capnocytophaga gingivalis	0	Capnocytophaga gingivalis
Capnocytophaga sputigena	0	Capnocytophaga sputigena
Cardiobacterium hominis	0	Cardiobacterium hominis
Carnobacterium divergens	0	Carnobacterium divergens
Castellaniella defragrans	0	Castellaniella defragrans
Catenulispora acidiphila	0	Catenulispora acidiphila
Caulobacter flavus	0	Caulobacter flavus
Caulobacter mirabilis	0	Caulobacter mirabilis
Caulobacter rhizosphaerae	0	Caulobacter rhizosphaerae
Caulobacter segnis	0	Caulobacter segnis
Caulobacter vibrioides	0	Caulobacter vibrioides
Cellulomonas flavigena	0	Cellulomonas flavigena
Cellulomonas palmilytica	0	Cellulomonas palmilytica
Cellulomonas taurus	0	Cellulomonas taurus
Cellulosimicrobium cellulans	0	Cellulosimicrobium cellulans
Cereibacter azotoformans	0	Cereibacter azotoformans
Changpingibacter yushuensis	0	Changpingibacter yushuensis
Chitinimonas arctica	0	Chitinimonas arctica
Chroococcidiopsis thermalis	0	Chroococcidiopsis thermalis
Chryseobacterium balustinum	0	Chryseobacterium balustinum
Chryseobacterium faecale	0	Chryseobacterium faecale
Chryseobacterium indoltheticum	0	Chryseobacterium indoltheticum
Chryseobacterium taihuense	0	Chryseobacterium taihuense
Chryseobacterium taklimakanense	0	Chryseobacterium taklimakanense
Chryseoglobus indicus	0	Chryseoglobus indicus
Citrobacter amalonaticus	0	Citrobacter amalonaticus
Citrobacter braakii	0	Citrobacter braakii
Citrobacter sedlakii	0	Citrobacter sedlakii
Citrobacter werkmanii	0	Citrobacter werkmanii
Clavibacter phaseoli	0	Clavibacter phaseoli
Cloacibacterium caeni	0	Cloacibacterium caeni
Cloacibacterium normanense	0	Cloacibacterium normanense
Clostridium pasteurianum	0	Clostridium pasteurianum
Clostridium perfringens	0	Clostridium perfringens
Colletotrichum lupini	0	Colletotrichum lupini
Comamonas aquatica	0	Comamonas aquatica
Comamonas kerstersii	0	Comamonas kerstersii
Comamonas odontotermitis	0	Comamonas odontotermitis
Comamonas serinivorans	0	Comamonas serinivorans
Comamonas thiooxydans	0	Comamonas thiooxydans
Conchiformibius steedae	0	Conchiformibius steedae
Conexibacter woesei	0	Conexibacter woesei
Corynebacterium accolens	0	Corynebacterium accolens
Corynebacterium ammoniagenes	0	Corynebacterium ammoniagenes
Corynebacterium amycolatum	0	Corynebacterium amycolatum
Corynebacterium atypicum	0	Corynebacterium atypicum
Corynebacterium casei	0	Corynebacterium casei
Corynebacterium cyclohexanicum	0	Corynebacterium cyclohexanicum
Corynebacterium efficiens	0	Corynebacterium efficiens
Corynebacterium falsenii	0	Corynebacterium falsenii
Corynebacterium frankenforstense	0	Corynebacterium frankenforstense
Corynebacterium freneyi	0	Corynebacterium freneyi
Corynebacterium glaucum	0	Corynebacterium glaucum
Corynebacterium glucuronolyticum	0	Corynebacterium glucuronolyticum
Corynebacterium glyciniphilum	0	Corynebacterium glyciniphilum
Corynebacterium imitans	0	Corynebacterium imitans
Corynebacterium jeikeium	0	Corynebacterium jeikeium
Corynebacterium kefirresidentii	0	Corynebacterium kefirresidentii
Corynebacterium kroppenstedtii	0	Corynebacterium kroppenstedtii
Corynebacterium kutscheri	0	Corynebacterium kutscheri
Corynebacterium lizhenjunii	0	Corynebacterium lizhenjunii
Corynebacterium lujinxingii	0	Corynebacterium lujinxingii
Corynebacterium macginleyi	0	Corynebacterium macginleyi
Corynebacterium maris	0	Corynebacterium maris
Corynebacterium minutissimum	0	Corynebacterium minutissimum
Corynebacterium propinquum	0	Corynebacterium propinquum
Corynebacterium qintianiae	0	Corynebacterium qintianiae
Corynebacterium renale	0	Corynebacterium renale
Corynebacterium rouxii	0	Corynebacterium rouxii
Corynebacterium sanguinis	0	Corynebacterium sanguinis
Corynebacterium simulans	0	Corynebacterium simulans
Corynebacterium singulare	0	Corynebacterium singulare
Corynebacterium stationis	0	Corynebacterium stationis
Corynebacterium striatum	0	Corynebacterium striatum
Corynebacterium terpenotabidum	0	Corynebacterium terpenotabidum
Corynebacterium urealyticum	0	Corynebacterium urealyticum
Corynebacterium vitaeruminis	0	Corynebacterium vitaeruminis
Corynebacterium xerosis	0	Corynebacterium xerosis
Crinalium epipsammum	0	Crinalium epipsammum
Croceibacterium atlanticum	0	Croceibacterium atlanticum
Croceicoccus marinus	0	Croceicoccus marinus
Croceicoccus naphthovorans	0	Croceicoccus naphthovorans
Cronobacter muytjensii	0	Cronobacter muytjensii
Cryobacterium soli	0	Cryobacterium soli
Cupriavidus basilensis	0	Cupriavidus basilensis
Cupriavidus gilardii	0	Cupriavidus gilardii
Cupriavidus malaysiensis	0	Cupriavidus malaysiensis
Cupriavidus necator	0	Cupriavidus necator
Cupriavidus oxalaticus	0	Cupriavidus oxalaticus
Cupriavidus pinatubonensis	0	Cupriavidus pinatubonensis
Curtobacterium flaccumfaciens	0	Curtobacterium flaccumfaciens
Curtobacterium luteum	0	Curtobacterium luteum
Cutibacterium acnes	0	Cutibacterium acnes
Cutibacterium avidum	0	Cutibacterium avidum
Cutibacterium granulosum	0	Cutibacterium granulosum
Cutibacterium modestum	0	Cutibacterium modestum
Cytobacillus gottheilii	0	Cytobacillus gottheilii
Deep-sea thermophilic phage D6E	0	Deep-sea thermophilic phage D6E
Defluviicoccus vanus	0	Defluviicoccus vanus
Deinococcus geothermalis	0	Deinococcus geothermalis
Deinococcus gobiensis	0	Deinococcus gobiensis
Deinococcus radiopugnans	0	Deinococcus radiopugnans
Deinococcus wulumuqiensis	0	Deinococcus wulumuqiensis
Delftia lacustris	0	Delftia lacustris
Denitratisoma oestradiolicum	0	Denitratisoma oestradiolicum
Dermabacter vaginalis	0	Dermabacter vaginalis
Dermacoccus nishinomiyaensis	0	Dermacoccus nishinomiyaensis
Dermatophilus congolensis	0	Dermatophilus congolensis
Devosia beringensis	0	Devosia beringensis
Devosia ginsengisoli	0	Devosia ginsengisoli
Devosia salina	0	Devosia salina
Devriesea agamarum	0	Devriesea agamarum
Diaphorobacter aerolatus	0	Diaphorobacter aerolatus
Diaphorobacter nitroreducens	0	Diaphorobacter nitroreducens
Dietzia lutea	0	Dietzia lutea
Dietzia psychralcaliphila	0	Dietzia psychralcaliphila
Dietzia timorensis	0	Dietzia timorensis
Dolichospermum flos-aquae	0	Dolichospermum flos-aquae
Dolichospermum heterosporum	0	Dolichospermum heterosporum
Duffyella gerundensis	0	Duffyella gerundensis
Duganella dendranthematis	0	Duganella dendranthematis
Eikenella corrodens	0	Eikenella corrodens
Elizabethkingia bruuniana	0	Elizabethkingia bruuniana
Empedobacter falsenii	0	Empedobacter falsenii
Ensifer adhaerens	0	Ensifer adhaerens
Enterobacter asburiae	0	Enterobacter asburiae
Enterobacter bugandensis	0	Enterobacter bugandensis
Enterobacter chengduensis	0	Enterobacter chengduensis
Enterobacter hormaechei	0	Enterobacter hormaechei
Enterobacter ludwigii	0	Enterobacter ludwigii
Enterobacter mori	0	Enterobacter mori
Enterobacter oligotrophicus	0	Enterobacter oligotrophicus
Enterobacter roggenkampii	0	Enterobacter roggenkampii
Enterobacter sichuanensis	0	Enterobacter sichuanensis
Enterobacter soli	0	Enterobacter soli
Enterococcus cecorum	0	Enterococcus cecorum
Enterococcus innesii	0	Enterococcus innesii
Enterococcus lactis	0	Enterococcus lactis
Enterococcus mundtii	0	Enterococcus mundtii
Epidermidibacterium keratini	0	Epidermidibacterium keratini
Epilithonimonas vandammei	0	Epilithonimonas vandammei
Eremothecium cymbalariae	0	Eremothecium cymbalariae
Erwinia billingiae	0	Erwinia billingiae
Erwinia pyrifoliae	0	Erwinia pyrifoliae
Erythrobacter neustonensis	0	Erythrobacter neustonensis
Escherichia fergusonii	0	Escherichia fergusonii
Exiguobacterium acetylicum	0	Exiguobacterium acetylicum
Exiguobacterium alkaliphilum	0	Exiguobacterium alkaliphilum
Faecalibacterium duncaniae	0	Faecalibacterium duncaniae
Ferribacterium limneticum	0	Ferribacterium limneticum
Ferruginibacter lapsinanis	0	Ferruginibacter lapsinanis
Flagellatimonas centrodinii	0	Flagellatimonas centrodinii
Flavobacterium channae	0	Flavobacterium channae
Flavobacterium commune	0	Flavobacterium commune
Flavobacterium faecale	0	Flavobacterium faecale
Flavobacterium inviolabile	0	Flavobacterium inviolabile
Flavobacterium panici	0	Flavobacterium panici
Flavobacterium psychrophilum	0	Flavobacterium psychrophilum
Fluviibacter phosphoraccumulans	0	Fluviibacter phosphoraccumulans
Frankia casuarinae	0	Frankia casuarinae
Frankia inefficax	0	Frankia inefficax
Frigidibacter mobilis	0	Frigidibacter mobilis
Fusarium fujikuroi	0	Fusarium fujikuroi
Fusarium graminearum	0	Fusarium graminearum
Fusarium venenatum	0	Fusarium venenatum
Fusarium verticillioides	0	Fusarium verticillioides
Fuscovulum blasticum	0	Fuscovulum blasticum
Fusobacterium canifelinum	0	Fusobacterium canifelinum
Fusobacterium hwasookii	0	Fusobacterium hwasookii
Fusobacterium nucleatum	0	Fusobacterium nucleatum
Fusobacterium pseudoperiodonticum	0	Fusobacterium pseudoperiodonticum
Fusobacterium ulcerans	0	Fusobacterium ulcerans
Gemella haemolysans	0	Gemella haemolysans
Gemella morbillorum	0	Gemella morbillorum
Gemella sanguinis	0	Gemella sanguinis
Gemmobacter fulva	0	Gemmobacter fulva
Geobacillus kaustophilus	0	Geobacillus kaustophilus
Geobacillus subterraneus	0	Geobacillus subterraneus
Geobacillus thermocatenulatus	0	Geobacillus thermocatenulatus
Geobacillus thermodenitrificans	0	Geobacillus thermodenitrificans
Geobacillus virus E2	0	Geobacillus virus E2
Geobacillus virus E3	0	Geobacillus virus E3
Geobacillus zalihae	0	Geobacillus zalihae
Geodermatophilus obscurus	0	Geodermatophilus obscurus
Georgenia faecalis	0	Georgenia faecalis
Georgenia yuyongxinii	0	Georgenia yuyongxinii
Gephyromycinifex aptenodytis	0	Gephyromycinifex aptenodytis
Glutamicibacter creatinolyticus	0	Glutamicibacter creatinolyticus
Glutamicibacter halophytocola	0	Glutamicibacter halophytocola
Glutamicibacter protophormiae	0	Glutamicibacter protophormiae
Gordonia bronchialis	0	Gordonia bronchialis
Gordonia hongkongensis	0	Gordonia hongkongensis
Gordonia otitidis	0	Gordonia otitidis
Gordonia polyisoprenivorans	0	Gordonia polyisoprenivorans
Gordonia pseudamarae	0	Gordonia pseudamarae
Granulicatella adiacens	0	Granulicatella adiacens
Gryllotalpicola protaetiae	0	Gryllotalpicola protaetiae
Haematobacter massiliensis	0	Haematobacter massiliensis
Haemophilus aegyptius	0	Haemophilus aegyptius
Haemophilus haemolyticus	0	Haemophilus haemolyticus
Haemophilus influenzae	0	Haemophilus influenzae
Haemophilus parahaemolyticus	0	Haemophilus parahaemolyticus
Haemophilus pittmaniae	0	Haemophilus pittmaniae
Hartmannibacter diazotrophicus	0	Hartmannibacter diazotrophicus
Hathewaya histolytica	0	Hathewaya histolytica
Herbaspirillum huttiense	0	Herbaspirillum huttiense
Herbaspirillum robiniae	0	Herbaspirillum robiniae
Herminiimonas arsenitoxidans	0	Herminiimonas arsenitoxidans
Hoyosella subflava	0	Hoyosella subflava
Human endogenous retrovirus K	0	Human endogenous retrovirus K
Humibacter ginsenosidimutans	0	Humibacter ginsenosidimutans
Hydrogenophaga crassostreae	0	Hydrogenophaga crassostreae
Hydrogenophaga crocea	0	Hydrogenophaga crocea
Hydrogenophaga pseudoflava	0	Hydrogenophaga pseudoflava
Hydrogenophilus thermoluteolus	0	Hydrogenophilus thermoluteolus
Hymenobacter baengnokdamensis	0	Hymenobacter baengnokdamensis
Hymenobacter monticola	0	Hymenobacter monticola
Hymenobacter radiodurans	0	Hymenobacter radiodurans
Hymenobacter swuensis	0	Hymenobacter swuensis
Hymenobacter tibetensis	0	Hymenobacter tibetensis
Ideonella dechloratans	0	Ideonella dechloratans
Ilumatobacter coccineus	0	Ilumatobacter coccineus
Immundisolibacter cernigliae	0	Immundisolibacter cernigliae
Inhella inkyongensis	0	Inhella inkyongensis
Intrasporangium calvum	0	Intrasporangium calvum
Isoptericola dokdonensis	0	Isoptericola dokdonensis
Janibacter indicus	0	Janibacter indicus
Janthinobacterium agaricidamnosum	0	Janthinobacterium agaricidamnosum
Janthinobacterium lividum	0	Janthinobacterium lividum
Janthinobacterium svalbardensis	0	Janthinobacterium svalbardensis
Janthinobacterium tructae	0	Janthinobacterium tructae
Jatrophihabitans telluris	0	Jatrophihabitans telluris
Kaistella carnis	0	Kaistella carnis
Kaistella jeonii	0	Kaistella jeonii
Kazachstania naganishii	0	Kazachstania naganishii
Kineococcus radiotolerans	0	Kineococcus radiotolerans
Kingella oralis	0	Kingella oralis
Klebsiella huaxiensis	0	Klebsiella huaxiensis
Klebsiella michiganensis	0	Klebsiella michiganensis
Klebsiella oxytoca	0	Klebsiella oxytoca
Klebsiella pneumoniae	0	Klebsiella pneumoniae
Klebsiella variicola	0	Klebsiella variicola
Kluyveromyces lactis	0	Kluyveromyces lactis
Kluyveromyces marxianus	0	Kluyveromyces marxianus
Kocuria flava	0	Kocuria flava
Kocuria indica	0	Kocuria indica
Kocuria palustris	0	Kocuria palustris
Kosakonia cowanii	0	Kosakonia cowanii
Kosakonia pseudosacchari	0	Kosakonia pseudosacchari
Kovacikia minuta	0	Kovacikia minuta
Labilithrix luteola	0	Labilithrix luteola
Lachancea thermotolerans	0	Lachancea thermotolerans
Lachnoanaerobaculum umeaense	0	Lachnoanaerobaculum umeaense
Lacticaseibacillus paracasei	0	Lacticaseibacillus paracasei
Lactiplantibacillus plantarum	0	Lactiplantibacillus plantarum
Lactobacillus acidophilus	0	Lactobacillus acidophilus
Lactobacillus amylovorus	0	Lactobacillus amylovorus
Lactobacillus crispatus	0	Lactobacillus crispatus
Lactobacillus helsingborgensis	0	Lactobacillus helsingborgensis
Lactobacillus jensenii	0	Lactobacillus jensenii
Lactobacillus johnsonii	0	Lactobacillus johnsonii
Lactobacillus kefiranofaciens	0	Lactobacillus kefiranofaciens
Lactobacillus paragasseri	0	Lactobacillus paragasseri
Lactobacillus taiwanensis	0	Lactobacillus taiwanensis
Lactobacillus ultunensis	0	Lactobacillus ultunensis
Lactococcus cremoris	0	Lactococcus cremoris
Lactococcus lactis	0	Lactococcus lactis
Lancefieldella parvula	0	Lancefieldella parvula
Latilactobacillus sakei	0	Latilactobacillus sakei
Lautropia mirabilis	0	Lautropia mirabilis
Lawsonella clevelandensis	0	Lawsonella clevelandensis
Leclercia adecarboxylata	0	Leclercia adecarboxylata
Leifsonia xyli	0	Leifsonia xyli
Leptodesmis sichuanensis	0	Leptodesmis sichuanensis
Leptothrix cholodnii	0	Leptothrix cholodnii
Leptotrichia buccalis	0	Leptotrichia buccalis
Leptotrichia hongkongensis	0	Leptotrichia hongkongensis
Leptotrichia shahii	0	Leptotrichia shahii
Leuconostoc carnosum	0	Leuconostoc carnosum
Leuconostoc citreum	0	Leuconostoc citreum
Leuconostoc gelidum	0	Leuconostoc gelidum
Leuconostoc mesenteroides	0	Leuconostoc mesenteroides
Leuconostoc pseudomesenteroides	0	Leuconostoc pseudomesenteroides
Ligilactobacillus salivarius	0	Ligilactobacillus salivarius
Limosilactobacillus fermentum	0	Limosilactobacillus fermentum
Limosilactobacillus vaginalis	0	Limosilactobacillus vaginalis
Luteibacter rhizovicinus	0	Luteibacter rhizovicinus
Luteimicrobium xylanilyticum	0	Luteimicrobium xylanilyticum
Luteimonas chenhongjianii	0	Luteimonas chenhongjianii
Luteimonas granuli	0	Luteimonas granuli
Luteipulveratus mongoliensis	0	Luteipulveratus mongoliensis
Luteitalea pratensis	0	Luteitalea pratensis
Lysinibacillus capsici	0	Lysinibacillus capsici
Lysobacter luteus	0	Lysobacter luteus
Lysobacter oculi	0	Lysobacter oculi
Malassezia restricta	0	Malassezia restricta
Marinomonas profundi	0	Marinomonas profundi
Marisediminicola antarctica	0	Marisediminicola antarctica
Massilia antarctica	0	Massilia antarctica
Massilia forsythiae	0	Massilia forsythiae
Massilia oculi	0	Massilia oculi
Massilia putida	0	Massilia putida
Megamonas funiformis	0	Megamonas funiformis
Megasphaera stantonii	0	Megasphaera stantonii
Melaminivora jejuensis	0	Melaminivora jejuensis
Mesorhizobium amorphae	0	Mesorhizobium amorphae
Mesorhizobium australicum	0	Mesorhizobium australicum
Mesorhizobium ciceri	0	Mesorhizobium ciceri
Mesorhizobium erdmanii	0	Mesorhizobium erdmanii
Mesorhizobium huakuii	0	Mesorhizobium huakuii
Mesorhizobium japonicum	0	Mesorhizobium japonicum
Mesorhizobium jarvisii	0	Mesorhizobium jarvisii
Mesorhizobium onobrychidis	0	Mesorhizobium onobrychidis
Mesorhizobium opportunistum	0	Mesorhizobium opportunistum
Mesorhizobium terrae	0	Mesorhizobium terrae
Metabacillus dongyingensis	0	Metabacillus dongyingensis
Methylibium petroleiphilum	0	Methylibium petroleiphilum
Methylobacillus flagellatus	0	Methylobacillus flagellatus
Methylobacterium durans	0	Methylobacterium durans
Methylobacterium indicum	0	Methylobacterium indicum
Methylobacterium nodulans	0	Methylobacterium nodulans
Methylobacterium organophilum	0	Methylobacterium organophilum
Methylobacterium oryzae	0	Methylobacterium oryzae
Methylobacterium phyllosphaerae	0	Methylobacterium phyllosphaerae
Methylobacterium radiodurans	0	Methylobacterium radiodurans
Methylobacterium radiotolerans	0	Methylobacterium radiotolerans
Methylobacterium terrae	0	Methylobacterium terrae
Methylococcus geothermalis	0	Methylococcus geothermalis
Methylocystis parvus	0	Methylocystis parvus
Methylorubrum extorquens	0	Methylorubrum extorquens
Methylorubrum populi	0	Methylorubrum populi
Methylotenera versatilis	0	Methylotenera versatilis
Methylovorus glucosotrophus	0	Methylovorus glucosotrophus
Microbacterium amylolyticum	0	Microbacterium amylolyticum
Microbacterium atlanticum	0	Microbacterium atlanticum
Microbacterium aurum	0	Microbacterium aurum
Microbacterium binotii	0	Microbacterium binotii
Microbacterium caowuchunii	0	Microbacterium caowuchunii
Microbacterium cremeum	0	Microbacterium cremeum
Microbacterium endophyticum	0	Microbacterium endophyticum
Microbacterium foliorum	0	Microbacterium foliorum
Microbacterium hominis	0	Microbacterium hominis
Microbacterium lemovicicum	0	Microbacterium lemovicicum
Microbacterium liquefaciens	0	Microbacterium liquefaciens
Microbacterium lushaniae	0	Microbacterium lushaniae
Microbacterium luteum	0	Microbacterium luteum
Microbacterium oleivorans	0	Microbacterium oleivorans
Microbacterium protaetiae	0	Microbacterium protaetiae
Microbacterium resistens	0	Microbacterium resistens
Microbacterium sediminis	0	Microbacterium sediminis
Microcella flavibacter	0	Microcella flavibacter
Micrococcus luteus	0	Micrococcus luteus
Micrococcus yunnanensis	0	Micrococcus yunnanensis
Microcoleus vaginatus	0	Microcoleus vaginatus
Microlunatus elymi	0	Microlunatus elymi
Microlunatus phosphovorus	0	Microlunatus phosphovorus
Micropruina glycogenica	0	Micropruina glycogenica
Microvirga ossetica	0	Microvirga ossetica
Microvirga thermotolerans	0	Microvirga thermotolerans
Mobiluncus curtisii	0	Mobiluncus curtisii
Moraxella bovoculi	0	Moraxella bovoculi
Moraxella cuniculi	0	Moraxella cuniculi
Moraxella nonliquefaciens	0	Moraxella nonliquefaciens
Moraxella osloensis	0	Moraxella osloensis
Morococcus cerebrosus	0	Morococcus cerebrosus
Mucilaginibacter daejeonensis	0	Mucilaginibacter daejeonensis
Mucilaginibacter ginsenosidivorax	0	Mucilaginibacter ginsenosidivorax
Murine leukemia virus	0	Murine leukemia virus
Mycetocola zhujimingii	0	Mycetocola zhujimingii
Mycobacterium paragordonae	0	Mycobacterium paragordonae
Mycobacteroides chelonae	0	Mycobacteroides chelonae
Mycolicibacterium gadium	0	Mycolicibacterium gadium
Mycolicibacterium mucogenicum	0	Mycolicibacterium mucogenicum
Mycolicibacterium phocaicum	0	Mycolicibacterium phocaicum
Mycolicibacterium thermoresistibile	0	Mycolicibacterium thermoresistibile
Nakamurella antarctica	0	Nakamurella antarctica
Nakamurella multipartita	0	Nakamurella multipartita
Nakaseomyces glabratus	0	Nakaseomyces glabratus
Neisseria cinerea	0	Neisseria cinerea
Neisseria elongata	0	Neisseria elongata
Neisseria flavescens	0	Neisseria flavescens
Neisseria macacae	0	Neisseria macacae
Neisseria sicca	0	Neisseria sicca
Neisseria subflava	0	Neisseria subflava
Neomicrococcus aestuarii	0	Neomicrococcus aestuarii
Neotabrizicola shimadae	0	Neotabrizicola shimadae
Nesterenkonia pannonica	0	Nesterenkonia pannonica
Neurospora crassa	0	Neurospora crassa
Niallia circulans	0	Niallia circulans
Niveibacterium microcysteis	0	Niveibacterium microcysteis
Nocardioides anomalus	0	Nocardioides anomalus
Nocardioides aquaticus	0	Nocardioides aquaticus
Nocardioides coralli	0	Nocardioides coralli
Nocardioides cynanchi	0	Nocardioides cynanchi
Nocardioides dokdonensis	0	Nocardioides dokdonensis
Nocardioides dongkuii	0	Nocardioides dongkuii
Nocardioides euryhalodurans	0	Nocardioides euryhalodurans
Nocardioides mesophilus	0	Nocardioides mesophilus
Nocardioides okcheonensis	0	Nocardioides okcheonensis
Nocardioides panacis	0	Nocardioides panacis
Nocardioides piscis	0	Nocardioides piscis
Nocardioides rotundus	0	Nocardioides rotundus
Nocardioides seonyuensis	0	Nocardioides seonyuensis
Nocardioides ungokensis	0	Nocardioides ungokensis
Nodularia sphaerocarpa	0	Nodularia sphaerocarpa
Nosocomiicoccus ampullae	0	Nosocomiicoccus ampullae
Nostoc edaphicum	0	Nostoc edaphicum
Nostoc sphaeroides	0	Nostoc sphaeroides
Novosphingobium aromaticivorans	0	Novosphingobium aromaticivorans
Novosphingobium decolorationis	0	Novosphingobium decolorationis
Novosphingobium ginsenosidimutans	0	Novosphingobium ginsenosidimutans
Novosphingobium pentaromativorans	0	Novosphingobium pentaromativorans
Novosphingobium resinovorum	0	Novosphingobium resinovorum
Occultella kanbiaonis	0	Occultella kanbiaonis
Ogataea parapolymorpha	0	Ogataea parapolymorpha
Ornithinimicrobium avium	0	Ornithinimicrobium avium
Ornithinimicrobium ciconiae	0	Ornithinimicrobium ciconiae
Ornithinimicrobium flavum	0	Ornithinimicrobium flavum
Ornithinimicrobium pratense	0	Ornithinimicrobium pratense
Orrella dioscoreae	0	Orrella dioscoreae
Orrella marina	0	Orrella marina
Oryzomicrobium terrae	0	Oryzomicrobium terrae
Oscillatoria acuminata	0	Oscillatoria acuminata
Oscillatoria nigro-viridis	0	Oscillatoria nigro-viridis
Ottowia oryzae	0	Ottowia oryzae
Ottowia testudinis	0	Ottowia testudinis
Oxynema aestuarii	0	Oxynema aestuarii
Paenarthrobacter nicotinovorans	0	Paenarthrobacter nicotinovorans
Paenibacillus naphthalenovorans	0	Paenibacillus naphthalenovorans
Pandoraea apista	0	Pandoraea apista
Pandoraea commovens	0	Pandoraea commovens
Pantoea agglomerans	0	Pantoea agglomerans
Pantoea dispersa	0	Pantoea dispersa
Pantoea eucalypti	0	Pantoea eucalypti
Pantoea eucrina	0	Pantoea eucrina
Paraburkholderia aromaticivorans	0	Paraburkholderia aromaticivorans
Paraburkholderia fungorum	0	Paraburkholderia fungorum
Paraburkholderia xenovorans	0	Paraburkholderia xenovorans
Paracoccus aminophilus	0	Paracoccus aminophilus
Paracoccus aminovorans	0	Paracoccus aminovorans
Paracoccus contaminans	0	Paracoccus contaminans
Paracoccus jeotgali	0	Paracoccus jeotgali
Paracoccus kondratievae	0	Paracoccus kondratievae
Paracoccus liaowanqingii	0	Paracoccus liaowanqingii
Paracoccus marcusii	0	Paracoccus marcusii
Paracoccus mutanolyticus	0	Paracoccus mutanolyticus
Paracoccus sanguinis	0	Paracoccus sanguinis
Paracoccus suum	0	Paracoccus suum
Paracoccus yeei	0	Paracoccus yeei
Paracoccus zhejiangensis	0	Paracoccus zhejiangensis
Paradevosia shaoguanensis	0	Paradevosia shaoguanensis
Parageobacillus thermoglucosidasius	0	Parageobacillus thermoglucosidasius
Parageobacillus toebii	0	Parageobacillus toebii
Parascardovia denticolens	0	Parascardovia denticolens
Paroceanicella profunda	0	Paroceanicella profunda
Parvimonas micra	0	Parvimonas micra
Pedobacter mucosus	0	Pedobacter mucosus
Pedobacter schmidteae	0	Pedobacter schmidteae
Pengzhenrongella sicca	0	Pengzhenrongella sicca
Penicillium oxalicum	0	Penicillium oxalicum
Peptacetobacter hiranonis	0	Peptacetobacter hiranonis
Phenylobacterium parvum	0	Phenylobacterium parvum
Phenylobacterium zucineum	0	Phenylobacterium zucineum
Phormidium yuhuli	0	Phormidium yuhuli
Phreatobacter stygius	0	Phreatobacter stygius
Phyllobacterium zundukense	0	Phyllobacterium zundukense
Phytobacter diazotrophicus	0	Phytobacter diazotrophicus
Phytobacter ursingii	0	Phytobacter ursingii
Pichia kudriavzevii	0	Pichia kudriavzevii
Pigmentiphaga aceris	0	Pigmentiphaga aceris
Planococcus halotolerans	0	Planococcus halotolerans
Pluralibacter gergoviae	0	Pluralibacter gergoviae
Polaromonas naphthalenivorans	0	Polaromonas naphthalenivorans
Polaromonas vacuolata	0	Polaromonas vacuolata
Polymorphum gilvum	0	Polymorphum gilvum
Pontibrevibacter nitratireducens	0	Pontibrevibacter nitratireducens
Porphyromonas asaccharolytica	0	Porphyromonas asaccharolytica
Porphyromonas cangingivalis	0	Porphyromonas cangingivalis
Porphyromonas gingivalis	0	Porphyromonas gingivalis
Prevotella bryantii	0	Prevotella bryantii
Prevotella copri	0	Prevotella copri
Prevotella dentalis	0	Prevotella dentalis
Prevotella denticola	0	Prevotella denticola
Prevotella fusca	0	Prevotella fusca
Prevotella histicola	0	Prevotella histicola
Prevotella intermedia	0	Prevotella intermedia
Prevotella jejuni	0	Prevotella jejuni
Prevotella melaninogenica	0	Prevotella melaninogenica
Prevotella nigrescens	0	Prevotella nigrescens
Prevotella oris	0	Prevotella oris
Prevotella veroralis	0	Prevotella veroralis
Priestia aryabhattai	0	Priestia aryabhattai
Propionibacterium acidifaciens	0	Propionibacterium acidifaciens
Propioniciclava coleopterorum	0	Propioniciclava coleopterorum
Protaetiibacter intestinalis	0	Protaetiibacter intestinalis
Protaetiibacter larvae	0	Protaetiibacter larvae
Pseudarthrobacter chlorophenolicus	0	Pseudarthrobacter chlorophenolicus
Pseudarthrobacter psychrotolerans	0	Pseudarthrobacter psychrotolerans
Pseudochrobactrum algeriensis	0	Pseudochrobactrum algeriensis
Pseudoduganella albidiflava	0	Pseudoduganella albidiflava
Pseudoduganella armeniaca	0	Pseudoduganella armeniaca
Pseudoduganella flava	0	Pseudoduganella flava
Pseudoduganella plicata	0	Pseudoduganella plicata
Pseudoduganella umbonata	0	Pseudoduganella umbonata
Pseudohongiella spirulinae	0	Pseudohongiella spirulinae
Pseudomonas aeruginosa	0	Pseudomonas aeruginosa
Pseudomonas alkylphenolica	0	Pseudomonas alkylphenolica
Pseudomonas allokribbensis	0	Pseudomonas allokribbensis
Pseudomonas anuradhapurensis	0	Pseudomonas anuradhapurensis
Pseudomonas asgharzadehiana	0	Pseudomonas asgharzadehiana
Pseudomonas atacamensis	0	Pseudomonas atacamensis
Pseudomonas azerbaijanoriens	0	Pseudomonas azerbaijanoriens
Pseudomonas campi	0	Pseudomonas campi
Pseudomonas chlororaphis	0	Pseudomonas chlororaphis
Pseudomonas citronellolis	0	Pseudomonas citronellolis
Pseudomonas donghuensis	0	Pseudomonas donghuensis
Pseudomonas entomophila	0	Pseudomonas entomophila
Pseudomonas eucalypticola	0	Pseudomonas eucalypticola
Pseudomonas fakonensis	0	Pseudomonas fakonensis
Pseudomonas fragi	0	Pseudomonas fragi
Pseudomonas frederiksbergensis	0	Pseudomonas frederiksbergensis
Pseudomonas furukawaii	0	Pseudomonas furukawaii
Pseudomonas germanica	0	Pseudomonas germanica
Pseudomonas glycinae	0	Pseudomonas glycinae
Pseudomonas hydrolytica	0	Pseudomonas hydrolytica
Pseudomonas iranensis	0	Pseudomonas iranensis
Pseudomonas khazarica	0	Pseudomonas khazarica
Pseudomonas knackmussii	0	Pseudomonas knackmussii
Pseudomonas lalkuanensis	0	Pseudomonas lalkuanensis
Pseudomonas lundensis	0	Pseudomonas lundensis
Pseudomonas lurida	0	Pseudomonas lurida
Pseudomonas mandelii	0	Pseudomonas mandelii
Pseudomonas marincola	0	Pseudomonas marincola
Pseudomonas maumuensis	0	Pseudomonas maumuensis
Pseudomonas mendocina	0	Pseudomonas mendocina
Pseudomonas monsensis	0	Pseudomonas monsensis
Pseudomonas monteilii	0	Pseudomonas monteilii
Pseudomonas mosselii	0	Pseudomonas mosselii
Pseudomonas multiresinivorans	0	Pseudomonas multiresinivorans
Pseudomonas muyukensis	0	Pseudomonas muyukensis
Pseudomonas nanhaiensis	0	Pseudomonas nanhaiensis
Pseudomonas orientalis	0	Pseudomonas orientalis
Pseudomonas oryziphila	0	Pseudomonas oryziphila
Pseudomonas otitidis	0	Pseudomonas otitidis
Pseudomonas pergaminensis	0	Pseudomonas pergaminensis
Pseudomonas phenolilytica	0	Pseudomonas phenolilytica
Pseudomonas phragmitis	0	Pseudomonas phragmitis
Pseudomonas plecoglossicida	0	Pseudomonas plecoglossicida
Pseudomonas promysalinigenes	0	Pseudomonas promysalinigenes
Pseudomonas protegens	0	Pseudomonas protegens
Pseudomonas psychrophila	0	Pseudomonas psychrophila
Pseudomonas qingdaonensis	0	Pseudomonas qingdaonensis
Pseudomonas rhizosphaerae	0	Pseudomonas rhizosphaerae
Pseudomonas rhodesiae	0	Pseudomonas rhodesiae
Pseudomonas salmasensis	0	Pseudomonas salmasensis
Pseudomonas sediminis	0	Pseudomonas sediminis
Pseudomonas sessilinigenes	0	Pseudomonas sessilinigenes
Pseudomonas shahriarae	0	Pseudomonas shahriarae
Pseudomonas shirazica	0	Pseudomonas shirazica
Pseudomonas sichuanensis	0	Pseudomonas sichuanensis
Pseudomonas silesiensis	0	Pseudomonas silesiensis
Pseudomonas siliginis	0	Pseudomonas siliginis
Pseudomonas simiae	0	Pseudomonas simiae
Pseudomonas sivasensis	0	Pseudomonas sivasensis
Pseudomonas soli	0	Pseudomonas soli
Pseudomonas synxantha	0	Pseudomonas synxantha
Pseudomonas syringae group genomosp. 3	0	Pseudomonas syringae group genomosp. 3
Pseudomonas tensinigenes	0	Pseudomonas tensinigenes
Pseudomonas tohonis	0	Pseudomonas tohonis
Pseudomonas tremae	0	Pseudomonas tremae
Pseudomonas tritici	0	Pseudomonas tritici
Pseudomonas tructae	0	Pseudomonas tructae
Pseudomonas vanderleydeniana	0	Pseudomonas vanderleydeniana
Pseudomonas veronii	0	Pseudomonas veronii
Pseudomonas versuta	0	Pseudomonas versuta
Pseudomonas viridiflava	0	Pseudomonas viridiflava
Pseudomonas wenzhouensis	0	Pseudomonas wenzhouensis
Pseudomonas xantholysinigenes	0	Pseudomonas xantholysinigenes
Pseudomonas xanthosomae	0	Pseudomonas xanthosomae
Pseudomonas yamanorum	0	Pseudomonas yamanorum
Pseudomonas zarinae	0	Pseudomonas zarinae
Pseudomonas zeae	0	Pseudomonas zeae
Pseudonocardia autotrophica	0	Pseudonocardia autotrophica
Pseudonocardia broussonetiae	0	Pseudonocardia broussonetiae
Pseudorhizobium flavum	0	Pseudorhizobium flavum
Pseudorhodoplanes sinuspersici	0	Pseudorhodoplanes sinuspersici
Pseudoxanthomonas daejeonensis	0	Pseudoxanthomonas daejeonensis
Pseudoxanthomonas spadix	0	Pseudoxanthomonas spadix
Psychrobacter alimentarius	0	Psychrobacter alimentarius
Psychrobacter arcticus	0	Psychrobacter arcticus
Psychrobacter arenosus	0	Psychrobacter arenosus
Psychrobacter cryohalolentis	0	Psychrobacter cryohalolentis
Psychrobacter urativorans	0	Psychrobacter urativorans
Puccinia striiformis	0	Puccinia striiformis
Pulveribacter suum	0	Pulveribacter suum
Purpureocillium takamizusanense	0	Purpureocillium takamizusanense
Qipengyuania flava	0	Qipengyuania flava
Qipengyuania sediminis	0	Qipengyuania sediminis
Rahnella aceris	0	Rahnella aceris
Rahnella victoriana	0	Rahnella victoriana
Ralstonia insidiosa	0	Ralstonia insidiosa
Ralstonia pseudosolanacearum	0	Ralstonia pseudosolanacearum
Ralstonia syzygii	0	Ralstonia syzygii
Ramlibacter tataouinensis	0	Ramlibacter tataouinensis
Raoultella electrica	0	Raoultella electrica
Raoultella planticola	0	Raoultella planticola
Raoultella terrigena	0	Raoultella terrigena
Rathayibacter festucae	0	Rathayibacter festucae
Rheinheimera mangrovi	0	Rheinheimera mangrovi
Rhizobacter gummiphilus	0	Rhizobacter gummiphilus
Rhizobium daejeonense	0	Rhizobium daejeonense
Rhizobium pseudoryzae	0	Rhizobium pseudoryzae
Rhizobium pusense	0	Rhizobium pusense
Rhizorhabdus dicambivorans	0	Rhizorhabdus dicambivorans
Rhizorhabdus wittichii	0	Rhizorhabdus wittichii
Rhodobacter capsulatus	0	Rhodobacter capsulatus
Rhodococcus erythropolis	0	Rhodococcus erythropolis
Rhodococcus fascians	0	Rhodococcus fascians
Rhodococcus qingshengii	0	Rhodococcus qingshengii
Rhodoferax antarcticus	0	Rhodoferax antarcticus
Rhodoferax aquaticus	0	Rhodoferax aquaticus
Rhodoferax ferrireducens	0	Rhodoferax ferrireducens
Rhodoferax koreense	0	Rhodoferax koreense
Rhodoferax saidenbachensis	0	Rhodoferax saidenbachensis
Rhodoferax sediminis	0	Rhodoferax sediminis
Rhodopseudomonas boonkerdii	0	Rhodopseudomonas boonkerdii
Rhodopseudomonas palustris	0	Rhodopseudomonas palustris
Rhodovastum atsumiense	0	Rhodovastum atsumiense
Richelia sinica	0	Richelia sinica
Rippkaea orientalis	0	Rippkaea orientalis
Roseateles depolymerans	0	Roseateles depolymerans
Roseburia hominis	0	Roseburia hominis
Roseburia intestinalis	0	Roseburia intestinalis
Roseococcus microcysteis	0	Roseococcus microcysteis
Roseomonas gilardii	0	Roseomonas gilardii
Roseomonas haemaphysalidis	0	Roseomonas haemaphysalidis
Roseomonas marmotae	0	Roseomonas marmotae
Roseomonas mucosa	0	Roseomonas mucosa
Rothia aeria	0	Rothia aeria
Rothia amarae	0	Rothia amarae
Rothia dentocariosa	0	Rothia dentocariosa
Rothia nasimurium	0	Rothia nasimurium
Rothia terrae	0	Rothia terrae
Ruania zhangjianzhongii	0	Ruania zhangjianzhongii
Rugosibacter aromaticivorans	0	Rugosibacter aromaticivorans
Saccharomonospora viridis	0	Saccharomonospora viridis
Saccharomyces cerevisiae	0	Saccharomyces cerevisiae
Saccharomycodes ludwigii	0	Saccharomycodes ludwigii
Saccharopolyspora gregorii	0	Saccharopolyspora gregorii
Saccharothrix syringae	0	Saccharothrix syringae
Salinicoccus halodurans	0	Salinicoccus halodurans
Sanguibacter keddieii	0	Sanguibacter keddieii
Schaalia meyeri	0	Schaalia meyeri
Scheffersomyces stipitis	0	Scheffersomyces stipitis
Schizosaccharomyces pombe	0	Schizosaccharomyces pombe
Sediminicoccus rosea	0	Sediminicoccus rosea
Serinicoccus chungangensis	0	Serinicoccus chungangensis
Serinicoccus hydrothermalis	0	Serinicoccus hydrothermalis
Serpentinimonas maccroryi	0	Serpentinimonas maccroryi
Serpentinimonas raichei	0	Serpentinimonas raichei
Serratia fonticola	0	Serratia fonticola
Serratia liquefaciens	0	Serratia liquefaciens
Serratia quinivorans	0	Serratia quinivorans
Shewanella xiamenensis	0	Shewanella xiamenensis
Shigella dysenteriae	0	Shigella dysenteriae
Shigella flexneri	0	Shigella flexneri
Shigella sonnei	0	Shigella sonnei
Shinella zoogloeoides	0	Shinella zoogloeoides
Silicimonas algicola	0	Silicimonas algicola
Simplicispira suum	0	Simplicispira suum
Skermanella rosea	0	Skermanella rosea
Snodgrassella alvi	0	Snodgrassella alvi
Sphaerotilus sulfidivorans	0	Sphaerotilus sulfidivorans
Sphingobacterium multivorum	0	Sphingobacterium multivorum
Sphingobacterium spiritivorum	0	Sphingobacterium spiritivorum
Sphingobium cloacae	0	Sphingobium cloacae
Sphingobium fuliginis	0	Sphingobium fuliginis
Sphingobium indicum	0	Sphingobium indicum
Sphingobium phenoxybenzoativorans	0	Sphingobium phenoxybenzoativorans
Sphingobium xenophagum	0	Sphingobium xenophagum
Sphingomonas aliaeris	0	Sphingomonas aliaeris
Sphingomonas alpina	0	Sphingomonas alpina
Sphingomonas changnyeongensis	0	Sphingomonas changnyeongensis
Sphingomonas daechungensis	0	Sphingomonas daechungensis
Sphingomonas ginsengisoli An et al. 2013	0	Sphingomonas ginsengisoli An et al. 2013
Sphingomonas hengshuiensis	0	Sphingomonas hengshuiensis
Sphingomonas koreensis	0	Sphingomonas koreensis
Sphingomonas lacunae	0	Sphingomonas lacunae
Sphingomonas morindae	0	Sphingomonas morindae
Sphingomonas paeninsulae	0	Sphingomonas paeninsulae
Sphingomonas panacis	0	Sphingomonas panacis
Sphingomonas panacisoli	0	Sphingomonas panacisoli
Sphingomonas paucimobilis	0	Sphingomonas paucimobilis
Sphingomonas piscis	0	Sphingomonas piscis
Sphingomonas profundi	0	Sphingomonas profundi
Sphingomonas psychrotolerans	0	Sphingomonas psychrotolerans
Sphingomonas radiodurans	0	Sphingomonas radiodurans
Sphingomonas rhizophila	0	Sphingomonas rhizophila
Sphingomonas sabuli	0	Sphingomonas sabuli
Sphingomonas sanxanigenens	0	Sphingomonas sanxanigenens
Sphingomonas sediminicola	0	Sphingomonas sediminicola
Sphingomonas sinipercae	0	Sphingomonas sinipercae
Sphingomonas suaedae	0	Sphingomonas suaedae
Sphingomonas taxi	0	Sphingomonas taxi
Sphingomonas xanthus	0	Sphingomonas xanthus
Sphingopyxis alaskensis	0	Sphingopyxis alaskensis
Sphingopyxis fribergensis	0	Sphingopyxis fribergensis
Sphingopyxis macrogoltabida	0	Sphingopyxis macrogoltabida
Sphingosinithalassobacter tenebrarum	0	Sphingosinithalassobacter tenebrarum
Spirosoma pollinicola	0	Spirosoma pollinicola
Stanieria cyanosphaera	0	Stanieria cyanosphaera
Staphylococcus aureus	0	Staphylococcus aureus
Staphylococcus auricularis	0	Staphylococcus auricularis
Staphylococcus caprae	0	Staphylococcus caprae
Staphylococcus debuckii	0	Staphylococcus debuckii
Staphylococcus epidermidis	0	Staphylococcus epidermidis
Staphylococcus equorum	0	Staphylococcus equorum
Staphylococcus haemolyticus	0	Staphylococcus haemolyticus
Staphylococcus nepalensis	0	Staphylococcus nepalensis
Staphylococcus pasteuri	0	Staphylococcus pasteuri
Staphylococcus pettenkoferi	0	Staphylococcus pettenkoferi
Staphylococcus saccharolyticus	0	Staphylococcus saccharolyticus
Staphylococcus saprophyticus	0	Staphylococcus saprophyticus
Staphylococcus simiae	0	Staphylococcus simiae
Staphylococcus warneri	0	Staphylococcus warneri
Staphylococcus xylosus	0	Staphylococcus xylosus
Stenotrophomonas acidaminiphila	0	Stenotrophomonas acidaminiphila
Stenotrophomonas indicatrix	0	Stenotrophomonas indicatrix
Stenotrophomonas pavanii	0	Stenotrophomonas pavanii
Streptococcus anginosus	0	Streptococcus anginosus
Streptococcus australis	0	Streptococcus australis
Streptococcus cristatus	0	Streptococcus cristatus
Streptococcus gordonii	0	Streptococcus gordonii
Streptococcus gwangjuense	0	Streptococcus gwangjuense
Streptococcus infantarius	0	Streptococcus infantarius
Streptococcus intermedius	0	Streptococcus intermedius
Streptococcus koreensis	0	Streptococcus koreensis
Streptococcus lactarius	0	Streptococcus lactarius
Streptococcus mutans	0	Streptococcus mutans
Streptococcus oralis	0	Streptococcus oralis
Streptococcus parasuis	0	Streptococcus parasuis
Streptococcus periodonticum	0	Streptococcus periodonticum
Streptococcus pseudopneumoniae	0	Streptococcus pseudopneumoniae
Streptococcus pseudoporcinus	0	Streptococcus pseudoporcinus
Streptococcus respiraculi	0	Streptococcus respiraculi
Streptococcus sobrinus	0	Streptococcus sobrinus
Streptococcus thermophilus	0	Streptococcus thermophilus
Stutzerimonas chloritidismutans	0	Stutzerimonas chloritidismutans
Stutzerimonas degradans	0	Stutzerimonas degradans
Stutzerimonas frequens	0	Stutzerimonas frequens
Stutzerimonas kunmingensis	0	Stutzerimonas kunmingensis
Stutzerimonas stutzeri	0	Stutzerimonas stutzeri
Sugiyamaella lignohabitans	0	Sugiyamaella lignohabitans
Suicoccus acidiformans	0	Suicoccus acidiformans
Sulfuritortus calidifontis	0	Sulfuritortus calidifontis
Sulfurivermis fontis	0	Sulfurivermis fontis
Synechococcus elongatus	0	Synechococcus elongatus
Tabrizicola piscis	0	Tabrizicola piscis
Talaromyces rugulosus	0	Talaromyces rugulosus
Tannerella forsythia	0	Tannerella forsythia
Tardibacter chloracetimidivorans	0	Tardibacter chloracetimidivorans
Tardiphaga robiniae	0	Tardiphaga robiniae
Tepidimonas taiwanensis	0	Tepidimonas taiwanensis
Teredinibacter purpureus	0	Teredinibacter purpureus
Terrihabitans soli	0	Terrihabitans soli
Tessaracoccus aquimaris	0	Tessaracoccus aquimaris
Tessaracoccus defluvii	0	Tessaracoccus defluvii
Tessaracoccus flavescens	0	Tessaracoccus flavescens
Tessaracoccus flavus	0	Tessaracoccus flavus
Tessaracoccus lapidicaptus	0	Tessaracoccus lapidicaptus
Tessaracoccus timonensis	0	Tessaracoccus timonensis
Tetrapisispora blattae	0	Tetrapisispora blattae
Tetrapisispora phaffii	0	Tetrapisispora phaffii
Thauera aromatica	0	Thauera aromatica
Thauera chlorobenzoica	0	Thauera chlorobenzoica
Thauera humireducens	0	Thauera humireducens
Thermoanaerobacterium thermosaccharolyticum	0	Thermoanaerobacterium thermosaccharolyticum
Thermoleptolyngbya sichuanensis	0	Thermoleptolyngbya sichuanensis
Thermomonas aquatica	0	Thermomonas aquatica
Thermomonas brevis	0	Thermomonas brevis
Thermus aquaticus	0	Thermus aquaticus
Thermus brockianus	0	Thermus brockianus
Thermus caldilimi	0	Thermus caldilimi
Thermus parvatiensis	0	Thermus parvatiensis
Thioalkalivibrio sulfidiphilus	0	Thioalkalivibrio sulfidiphilus
Thiopseudomonas alkaliphila	0	Thiopseudomonas alkaliphila
Tistrella mobilis	0	Tistrella mobilis
Tolumonas auensis	0	Tolumonas auensis
Trichormus variabilis	0	Trichormus variabilis
Truepera radiovictrix	0	Truepera radiovictrix
Tsukamurella paurometabola	0	Tsukamurella paurometabola
Tsuneonella dongtanensis	0	Tsuneonella dongtanensis
Undibacterium parvum	0	Undibacterium parvum
Ustilago maydis	0	Ustilago maydis
Variibacter gotjawalensis	0	Variibacter gotjawalensis
Veillonella dispar	0	Veillonella dispar
Veillonella nakazawae	0	Veillonella nakazawae
Veillonella parvula	0	Veillonella parvula
Veillonella rodentium	0	Veillonella rodentium
Verminephrobacter eiseniae	0	Verminephrobacter eiseniae
Vitreoscilla filiformis	0	Vitreoscilla filiformis
Weissella confusa	0	Weissella confusa
Weizmannia coagulans	0	Weizmannia coagulans
Xanthobacter dioxanivorans	0	Xanthobacter dioxanivorans
Xanthomonas arboricola	0	Xanthomonas arboricola
Xanthomonas campestris	0	Xanthomonas campestris
Xanthomonas citri	0	Xanthomonas citri
Xanthomonas euroxanthea	0	Xanthomonas euroxanthea
Xanthomonas euvesicatoria	0	Xanthomonas euvesicatoria
Xanthomonas fragariae	0	Xanthomonas fragariae
Xanthomonas hortorum	0	Xanthomonas hortorum
Xanthomonas hyacinthi	0	Xanthomonas hyacinthi
Xanthomonas hydrangeae	0	Xanthomonas hydrangeae
Xanthomonas prunicola	0	Xanthomonas prunicola
Xanthomonas theicola	0	Xanthomonas theicola
Xanthomonas vesicatoria	0	Xanthomonas vesicatoria
Xylophilus rhododendri	0	Xylophilus rhododendri
Zygotorulaspora mrakii	0	Zygotorulaspora mrakii
Zymomonas mobilis	0	Zymomonas mobilis
[Mycobacterium] stephanolepidis	0	[Mycobacterium] stephanolepidis
Aureimonas populi	0	Aureimonas populi
Bifidobacterium subtile	0	Bifidobacterium subtile
Brachybacterium kimchii	0	Brachybacterium kimchii
Flavisolibacter ginsenosidimutans	0	Flavisolibacter ginsenosidimutans
Frankia alni	0	Frankia alni
Hymenobacter sedentarius	0	Hymenobacter sedentarius
Lachnoclostridium phocaeense	0	Lachnoclostridium phocaeense
Massilia violaceinigra	0	Massilia violaceinigra
Microbacterium paludicola	0	Microbacterium paludicola
Mycolicibacterium madagascariense	0	Mycolicibacterium madagascariense
Pantoea stewartii	0	Pantoea stewartii
Paraclostridium bifermentans	0	Paraclostridium bifermentans
Raineyella fluvialis	0	Raineyella fluvialis
Staphylococcus schweitzeri	0	Staphylococcus schweitzeri
Streptomyces gilvosporeus	0	Streptomyces gilvosporeus
Subdoligranulum variabile	0	Subdoligranulum variabile
Coprococcus comes	0	Coprococcus comes
[Ochrobactrum] quorumnocens	0	[Ochrobactrum] quorumnocens
Anoxybacillus caldiproteolyticus	0	Anoxybacillus caldiproteolyticus
Aquisphaera giovannonii	0	Aquisphaera giovannonii
Aurantiacibacter atlanticus	0	Aurantiacibacter atlanticus
Brachybacterium avium	0	Brachybacterium avium
Bradyrhizobium guangxiense	0	Bradyrhizobium guangxiense
Bradyrhizobium oligotrophicum	0	Bradyrhizobium oligotrophicum
Caldicellulosiruptor kronotskyensis	0	Caldicellulosiruptor kronotskyensis
Caulobacter henricii	0	Caulobacter henricii
Cellulomonas iranensis	0	Cellulomonas iranensis
Citrobacter freundii	0	Citrobacter freundii
Corynebacterium doosanense	0	Corynebacterium doosanense
Cruoricaptor ignavus	0	Cruoricaptor ignavus
Deinococcus puniceus	0	Deinococcus puniceus
Enterobacter huaxiensis	0	Enterobacter huaxiensis
Erythrobacter mangrovi	0	Erythrobacter mangrovi
Ezakiella massiliensis	0	Ezakiella massiliensis
Fenollaria massiliensis	0	Fenollaria massiliensis
Glutamicibacter nicotianae	0	Glutamicibacter nicotianae
Hafnia alvei	0	Hafnia alvei
Hankyongella ginsenosidimutans	0	Hankyongella ginsenosidimutans
Herbaspirillum hiltneri	0	Herbaspirillum hiltneri
Herbaspirillum seropedicae	0	Herbaspirillum seropedicae
Hymenobacter nivis	0	Hymenobacter nivis
Ignavigranum ruoffiae	0	Ignavigranum ruoffiae
Jeotgalibaca porci	0	Jeotgalibaca porci
Klebsiella quasipneumoniae	0	Klebsiella quasipneumoniae
Lactococcus paracarnosus	0	Lactococcus paracarnosus
Leptolyngbya boryana	0	Leptolyngbya boryana
Leptotrichia wadei	0	Leptotrichia wadei
Leucobacter denitrificans	0	Leucobacter denitrificans
Lysobacter helvus	0	Lysobacter helvus
Meiothermus taiwanensis	0	Meiothermus taiwanensis
Metabacillus sediminilitoris	0	Metabacillus sediminilitoris
Methylocaldum marinum	0	Methylocaldum marinum
Microbacterium wangchenii	0	Microbacterium wangchenii
Miniphocaeibacter halophilus	0	Miniphocaeibacter halophilus
Mycetocola spongiae	0	Mycetocola spongiae
Mycobacteroides immunogenum	0	Mycobacteroides immunogenum
Mycobacteroides salmoniphilum	0	Mycobacteroides salmoniphilum
Mycolicibacterium gilvum	0	Mycolicibacterium gilvum
Mycolicibacterium sediminis	0	Mycolicibacterium sediminis
Neisseria bacilliformis	0	Neisseria bacilliformis
Panacibacter ginsenosidivorans	0	Panacibacter ginsenosidivorans
Paraburkholderia phytofirmans	0	Paraburkholderia phytofirmans
Pectobacterium carotovorum	0	Pectobacterium carotovorum
Planococcus glaciei	0	Planococcus glaciei
Pseudomonas cichorii	0	Pseudomonas cichorii
Quatrionicoccus australiensis	0	Quatrionicoccus australiensis
Renibacterium salmoninarum	0	Renibacterium salmoninarum
Ruania halotolerans	0	Ruania halotolerans
Ruminococcus bicirculans	0	Ruminococcus bicirculans
Shinella oryzae	0	Shinella oryzae
Singulisphaera acidiphila	0	Singulisphaera acidiphila
Staphylococcus lugdunensis	0	Staphylococcus lugdunensis
Torulaspora globosa	0	Torulaspora globosa
Turicibacter bilis	0	Turicibacter bilis
Vibrio rumoiensis	0	Vibrio rumoiensis
Xanthomonas translucens	0	Xanthomonas translucens
Zygosaccharomyces rouxii	0	Zygosaccharomyces rouxii
cyanobacterium endosymbiont of Rhopalodia gibberula	0	cyanobacterium endosymbiont of Rhopalodia gibberula
Actinomyces trachealis	0	Actinomyces trachealis
Amylolactobacillus amylophilus	0	Amylolactobacillus amylophilus
Aureimonas mangrovi	0	Aureimonas mangrovi
Bacillus smithii	0	Bacillus smithii
Bacillus subtilis	0	Bacillus subtilis
Burkholderia savannae	0	Burkholderia savannae
Candidatus Methylopumilus turicensis	0	Candidatus Methylopumilus turicensis
Chryseobacterium nakagawai	0	Chryseobacterium nakagawai
Clostridium felsineum	0	Clostridium felsineum
Collinsella aerofaciens	0	Collinsella aerofaciens
Eremothecium gossypii	0	Eremothecium gossypii
Gordonia amicalis	0	Gordonia amicalis
Hafnia paralvei	0	Hafnia paralvei
Halothiobacillus neapolitanus	0	Halothiobacillus neapolitanus
Human betaherpesvirus 7	0	Human betaherpesvirus 7
Hymenobacter jejuensis	0	Hymenobacter jejuensis
Lactobacillus apis	0	Lactobacillus apis
Leptotrichia hofstadii	0	Leptotrichia hofstadii
Moraxella bovis	0	Moraxella bovis
Moraxella nasovis	0	Moraxella nasovis
Mycobacterium doricum	0	Mycobacterium doricum
Neorhizobium galegae	0	Neorhizobium galegae
Pantoea deleyi	0	Pantoea deleyi
Peptoniphilus ivorii	0	Peptoniphilus ivorii
Peribacillus frigoritolerans	0	Peribacillus frigoritolerans
Pseudomonas ficuserectae	0	Pseudomonas ficuserectae
Pseudomonas gozinkensis	0	Pseudomonas gozinkensis
Pseudomonas izuensis	0	Pseudomonas izuensis
Pseudomonas kribbensis	0	Pseudomonas kribbensis
Pseudomonas syringae	0	Pseudomonas syringae
Rhizobium tropici	0	Rhizobium tropici
Schaalia cardiffensis	0	Schaalia cardiffensis
Selenomonas sputigena	0	Selenomonas sputigena
Sinsheimervirus phiX174	0	Sinsheimervirus phiX174
Akkermansia muciniphila	0	Akkermansia muciniphila
Alistipes communis	0	Alistipes communis
Alistipes dispar	0	Alistipes dispar
Alistipes megaguti	0	Alistipes megaguti
Amedibacterium intestinale	0	Amedibacterium intestinale
Anaerocolumna cellulosilytica	0	Anaerocolumna cellulosilytica
Anaerocolumna chitinilytica	0	Anaerocolumna chitinilytica
Anaerostipes caccae	0	Anaerostipes caccae
Anaerostipes rhamnosivorans	0	Anaerostipes rhamnosivorans
Anaerotignum propionicum	0	Anaerotignum propionicum
Anaerotruncus colihominis	0	Anaerotruncus colihominis
Bacteroides caecimuris	0	Bacteroides caecimuris
Bacteroides cellulosilyticus	0	Bacteroides cellulosilyticus
Bacteroides fragilis	0	Bacteroides fragilis
Bacteroides helcogenes	0	Bacteroides helcogenes
Bacteroides humanifaecis	0	Bacteroides humanifaecis
Bacteroides nordii	0	Bacteroides nordii
Bacteroides ovatus	0	Bacteroides ovatus
Bacteroides zhangwenhongii	0	Bacteroides zhangwenhongii
Barnesiella viscericola	0	Barnesiella viscericola
Bifidobacterium breve	0	Bifidobacterium breve
Bifidobacterium pseudocatenulatum	0	Bifidobacterium pseudocatenulatum
Bifidobacterium scardovii	0	Bifidobacterium scardovii
Blautia argi	0	Blautia argi
Blautia liquoris	0	Blautia liquoris
Blautia producta	0	Blautia producta
Blautia pseudococcoides	0	Blautia pseudococcoides
Butyricimonas virosa	0	Butyricimonas virosa
Caproicibacter fermentans	0	Caproicibacter fermentans
Caproicibacterium amylolyticum	0	Caproicibacterium amylolyticum
Caproicibacterium lactatifermentans	0	Caproicibacterium lactatifermentans
Cellulomonas fimi	0	Cellulomonas fimi
Christensenella minuta	0	Christensenella minuta
Clostridioides difficile	0	Clostridioides difficile
Clostridium chauvoei	0	Clostridium chauvoei
Clostridium septicum	0	Clostridium septicum
Collinsella stercoris	0	Collinsella stercoris
Coprobacter secundus	0	Coprobacter secundus
Coprococcus eutactus	0	Coprococcus eutactus
Corynebacterium liangguodongii	0	Corynebacterium liangguodongii
Eggerthella lenta	0	Eggerthella lenta
Erwinia persicina	0	Erwinia persicina
Escherichia albertii	0	Escherichia albertii
Ethanoligenens harbinense	0	Ethanoligenens harbinense
Faecalibacillus intestinalis	0	Faecalibacillus intestinalis
Herbinix luporum	0	Herbinix luporum
Klebsiella africana	0	Klebsiella africana
Lachnospira eligens	0	Lachnospira eligens
Lacrimispora saccharolytica	0	Lacrimispora saccharolytica
Lichenicola cladoniae	0	Lichenicola cladoniae
Longicatena caecimuris	0	Longicatena caecimuris
Marvinbryantia formatexigens	0	Marvinbryantia formatexigens
Massilistercora timonensis	0	Massilistercora timonensis
Megasphaera elsdenii	0	Megasphaera elsdenii
Methylovirgula ligni	0	Methylovirgula ligni
Morganella morganii	0	Morganella morganii
Novisyntrophococcus fermenticellae	0	Novisyntrophococcus fermenticellae
Paeniclostridium sordellii	0	Paeniclostridium sordellii
Parabacteroides goldsteinii	0	Parabacteroides goldsteinii
Paraprevotella xylaniphila	0	Paraprevotella xylaniphila
Phascolarctobacterium faecium	0	Phascolarctobacterium faecium
Pseudothauera hydrothermalis	0	Pseudothauera hydrothermalis
Pusillibacter faecalis	0	Pusillibacter faecalis
Qiania dongpingensis	0	Qiania dongpingensis
Riemerella anatipestifer	0	Riemerella anatipestifer
Ruminococcus albus	0	Ruminococcus albus
Ruminococcus bovis	0	Ruminococcus bovis
Ruminococcus gauvreauii	0	Ruminococcus gauvreauii
Simiaoa sunii	0	Simiaoa sunii
Solibaculum mannosilyticum	0	Solibaculum mannosilyticum
Sutterella megalosphaeroides	0	Sutterella megalosphaeroides
Sutterella wadsworthensis	0	Sutterella wadsworthensis
Thomasclavelia ramosa	0	Thomasclavelia ramosa
Vescimonas coprocola	0	Vescimonas coprocola
Vescimonas fastidiosa	0	Vescimonas fastidiosa
Wansuia hejianensis	0	Wansuia hejianensis
Wujia chipingensis	0	Wujia chipingensis
[Clostridium] colinum	0	[Clostridium] colinum
[Clostridium] scindens	0	[Clostridium] scindens
Acetobacter senegalensis	0	Acetobacter senegalensis
Acidipropionibacterium jensenii	0	Acidipropionibacterium jensenii
Acidithiobacillus thiooxidans	0	Acidithiobacillus thiooxidans
Actinobacillus equuli	0	Actinobacillus equuli
Actinocatenispora sera	0	Actinocatenispora sera
Actinomadura graeca	0	Actinomadura graeca
Actinomyces faecalis	0	Actinomyces faecalis
Actinomyces gaoshouyii	0	Actinomyces gaoshouyii
Actinomyces procaprae	0	Actinomyces procaprae
Actinomyces slackii	0	Actinomyces slackii
Advenella mimigardefordensis	0	Advenella mimigardefordensis
Aerococcus christensenii	0	Aerococcus christensenii
Aeromicrobium chenweiae	0	Aeromicrobium chenweiae
Aeromonas encheleia	0	Aeromonas encheleia
Agrobacterium rhizogenes	0	Agrobacterium rhizogenes
Agromyces archimandritae	0	Agromyces archimandritae
Agromyces aureus	0	Agromyces aureus
Agromyces badenianii	0	Agromyces badenianii
Agromyces marinus	0	Agromyces marinus
Alcanivorax borkumensis	0	Alcanivorax borkumensis
Alfalfa mosaic virus	0	Alfalfa mosaic virus
Anaerocolumna sedimenticola	0	Anaerocolumna sedimenticola
Anaerolinea thermophila	0	Anaerolinea thermophila
Aquibium microcysteis	0	Aquibium microcysteis
Aquicella siphonis	0	Aquicella siphonis
Arcanobacterium phocisimile	0	Arcanobacterium phocisimile
Arthrobacter jiangjiafuii	0	Arthrobacter jiangjiafuii
Aurantiacibacter gangjinensis	0	Aurantiacibacter gangjinensis
Azospirillum ramasamyi	0	Azospirillum ramasamyi
Azospirillum thiophilum	0	Azospirillum thiophilum
Azotobacter chroococcum	0	Azotobacter chroococcum
Azotobacter vinelandii	0	Azotobacter vinelandii
Bacillus amyloliquefaciens	0	Bacillus amyloliquefaciens
Bacillus anthracis	0	Bacillus anthracis
Bacillus mojavensis	0	Bacillus mojavensis
Bacillus rugosus	0	Bacillus rugosus
Bartonella kosoyi	0	Bartonella kosoyi
Beijerinckia indica	0	Beijerinckia indica
Bifidobacterium animalis	0	Bifidobacterium animalis
Bifidobacterium asteroides	0	Bifidobacterium asteroides
Bifidobacterium choerinum	0	Bifidobacterium choerinum
Blastochloris tepida	0	Blastochloris tepida
Bombilactobacillus bombi	0	Bombilactobacillus bombi
Bordetella avium	0	Bordetella avium
Bradyrhizobium icense	0	Bradyrhizobium icense
Brevibacillus brevis	0	Brevibacillus brevis
Brome mosaic virus	0	Brome mosaic virus
Buchnera aphidicola	0	Buchnera aphidicola
Burkholderia gladioli	0	Burkholderia gladioli
Burkholderia oklahomensis	0	Burkholderia oklahomensis
Buttiauxella agrestis	0	Buttiauxella agrestis
Buttiauxella ferragutiae	0	Buttiauxella ferragutiae
Caldicellulosiruptor changbaiensis	0	Caldicellulosiruptor changbaiensis
Caldicellulosiruptor diazotrophicus	0	Caldicellulosiruptor diazotrophicus
Caldicellulosiruptor obsidiansis	0	Caldicellulosiruptor obsidiansis
Caldicellulosiruptor owensensis	0	Caldicellulosiruptor owensensis
Caldichromatium japonicum	0	Caldichromatium japonicum
Campylobacter concisus	0	Campylobacter concisus
Candidatus Minimicrobia vallesae	0	Candidatus Minimicrobia vallesae
Candidatus Nanosynbacter featherlites	0	Candidatus Nanosynbacter featherlites
Candidatus Nitrotoga arctica	0	Candidatus Nitrotoga arctica
Candidatus Pantoea carbekii	0	Candidatus Pantoea carbekii
Candidatus Rhodoluna planktonica	0	Candidatus Rhodoluna planktonica
Candidatus Sodalis pierantonius	0	Candidatus Sodalis pierantonius
Candidatus Symbiobacter mobilis	0	Candidatus Symbiobacter mobilis
Capnocytophaga ochracea	0	Capnocytophaga ochracea
Capnocytophaga stomatis	0	Capnocytophaga stomatis
Cardinium endosymbiont of Sogatella furcifera	0	Cardinium endosymbiont of Sogatella furcifera
Casimicrobium huifangae	0	Casimicrobium huifangae
Cedecea lapagei	0	Cedecea lapagei
Cedecea neteri	0	Cedecea neteri
Chitinolyticbacter meiyuanensis	0	Chitinolyticbacter meiyuanensis
Chromobacterium phragmitis	0	Chromobacterium phragmitis
Chromobacterium rhizoryzae	0	Chromobacterium rhizoryzae
Chromobacterium vaccinii	0	Chromobacterium vaccinii
Chryseobacterium capnotolerans	0	Chryseobacterium capnotolerans
Chryseobacterium gallinarum	0	Chryseobacterium gallinarum
Chryseobacterium joostei	0	Chryseobacterium joostei
Chryseobacterium lactis	0	Chryseobacterium lactis
Chryseobacterium nepalense	0	Chryseobacterium nepalense
Ciceribacter thiooxidans	0	Ciceribacter thiooxidans
Citrobacter arsenatis	0	Citrobacter arsenatis
Citrobacter koseri	0	Citrobacter koseri
Citrobacter rodentium	0	Citrobacter rodentium
Citrobacter tructae	0	Citrobacter tructae
Citrobacter youngae	0	Citrobacter youngae
Clavibacter zhangzhiyongii	0	Clavibacter zhangzhiyongii
Clostridium bornimense	0	Clostridium bornimense
Clostridium cadaveris	0	Clostridium cadaveris
Clostridium estertheticum	0	Clostridium estertheticum
Clostridium gasigenes	0	Clostridium gasigenes
Clostridium manihotivorum	0	Clostridium manihotivorum
Clostridium thermarum	0	Clostridium thermarum
Collimonas arenae	0	Collimonas arenae
Corynebacterium anserum	0	Corynebacterium anserum
Corynebacterium argentoratense	0	Corynebacterium argentoratense
Corynebacterium callunae	0	Corynebacterium callunae
Corynebacterium crudilactis	0	Corynebacterium crudilactis
Corynebacterium cystitidis	0	Corynebacterium cystitidis
Corynebacterium glutamicum	0	Corynebacterium glutamicum
Corynebacterium occultum	0	Corynebacterium occultum
Corynebacterium silvaticum	0	Corynebacterium silvaticum
Corynebacterium urogenitale	0	Corynebacterium urogenitale
Coxiella burnetii	0	Coxiella burnetii
Cronobacter condimenti	0	Cronobacter condimenti
Cronobacter universalis	0	Cronobacter universalis
Cyanobium gracile	0	Cyanobium gracile
Cytophaga hutchinsonii	0	Cytophaga hutchinsonii
Dactylosporangium aurantiacum	0	Dactylosporangium aurantiacum
Dactylosporangium vinaceum	0	Dactylosporangium vinaceum
Deinococcus ficus	0	Deinococcus ficus
Dialister massiliensis	0	Dialister massiliensis
Dissulfurimicrobium hydrothermale	0	Dissulfurimicrobium hydrothermale
Dokdonella koreensis	0	Dokdonella koreensis
Dyella caseinilytica	0	Dyella caseinilytica
Dyella telluris	0	Dyella telluris
Effusibacillus dendaii	0	Effusibacillus dendaii
Eikenella exigua	0	Eikenella exigua
Elizabethkingia anophelis	0	Elizabethkingia anophelis
Escherichia virus DE3	0	Escherichia virus DE3
Faecalibacter bovis	0	Faecalibacter bovis
Ferrimonas lipolytica	0	Ferrimonas lipolytica
Flaviflexus salsibiostraticola	0	Flaviflexus salsibiostraticola
Flavihumibacter fluminis (ex Park et al. 2022)	0	Flavihumibacter fluminis (ex Park et al. 2022)
Flavihumibacter rivuli	0	Flavihumibacter rivuli
Flavisolibacter tropicus	0	Flavisolibacter tropicus
Flavobacterium kingsejongi	0	Flavobacterium kingsejongi
Frederiksenia canicola	0	Frederiksenia canicola
Gluconacetobacter diazotrophicus	0	Gluconacetobacter diazotrophicus
Gluconobacter sphaericus	0	Gluconobacter sphaericus
Gordonia alkanivorans	0	Gordonia alkanivorans
Gordonia amarae	0	Gordonia amarae
Gordonia insulae	0	Gordonia insulae
Gordonia jinghuaiqii	0	Gordonia jinghuaiqii
Gordonia zhaorongruii	0	Gordonia zhaorongruii
Granulibacter bethesdensis	0	Granulibacter bethesdensis
Halalkalibacterium halodurans	0	Halalkalibacterium halodurans
Helicobacter winghamensis	0	Helicobacter winghamensis
Human gammaherpesvirus 4	0	Human gammaherpesvirus 4
Inovirus M13	0	Inovirus M13
Iodobacter ciconiae	0	Iodobacter ciconiae
Jeotgalibaca arthritidis	0	Jeotgalibaca arthritidis
Kibdelosporangium phytohabitans	0	Kibdelosporangium phytohabitans
Kisquinquevirus KS5	0	Kisquinquevirus KS5
Kluyvera ascorbata	0	Kluyvera ascorbata
Kluyvera intermedia	0	Kluyvera intermedia
Kosakonia arachidis	0	Kosakonia arachidis
Kosakonia oryzae	0	Kosakonia oryzae
Kosakonia radicincitans	0	Kosakonia radicincitans
Kosakonia sacchari	0	Kosakonia sacchari
Kribbella flavida	0	Kribbella flavida
Lactiplantibacillus pentosus	0	Lactiplantibacillus pentosus
Lactobacillus acetotolerans	0	Lactobacillus acetotolerans
Lactobacillus intestinalis	0	Lactobacillus intestinalis
Lactobacillus kullabergensis	0	Lactobacillus kullabergensis
Lambdavirus lvO276	0	Lambdavirus lvO276
Leclercia pneumoniae	0	Leclercia pneumoniae
Legionella hackeliae	0	Legionella hackeliae
Legionella jordanis	0	Legionella jordanis
Lentilactobacillus parabuchneri	0	Lentilactobacillus parabuchneri
Leptothermofonsia sichuanensis	0	Leptothermofonsia sichuanensis
Leptotrichia trevisanii	0	Leptotrichia trevisanii
Leucobacter muris	0	Leucobacter muris
Ligilactobacillus acidipiscis	0	Ligilactobacillus acidipiscis
Ligilactobacillus agilis	0	Ligilactobacillus agilis
Ligilactobacillus murinus	0	Ligilactobacillus murinus
Limosilactobacillus pontis	0	Limosilactobacillus pontis
Luteibacter anthropi	0	Luteibacter anthropi
Lysinibacillus fusiformis	0	Lysinibacillus fusiformis
Lysobacter alkalisoli	0	Lysobacter alkalisoli
Lysobacter arenosi	0	Lysobacter arenosi
Lysobacter capsici	0	Lysobacter capsici
Lysobacter enzymogenes	0	Lysobacter enzymogenes
Lysobacter gummosus	0	Lysobacter gummosus
Lysobacter soli	0	Lysobacter soli
Macrococcus equipercicus	0	Macrococcus equipercicus
Magnetococcus marinus	0	Magnetococcus marinus
Magnetospirillum gryphiswaldense	0	Magnetospirillum gryphiswaldense
Mannheimia granulomatis	0	Mannheimia granulomatis
Mannheimia ovis	0	Mannheimia ovis
Marinobacterium georgiense	0	Marinobacterium georgiense
Marinomonas algicola	0	Marinomonas algicola
Mariprofundus ferrinatatus	0	Mariprofundus ferrinatatus
Methanocaldococcus jannaschii	0	Methanocaldococcus jannaschii
Methylocystis heyeri	0	Methylocystis heyeri
Methylotenera mobilis	0	Methylotenera mobilis
Microbacterium chengjingii	0	Microbacterium chengjingii
Micromonospora carbonacea	0	Micromonospora carbonacea
Micromonospora terminaliae	0	Micromonospora terminaliae
Moraxella catarrhalis	0	Moraxella catarrhalis
Moraxella ovis	0	Moraxella ovis
Mucilaginibacter gossypii	0	Mucilaginibacter gossypii
Mycobacterium senegalense	0	Mycobacterium senegalense
Mycobacteroides abscessus	0	Mycobacteroides abscessus
Mycobacteroides saopaulense	0	Mycobacteroides saopaulense
Mycolicibacterium aurum	0	Mycolicibacterium aurum
Mycolicibacterium farcinogenes	0	Mycolicibacterium farcinogenes
Mycolicibacterium neoaurum	0	Mycolicibacterium neoaurum
Mycolicibacterium vanbaalenii	0	Mycolicibacterium vanbaalenii
Myroides odoratimimus	0	Myroides odoratimimus
Naumovozyma dairenensis	0	Naumovozyma dairenensis
Neisseria gonorrhoeae	0	Neisseria gonorrhoeae
Neisseria lactamica	0	Neisseria lactamica
Neisseria zalophi	0	Neisseria zalophi
Neoasaia chiangmaiensis	0	Neoasaia chiangmaiensis
Niabella ginsenosidivorans	0	Niabella ginsenosidivorans
Nitrogeniibacter aestuarii	0	Nitrogeniibacter aestuarii
Nitrosomonas europaea	0	Nitrosomonas europaea
Nitrospirillum amazonense	0	Nitrospirillum amazonense
Nocardia brasiliensis	0	Nocardia brasiliensis
Nocardia farcinica	0	Nocardia farcinica
Nocardia iowensis	0	Nocardia iowensis
Nocardia otitidiscaviarum	0	Nocardia otitidiscaviarum
Nocardia wallacei	0	Nocardia wallacei
Nocardioides aromaticivorans	0	Nocardioides aromaticivorans
Nocardioides baekrokdamisoli	0	Nocardioides baekrokdamisoli
Nocardioides humi	0	Nocardioides humi
Nocardioides panacisoli	0	Nocardioides panacisoli
Nocardioides sambongensis	0	Nocardioides sambongensis
Otariodibacter oris	0	Otariodibacter oris
Paenibacillus graminis	0	Paenibacillus graminis
Paenibacillus protaetiae	0	Paenibacillus protaetiae
Paenisporosarcina cavernae	0	Paenisporosarcina cavernae
Pandoraea thiooxydans	0	Pandoraea thiooxydans
Pantoea vagans	0	Pantoea vagans
Paraburkholderia acidiphila	0	Paraburkholderia acidiphila
Paraburkholderia caribensis	0	Paraburkholderia caribensis
Paraburkholderia dokdonella	0	Paraburkholderia dokdonella
Paraburkholderia graminis	0	Paraburkholderia graminis
Paraburkholderia phenoliruptrix	0	Paraburkholderia phenoliruptrix
Paraburkholderia phymatum	0	Paraburkholderia phymatum
Paraburkholderia sprentiae	0	Paraburkholderia sprentiae
Paraburkholderia terricola	0	Paraburkholderia terricola
Paraburkholderia tropica	0	Paraburkholderia tropica
Paracoccus pantotrophus	0	Paracoccus pantotrophus
Paracoccus tegillarcae	0	Paracoccus tegillarcae
Paraflavitalea soli	0	Paraflavitalea soli
Parasphingorhabdus litoris	0	Parasphingorhabdus litoris
Parasynechococcus marenigrum	0	Parasynechococcus marenigrum
Parvibaculum lavamentivorans	0	Parvibaculum lavamentivorans
Pasteurella dagmatis	0	Pasteurella dagmatis
Pectobacterium brasiliense	0	Pectobacterium brasiliense
Pectobacterium punjabense	0	Pectobacterium punjabense
Pedobacter ginsengisoli	0	Pedobacter ginsengisoli
Pelagerythrobacter marensis	0	Pelagerythrobacter marensis
Pelagibacterium halotolerans	0	Pelagibacterium halotolerans
Petrimonas mucosa	0	Petrimonas mucosa
Photorhabdus asymbiotica	0	Photorhabdus asymbiotica
Phytohabitans flavus	0	Phytohabitans flavus
Planococcus kocurii	0	Planococcus kocurii
Planococcus lenghuensis	0	Planococcus lenghuensis
Plesiomonas shigelloides	0	Plesiomonas shigelloides
Porphyromonas crevioricanis	0	Porphyromonas crevioricanis
Porphyromonas somerae	0	Porphyromonas somerae
Prauserella marina	0	Prauserella marina
Prevotella herbatica	0	Prevotella herbatica
Prevotella ruminicola	0	Prevotella ruminicola
Pseudocitrobacter corydidari	0	Pseudocitrobacter corydidari
Pseudoleptotrichia goodfellowii	0	Pseudoleptotrichia goodfellowii
Pseudolysobacter antarcticus	0	Pseudolysobacter antarcticus
Pseudomonas alvandae	0	Pseudomonas alvandae
Pseudomonas brassicacearum	0	Pseudomonas brassicacearum
Pseudomonas canavaninivorans	0	Pseudomonas canavaninivorans
Pseudomonas cannabina	0	Pseudomonas cannabina
Pseudomonas cavernae	0	Pseudomonas cavernae
Pseudomonas corrugata	0	Pseudomonas corrugata
Pseudomonas hamedanensis	0	Pseudomonas hamedanensis
Pseudomonas syringae group genomosp. 7	0	Pseudomonas syringae group genomosp. 7
Pseudomonas viciae	0	Pseudomonas viciae
Psychromonas ingrahamii	0	Psychromonas ingrahamii
Pusillimonas thiosulfatoxidans	0	Pusillimonas thiosulfatoxidans
Rathayibacter tritici	0	Rathayibacter tritici
Rhizobium bangladeshense	0	Rhizobium bangladeshense
Rhodanobacter denitrificans	0	Rhodanobacter denitrificans
Rhodococcus aetherivorans	0	Rhodococcus aetherivorans
Rhodomicrobium vannielii	0	Rhodomicrobium vannielii
Rhodospirillum rubrum	0	Rhodospirillum rubrum
Rickettsiella endosymbiont of Dermanyssus gallinae	0	Rickettsiella endosymbiont of Dermanyssus gallinae
Rodentibacter haemolyticus	0	Rodentibacter haemolyticus
Roseitalea porphyridii	0	Roseitalea porphyridii
Ruania suaedae	0	Ruania suaedae
Rubrobacter xylanophilus	0	Rubrobacter xylanophilus
Saccharopolyspora erythraea	0	Saccharopolyspora erythraea
Salmonella enterica	0	Salmonella enterica
Scandinavium goeteborgense	0	Scandinavium goeteborgense
Sedimenticola thiotaurini	0	Sedimenticola thiotaurini
Serratia inhibens	0	Serratia inhibens
Serratia rhizosphaerae	0	Serratia rhizosphaerae
Serratia ureilytica	0	Serratia ureilytica
Shewanella sp. JNE2	0	Shewanella sp. JNE2
Shimwellia blattae	0	Shimwellia blattae
Sideroxyarcus emersonii	0	Sideroxyarcus emersonii
Simonsiella muelleri	0	Simonsiella muelleri
Skermanella mucosa	0	Skermanella mucosa
Skermanella pratensis	0	Skermanella pratensis
Solidesulfovibrio carbinolicus	0	Solidesulfovibrio carbinolicus
Sphingobacterium thalpophilum	0	Sphingobacterium thalpophilum
Spirosoma aureum	0	Spirosoma aureum
Spirosoma taeanense	0	Spirosoma taeanense
Sporomusa termitida	0	Sporomusa termitida
Sporosarcina psychrophila	0	Sporosarcina psychrophila
Sporosarcina ureae	0	Sporosarcina ureae
Sporosarcina ureilytica	0	Sporosarcina ureilytica
Staphylococcus lloydii	0	Staphylococcus lloydii
Streptococcus agalactiae	0	Streptococcus agalactiae
Streptococcus ferus	0	Streptococcus ferus
Streptococcus gallolyticus	0	Streptococcus gallolyticus
Streptococcus oriscaviae	0	Streptococcus oriscaviae
Streptococcus suis	0	Streptococcus suis
Streptomyces albidoflavus	0	Streptomyces albidoflavus
Streptomyces solisilvae	0	Streptomyces solisilvae
Sulfuricaulis limicola	0	Sulfuricaulis limicola
Sulfuriferula plumbiphila	0	Sulfuriferula plumbiphila
Sulfuriflexus mobilis	0	Sulfuriflexus mobilis
Sulfurifustis variabilis	0	Sulfurifustis variabilis
Sulfurimicrobium lacus	0	Sulfurimicrobium lacus
Sutcliffiella cohnii	0	Sutcliffiella cohnii
Tequatrovirus T4	0	Tequatrovirus T4
Teredinibacter haidensis	0	Teredinibacter haidensis
Thermomonospora amylolytica	0	Thermomonospora amylolytica
Thiomonas intermedia	0	Thiomonas intermedia
Thiothrix litoralis	0	Thiothrix litoralis
Thiothrix unzii	0	Thiothrix unzii
Torulaspora delbrueckii	0	Torulaspora delbrueckii
Treponema phagedenis	0	Treponema phagedenis
Usitatibacter rugosus	0	Usitatibacter rugosus
Vagococcus fluvialis	0	Vagococcus fluvialis
Weeksella virosa	0	Weeksella virosa
Wenzhouxiangella marina	0	Wenzhouxiangella marina
Wielerella bovis	0	Wielerella bovis
cyanobacterium endosymbiont of Epithemia turgida	0	cyanobacterium endosymbiont of Epithemia turgida

## Sheet: Heart
	Overall	microbiomes
Sporisorium graminicola	0.458049	Sporisorium graminicola
Phocaeicola vulgatus	0.0147277	Phocaeicola vulgatus
Parabacteroides johnsonii	0.014158	Parabacteroides johnsonii
Human betaherpesvirus 7	0.0132041	Human betaherpesvirus 7
Flavonifractor plautii	0.0113706	Flavonifractor plautii
Pseudomonas toyotomiensis	0.0112361	Pseudomonas toyotomiensis
Bradyrhizobium zhanjiangense	0.0105857	Bradyrhizobium zhanjiangense
Methanosarcina sp. WH1	0.010191	Methanosarcina sp. WH1
Rhizobium oryzihabitans	0.00996882	Rhizobium oryzihabitans
Paraclostridium bifermentans	0.00971867	Paraclostridium bifermentans
Tessaracoccus flavescens	0.00957682	Tessaracoccus flavescens
Human endogenous retrovirus K	0.00943471	Human endogenous retrovirus K
Bartonella machadoae	0.00919365	Bartonella machadoae
[Clostridium] innocuum	0.00910215	[Clostridium] innocuum
Cupriavidus basilensis	0.00862014	Cupriavidus basilensis
Elizabethkingia bruuniana	0.00829986	Elizabethkingia bruuniana
Bacteroides caccae	0.00813839	Bacteroides caccae
Rhodococcus fascians	0.00794052	Rhodococcus fascians
Staphylococcus saccharolyticus	0.00778809	Staphylococcus saccharolyticus
Acetobacter senegalensis	0.00691411	Acetobacter senegalensis
Neurospora crassa	0.00679226	Neurospora crassa
Candida albicans	0.00670178	Candida albicans
Brevundimonas nasdae	0.00605767	Brevundimonas nasdae
Phocaeicola dorei	0.00603405	Phocaeicola dorei
Methylobacterium radiotolerans	0.00562848	Methylobacterium radiotolerans
Talaromyces rugulosus	0.00534114	Talaromyces rugulosus
Bradyrhizobium japonicum	0.0052458	Bradyrhizobium japonicum
Corynebacterium ureicelerivorans	0.00524035	Corynebacterium ureicelerivorans
Pantoea eucrina	0.00521819	Pantoea eucrina
Allomeiothermus silvanus	0.00515258	Allomeiothermus silvanus
Hafnia alvei	0.00497572	Hafnia alvei
Blautia argi	0.00484124	Blautia argi
Enterocloster bolteae	0.00472839	Enterocloster bolteae
Sphingopyxis macrogoltabida	0.00463132	Sphingopyxis macrogoltabida
Corynebacterium glyciniphilum	0.0044266	Corynebacterium glyciniphilum
Microvirga thermotolerans	0.00441342	Microvirga thermotolerans
Cutibacterium acnes	0.00431514	Cutibacterium acnes
Burkholderia metallica	0.00374936	Burkholderia metallica
Pantoea vagans	0.00373098	Pantoea vagans
Delftia lacustris	0.00367116	Delftia lacustris
Acinetobacter cumulans	0.00364046	Acinetobacter cumulans
Methylobacillus flagellatus	0.00360838	Methylobacillus flagellatus
Bacteroides uniformis	0.00348017	Bacteroides uniformis
Burkholderia territorii	0.00329972	Burkholderia territorii
Bacteroides ovatus	0.00328708	Bacteroides ovatus
Corynebacterium qintianiae	0.00327253	Corynebacterium qintianiae
Corynebacterium minutissimum	0.00321906	Corynebacterium minutissimum
Mesorhizobium onobrychidis	0.00320956	Mesorhizobium onobrychidis
Bosea vaviloviae	0.00314832	Bosea vaviloviae
Dietzia psychralcaliphila	0.00309282	Dietzia psychralcaliphila
Peptoniphilus harei	0.00291511	Peptoniphilus harei
Stutzerimonas chloritidismutans	0.00289052	Stutzerimonas chloritidismutans
Corynebacterium aurimucosum	0.00269676	Corynebacterium aurimucosum
Paraburkholderia aromaticivorans	0.00265091	Paraburkholderia aromaticivorans
Herbinix luporum	0.00258639	Herbinix luporum
Comamonas thiooxydans	0.00240954	Comamonas thiooxydans
Brucella anthropi	0.00236373	Brucella anthropi
Enterobacter bugandensis	0.00233542	Enterobacter bugandensis
Corynebacterium stationis	0.00225847	Corynebacterium stationis
Raoultella terrigena	0.0022504	Raoultella terrigena
Pseudomonas qingdaonensis	0.00222576	Pseudomonas qingdaonensis
Anoxybacillus flavithermus	0.002224	Anoxybacillus flavithermus
Cellulomonas palmilytica	0.00219903	Cellulomonas palmilytica
Epidermidibacterium keratini	0.00217728	Epidermidibacterium keratini
Rhodoferax koreense	0.00215446	Rhodoferax koreense
Kocuria palustris	0.00213024	Kocuria palustris
Pusillibacter faecalis	0.00212239	Pusillibacter faecalis
Rhizorhabdus wittichii	0.00211294	Rhizorhabdus wittichii
Corynebacterium callunae	0.00211138	Corynebacterium callunae
Frankia alni	0.00208533	Frankia alni
Limosilactobacillus vaginalis	0.00208191	Limosilactobacillus vaginalis
Haemophilus haemolyticus	0.00206834	Haemophilus haemolyticus
Psychrobacter cryohalolentis	0.00205956	Psychrobacter cryohalolentis
Sphingomonas panacis	0.00205942	Sphingomonas panacis
Paracoccus zhejiangensis	0.00203849	Paracoccus zhejiangensis
Cutibacterium avidum	0.00200242	Cutibacterium avidum
Staphylococcus equorum	0.00196924	Staphylococcus equorum
Stenotrophomonas maltophilia	0.00193262	Stenotrophomonas maltophilia
Pseudomonas sivasensis	0.00192349	Pseudomonas sivasensis
Paraburkholderia phytofirmans	0.00191924	Paraburkholderia phytofirmans
Pseudomonas frederiksbergensis	0.00189435	Pseudomonas frederiksbergensis
Serpentinimonas maccroryi	0.00184951	Serpentinimonas maccroryi
Xanthomonas vesicatoria	0.00184084	Xanthomonas vesicatoria
Granulibacter bethesdensis	0.00183479	Granulibacter bethesdensis
Veillonella dispar	0.00183118	Veillonella dispar
Pseudomonas sediminis	0.00179817	Pseudomonas sediminis
Geobacillus thermocatenulatus	0.00175107	Geobacillus thermocatenulatus
Actinobacillus porcitonsillarum	0.00174902	Actinobacillus porcitonsillarum
Bradyrhizobium guangxiense	0.00174513	Bradyrhizobium guangxiense
Bradyrhizobium quebecense	0.00173575	Bradyrhizobium quebecense
Pseudomonas fragi	0.00172645	Pseudomonas fragi
Neoasaia chiangmaiensis	0.00171664	Neoasaia chiangmaiensis
Citrobacter freundii	0.00171316	Citrobacter freundii
Sphingomonas profundi	0.00171159	Sphingomonas profundi
Moraxella bovoculi	0.00168414	Moraxella bovoculi
Devosia beringensis	0.00166631	Devosia beringensis
Fusobacterium ulcerans	0.00166043	Fusobacterium ulcerans
Burkholderia lata	0.00165721	Burkholderia lata
Acinetobacter shaoyimingii	0.00164677	Acinetobacter shaoyimingii
Burkholderia pseudomallei	0.00164364	Burkholderia pseudomallei
Novosphingobium resinovorum	0.00163508	Novosphingobium resinovorum
Thiopseudomonas alkaliphila	0.00163446	Thiopseudomonas alkaliphila
Sphingobium fuliginis	0.00162721	Sphingobium fuliginis
Latilactobacillus sakei	0.00158888	Latilactobacillus sakei
Methylobacterium terrae	0.00157743	Methylobacterium terrae
Achromobacter insolitus	0.00157247	Achromobacter insolitus
Cloacibacterium caeni	0.00155504	Cloacibacterium caeni
Marvinbryantia formatexigens	0.00154434	Marvinbryantia formatexigens
Acidovorax monticola	0.0015399	Acidovorax monticola
Lawsonella clevelandensis	0.00153913	Lawsonella clevelandensis
Chroococcidiopsis thermalis	0.00153824	Chroococcidiopsis thermalis
Ralstonia insidiosa	0.00153799	Ralstonia insidiosa
Burkholderia ambifaria	0.00153785	Burkholderia ambifaria
Pseudomonas nanhaiensis	0.00153587	Pseudomonas nanhaiensis
Kocuria flava	0.00152386	Kocuria flava
Faecalibacter bovis	0.00151726	Faecalibacter bovis
Pseudomonas hydrolytica	0.00151169	Pseudomonas hydrolytica
Thermomonas aquatica	0.00151105	Thermomonas aquatica
Acinetobacter guillouiae	0.00151049	Acinetobacter guillouiae
Micropruina glycogenica	0.00150259	Micropruina glycogenica
Cupriavidus malaysiensis	0.00149885	Cupriavidus malaysiensis
Neisseria cinerea	0.00149406	Neisseria cinerea
Moraxella osloensis	0.00148483	Moraxella osloensis
Alistipes onderdonkii	0.00148037	Alistipes onderdonkii
Sporomusa termitida	0.00147798	Sporomusa termitida
Corynebacterium urealyticum	0.00147106	Corynebacterium urealyticum
Pseudomonas mendocina	0.00146809	Pseudomonas mendocina
Bacteroides thetaiotaomicron	0.00146691	Bacteroides thetaiotaomicron
Escherichia coli	0.00146476	Escherichia coli
Methylibium petroleiphilum	0.00146219	Methylibium petroleiphilum
Aquirhabdus parva	0.00144329	Aquirhabdus parva
Stenotrophomonas pavanii	0.00143435	Stenotrophomonas pavanii
Fusobacterium hwasookii	0.00142713	Fusobacterium hwasookii
Shigella flexneri	0.00141907	Shigella flexneri
Haemophilus parahaemolyticus	0.00140921	Haemophilus parahaemolyticus
Pseudomonas marincola	0.00140184	Pseudomonas marincola
Acinetobacter pittii	0.00139518	Acinetobacter pittii
Sphingomonas sanxanigenens	0.00137539	Sphingomonas sanxanigenens
Methylobacterium phyllosphaerae	0.00137125	Methylobacterium phyllosphaerae
Aeromicrobium yanjiei	0.00136169	Aeromicrobium yanjiei
Sphingomonas changnyeongensis	0.00135859	Sphingomonas changnyeongensis
Pseudomonas versuta	0.00135752	Pseudomonas versuta
Pseudomonas izuensis	0.00135631	Pseudomonas izuensis
Leuconostoc mesenteroides	0.00134756	Leuconostoc mesenteroides
Caldicellulosiruptor diazotrophicus	0.00134233	Caldicellulosiruptor diazotrophicus
Sporosarcina ureae	0.00134042	Sporosarcina ureae
Geobacillus thermodenitrificans	0.00133517	Geobacillus thermodenitrificans
Vescimonas coprocola	0.0013313	Vescimonas coprocola
Enterobacter soli	0.00133066	Enterobacter soli
Caballeronia grimmiae	0.00132974	Caballeronia grimmiae
Microlunatus elymi	0.00132955	Microlunatus elymi
Parascardovia denticolens	0.00132689	Parascardovia denticolens
Caldicellulosiruptor kronotskyensis	0.00132403	Caldicellulosiruptor kronotskyensis
Lichenicola cladoniae	0.00132027	Lichenicola cladoniae
Tsuneonella dongtanensis	0.00131256	Tsuneonella dongtanensis
Aquincola tertiaricarbonis	0.00130728	Aquincola tertiaricarbonis
Pseudomonas mosselii	0.00130719	Pseudomonas mosselii
Shigella sonnei	0.00129517	Shigella sonnei
Dietzia timorensis	0.00129421	Dietzia timorensis
Blautia wexlerae	0.00128325	Blautia wexlerae
Nostoc edaphicum	0.00127683	Nostoc edaphicum
Citrobacter youngae	0.00126551	Citrobacter youngae
Cronobacter muytjensii	0.00126479	Cronobacter muytjensii
Acinetobacter bouvetii	0.0012636	Acinetobacter bouvetii
Hydrogenophaga pseudoflava	0.00126318	Hydrogenophaga pseudoflava
Actinomadura graeca	0.00125961	Actinomadura graeca
Duganella dendranthematis	0.00125491	Duganella dendranthematis
Corynebacterium glaucum	0.00123586	Corynebacterium glaucum
Niallia circulans	0.00123025	Niallia circulans
Dietzia lutea	0.00121521	Dietzia lutea
Nocardioides euryhalodurans	0.00120357	Nocardioides euryhalodurans
Streptococcus periodonticum	0.00119767	Streptococcus periodonticum
Candida dubliniensis	0.00119103	Candida dubliniensis
Burkholderia cenocepacia	0.00117444	Burkholderia cenocepacia
Hymenobacter baengnokdamensis	0.00117181	Hymenobacter baengnokdamensis
Pseudomonas alcaligenes	0.00116822	Pseudomonas alcaligenes
Microcoleus vaginatus	0.001162	Microcoleus vaginatus
Cruoricaptor ignavus	0.00115982	Cruoricaptor ignavus
Purpureocillium takamizusanense	0.00115049	Purpureocillium takamizusanense
Flavobacterium channae	0.00107964	Flavobacterium channae
Tetrapisispora phaffii	0.00107295	Tetrapisispora phaffii
Jatrophihabitans telluris	0.00105874	Jatrophihabitans telluris
Coprococcus comes	0.00105784	Coprococcus comes
Blautia hansenii	0.00104041	Blautia hansenii
Caulobacter rhizosphaerae	0.00101993	Caulobacter rhizosphaerae
Abiotrophia defectiva	0	Abiotrophia defectiva
Abyssicoccus albus	0	Abyssicoccus albus
Acaryochloris marina	0	Acaryochloris marina
Achromobacter denitrificans	0	Achromobacter denitrificans
Achromobacter spanius	0	Achromobacter spanius
Achromobacter xylosoxidans	0	Achromobacter xylosoxidans
Acidibrevibacterium fodinaquatile	0	Acidibrevibacterium fodinaquatile
Acidiferrobacter thiooxydans	0	Acidiferrobacter thiooxydans
Acidothermus cellulolyticus	0	Acidothermus cellulolyticus
Acidovorax antarcticus	0	Acidovorax antarcticus
Acidovorax avenae	0	Acidovorax avenae
Acidovorax carolinensis	0	Acidovorax carolinensis
Acidovorax citrulli	0	Acidovorax citrulli
Acinetobacter baumannii	0	Acinetobacter baumannii
Acinetobacter bereziniae	0	Acinetobacter bereziniae
Acinetobacter calcoaceticus	0	Acinetobacter calcoaceticus
Acinetobacter chinensis	0	Acinetobacter chinensis
Acinetobacter defluvii	0	Acinetobacter defluvii
Acinetobacter dispersus	0	Acinetobacter dispersus
Acinetobacter equi	0	Acinetobacter equi
Acinetobacter haemolyticus	0	Acinetobacter haemolyticus
Acinetobacter indicus	0	Acinetobacter indicus
Acinetobacter junii	0	Acinetobacter junii
Acinetobacter lactucae	0	Acinetobacter lactucae
Acinetobacter lanii	0	Acinetobacter lanii
Acinetobacter lwoffii	0	Acinetobacter lwoffii
Acinetobacter nosocomialis	0	Acinetobacter nosocomialis
Acinetobacter oleivorans	0	Acinetobacter oleivorans
Acinetobacter radioresistens	0	Acinetobacter radioresistens
Acinetobacter schindleri	0	Acinetobacter schindleri
Acinetobacter seifertii	0	Acinetobacter seifertii
Acinetobacter soli	0	Acinetobacter soli
Acinetobacter towneri	0	Acinetobacter towneri
Acinetobacter variabilis	0	Acinetobacter variabilis
Acinetobacter wanghuae	0	Acinetobacter wanghuae
Acinetobacter wuhouensis	0	Acinetobacter wuhouensis
Actinobacillus delphinicola	0	Actinobacillus delphinicola
Actinobacillus pleuropneumoniae	0	Actinobacillus pleuropneumoniae
Actinomarinicola tropica	0	Actinomarinicola tropica
Actinomyces naeslundii	0	Actinomyces naeslundii
Actinomyces oris	0	Actinomyces oris
Actinomyces pacaensis	0	Actinomyces pacaensis
Actinomyces radicidentis	0	Actinomyces radicidentis
Actinomyces viscosus	0	Actinomyces viscosus
Adhaeribacter swui	0	Adhaeribacter swui
Aerococcus urinaeequi	0	Aerococcus urinaeequi
Aerococcus viridans	0	Aerococcus viridans
Aeromicrobium erythreum	0	Aeromicrobium erythreum
Aeromonas caviae	0	Aeromonas caviae
Aerosticca soli	0	Aerosticca soli
Aggregatibacter aphrophilus	0	Aggregatibacter aphrophilus
Aggregatibacter segnis	0	Aggregatibacter segnis
Agrobacterium fabrum	0	Agrobacterium fabrum
Agrobacterium tumefaciens	0	Agrobacterium tumefaciens
Agrobacterium vaccinii	0	Agrobacterium vaccinii
Agromyces soli	0	Agromyces soli
Alcaligenes ammonioxydans	0	Alcaligenes ammonioxydans
Alcaligenes faecalis	0	Alcaligenes faecalis
Alicycliphilus denitrificans	0	Alicycliphilus denitrificans
Alicyclobacillus acidocaldarius	0	Alicyclobacillus acidocaldarius
Allocoleopsis franciscana	0	Allocoleopsis franciscana
Altererythrobacter epoxidivorans	0	Altererythrobacter epoxidivorans
Anabaena cylindrica	0	Anabaena cylindrica
Anaerococcus mediterraneensis	0	Anaerococcus mediterraneensis
Anaerococcus obesiensis	0	Anaerococcus obesiensis
Ancylobacter polymorphus	0	Ancylobacter polymorphus
Anoxybacillus amylolyticus	0	Anoxybacillus amylolyticus
Anoxybacillus gonensis	0	Anoxybacillus gonensis
Aquabacterium olei	0	Aquabacterium olei
Aquiluna borgnonia	0	Aquiluna borgnonia
Aquisediminimonas profunda	0	Aquisediminimonas profunda
Arachnia propionica	0	Arachnia propionica
Arachnia rubra	0	Arachnia rubra
Aromatoleum aromaticum	0	Aromatoleum aromaticum
Aromatoleum bremense	0	Aromatoleum bremense
Arthrobacter agilis	0	Arthrobacter agilis
Arthrobacter alpinus	0	Arthrobacter alpinus
Arthrobacter crystallopoietes	0	Arthrobacter crystallopoietes
Arthrobacter sulfonylureivorans	0	Arthrobacter sulfonylureivorans
Arthrobacter sunyaminii	0	Arthrobacter sunyaminii
Aspergillus chevalieri	0	Aspergillus chevalieri
Aspergillus flavus	0	Aspergillus flavus
Aspergillus luchuensis	0	Aspergillus luchuensis
Aspergillus oryzae	0	Aspergillus oryzae
Aspergillus puulaauensis	0	Aspergillus puulaauensis
Asticcacaulis excentricus	0	Asticcacaulis excentricus
Aurantimicrobium photophilum	0	Aurantimicrobium photophilum
Azoarcus olearius	0	Azoarcus olearius
Azorhizobium caulinodans	0	Azorhizobium caulinodans
Azospira oryzae	0	Azospira oryzae
Azospira restricta	0	Azospira restricta
Azospirillum oryzae	0	Azospirillum oryzae
Azospirillum thermophilum	0	Azospirillum thermophilum
Azotobacter salinestris	0	Azotobacter salinestris
Bacillus cereus	0	Bacillus cereus
Baekduia soli	0	Baekduia soli
Bdellovibrio bacteriovorus	0	Bdellovibrio bacteriovorus
Beutenbergia cavernae	0	Beutenbergia cavernae
Bifidobacterium adolescentis	0	Bifidobacterium adolescentis
Bifidobacterium longum	0	Bifidobacterium longum
Blastomonas fulva	0	Blastomonas fulva
Bombilactobacillus thymidiniphilus	0	Bombilactobacillus thymidiniphilus
Bordetella petrii	0	Bordetella petrii
Bordetella pseudohinzii	0	Bordetella pseudohinzii
Brachybacterium faecium	0	Brachybacterium faecium
Brachybacterium ginsengisoli	0	Brachybacterium ginsengisoli
Brachybacterium saurashtrense	0	Brachybacterium saurashtrense
Brachybacterium sp. NBEC-018	0	Brachybacterium sp. NBEC-018
Brachybacterium vulturis	0	Brachybacterium vulturis
Bradyrhizobium amphicarpaeae	0	Bradyrhizobium amphicarpaeae
Bradyrhizobium arachidis	0	Bradyrhizobium arachidis
Bradyrhizobium betae	0	Bradyrhizobium betae
Bradyrhizobium cosmicum	0	Bradyrhizobium cosmicum
Bradyrhizobium daqingense	0	Bradyrhizobium daqingense
Bradyrhizobium diazoefficiens	0	Bradyrhizobium diazoefficiens
Bradyrhizobium elkanii	0	Bradyrhizobium elkanii
Bradyrhizobium guangdongense	0	Bradyrhizobium guangdongense
Bradyrhizobium guangzhouense	0	Bradyrhizobium guangzhouense
Bradyrhizobium paxllaeri	0	Bradyrhizobium paxllaeri
Bradyrhizobium sediminis	0	Bradyrhizobium sediminis
Bradyrhizobium septentrionale	0	Bradyrhizobium septentrionale
Bradyrhizobium symbiodeficiens	0	Bradyrhizobium symbiodeficiens
Bradyrhizobium vignae	0	Bradyrhizobium vignae
Brevibacterium aurantiacum	0	Brevibacterium aurantiacum
Brevibacterium casei	0	Brevibacterium casei
Brevibacterium luteolum	0	Brevibacterium luteolum
Brevibacterium pigmentatum	0	Brevibacterium pigmentatum
Brevundimonas albigilva	0	Brevundimonas albigilva
Brevundimonas goettingensis	0	Brevundimonas goettingensis
Brevundimonas pondensis	0	Brevundimonas pondensis
Brevundimonas subvibrioides	0	Brevundimonas subvibrioides
Brevundimonas vesicularis	0	Brevundimonas vesicularis
Brevundimonas vitisensis	0	Brevundimonas vitisensis
Brochothrix thermosphacta	0	Brochothrix thermosphacta
Burkholderia dolosa	0	Burkholderia dolosa
Burkholderia glumae	0	Burkholderia glumae
Burkholderia humptydooensis	0	Burkholderia humptydooensis
Burkholderia mallei	0	Burkholderia mallei
Burkholderia multivorans	0	Burkholderia multivorans
Burkholderia orbicola	0	Burkholderia orbicola
Burkholderia plantarii	0	Burkholderia plantarii
Burkholderia pyrrocinia	0	Burkholderia pyrrocinia
Burkholderia seminalis	0	Burkholderia seminalis
Burkholderia stagnalis	0	Burkholderia stagnalis
Burkholderia thailandensis	0	Burkholderia thailandensis
Burkholderia ubonensis	0	Burkholderia ubonensis
Caenibius tardaugens	0	Caenibius tardaugens
Caldibacillus thermoamylovorans	0	Caldibacillus thermoamylovorans
Caldicellulosiruptor acetigenus	0	Caldicellulosiruptor acetigenus
Caldicellulosiruptor hydrothermalis	0	Caldicellulosiruptor hydrothermalis
Caldimonas brevitalea	0	Caldimonas brevitalea
Caldimonas thermodepolymerans	0	Caldimonas thermodepolymerans
Campylobacter showae	0	Campylobacter showae
Candidatus Kaistella beijingensis	0	Candidatus Kaistella beijingensis
Candidatus Mycosynbacter amalyticus	0	Candidatus Mycosynbacter amalyticus
Candidatus Nanopelagicus abundans	0	Candidatus Nanopelagicus abundans
Capillimicrobium parvum	0	Capillimicrobium parvum
Capnocytophaga endodontalis	0	Capnocytophaga endodontalis
Capnocytophaga gingivalis	0	Capnocytophaga gingivalis
Capnocytophaga sputigena	0	Capnocytophaga sputigena
Cardiobacterium hominis	0	Cardiobacterium hominis
Carnobacterium divergens	0	Carnobacterium divergens
Castellaniella defragrans	0	Castellaniella defragrans
Catenulispora acidiphila	0	Catenulispora acidiphila
Caulobacter flavus	0	Caulobacter flavus
Caulobacter mirabilis	0	Caulobacter mirabilis
Caulobacter segnis	0	Caulobacter segnis
Caulobacter vibrioides	0	Caulobacter vibrioides
Cellulomonas flavigena	0	Cellulomonas flavigena
Cellulomonas taurus	0	Cellulomonas taurus
Cellulosimicrobium cellulans	0	Cellulosimicrobium cellulans
Cereibacter azotoformans	0	Cereibacter azotoformans
Changpingibacter yushuensis	0	Changpingibacter yushuensis
Chitinimonas arctica	0	Chitinimonas arctica
Chryseobacterium balustinum	0	Chryseobacterium balustinum
Chryseobacterium faecale	0	Chryseobacterium faecale
Chryseobacterium indoltheticum	0	Chryseobacterium indoltheticum
Chryseobacterium taihuense	0	Chryseobacterium taihuense
Chryseobacterium taklimakanense	0	Chryseobacterium taklimakanense
Chryseoglobus indicus	0	Chryseoglobus indicus
Citrobacter amalonaticus	0	Citrobacter amalonaticus
Citrobacter braakii	0	Citrobacter braakii
Citrobacter portucalensis	0	Citrobacter portucalensis
Citrobacter sedlakii	0	Citrobacter sedlakii
Citrobacter werkmanii	0	Citrobacter werkmanii
Clavibacter phaseoli	0	Clavibacter phaseoli
Cloacibacterium normanense	0	Cloacibacterium normanense
Clostridium pasteurianum	0	Clostridium pasteurianum
Clostridium perfringens	0	Clostridium perfringens
Colletotrichum lupini	0	Colletotrichum lupini
Comamonas aquatica	0	Comamonas aquatica
Comamonas fluminis	0	Comamonas fluminis
Comamonas kerstersii	0	Comamonas kerstersii
Comamonas odontotermitis	0	Comamonas odontotermitis
Comamonas serinivorans	0	Comamonas serinivorans
Conchiformibius steedae	0	Conchiformibius steedae
Conexibacter woesei	0	Conexibacter woesei
Corynebacterium accolens	0	Corynebacterium accolens
Corynebacterium ammoniagenes	0	Corynebacterium ammoniagenes
Corynebacterium amycolatum	0	Corynebacterium amycolatum
Corynebacterium atypicum	0	Corynebacterium atypicum
Corynebacterium casei	0	Corynebacterium casei
Corynebacterium cyclohexanicum	0	Corynebacterium cyclohexanicum
Corynebacterium efficiens	0	Corynebacterium efficiens
Corynebacterium falsenii	0	Corynebacterium falsenii
Corynebacterium frankenforstense	0	Corynebacterium frankenforstense
Corynebacterium freneyi	0	Corynebacterium freneyi
Corynebacterium glucuronolyticum	0	Corynebacterium glucuronolyticum
Corynebacterium imitans	0	Corynebacterium imitans
Corynebacterium jeikeium	0	Corynebacterium jeikeium
Corynebacterium kefirresidentii	0	Corynebacterium kefirresidentii
Corynebacterium kroppenstedtii	0	Corynebacterium kroppenstedtii
Corynebacterium kutscheri	0	Corynebacterium kutscheri
Corynebacterium lizhenjunii	0	Corynebacterium lizhenjunii
Corynebacterium lujinxingii	0	Corynebacterium lujinxingii
Corynebacterium macginleyi	0	Corynebacterium macginleyi
Corynebacterium maris	0	Corynebacterium maris
Corynebacterium propinquum	0	Corynebacterium propinquum
Corynebacterium renale	0	Corynebacterium renale
Corynebacterium rouxii	0	Corynebacterium rouxii
Corynebacterium sanguinis	0	Corynebacterium sanguinis
Corynebacterium simulans	0	Corynebacterium simulans
Corynebacterium singulare	0	Corynebacterium singulare
Corynebacterium striatum	0	Corynebacterium striatum
Corynebacterium terpenotabidum	0	Corynebacterium terpenotabidum
Corynebacterium tuberculostearicum	0	Corynebacterium tuberculostearicum
Corynebacterium vitaeruminis	0	Corynebacterium vitaeruminis
Corynebacterium xerosis	0	Corynebacterium xerosis
Crinalium epipsammum	0	Crinalium epipsammum
Croceibacterium atlanticum	0	Croceibacterium atlanticum
Croceicoccus marinus	0	Croceicoccus marinus
Croceicoccus naphthovorans	0	Croceicoccus naphthovorans
Cryobacterium soli	0	Cryobacterium soli
Cupriavidus gilardii	0	Cupriavidus gilardii
Cupriavidus necator	0	Cupriavidus necator
Cupriavidus oxalaticus	0	Cupriavidus oxalaticus
Cupriavidus pinatubonensis	0	Cupriavidus pinatubonensis
Curtobacterium flaccumfaciens	0	Curtobacterium flaccumfaciens
Curtobacterium luteum	0	Curtobacterium luteum
Cutibacterium granulosum	0	Cutibacterium granulosum
Cutibacterium modestum	0	Cutibacterium modestum
Cytobacillus gottheilii	0	Cytobacillus gottheilii
Deep-sea thermophilic phage D6E	0	Deep-sea thermophilic phage D6E
Defluviicoccus vanus	0	Defluviicoccus vanus
Deinococcus geothermalis	0	Deinococcus geothermalis
Deinococcus gobiensis	0	Deinococcus gobiensis
Deinococcus radiopugnans	0	Deinococcus radiopugnans
Deinococcus wulumuqiensis	0	Deinococcus wulumuqiensis
Denitratisoma oestradiolicum	0	Denitratisoma oestradiolicum
Dermabacter vaginalis	0	Dermabacter vaginalis
Dermacoccus nishinomiyaensis	0	Dermacoccus nishinomiyaensis
Dermatophilus congolensis	0	Dermatophilus congolensis
Devosia ginsengisoli	0	Devosia ginsengisoli
Devosia salina	0	Devosia salina
Devriesea agamarum	0	Devriesea agamarum
Diaphorobacter aerolatus	0	Diaphorobacter aerolatus
Diaphorobacter nitroreducens	0	Diaphorobacter nitroreducens
Diaphorobacter ruginosibacter	0	Diaphorobacter ruginosibacter
Dolichospermum flos-aquae	0	Dolichospermum flos-aquae
Dolichospermum heterosporum	0	Dolichospermum heterosporum
Drechmeria coniospora	0	Drechmeria coniospora
Duffyella gerundensis	0	Duffyella gerundensis
Eikenella corrodens	0	Eikenella corrodens
Empedobacter falsenii	0	Empedobacter falsenii
Ensifer adhaerens	0	Ensifer adhaerens
Enterobacter asburiae	0	Enterobacter asburiae
Enterobacter chengduensis	0	Enterobacter chengduensis
Enterobacter hormaechei	0	Enterobacter hormaechei
Enterobacter ludwigii	0	Enterobacter ludwigii
Enterobacter mori	0	Enterobacter mori
Enterobacter oligotrophicus	0	Enterobacter oligotrophicus
Enterobacter roggenkampii	0	Enterobacter roggenkampii
Enterobacter sichuanensis	0	Enterobacter sichuanensis
Enterococcus cecorum	0	Enterococcus cecorum
Enterococcus innesii	0	Enterococcus innesii
Enterococcus lactis	0	Enterococcus lactis
Enterococcus mundtii	0	Enterococcus mundtii
Epilithonimonas vandammei	0	Epilithonimonas vandammei
Eremothecium cymbalariae	0	Eremothecium cymbalariae
Erwinia billingiae	0	Erwinia billingiae
Erwinia pyrifoliae	0	Erwinia pyrifoliae
Erythrobacter neustonensis	0	Erythrobacter neustonensis
Escherichia fergusonii	0	Escherichia fergusonii
Exiguobacterium acetylicum	0	Exiguobacterium acetylicum
Exiguobacterium alkaliphilum	0	Exiguobacterium alkaliphilum
Faecalibacterium duncaniae	0	Faecalibacterium duncaniae
Ferribacterium limneticum	0	Ferribacterium limneticum
Ferruginibacter lapsinanis	0	Ferruginibacter lapsinanis
Flagellatimonas centrodinii	0	Flagellatimonas centrodinii
Flavobacterium commune	0	Flavobacterium commune
Flavobacterium faecale	0	Flavobacterium faecale
Flavobacterium inviolabile	0	Flavobacterium inviolabile
Flavobacterium panici	0	Flavobacterium panici
Flavobacterium psychrophilum	0	Flavobacterium psychrophilum
Fluviibacter phosphoraccumulans	0	Fluviibacter phosphoraccumulans
Frankia casuarinae	0	Frankia casuarinae
Frankia inefficax	0	Frankia inefficax
Frigidibacter mobilis	0	Frigidibacter mobilis
Fusarium fujikuroi	0	Fusarium fujikuroi
Fusarium graminearum	0	Fusarium graminearum
Fusarium venenatum	0	Fusarium venenatum
Fusarium verticillioides	0	Fusarium verticillioides
Fuscovulum blasticum	0	Fuscovulum blasticum
Fusobacterium canifelinum	0	Fusobacterium canifelinum
Fusobacterium nucleatum	0	Fusobacterium nucleatum
Fusobacterium pseudoperiodonticum	0	Fusobacterium pseudoperiodonticum
Gemella haemolysans	0	Gemella haemolysans
Gemella morbillorum	0	Gemella morbillorum
Gemella sanguinis	0	Gemella sanguinis
Gemmobacter fulva	0	Gemmobacter fulva
Geobacillus kaustophilus	0	Geobacillus kaustophilus
Geobacillus subterraneus	0	Geobacillus subterraneus
Geobacillus virus E2	0	Geobacillus virus E2
Geobacillus virus E3	0	Geobacillus virus E3
Geobacillus zalihae	0	Geobacillus zalihae
Geodermatophilus obscurus	0	Geodermatophilus obscurus
Georgenia faecalis	0	Georgenia faecalis
Georgenia wutianyii	0	Georgenia wutianyii
Georgenia yuyongxinii	0	Georgenia yuyongxinii
Gephyromycinifex aptenodytis	0	Gephyromycinifex aptenodytis
Glutamicibacter creatinolyticus	0	Glutamicibacter creatinolyticus
Glutamicibacter halophytocola	0	Glutamicibacter halophytocola
Glutamicibacter protophormiae	0	Glutamicibacter protophormiae
Gordonia bronchialis	0	Gordonia bronchialis
Gordonia hongkongensis	0	Gordonia hongkongensis
Gordonia otitidis	0	Gordonia otitidis
Gordonia polyisoprenivorans	0	Gordonia polyisoprenivorans
Gordonia pseudamarae	0	Gordonia pseudamarae
Granulicatella adiacens	0	Granulicatella adiacens
Gryllotalpicola protaetiae	0	Gryllotalpicola protaetiae
Haematobacter massiliensis	0	Haematobacter massiliensis
Haemophilus aegyptius	0	Haemophilus aegyptius
Haemophilus influenzae	0	Haemophilus influenzae
Haemophilus pittmaniae	0	Haemophilus pittmaniae
Hartmannibacter diazotrophicus	0	Hartmannibacter diazotrophicus
Hathewaya histolytica	0	Hathewaya histolytica
Herbaspirillum huttiense	0	Herbaspirillum huttiense
Herbaspirillum robiniae	0	Herbaspirillum robiniae
Herminiimonas arsenitoxidans	0	Herminiimonas arsenitoxidans
Hoylesella enoeca	0	Hoylesella enoeca
Hoyosella subflava	0	Hoyosella subflava
Humibacter ginsenosidimutans	0	Humibacter ginsenosidimutans
Hydrogenophaga crassostreae	0	Hydrogenophaga crassostreae
Hydrogenophaga crocea	0	Hydrogenophaga crocea
Hydrogenophilus thermoluteolus	0	Hydrogenophilus thermoluteolus
Hymenobacter monticola	0	Hymenobacter monticola
Hymenobacter radiodurans	0	Hymenobacter radiodurans
Hymenobacter swuensis	0	Hymenobacter swuensis
Hymenobacter tibetensis	0	Hymenobacter tibetensis
Ideonella dechloratans	0	Ideonella dechloratans
Ilumatobacter coccineus	0	Ilumatobacter coccineus
Immundisolibacter cernigliae	0	Immundisolibacter cernigliae
Inhella inkyongensis	0	Inhella inkyongensis
Intrasporangium calvum	0	Intrasporangium calvum
Isoptericola dokdonensis	0	Isoptericola dokdonensis
Janibacter indicus	0	Janibacter indicus
Janibacter melonis	0	Janibacter melonis
Janthinobacterium agaricidamnosum	0	Janthinobacterium agaricidamnosum
Janthinobacterium lividum	0	Janthinobacterium lividum
Janthinobacterium svalbardensis	0	Janthinobacterium svalbardensis
Janthinobacterium tructae	0	Janthinobacterium tructae
Kaistella carnis	0	Kaistella carnis
Kaistella jeonii	0	Kaistella jeonii
Kazachstania naganishii	0	Kazachstania naganishii
Kineococcus radiotolerans	0	Kineococcus radiotolerans
Kingella oralis	0	Kingella oralis
Klebsiella huaxiensis	0	Klebsiella huaxiensis
Klebsiella michiganensis	0	Klebsiella michiganensis
Klebsiella oxytoca	0	Klebsiella oxytoca
Klebsiella pneumoniae	0	Klebsiella pneumoniae
Klebsiella variicola	0	Klebsiella variicola
Kluyveromyces lactis	0	Kluyveromyces lactis
Kluyveromyces marxianus	0	Kluyveromyces marxianus
Kocuria indica	0	Kocuria indica
Kosakonia cowanii	0	Kosakonia cowanii
Kosakonia pseudosacchari	0	Kosakonia pseudosacchari
Kovacikia minuta	0	Kovacikia minuta
Labilithrix luteola	0	Labilithrix luteola
Lachancea thermotolerans	0	Lachancea thermotolerans
Lachnoanaerobaculum umeaense	0	Lachnoanaerobaculum umeaense
Lacticaseibacillus paracasei	0	Lacticaseibacillus paracasei
Lactiplantibacillus plantarum	0	Lactiplantibacillus plantarum
Lactobacillus acidophilus	0	Lactobacillus acidophilus
Lactobacillus amylovorus	0	Lactobacillus amylovorus
Lactobacillus crispatus	0	Lactobacillus crispatus
Lactobacillus delbrueckii	0	Lactobacillus delbrueckii
Lactobacillus helsingborgensis	0	Lactobacillus helsingborgensis
Lactobacillus jensenii	0	Lactobacillus jensenii
Lactobacillus johnsonii	0	Lactobacillus johnsonii
Lactobacillus kefiranofaciens	0	Lactobacillus kefiranofaciens
Lactobacillus paragasseri	0	Lactobacillus paragasseri
Lactobacillus taiwanensis	0	Lactobacillus taiwanensis
Lactobacillus ultunensis	0	Lactobacillus ultunensis
Lactococcus cremoris	0	Lactococcus cremoris
Lactococcus lactis	0	Lactococcus lactis
Lancefieldella parvula	0	Lancefieldella parvula
Lautropia mirabilis	0	Lautropia mirabilis
Leclercia adecarboxylata	0	Leclercia adecarboxylata
Leifsonia xyli	0	Leifsonia xyli
Leptodesmis sichuanensis	0	Leptodesmis sichuanensis
Leptothrix cholodnii	0	Leptothrix cholodnii
Leptotrichia buccalis	0	Leptotrichia buccalis
Leptotrichia hongkongensis	0	Leptotrichia hongkongensis
Leptotrichia shahii	0	Leptotrichia shahii
Leucobacter triazinivorans	0	Leucobacter triazinivorans
Leuconostoc carnosum	0	Leuconostoc carnosum
Leuconostoc citreum	0	Leuconostoc citreum
Leuconostoc gelidum	0	Leuconostoc gelidum
Leuconostoc pseudomesenteroides	0	Leuconostoc pseudomesenteroides
Ligilactobacillus salivarius	0	Ligilactobacillus salivarius
Limosilactobacillus fermentum	0	Limosilactobacillus fermentum
Luteibacter rhizovicinus	0	Luteibacter rhizovicinus
Luteimicrobium xylanilyticum	0	Luteimicrobium xylanilyticum
Luteimonas chenhongjianii	0	Luteimonas chenhongjianii
Luteimonas granuli	0	Luteimonas granuli
Luteipulveratus mongoliensis	0	Luteipulveratus mongoliensis
Luteitalea pratensis	0	Luteitalea pratensis
Lysinibacillus capsici	0	Lysinibacillus capsici
Lysobacter luteus	0	Lysobacter luteus
Lysobacter oculi	0	Lysobacter oculi
Malassezia restricta	0	Malassezia restricta
Marinomonas profundi	0	Marinomonas profundi
Marisediminicola antarctica	0	Marisediminicola antarctica
Massilia antarctica	0	Massilia antarctica
Massilia forsythiae	0	Massilia forsythiae
Massilia oculi	0	Massilia oculi
Massilia putida	0	Massilia putida
Megamonas funiformis	0	Megamonas funiformis
Megasphaera stantonii	0	Megasphaera stantonii
Melaminivora jejuensis	0	Melaminivora jejuensis
Mesorhizobium amorphae	0	Mesorhizobium amorphae
Mesorhizobium australicum	0	Mesorhizobium australicum
Mesorhizobium ciceri	0	Mesorhizobium ciceri
Mesorhizobium erdmanii	0	Mesorhizobium erdmanii
Mesorhizobium huakuii	0	Mesorhizobium huakuii
Mesorhizobium japonicum	0	Mesorhizobium japonicum
Mesorhizobium jarvisii	0	Mesorhizobium jarvisii
Mesorhizobium opportunistum	0	Mesorhizobium opportunistum
Mesorhizobium terrae	0	Mesorhizobium terrae
Metabacillus dongyingensis	0	Metabacillus dongyingensis
Methylobacterium durans	0	Methylobacterium durans
Methylobacterium indicum	0	Methylobacterium indicum
Methylobacterium nodulans	0	Methylobacterium nodulans
Methylobacterium organophilum	0	Methylobacterium organophilum
Methylobacterium oryzae	0	Methylobacterium oryzae
Methylobacterium radiodurans	0	Methylobacterium radiodurans
Methylococcus geothermalis	0	Methylococcus geothermalis
Methylocystis parvus	0	Methylocystis parvus
Methylorubrum extorquens	0	Methylorubrum extorquens
Methylorubrum populi	0	Methylorubrum populi
Methylotenera versatilis	0	Methylotenera versatilis
Methylovorus glucosotrophus	0	Methylovorus glucosotrophus
Microbacterium amylolyticum	0	Microbacterium amylolyticum
Microbacterium atlanticum	0	Microbacterium atlanticum
Microbacterium aurum	0	Microbacterium aurum
Microbacterium binotii	0	Microbacterium binotii
Microbacterium caowuchunii	0	Microbacterium caowuchunii
Microbacterium cremeum	0	Microbacterium cremeum
Microbacterium endophyticum	0	Microbacterium endophyticum
Microbacterium foliorum	0	Microbacterium foliorum
Microbacterium hominis	0	Microbacterium hominis
Microbacterium lemovicicum	0	Microbacterium lemovicicum
Microbacterium liquefaciens	0	Microbacterium liquefaciens
Microbacterium lushaniae	0	Microbacterium lushaniae
Microbacterium luteum	0	Microbacterium luteum
Microbacterium oleivorans	0	Microbacterium oleivorans
Microbacterium protaetiae	0	Microbacterium protaetiae
Microbacterium resistens	0	Microbacterium resistens
Microbacterium sediminis	0	Microbacterium sediminis
Microcella flavibacter	0	Microcella flavibacter
Micrococcus luteus	0	Micrococcus luteus
Micrococcus yunnanensis	0	Micrococcus yunnanensis
Microlunatus phosphovorus	0	Microlunatus phosphovorus
Microvirga ossetica	0	Microvirga ossetica
Mobiluncus curtisii	0	Mobiluncus curtisii
Moraxella cuniculi	0	Moraxella cuniculi
Moraxella nonliquefaciens	0	Moraxella nonliquefaciens
Morococcus cerebrosus	0	Morococcus cerebrosus
Mucilaginibacter daejeonensis	0	Mucilaginibacter daejeonensis
Mucilaginibacter ginsenosidivorax	0	Mucilaginibacter ginsenosidivorax
Murine leukemia virus	0	Murine leukemia virus
Mycetocola zhujimingii	0	Mycetocola zhujimingii
Mycobacterium paragordonae	0	Mycobacterium paragordonae
Mycobacterium parmense	0	Mycobacterium parmense
Mycobacteroides chelonae	0	Mycobacteroides chelonae
Mycolicibacterium gadium	0	Mycolicibacterium gadium
Mycolicibacterium mucogenicum	0	Mycolicibacterium mucogenicum
Mycolicibacterium phocaicum	0	Mycolicibacterium phocaicum
Mycolicibacterium thermoresistibile	0	Mycolicibacterium thermoresistibile
Nakamurella antarctica	0	Nakamurella antarctica
Nakamurella multipartita	0	Nakamurella multipartita
Nakaseomyces glabratus	0	Nakaseomyces glabratus
Neisseria elongata	0	Neisseria elongata
Neisseria flavescens	0	Neisseria flavescens
Neisseria macacae	0	Neisseria macacae
Neisseria sicca	0	Neisseria sicca
Neisseria subflava	0	Neisseria subflava
Neomicrococcus aestuarii	0	Neomicrococcus aestuarii
Neotabrizicola shimadae	0	Neotabrizicola shimadae
Nesterenkonia pannonica	0	Nesterenkonia pannonica
Niveibacterium microcysteis	0	Niveibacterium microcysteis
Nocardioides anomalus	0	Nocardioides anomalus
Nocardioides aquaticus	0	Nocardioides aquaticus
Nocardioides coralli	0	Nocardioides coralli
Nocardioides cynanchi	0	Nocardioides cynanchi
Nocardioides dokdonensis	0	Nocardioides dokdonensis
Nocardioides dongkuii	0	Nocardioides dongkuii
Nocardioides mesophilus	0	Nocardioides mesophilus
Nocardioides okcheonensis	0	Nocardioides okcheonensis
Nocardioides panacis	0	Nocardioides panacis
Nocardioides piscis	0	Nocardioides piscis
Nocardioides rotundus	0	Nocardioides rotundus
Nocardioides seonyuensis	0	Nocardioides seonyuensis
Nocardioides ungokensis	0	Nocardioides ungokensis
Nodularia sphaerocarpa	0	Nodularia sphaerocarpa
Nosocomiicoccus ampullae	0	Nosocomiicoccus ampullae
Nostoc sphaeroides	0	Nostoc sphaeroides
Novosphingobium aromaticivorans	0	Novosphingobium aromaticivorans
Novosphingobium decolorationis	0	Novosphingobium decolorationis
Novosphingobium ginsenosidimutans	0	Novosphingobium ginsenosidimutans
Novosphingobium pentaromativorans	0	Novosphingobium pentaromativorans
Occultella kanbiaonis	0	Occultella kanbiaonis
Ogataea parapolymorpha	0	Ogataea parapolymorpha
Ornithinimicrobium avium	0	Ornithinimicrobium avium
Ornithinimicrobium ciconiae	0	Ornithinimicrobium ciconiae
Ornithinimicrobium flavum	0	Ornithinimicrobium flavum
Ornithinimicrobium pratense	0	Ornithinimicrobium pratense
Orrella dioscoreae	0	Orrella dioscoreae
Orrella marina	0	Orrella marina
Oryzomicrobium terrae	0	Oryzomicrobium terrae
Oscillatoria acuminata	0	Oscillatoria acuminata
Oscillatoria nigro-viridis	0	Oscillatoria nigro-viridis
Ottowia oryzae	0	Ottowia oryzae
Ottowia testudinis	0	Ottowia testudinis
Oxynema aestuarii	0	Oxynema aestuarii
Paenarthrobacter nicotinovorans	0	Paenarthrobacter nicotinovorans
Paenibacillus naphthalenovorans	0	Paenibacillus naphthalenovorans
Pandoraea apista	0	Pandoraea apista
Pandoraea commovens	0	Pandoraea commovens
Pantoea agglomerans	0	Pantoea agglomerans
Pantoea dispersa	0	Pantoea dispersa
Pantoea eucalypti	0	Pantoea eucalypti
Paraburkholderia fungorum	0	Paraburkholderia fungorum
Paraburkholderia xenovorans	0	Paraburkholderia xenovorans
Paracoccus aminophilus	0	Paracoccus aminophilus
Paracoccus aminovorans	0	Paracoccus aminovorans
Paracoccus contaminans	0	Paracoccus contaminans
Paracoccus jeotgali	0	Paracoccus jeotgali
Paracoccus kondratievae	0	Paracoccus kondratievae
Paracoccus liaowanqingii	0	Paracoccus liaowanqingii
Paracoccus marcusii	0	Paracoccus marcusii
Paracoccus mutanolyticus	0	Paracoccus mutanolyticus
Paracoccus sanguinis	0	Paracoccus sanguinis
Paracoccus suum	0	Paracoccus suum
Paracoccus yeei	0	Paracoccus yeei
Paradevosia shaoguanensis	0	Paradevosia shaoguanensis
Parageobacillus thermoglucosidasius	0	Parageobacillus thermoglucosidasius
Parageobacillus toebii	0	Parageobacillus toebii
Paroceanicella profunda	0	Paroceanicella profunda
Parvimonas micra	0	Parvimonas micra
Pedobacter mucosus	0	Pedobacter mucosus
Pedobacter schmidteae	0	Pedobacter schmidteae
Pengzhenrongella sicca	0	Pengzhenrongella sicca
Penicillium oxalicum	0	Penicillium oxalicum
Peptacetobacter hiranonis	0	Peptacetobacter hiranonis
Phenylobacterium parvum	0	Phenylobacterium parvum
Phenylobacterium zucineum	0	Phenylobacterium zucineum
Phocaeicola coprophilus	0	Phocaeicola coprophilus
Phormidium yuhuli	0	Phormidium yuhuli
Phreatobacter stygius	0	Phreatobacter stygius
Phyllobacterium zundukense	0	Phyllobacterium zundukense
Phytobacter diazotrophicus	0	Phytobacter diazotrophicus
Phytobacter ursingii	0	Phytobacter ursingii
Pichia kudriavzevii	0	Pichia kudriavzevii
Pigmentiphaga aceris	0	Pigmentiphaga aceris
Planococcus halotolerans	0	Planococcus halotolerans
Pluralibacter gergoviae	0	Pluralibacter gergoviae
Polaromonas naphthalenivorans	0	Polaromonas naphthalenivorans
Polaromonas vacuolata	0	Polaromonas vacuolata
Polymorphum gilvum	0	Polymorphum gilvum
Pontibrevibacter nitratireducens	0	Pontibrevibacter nitratireducens
Porphyromonas asaccharolytica	0	Porphyromonas asaccharolytica
Porphyromonas cangingivalis	0	Porphyromonas cangingivalis
Porphyromonas gingivalis	0	Porphyromonas gingivalis
Prevotella bryantii	0	Prevotella bryantii
Prevotella copri	0	Prevotella copri
Prevotella dentalis	0	Prevotella dentalis
Prevotella denticola	0	Prevotella denticola
Prevotella fusca	0	Prevotella fusca
Prevotella histicola	0	Prevotella histicola
Prevotella intermedia	0	Prevotella intermedia
Prevotella jejuni	0	Prevotella jejuni
Prevotella melaninogenica	0	Prevotella melaninogenica
Prevotella nigrescens	0	Prevotella nigrescens
Prevotella oris	0	Prevotella oris
Prevotella veroralis	0	Prevotella veroralis
Priestia aryabhattai	0	Priestia aryabhattai
Propionibacterium acidifaciens	0	Propionibacterium acidifaciens
Propioniciclava coleopterorum	0	Propioniciclava coleopterorum
Protaetiibacter intestinalis	0	Protaetiibacter intestinalis
Protaetiibacter larvae	0	Protaetiibacter larvae
Pseudarthrobacter chlorophenolicus	0	Pseudarthrobacter chlorophenolicus
Pseudarthrobacter psychrotolerans	0	Pseudarthrobacter psychrotolerans
Pseudochrobactrum algeriensis	0	Pseudochrobactrum algeriensis
Pseudoduganella albidiflava	0	Pseudoduganella albidiflava
Pseudoduganella armeniaca	0	Pseudoduganella armeniaca
Pseudoduganella flava	0	Pseudoduganella flava
Pseudoduganella plicata	0	Pseudoduganella plicata
Pseudoduganella umbonata	0	Pseudoduganella umbonata
Pseudohongiella spirulinae	0	Pseudohongiella spirulinae
Pseudomonas aeruginosa	0	Pseudomonas aeruginosa
Pseudomonas alkylphenolica	0	Pseudomonas alkylphenolica
Pseudomonas allokribbensis	0	Pseudomonas allokribbensis
Pseudomonas anuradhapurensis	0	Pseudomonas anuradhapurensis
Pseudomonas asgharzadehiana	0	Pseudomonas asgharzadehiana
Pseudomonas atacamensis	0	Pseudomonas atacamensis
Pseudomonas azerbaijanoriens	0	Pseudomonas azerbaijanoriens
Pseudomonas campi	0	Pseudomonas campi
Pseudomonas chlororaphis	0	Pseudomonas chlororaphis
Pseudomonas citronellolis	0	Pseudomonas citronellolis
Pseudomonas donghuensis	0	Pseudomonas donghuensis
Pseudomonas entomophila	0	Pseudomonas entomophila
Pseudomonas eucalypticola	0	Pseudomonas eucalypticola
Pseudomonas fakonensis	0	Pseudomonas fakonensis
Pseudomonas furukawaii	0	Pseudomonas furukawaii
Pseudomonas germanica	0	Pseudomonas germanica
Pseudomonas glycinae	0	Pseudomonas glycinae
Pseudomonas iranensis	0	Pseudomonas iranensis
Pseudomonas juntendi	0	Pseudomonas juntendi
Pseudomonas khazarica	0	Pseudomonas khazarica
Pseudomonas knackmussii	0	Pseudomonas knackmussii
Pseudomonas lalkuanensis	0	Pseudomonas lalkuanensis
Pseudomonas lundensis	0	Pseudomonas lundensis
Pseudomonas lurida	0	Pseudomonas lurida
Pseudomonas mandelii	0	Pseudomonas mandelii
Pseudomonas maumuensis	0	Pseudomonas maumuensis
Pseudomonas monsensis	0	Pseudomonas monsensis
Pseudomonas monteilii	0	Pseudomonas monteilii
Pseudomonas multiresinivorans	0	Pseudomonas multiresinivorans
Pseudomonas muyukensis	0	Pseudomonas muyukensis
Pseudomonas oleovorans	0	Pseudomonas oleovorans
Pseudomonas orientalis	0	Pseudomonas orientalis
Pseudomonas oryziphila	0	Pseudomonas oryziphila
Pseudomonas otitidis	0	Pseudomonas otitidis
Pseudomonas pergaminensis	0	Pseudomonas pergaminensis
Pseudomonas phenolilytica	0	Pseudomonas phenolilytica
Pseudomonas phragmitis	0	Pseudomonas phragmitis
Pseudomonas plecoglossicida	0	Pseudomonas plecoglossicida
Pseudomonas promysalinigenes	0	Pseudomonas promysalinigenes
Pseudomonas protegens	0	Pseudomonas protegens
Pseudomonas psychrophila	0	Pseudomonas psychrophila
Pseudomonas putida	0	Pseudomonas putida
Pseudomonas rhizosphaerae	0	Pseudomonas rhizosphaerae
Pseudomonas rhodesiae	0	Pseudomonas rhodesiae
Pseudomonas salmasensis	0	Pseudomonas salmasensis
Pseudomonas sessilinigenes	0	Pseudomonas sessilinigenes
Pseudomonas shahriarae	0	Pseudomonas shahriarae
Pseudomonas shirazica	0	Pseudomonas shirazica
Pseudomonas sichuanensis	0	Pseudomonas sichuanensis
Pseudomonas silesiensis	0	Pseudomonas silesiensis
Pseudomonas siliginis	0	Pseudomonas siliginis
Pseudomonas simiae	0	Pseudomonas simiae
Pseudomonas soli	0	Pseudomonas soli
Pseudomonas synxantha	0	Pseudomonas synxantha
Pseudomonas syringae group genomosp. 3	0	Pseudomonas syringae group genomosp. 3
Pseudomonas tensinigenes	0	Pseudomonas tensinigenes
Pseudomonas tohonis	0	Pseudomonas tohonis
Pseudomonas tremae	0	Pseudomonas tremae
Pseudomonas tritici	0	Pseudomonas tritici
Pseudomonas tructae	0	Pseudomonas tructae
Pseudomonas umsongensis	0	Pseudomonas umsongensis
Pseudomonas vanderleydeniana	0	Pseudomonas vanderleydeniana
Pseudomonas veronii	0	Pseudomonas veronii
Pseudomonas viridiflava	0	Pseudomonas viridiflava
Pseudomonas wenzhouensis	0	Pseudomonas wenzhouensis
Pseudomonas xantholysinigenes	0	Pseudomonas xantholysinigenes
Pseudomonas xanthosomae	0	Pseudomonas xanthosomae
Pseudomonas yamanorum	0	Pseudomonas yamanorum
Pseudomonas zarinae	0	Pseudomonas zarinae
Pseudomonas zeae	0	Pseudomonas zeae
Pseudonocardia autotrophica	0	Pseudonocardia autotrophica
Pseudonocardia broussonetiae	0	Pseudonocardia broussonetiae
Pseudoprevotella muciniphila	0	Pseudoprevotella muciniphila
Pseudorhizobium flavum	0	Pseudorhizobium flavum
Pseudorhodoplanes sinuspersici	0	Pseudorhodoplanes sinuspersici
Pseudoxanthomonas daejeonensis	0	Pseudoxanthomonas daejeonensis
Pseudoxanthomonas mexicana	0	Pseudoxanthomonas mexicana
Pseudoxanthomonas spadix	0	Pseudoxanthomonas spadix
Psychrobacter alimentarius	0	Psychrobacter alimentarius
Psychrobacter arcticus	0	Psychrobacter arcticus
Psychrobacter arenosus	0	Psychrobacter arenosus
Psychrobacter urativorans	0	Psychrobacter urativorans
Psychromicrobium lacuslunae	0	Psychromicrobium lacuslunae
Puccinia striiformis	0	Puccinia striiformis
Pulveribacter suum	0	Pulveribacter suum
Qipengyuania flava	0	Qipengyuania flava
Qipengyuania sediminis	0	Qipengyuania sediminis
Rahnella aceris	0	Rahnella aceris
Rahnella victoriana	0	Rahnella victoriana
Ralstonia mannitolilytica	0	Ralstonia mannitolilytica
Ralstonia pseudosolanacearum	0	Ralstonia pseudosolanacearum
Ralstonia syzygii	0	Ralstonia syzygii
Ramlibacter tataouinensis	0	Ramlibacter tataouinensis
Raoultella electrica	0	Raoultella electrica
Raoultella planticola	0	Raoultella planticola
Rathayibacter festucae	0	Rathayibacter festucae
Rheinheimera mangrovi	0	Rheinheimera mangrovi
Rhizobacter gummiphilus	0	Rhizobacter gummiphilus
Rhizobium daejeonense	0	Rhizobium daejeonense
Rhizobium pseudoryzae	0	Rhizobium pseudoryzae
Rhizobium pusense	0	Rhizobium pusense
Rhizorhabdus dicambivorans	0	Rhizorhabdus dicambivorans
Rhizorhabdus phycosphaerae	0	Rhizorhabdus phycosphaerae
Rhodobacter capsulatus	0	Rhodobacter capsulatus
Rhodococcus erythropolis	0	Rhodococcus erythropolis
Rhodococcus qingshengii	0	Rhodococcus qingshengii
Rhodoferax antarcticus	0	Rhodoferax antarcticus
Rhodoferax aquaticus	0	Rhodoferax aquaticus
Rhodoferax ferrireducens	0	Rhodoferax ferrireducens
Rhodoferax saidenbachensis	0	Rhodoferax saidenbachensis
Rhodoferax sediminis	0	Rhodoferax sediminis
Rhodopseudomonas boonkerdii	0	Rhodopseudomonas boonkerdii
Rhodopseudomonas palustris	0	Rhodopseudomonas palustris
Rhodovastum atsumiense	0	Rhodovastum atsumiense
Richelia sinica	0	Richelia sinica
Rippkaea orientalis	0	Rippkaea orientalis
Roseateles depolymerans	0	Roseateles depolymerans
Roseburia hominis	0	Roseburia hominis
Roseburia intestinalis	0	Roseburia intestinalis
Roseococcus microcysteis	0	Roseococcus microcysteis
Roseomonas gilardii	0	Roseomonas gilardii
Roseomonas haemaphysalidis	0	Roseomonas haemaphysalidis
Roseomonas marmotae	0	Roseomonas marmotae
Roseomonas mucosa	0	Roseomonas mucosa
Rothia aeria	0	Rothia aeria
Rothia amarae	0	Rothia amarae
Rothia dentocariosa	0	Rothia dentocariosa
Rothia nasimurium	0	Rothia nasimurium
Rothia terrae	0	Rothia terrae
Ruania zhangjianzhongii	0	Ruania zhangjianzhongii
Rugosibacter aromaticivorans	0	Rugosibacter aromaticivorans
Saccharomonospora viridis	0	Saccharomonospora viridis
Saccharomyces cerevisiae	0	Saccharomyces cerevisiae
Saccharomycodes ludwigii	0	Saccharomycodes ludwigii
Saccharopolyspora gregorii	0	Saccharopolyspora gregorii
Saccharothrix syringae	0	Saccharothrix syringae
Salinicoccus halodurans	0	Salinicoccus halodurans
Sanguibacter keddieii	0	Sanguibacter keddieii
Schaalia meyeri	0	Schaalia meyeri
Scheffersomyces stipitis	0	Scheffersomyces stipitis
Schizosaccharomyces pombe	0	Schizosaccharomyces pombe
Sediminicoccus rosea	0	Sediminicoccus rosea
Serinicoccus chungangensis	0	Serinicoccus chungangensis
Serinicoccus hydrothermalis	0	Serinicoccus hydrothermalis
Serpentinimonas raichei	0	Serpentinimonas raichei
Serratia fonticola	0	Serratia fonticola
Serratia liquefaciens	0	Serratia liquefaciens
Serratia quinivorans	0	Serratia quinivorans
Shewanella xiamenensis	0	Shewanella xiamenensis
Shigella dysenteriae	0	Shigella dysenteriae
Shinella zoogloeoides	0	Shinella zoogloeoides
Silicimonas algicola	0	Silicimonas algicola
Simplicispira suum	0	Simplicispira suum
Skermanella rosea	0	Skermanella rosea
Snodgrassella alvi	0	Snodgrassella alvi
Sphaerotilus sulfidivorans	0	Sphaerotilus sulfidivorans
Sphingobacterium multivorum	0	Sphingobacterium multivorum
Sphingobacterium spiritivorum	0	Sphingobacterium spiritivorum
Sphingobium amiense	0	Sphingobium amiense
Sphingobium cloacae	0	Sphingobium cloacae
Sphingobium indicum	0	Sphingobium indicum
Sphingobium phenoxybenzoativorans	0	Sphingobium phenoxybenzoativorans
Sphingobium xenophagum	0	Sphingobium xenophagum
Sphingobium yanoikuyae	0	Sphingobium yanoikuyae
Sphingomonas aliaeris	0	Sphingomonas aliaeris
Sphingomonas alpina	0	Sphingomonas alpina
Sphingomonas daechungensis	0	Sphingomonas daechungensis
Sphingomonas ginsengisoli An et al. 2013	0	Sphingomonas ginsengisoli An et al. 2013
Sphingomonas hengshuiensis	0	Sphingomonas hengshuiensis
Sphingomonas koreensis	0	Sphingomonas koreensis
Sphingomonas lacunae	0	Sphingomonas lacunae
Sphingomonas morindae	0	Sphingomonas morindae
Sphingomonas paeninsulae	0	Sphingomonas paeninsulae
Sphingomonas panacisoli	0	Sphingomonas panacisoli
Sphingomonas paucimobilis	0	Sphingomonas paucimobilis
Sphingomonas piscis	0	Sphingomonas piscis
Sphingomonas psychrotolerans	0	Sphingomonas psychrotolerans
Sphingomonas radiodurans	0	Sphingomonas radiodurans
Sphingomonas rhizophila	0	Sphingomonas rhizophila
Sphingomonas sabuli	0	Sphingomonas sabuli
Sphingomonas sediminicola	0	Sphingomonas sediminicola
Sphingomonas sinipercae	0	Sphingomonas sinipercae
Sphingomonas suaedae	0	Sphingomonas suaedae
Sphingomonas taxi	0	Sphingomonas taxi
Sphingomonas xanthus	0	Sphingomonas xanthus
Sphingopyxis alaskensis	0	Sphingopyxis alaskensis
Sphingopyxis fribergensis	0	Sphingopyxis fribergensis
Sphingosinithalassobacter tenebrarum	0	Sphingosinithalassobacter tenebrarum
Spirosoma pollinicola	0	Spirosoma pollinicola
Stanieria cyanosphaera	0	Stanieria cyanosphaera
Staphylococcus aureus	0	Staphylococcus aureus
Staphylococcus auricularis	0	Staphylococcus auricularis
Staphylococcus caprae	0	Staphylococcus caprae
Staphylococcus debuckii	0	Staphylococcus debuckii
Staphylococcus epidermidis	0	Staphylococcus epidermidis
Staphylococcus haemolyticus	0	Staphylococcus haemolyticus
Staphylococcus hominis	0	Staphylococcus hominis
Staphylococcus nepalensis	0	Staphylococcus nepalensis
Staphylococcus pasteuri	0	Staphylococcus pasteuri
Staphylococcus pettenkoferi	0	Staphylococcus pettenkoferi
Staphylococcus saprophyticus	0	Staphylococcus saprophyticus
Staphylococcus simiae	0	Staphylococcus simiae
Staphylococcus warneri	0	Staphylococcus warneri
Staphylococcus xylosus	0	Staphylococcus xylosus
Stenotrophomonas acidaminiphila	0	Stenotrophomonas acidaminiphila
Stenotrophomonas indicatrix	0	Stenotrophomonas indicatrix
Steroidobacter denitrificans	0	Steroidobacter denitrificans
Streptococcus anginosus	0	Streptococcus anginosus
Streptococcus australis	0	Streptococcus australis
Streptococcus cristatus	0	Streptococcus cristatus
Streptococcus gordonii	0	Streptococcus gordonii
Streptococcus gwangjuense	0	Streptococcus gwangjuense
Streptococcus infantarius	0	Streptococcus infantarius
Streptococcus intermedius	0	Streptococcus intermedius
Streptococcus koreensis	0	Streptococcus koreensis
Streptococcus lactarius	0	Streptococcus lactarius
Streptococcus lutetiensis	0	Streptococcus lutetiensis
Streptococcus mutans	0	Streptococcus mutans
Streptococcus oralis	0	Streptococcus oralis
Streptococcus parasuis	0	Streptococcus parasuis
Streptococcus pseudopneumoniae	0	Streptococcus pseudopneumoniae
Streptococcus pseudoporcinus	0	Streptococcus pseudoporcinus
Streptococcus respiraculi	0	Streptococcus respiraculi
Streptococcus sobrinus	0	Streptococcus sobrinus
Streptococcus thermophilus	0	Streptococcus thermophilus
Stutzerimonas degradans	0	Stutzerimonas degradans
Stutzerimonas frequens	0	Stutzerimonas frequens
Stutzerimonas kunmingensis	0	Stutzerimonas kunmingensis
Stutzerimonas stutzeri	0	Stutzerimonas stutzeri
Sugiyamaella lignohabitans	0	Sugiyamaella lignohabitans
Suicoccus acidiformans	0	Suicoccus acidiformans
Sulfuritortus calidifontis	0	Sulfuritortus calidifontis
Sulfurivermis fontis	0	Sulfurivermis fontis
Synechococcus elongatus	0	Synechococcus elongatus
Tabrizicola piscis	0	Tabrizicola piscis
Tannerella forsythia	0	Tannerella forsythia
Tardibacter chloracetimidivorans	0	Tardibacter chloracetimidivorans
Tardiphaga robiniae	0	Tardiphaga robiniae
Tepidimonas taiwanensis	0	Tepidimonas taiwanensis
Teredinibacter purpureus	0	Teredinibacter purpureus
Terrihabitans soli	0	Terrihabitans soli
Tessaracoccus aquimaris	0	Tessaracoccus aquimaris
Tessaracoccus defluvii	0	Tessaracoccus defluvii
Tessaracoccus flavus	0	Tessaracoccus flavus
Tessaracoccus lapidicaptus	0	Tessaracoccus lapidicaptus
Tessaracoccus timonensis	0	Tessaracoccus timonensis
Tetrapisispora blattae	0	Tetrapisispora blattae
Thauera aromatica	0	Thauera aromatica
Thauera chlorobenzoica	0	Thauera chlorobenzoica
Thauera humireducens	0	Thauera humireducens
Thermoanaerobacterium thermosaccharolyticum	0	Thermoanaerobacterium thermosaccharolyticum
Thermoleptolyngbya sichuanensis	0	Thermoleptolyngbya sichuanensis
Thermomonas brevis	0	Thermomonas brevis
Thermus aquaticus	0	Thermus aquaticus
Thermus brockianus	0	Thermus brockianus
Thermus caldilimi	0	Thermus caldilimi
Thermus parvatiensis	0	Thermus parvatiensis
Thioalkalivibrio sulfidiphilus	0	Thioalkalivibrio sulfidiphilus
Tistrella mobilis	0	Tistrella mobilis
Tolumonas auensis	0	Tolumonas auensis
Trichormus variabilis	0	Trichormus variabilis
Truepera radiovictrix	0	Truepera radiovictrix
Tsukamurella paurometabola	0	Tsukamurella paurometabola
Undibacterium parvum	0	Undibacterium parvum
Ustilago maydis	0	Ustilago maydis
Variibacter gotjawalensis	0	Variibacter gotjawalensis
Veillonella nakazawae	0	Veillonella nakazawae
Veillonella parvula	0	Veillonella parvula
Veillonella rodentium	0	Veillonella rodentium
Verminephrobacter eiseniae	0	Verminephrobacter eiseniae
Vitreoscilla filiformis	0	Vitreoscilla filiformis
Weissella confusa	0	Weissella confusa
Weizmannia coagulans	0	Weizmannia coagulans
Xanthobacter dioxanivorans	0	Xanthobacter dioxanivorans
Xanthomonas arboricola	0	Xanthomonas arboricola
Xanthomonas campestris	0	Xanthomonas campestris
Xanthomonas citri	0	Xanthomonas citri
Xanthomonas euroxanthea	0	Xanthomonas euroxanthea
Xanthomonas euvesicatoria	0	Xanthomonas euvesicatoria
Xanthomonas fragariae	0	Xanthomonas fragariae
Xanthomonas hortorum	0	Xanthomonas hortorum
Xanthomonas hyacinthi	0	Xanthomonas hyacinthi
Xanthomonas hydrangeae	0	Xanthomonas hydrangeae
Xanthomonas prunicola	0	Xanthomonas prunicola
Xanthomonas theicola	0	Xanthomonas theicola
Xylophilus rhododendri	0	Xylophilus rhododendri
Zygotorulaspora mrakii	0	Zygotorulaspora mrakii
Zymomonas mobilis	0	Zymomonas mobilis
[Mycobacterium] stephanolepidis	0	[Mycobacterium] stephanolepidis
[Ruminococcus] gnavus	0	[Ruminococcus] gnavus
Aureimonas populi	0	Aureimonas populi
Bifidobacterium subtile	0	Bifidobacterium subtile
Brachybacterium kimchii	0	Brachybacterium kimchii
Flavisolibacter ginsenosidimutans	0	Flavisolibacter ginsenosidimutans
Hymenobacter sedentarius	0	Hymenobacter sedentarius
Lachnoclostridium phocaeense	0	Lachnoclostridium phocaeense
Massilia violaceinigra	0	Massilia violaceinigra
Microbacterium paludicola	0	Microbacterium paludicola
Mycolicibacterium madagascariense	0	Mycolicibacterium madagascariense
Pantoea stewartii	0	Pantoea stewartii
Raineyella fluvialis	0	Raineyella fluvialis
Staphylococcus schweitzeri	0	Staphylococcus schweitzeri
Streptomyces gilvosporeus	0	Streptomyces gilvosporeus
Subdoligranulum variabile	0	Subdoligranulum variabile
Chivirus iEPS5	0	Chivirus iEPS5
[Ochrobactrum] quorumnocens	0	[Ochrobactrum] quorumnocens
Anoxybacillus caldiproteolyticus	0	Anoxybacillus caldiproteolyticus
Aquisphaera giovannonii	0	Aquisphaera giovannonii
Aurantiacibacter atlanticus	0	Aurantiacibacter atlanticus
Brachybacterium avium	0	Brachybacterium avium
Bradyrhizobium oligotrophicum	0	Bradyrhizobium oligotrophicum
Brevibacterium oceani	0	Brevibacterium oceani
Caulobacter henricii	0	Caulobacter henricii
Cellulomonas iranensis	0	Cellulomonas iranensis
Cnuibacter physcomitrellae	0	Cnuibacter physcomitrellae
Corynebacterium doosanense	0	Corynebacterium doosanense
Deinococcus puniceus	0	Deinococcus puniceus
Enterobacter huaxiensis	0	Enterobacter huaxiensis
Erythrobacter mangrovi	0	Erythrobacter mangrovi
Ezakiella massiliensis	0	Ezakiella massiliensis
Fenollaria massiliensis	0	Fenollaria massiliensis
Flavobacterium nackdongense	0	Flavobacterium nackdongense
Glutamicibacter nicotianae	0	Glutamicibacter nicotianae
Hankyongella ginsenosidimutans	0	Hankyongella ginsenosidimutans
Herbaspirillum hiltneri	0	Herbaspirillum hiltneri
Herbaspirillum seropedicae	0	Herbaspirillum seropedicae
Hymenobacter nivis	0	Hymenobacter nivis
Ignavigranum ruoffiae	0	Ignavigranum ruoffiae
Jeotgalibaca porci	0	Jeotgalibaca porci
Klebsiella quasipneumoniae	0	Klebsiella quasipneumoniae
Lactococcus paracarnosus	0	Lactococcus paracarnosus
Leptolyngbya boryana	0	Leptolyngbya boryana
Leptotrichia wadei	0	Leptotrichia wadei
Leucobacter denitrificans	0	Leucobacter denitrificans
Lysobacter helvus	0	Lysobacter helvus
Meiothermus taiwanensis	0	Meiothermus taiwanensis
Metabacillus sediminilitoris	0	Metabacillus sediminilitoris
Methylocaldum marinum	0	Methylocaldum marinum
Microbacterium wangchenii	0	Microbacterium wangchenii
Miniphocaeibacter halophilus	0	Miniphocaeibacter halophilus
Mycetocola spongiae	0	Mycetocola spongiae
Mycobacteroides immunogenum	0	Mycobacteroides immunogenum
Mycobacteroides salmoniphilum	0	Mycobacteroides salmoniphilum
Mycolicibacterium gilvum	0	Mycolicibacterium gilvum
Mycolicibacterium sediminis	0	Mycolicibacterium sediminis
Neisseria bacilliformis	0	Neisseria bacilliformis
Panacibacter ginsenosidivorans	0	Panacibacter ginsenosidivorans
Pectobacterium carotovorum	0	Pectobacterium carotovorum
Planococcus glaciei	0	Planococcus glaciei
Pseudomonas cichorii	0	Pseudomonas cichorii
Quatrionicoccus australiensis	0	Quatrionicoccus australiensis
Renibacterium salmoninarum	0	Renibacterium salmoninarum
Ruania halotolerans	0	Ruania halotolerans
Ruminococcus bicirculans	0	Ruminococcus bicirculans
Scardovia inopinata	0	Scardovia inopinata
Shinella oryzae	0	Shinella oryzae
Singulisphaera acidiphila	0	Singulisphaera acidiphila
Spirosoma rigui	0	Spirosoma rigui
Staphylococcus lugdunensis	0	Staphylococcus lugdunensis
Torulaspora globosa	0	Torulaspora globosa
Turicibacter bilis	0	Turicibacter bilis
Vibrio rumoiensis	0	Vibrio rumoiensis
Xanthomonas translucens	0	Xanthomonas translucens
Zygosaccharomyces rouxii	0	Zygosaccharomyces rouxii
cyanobacterium endosymbiont of Rhopalodia gibberula	0	cyanobacterium endosymbiont of Rhopalodia gibberula
Actinomyces trachealis	0	Actinomyces trachealis
Amylolactobacillus amylophilus	0	Amylolactobacillus amylophilus
Aureimonas mangrovi	0	Aureimonas mangrovi
Bacillus smithii	0	Bacillus smithii
Bacillus subtilis	0	Bacillus subtilis
Burkholderia savannae	0	Burkholderia savannae
Candidatus Methylopumilus turicensis	0	Candidatus Methylopumilus turicensis
Chryseobacterium nakagawai	0	Chryseobacterium nakagawai
Clostridium felsineum	0	Clostridium felsineum
Collinsella aerofaciens	0	Collinsella aerofaciens
Eremothecium gossypii	0	Eremothecium gossypii
Gordonia amicalis	0	Gordonia amicalis
Hafnia paralvei	0	Hafnia paralvei
Halothiobacillus neapolitanus	0	Halothiobacillus neapolitanus
Hymenobacter jejuensis	0	Hymenobacter jejuensis
Lactobacillus apis	0	Lactobacillus apis
Leptotrichia hofstadii	0	Leptotrichia hofstadii
Methyloradius palustris	0	Methyloradius palustris
Moraxella bovis	0	Moraxella bovis
Moraxella nasovis	0	Moraxella nasovis
Mycobacterium doricum	0	Mycobacterium doricum
Neorhizobium galegae	0	Neorhizobium galegae
Pantoea deleyi	0	Pantoea deleyi
Peptoniphilus ivorii	0	Peptoniphilus ivorii
Peribacillus frigoritolerans	0	Peribacillus frigoritolerans
Pseudomonas ficuserectae	0	Pseudomonas ficuserectae
Pseudomonas gozinkensis	0	Pseudomonas gozinkensis
Pseudomonas kribbensis	0	Pseudomonas kribbensis
Pseudomonas syringae	0	Pseudomonas syringae
Rhizobium tropici	0	Rhizobium tropici
Schaalia cardiffensis	0	Schaalia cardiffensis
Selenomonas sputigena	0	Selenomonas sputigena
Sinsheimervirus phiX174	0	Sinsheimervirus phiX174
Akkermansia muciniphila	0	Akkermansia muciniphila
Alistipes communis	0	Alistipes communis
Alistipes dispar	0	Alistipes dispar
Alistipes megaguti	0	Alistipes megaguti
Amedibacterium intestinale	0	Amedibacterium intestinale
Anaerocolumna cellulosilytica	0	Anaerocolumna cellulosilytica
Anaerocolumna chitinilytica	0	Anaerocolumna chitinilytica
Anaerostipes caccae	0	Anaerostipes caccae
Anaerostipes rhamnosivorans	0	Anaerostipes rhamnosivorans
Anaerotignum propionicum	0	Anaerotignum propionicum
Anaerotruncus colihominis	0	Anaerotruncus colihominis
Bacteroides caecimuris	0	Bacteroides caecimuris
Bacteroides cellulosilyticus	0	Bacteroides cellulosilyticus
Bacteroides faecis	0	Bacteroides faecis
Bacteroides fragilis	0	Bacteroides fragilis
Bacteroides helcogenes	0	Bacteroides helcogenes
Bacteroides humanifaecis	0	Bacteroides humanifaecis
Bacteroides nordii	0	Bacteroides nordii
Bacteroides xylanisolvens	0	Bacteroides xylanisolvens
Bacteroides zhangwenhongii	0	Bacteroides zhangwenhongii
Barnesiella viscericola	0	Barnesiella viscericola
Bifidobacterium breve	0	Bifidobacterium breve
Bifidobacterium pseudocatenulatum	0	Bifidobacterium pseudocatenulatum
Bifidobacterium scardovii	0	Bifidobacterium scardovii
Blautia liquoris	0	Blautia liquoris
Blautia producta	0	Blautia producta
Blautia pseudococcoides	0	Blautia pseudococcoides
Butyricimonas virosa	0	Butyricimonas virosa
Caproicibacter fermentans	0	Caproicibacter fermentans
Caproicibacterium amylolyticum	0	Caproicibacterium amylolyticum
Caproicibacterium lactatifermentans	0	Caproicibacterium lactatifermentans
Cellulomonas fimi	0	Cellulomonas fimi
Christensenella minuta	0	Christensenella minuta
Clostridioides difficile	0	Clostridioides difficile
Clostridium chauvoei	0	Clostridium chauvoei
Clostridium septicum	0	Clostridium septicum
Collinsella stercoris	0	Collinsella stercoris
Coprobacter secundus	0	Coprobacter secundus
Coprococcus eutactus	0	Coprococcus eutactus
Corynebacterium liangguodongii	0	Corynebacterium liangguodongii
Eggerthella lenta	0	Eggerthella lenta
Enterocloster asparagiformis	0	Enterocloster asparagiformis
Erwinia persicina	0	Erwinia persicina
Escherichia albertii	0	Escherichia albertii
Ethanoligenens harbinense	0	Ethanoligenens harbinense
Faecalibacillus intestinalis	0	Faecalibacillus intestinalis
Klebsiella africana	0	Klebsiella africana
Lachnospira eligens	0	Lachnospira eligens
Lacrimispora saccharolytica	0	Lacrimispora saccharolytica
Longicatena caecimuris	0	Longicatena caecimuris
Massilistercora timonensis	0	Massilistercora timonensis
Megasphaera elsdenii	0	Megasphaera elsdenii
Methylovirgula ligni	0	Methylovirgula ligni
Morganella morganii	0	Morganella morganii
Novisyntrophococcus fermenticellae	0	Novisyntrophococcus fermenticellae
Paeniclostridium sordellii	0	Paeniclostridium sordellii
Parabacteroides goldsteinii	0	Parabacteroides goldsteinii
Paraprevotella xylaniphila	0	Paraprevotella xylaniphila
Phascolarctobacterium faecium	0	Phascolarctobacterium faecium
Pseudothauera hydrothermalis	0	Pseudothauera hydrothermalis
Qiania dongpingensis	0	Qiania dongpingensis
Riemerella anatipestifer	0	Riemerella anatipestifer
Ruminococcus albus	0	Ruminococcus albus
Ruminococcus bovis	0	Ruminococcus bovis
Ruminococcus gauvreauii	0	Ruminococcus gauvreauii
Simiaoa sunii	0	Simiaoa sunii
Solibaculum mannosilyticum	0	Solibaculum mannosilyticum
Sutterella megalosphaeroides	0	Sutterella megalosphaeroides
Sutterella wadsworthensis	0	Sutterella wadsworthensis
Thomasclavelia ramosa	0	Thomasclavelia ramosa
Vescimonas fastidiosa	0	Vescimonas fastidiosa
Wansuia hejianensis	0	Wansuia hejianensis
Wujia chipingensis	0	Wujia chipingensis
[Clostridium] colinum	0	[Clostridium] colinum
[Clostridium] scindens	0	[Clostridium] scindens
Acidipropionibacterium jensenii	0	Acidipropionibacterium jensenii
Acidithiobacillus thiooxidans	0	Acidithiobacillus thiooxidans
Actinobacillus equuli	0	Actinobacillus equuli
Actinocatenispora sera	0	Actinocatenispora sera
Actinomyces faecalis	0	Actinomyces faecalis
Actinomyces gaoshouyii	0	Actinomyces gaoshouyii
Actinomyces procaprae	0	Actinomyces procaprae
Actinomyces slackii	0	Actinomyces slackii
Advenella mimigardefordensis	0	Advenella mimigardefordensis
Aerococcus christensenii	0	Aerococcus christensenii
Aeromicrobium chenweiae	0	Aeromicrobium chenweiae
Aeromonas encheleia	0	Aeromonas encheleia
Agrobacterium rhizogenes	0	Agrobacterium rhizogenes
Agromyces archimandritae	0	Agromyces archimandritae
Agromyces aureus	0	Agromyces aureus
Agromyces badenianii	0	Agromyces badenianii
Agromyces marinus	0	Agromyces marinus
Alcanivorax borkumensis	0	Alcanivorax borkumensis
Alfalfa mosaic virus	0	Alfalfa mosaic virus
Anaerocolumna sedimenticola	0	Anaerocolumna sedimenticola
Anaerolinea thermophila	0	Anaerolinea thermophila
Aquibium microcysteis	0	Aquibium microcysteis
Aquicella siphonis	0	Aquicella siphonis
Arcanobacterium phocisimile	0	Arcanobacterium phocisimile
Arthrobacter jiangjiafuii	0	Arthrobacter jiangjiafuii
Aurantiacibacter gangjinensis	0	Aurantiacibacter gangjinensis
Azospirillum argentinense	0	Azospirillum argentinense
Azospirillum ramasamyi	0	Azospirillum ramasamyi
Azospirillum thiophilum	0	Azospirillum thiophilum
Azotobacter chroococcum	0	Azotobacter chroococcum
Azotobacter vinelandii	0	Azotobacter vinelandii
Bacillus amyloliquefaciens	0	Bacillus amyloliquefaciens
Bacillus anthracis	0	Bacillus anthracis
Bacillus inaquosorum	0	Bacillus inaquosorum
Bacillus mojavensis	0	Bacillus mojavensis
Bacillus rugosus	0	Bacillus rugosus
Bartonella kosoyi	0	Bartonella kosoyi
Beijerinckia indica	0	Beijerinckia indica
Bifidobacterium animalis	0	Bifidobacterium animalis
Bifidobacterium asteroides	0	Bifidobacterium asteroides
Bifidobacterium choerinum	0	Bifidobacterium choerinum
Blastochloris tepida	0	Blastochloris tepida
Bombilactobacillus bombi	0	Bombilactobacillus bombi
Bordetella avium	0	Bordetella avium
Bradyrhizobium icense	0	Bradyrhizobium icense
Brevibacillus brevis	0	Brevibacillus brevis
Brome mosaic virus	0	Brome mosaic virus
Buchnera aphidicola	0	Buchnera aphidicola
Burkholderia gladioli	0	Burkholderia gladioli
Burkholderia oklahomensis	0	Burkholderia oklahomensis
Buttiauxella agrestis	0	Buttiauxella agrestis
Buttiauxella ferragutiae	0	Buttiauxella ferragutiae
Caldicellulosiruptor changbaiensis	0	Caldicellulosiruptor changbaiensis
Caldicellulosiruptor obsidiansis	0	Caldicellulosiruptor obsidiansis
Caldicellulosiruptor owensensis	0	Caldicellulosiruptor owensensis
Caldichromatium japonicum	0	Caldichromatium japonicum
Campylobacter concisus	0	Campylobacter concisus
Candidatus Minimicrobia vallesae	0	Candidatus Minimicrobia vallesae
Candidatus Nanosynbacter featherlites	0	Candidatus Nanosynbacter featherlites
Candidatus Nitrotoga arctica	0	Candidatus Nitrotoga arctica
Candidatus Pantoea carbekii	0	Candidatus Pantoea carbekii
Candidatus Rhodoluna planktonica	0	Candidatus Rhodoluna planktonica
Candidatus Sodalis pierantonius	0	Candidatus Sodalis pierantonius
Candidatus Symbiobacter mobilis	0	Candidatus Symbiobacter mobilis
Capnocytophaga ochracea	0	Capnocytophaga ochracea
Capnocytophaga stomatis	0	Capnocytophaga stomatis
Cardinium endosymbiont of Sogatella furcifera	0	Cardinium endosymbiont of Sogatella furcifera
Casimicrobium huifangae	0	Casimicrobium huifangae
Cedecea lapagei	0	Cedecea lapagei
Cedecea neteri	0	Cedecea neteri
Chitinolyticbacter meiyuanensis	0	Chitinolyticbacter meiyuanensis
Chromobacterium phragmitis	0	Chromobacterium phragmitis
Chromobacterium rhizoryzae	0	Chromobacterium rhizoryzae
Chromobacterium vaccinii	0	Chromobacterium vaccinii
Chryseobacterium capnotolerans	0	Chryseobacterium capnotolerans
Chryseobacterium gallinarum	0	Chryseobacterium gallinarum
Chryseobacterium joostei	0	Chryseobacterium joostei
Chryseobacterium lactis	0	Chryseobacterium lactis
Chryseobacterium nepalense	0	Chryseobacterium nepalense
Chryseobacterium shandongense	0	Chryseobacterium shandongense
Ciceribacter thiooxidans	0	Ciceribacter thiooxidans
Citrobacter arsenatis	0	Citrobacter arsenatis
Citrobacter koseri	0	Citrobacter koseri
Citrobacter rodentium	0	Citrobacter rodentium
Citrobacter tructae	0	Citrobacter tructae
Clavibacter zhangzhiyongii	0	Clavibacter zhangzhiyongii
Clostridium bornimense	0	Clostridium bornimense
Clostridium cadaveris	0	Clostridium cadaveris
Clostridium estertheticum	0	Clostridium estertheticum
Clostridium gasigenes	0	Clostridium gasigenes
Clostridium manihotivorum	0	Clostridium manihotivorum
Clostridium thermarum	0	Clostridium thermarum
Collimonas arenae	0	Collimonas arenae
Corynebacterium anserum	0	Corynebacterium anserum
Corynebacterium argentoratense	0	Corynebacterium argentoratense
Corynebacterium crudilactis	0	Corynebacterium crudilactis
Corynebacterium cystitidis	0	Corynebacterium cystitidis
Corynebacterium glutamicum	0	Corynebacterium glutamicum
Corynebacterium occultum	0	Corynebacterium occultum
Corynebacterium silvaticum	0	Corynebacterium silvaticum
Corynebacterium urogenitale	0	Corynebacterium urogenitale
Coxiella burnetii	0	Coxiella burnetii
Cronobacter condimenti	0	Cronobacter condimenti
Cronobacter universalis	0	Cronobacter universalis
Cyanobium gracile	0	Cyanobium gracile
Cytophaga hutchinsonii	0	Cytophaga hutchinsonii
Dactylosporangium aurantiacum	0	Dactylosporangium aurantiacum
Dactylosporangium vinaceum	0	Dactylosporangium vinaceum
Deinococcus ficus	0	Deinococcus ficus
Dialister massiliensis	0	Dialister massiliensis
Dissulfurimicrobium hydrothermale	0	Dissulfurimicrobium hydrothermale
Dokdonella koreensis	0	Dokdonella koreensis
Dyella caseinilytica	0	Dyella caseinilytica
Dyella telluris	0	Dyella telluris
Effusibacillus dendaii	0	Effusibacillus dendaii
Eikenella exigua	0	Eikenella exigua
Elizabethkingia anophelis	0	Elizabethkingia anophelis
Escherichia virus DE3	0	Escherichia virus DE3
Ferrimonas lipolytica	0	Ferrimonas lipolytica
Flaviflexus salsibiostraticola	0	Flaviflexus salsibiostraticola
Flavihumibacter fluminis (ex Park et al. 2022)	0	Flavihumibacter fluminis (ex Park et al. 2022)
Flavihumibacter rivuli	0	Flavihumibacter rivuli
Flavisolibacter tropicus	0	Flavisolibacter tropicus
Flavobacterium kingsejongi	0	Flavobacterium kingsejongi
Frederiksenia canicola	0	Frederiksenia canicola
Gluconacetobacter diazotrophicus	0	Gluconacetobacter diazotrophicus
Gluconobacter sphaericus	0	Gluconobacter sphaericus
Gordonia alkanivorans	0	Gordonia alkanivorans
Gordonia amarae	0	Gordonia amarae
Gordonia insulae	0	Gordonia insulae
Gordonia jinghuaiqii	0	Gordonia jinghuaiqii
Gordonia zhaorongruii	0	Gordonia zhaorongruii
Halalkalibacterium halodurans	0	Halalkalibacterium halodurans
Helicobacter winghamensis	0	Helicobacter winghamensis
Human gammaherpesvirus 4	0	Human gammaherpesvirus 4
Inovirus M13	0	Inovirus M13
Iodobacter ciconiae	0	Iodobacter ciconiae
Jeotgalibaca arthritidis	0	Jeotgalibaca arthritidis
Kibdelosporangium phytohabitans	0	Kibdelosporangium phytohabitans
Kisquinquevirus KS5	0	Kisquinquevirus KS5
Kluyvera ascorbata	0	Kluyvera ascorbata
Kluyvera intermedia	0	Kluyvera intermedia
Kosakonia arachidis	0	Kosakonia arachidis
Kosakonia oryzae	0	Kosakonia oryzae
Kosakonia radicincitans	0	Kosakonia radicincitans
Kosakonia sacchari	0	Kosakonia sacchari
Kribbella flavida	0	Kribbella flavida
Lactiplantibacillus pentosus	0	Lactiplantibacillus pentosus
Lactobacillus acetotolerans	0	Lactobacillus acetotolerans
Lactobacillus intestinalis	0	Lactobacillus intestinalis
Lactobacillus kullabergensis	0	Lactobacillus kullabergensis
Lambdavirus lvO276	0	Lambdavirus lvO276
Leclercia pneumoniae	0	Leclercia pneumoniae
Legionella hackeliae	0	Legionella hackeliae
Legionella jordanis	0	Legionella jordanis
Lentilactobacillus parabuchneri	0	Lentilactobacillus parabuchneri
Leptothermofonsia sichuanensis	0	Leptothermofonsia sichuanensis
Leptotrichia trevisanii	0	Leptotrichia trevisanii
Leucobacter muris	0	Leucobacter muris
Ligilactobacillus acidipiscis	0	Ligilactobacillus acidipiscis
Ligilactobacillus agilis	0	Ligilactobacillus agilis
Ligilactobacillus murinus	0	Ligilactobacillus murinus
Limosilactobacillus pontis	0	Limosilactobacillus pontis
Luteibacter anthropi	0	Luteibacter anthropi
Lysinibacillus fusiformis	0	Lysinibacillus fusiformis
Lysobacter alkalisoli	0	Lysobacter alkalisoli
Lysobacter arenosi	0	Lysobacter arenosi
Lysobacter capsici	0	Lysobacter capsici
Lysobacter enzymogenes	0	Lysobacter enzymogenes
Lysobacter gummosus	0	Lysobacter gummosus
Lysobacter soli	0	Lysobacter soli
Macrococcus equipercicus	0	Macrococcus equipercicus
Magnetococcus marinus	0	Magnetococcus marinus
Magnetospirillum gryphiswaldense	0	Magnetospirillum gryphiswaldense
Mannheimia granulomatis	0	Mannheimia granulomatis
Mannheimia ovis	0	Mannheimia ovis
Marinobacterium georgiense	0	Marinobacterium georgiense
Marinomonas algicola	0	Marinomonas algicola
Mariprofundus ferrinatatus	0	Mariprofundus ferrinatatus
Methanocaldococcus jannaschii	0	Methanocaldococcus jannaschii
Methylocystis heyeri	0	Methylocystis heyeri
Methylotenera mobilis	0	Methylotenera mobilis
Microbacterium chengjingii	0	Microbacterium chengjingii
Micromonospora carbonacea	0	Micromonospora carbonacea
Micromonospora terminaliae	0	Micromonospora terminaliae
Moraxella catarrhalis	0	Moraxella catarrhalis
Moraxella ovis	0	Moraxella ovis
Mucilaginibacter gossypii	0	Mucilaginibacter gossypii
Mycobacterium senegalense	0	Mycobacterium senegalense
Mycobacteroides abscessus	0	Mycobacteroides abscessus
Mycobacteroides saopaulense	0	Mycobacteroides saopaulense
Mycolicibacterium aurum	0	Mycolicibacterium aurum
Mycolicibacterium farcinogenes	0	Mycolicibacterium farcinogenes
Mycolicibacterium hassiacum	0	Mycolicibacterium hassiacum
Mycolicibacterium neoaurum	0	Mycolicibacterium neoaurum
Mycolicibacterium vanbaalenii	0	Mycolicibacterium vanbaalenii
Myroides odoratimimus	0	Myroides odoratimimus
Naumovozyma dairenensis	0	Naumovozyma dairenensis
Neisseria gonorrhoeae	0	Neisseria gonorrhoeae
Neisseria lactamica	0	Neisseria lactamica
Neisseria zalophi	0	Neisseria zalophi
Niabella ginsenosidivorans	0	Niabella ginsenosidivorans
Nitrogeniibacter aestuarii	0	Nitrogeniibacter aestuarii
Nitrosomonas europaea	0	Nitrosomonas europaea
Nitrospirillum amazonense	0	Nitrospirillum amazonense
Nocardia brasiliensis	0	Nocardia brasiliensis
Nocardia farcinica	0	Nocardia farcinica
Nocardia iowensis	0	Nocardia iowensis
Nocardia otitidiscaviarum	0	Nocardia otitidiscaviarum
Nocardia terpenica	0	Nocardia terpenica
Nocardia wallacei	0	Nocardia wallacei
Nocardioides aromaticivorans	0	Nocardioides aromaticivorans
Nocardioides baekrokdamisoli	0	Nocardioides baekrokdamisoli
Nocardioides humi	0	Nocardioides humi
Nocardioides panacisoli	0	Nocardioides panacisoli
Nocardioides sambongensis	0	Nocardioides sambongensis
Otariodibacter oris	0	Otariodibacter oris
Paenibacillus graminis	0	Paenibacillus graminis
Paenibacillus protaetiae	0	Paenibacillus protaetiae
Paenisporosarcina cavernae	0	Paenisporosarcina cavernae
Pandoraea thiooxydans	0	Pandoraea thiooxydans
Paraburkholderia acidiphila	0	Paraburkholderia acidiphila
Paraburkholderia caribensis	0	Paraburkholderia caribensis
Paraburkholderia dokdonella	0	Paraburkholderia dokdonella
Paraburkholderia graminis	0	Paraburkholderia graminis
Paraburkholderia phenoliruptrix	0	Paraburkholderia phenoliruptrix
Paraburkholderia phymatum	0	Paraburkholderia phymatum
Paraburkholderia sprentiae	0	Paraburkholderia sprentiae
Paraburkholderia terricola	0	Paraburkholderia terricola
Paraburkholderia tropica	0	Paraburkholderia tropica
Paracoccus pantotrophus	0	Paracoccus pantotrophus
Paracoccus tegillarcae	0	Paracoccus tegillarcae
Paraflavitalea soli	0	Paraflavitalea soli
Parasphingorhabdus litoris	0	Parasphingorhabdus litoris
Parasynechococcus marenigrum	0	Parasynechococcus marenigrum
Parvibaculum lavamentivorans	0	Parvibaculum lavamentivorans
Pasteurella dagmatis	0	Pasteurella dagmatis
Pectobacterium brasiliense	0	Pectobacterium brasiliense
Pectobacterium punjabense	0	Pectobacterium punjabense
Pediococcus pentosaceus	0	Pediococcus pentosaceus
Pedobacter ginsengisoli	0	Pedobacter ginsengisoli
Pelagerythrobacter marensis	0	Pelagerythrobacter marensis
Pelagibacterium halotolerans	0	Pelagibacterium halotolerans
Petrimonas mucosa	0	Petrimonas mucosa
Photorhabdus asymbiotica	0	Photorhabdus asymbiotica
Phytohabitans flavus	0	Phytohabitans flavus
Planococcus kocurii	0	Planococcus kocurii
Planococcus lenghuensis	0	Planococcus lenghuensis
Plesiomonas shigelloides	0	Plesiomonas shigelloides
Porphyromonas crevioricanis	0	Porphyromonas crevioricanis
Porphyromonas somerae	0	Porphyromonas somerae
Prauserella marina	0	Prauserella marina
Prevotella herbatica	0	Prevotella herbatica
Prevotella ruminicola	0	Prevotella ruminicola
Providencia rettgeri	0	Providencia rettgeri
Pseudocitrobacter corydidari	0	Pseudocitrobacter corydidari
Pseudoleptotrichia goodfellowii	0	Pseudoleptotrichia goodfellowii
Pseudolysobacter antarcticus	0	Pseudolysobacter antarcticus
Pseudomonas alvandae	0	Pseudomonas alvandae
Pseudomonas brassicacearum	0	Pseudomonas brassicacearum
Pseudomonas canavaninivorans	0	Pseudomonas canavaninivorans
Pseudomonas cannabina	0	Pseudomonas cannabina
Pseudomonas cavernae	0	Pseudomonas cavernae
Pseudomonas corrugata	0	Pseudomonas corrugata
Pseudomonas hamedanensis	0	Pseudomonas hamedanensis
Pseudomonas syringae group genomosp. 7	0	Pseudomonas syringae group genomosp. 7
Pseudomonas viciae	0	Pseudomonas viciae
Psychromonas ingrahamii	0	Psychromonas ingrahamii
Pusillimonas thiosulfatoxidans	0	Pusillimonas thiosulfatoxidans
Rathayibacter iranicus	0	Rathayibacter iranicus
Rathayibacter tritici	0	Rathayibacter tritici
Rhizobium bangladeshense	0	Rhizobium bangladeshense
Rhodanobacter denitrificans	0	Rhodanobacter denitrificans
Rhodococcus aetherivorans	0	Rhodococcus aetherivorans
Rhodomicrobium vannielii	0	Rhodomicrobium vannielii
Rhodospirillum rubrum	0	Rhodospirillum rubrum
Rickettsiella endosymbiont of Dermanyssus gallinae	0	Rickettsiella endosymbiont of Dermanyssus gallinae
Rodentibacter haemolyticus	0	Rodentibacter haemolyticus
Roseitalea porphyridii	0	Roseitalea porphyridii
Ruania suaedae	0	Ruania suaedae
Rubrobacter xylanophilus	0	Rubrobacter xylanophilus
Saccharopolyspora erythraea	0	Saccharopolyspora erythraea
Salmonella enterica	0	Salmonella enterica
Scandinavium goeteborgense	0	Scandinavium goeteborgense
Sedimenticola thiotaurini	0	Sedimenticola thiotaurini
Serratia inhibens	0	Serratia inhibens
Serratia rhizosphaerae	0	Serratia rhizosphaerae
Serratia ureilytica	0	Serratia ureilytica
Shewanella sp. JNE2	0	Shewanella sp. JNE2
Shimwellia blattae	0	Shimwellia blattae
Sideroxyarcus emersonii	0	Sideroxyarcus emersonii
Simonsiella muelleri	0	Simonsiella muelleri
Skermanella mucosa	0	Skermanella mucosa
Skermanella pratensis	0	Skermanella pratensis
Solidesulfovibrio carbinolicus	0	Solidesulfovibrio carbinolicus
Sphingobacterium thalpophilum	0	Sphingobacterium thalpophilum
Sphingorhabdus lutea	0	Sphingorhabdus lutea
Spirosoma aureum	0	Spirosoma aureum
Spirosoma taeanense	0	Spirosoma taeanense
Sporosarcina psychrophila	0	Sporosarcina psychrophila
Sporosarcina ureilytica	0	Sporosarcina ureilytica
Staphylococcus lloydii	0	Staphylococcus lloydii
Streptococcus agalactiae	0	Streptococcus agalactiae
Streptococcus ferus	0	Streptococcus ferus
Streptococcus gallolyticus	0	Streptococcus gallolyticus
Streptococcus oriscaviae	0	Streptococcus oriscaviae
Streptococcus suis	0	Streptococcus suis
Streptomyces albidoflavus	0	Streptomyces albidoflavus
Streptomyces solisilvae	0	Streptomyces solisilvae
Sulfuricaulis limicola	0	Sulfuricaulis limicola
Sulfuriferula plumbiphila	0	Sulfuriferula plumbiphila
Sulfuriflexus mobilis	0	Sulfuriflexus mobilis
Sulfurifustis variabilis	0	Sulfurifustis variabilis
Sulfurimicrobium lacus	0	Sulfurimicrobium lacus
Sutcliffiella cohnii	0	Sutcliffiella cohnii
Tequatrovirus T4	0	Tequatrovirus T4
Teredinibacter haidensis	0	Teredinibacter haidensis
Thermomonospora amylolytica	0	Thermomonospora amylolytica
Thiomonas intermedia	0	Thiomonas intermedia
Thiothrix litoralis	0	Thiothrix litoralis
Thiothrix unzii	0	Thiothrix unzii
Torulaspora delbrueckii	0	Torulaspora delbrueckii
Treponema phagedenis	0	Treponema phagedenis
Usitatibacter rugosus	0	Usitatibacter rugosus
Vagococcus fluvialis	0	Vagococcus fluvialis
Weeksella virosa	0	Weeksella virosa
Wenzhouxiangella marina	0	Wenzhouxiangella marina
Wielerella bovis	0	Wielerella bovis
cyanobacterium endosymbiont of Epithemia turgida	0	cyanobacterium endosymbiont of Epithemia turgida

## Sheet: Liver
	Overall	microbiomes
Bartonella machadoae	0.507282	Bartonella machadoae
Sporisorium graminicola	0.0233589	Sporisorium graminicola
Pseudarthrobacter psychrotolerans	0.020244	Pseudarthrobacter psychrotolerans
Phocaeicola vulgatus	0.0195994	Phocaeicola vulgatus
Campylobacter showae	0.0180743	Campylobacter showae
Janthinobacterium tructae	0.0170417	Janthinobacterium tructae
Bradyrhizobium betae	0.016318	Bradyrhizobium betae
Rhizobium oryzihabitans	0.015506	Rhizobium oryzihabitans
[Clostridium] innocuum	0.0149379	[Clostridium] innocuum
Pseudomonas versuta	0.0134635	Pseudomonas versuta
Pseudomonas wenzhouensis	0.011073	Pseudomonas wenzhouensis
Cloacibacterium caeni	0.0108568	Cloacibacterium caeni
Alcaligenes ammonioxydans	0.0100924	Alcaligenes ammonioxydans
Rhodococcus fascians	0.0100042	Rhodococcus fascians
Sphingobium xenophagum	0.00943078	Sphingobium xenophagum
Allomeiothermus silvanus	0.00917834	Allomeiothermus silvanus
Bacillus rugosus	0.0088067	Bacillus rugosus
Azospirillum oryzae	0.00873025	Azospirillum oryzae
Mucilaginibacter daejeonensis	0.00821863	Mucilaginibacter daejeonensis
Chitinimonas arctica	0.00778197	Chitinimonas arctica
Pseudomonas frederiksbergensis	0.00740656	Pseudomonas frederiksbergensis
Hymenobacter sedentarius	0.00686582	Hymenobacter sedentarius
Corynebacterium terpenotabidum	0.00661962	Corynebacterium terpenotabidum
Lysinibacillus capsici	0.00658001	Lysinibacillus capsici
Ilumatobacter coccineus	0.0064008	Ilumatobacter coccineus
Burkholderia gladioli	0.00637874	Burkholderia gladioli
Tolumonas auensis	0.00614125	Tolumonas auensis
Bacillus cereus	0.00610602	Bacillus cereus
Inovirus M13	0.00578272	Inovirus M13
Bacillus subtilis	0.00565787	Bacillus subtilis
Corynebacterium glyciniphilum	0.00561929	Corynebacterium glyciniphilum
Pseudomonas tremae	0.00561277	Pseudomonas tremae
Propioniciclava coleopterorum	0.00554707	Propioniciclava coleopterorum
Mesorhizobium terrae	0.00553931	Mesorhizobium terrae
Sphingomonas ginsengisoli An et al. 2013	0.00552751	Sphingomonas ginsengisoli An et al. 2013
Pseudomonas soli	0.00536679	Pseudomonas soli
Chivirus iEPS5	0.00526521	Chivirus iEPS5
Staphylococcus pettenkoferi	0.00516324	Staphylococcus pettenkoferi
Flavonifractor plautii	0.00513761	Flavonifractor plautii
Aurantimicrobium photophilum	0.00491944	Aurantimicrobium photophilum
Subdoligranulum variabile	0.00491467	Subdoligranulum variabile
Niveibacterium microcysteis	0.00471069	Niveibacterium microcysteis
Enterocloster bolteae	0.00471002	Enterocloster bolteae
Luteimicrobium xylanilyticum	0.00467546	Luteimicrobium xylanilyticum
Gordonia hongkongensis	0.00440728	Gordonia hongkongensis
Mycobacterium parmense	0.00436107	Mycobacterium parmense
Serratia liquefaciens	0.00422836	Serratia liquefaciens
Caulobacter rhizosphaerae	0.00416336	Caulobacter rhizosphaerae
Corynebacterium minutissimum	0.00409892	Corynebacterium minutissimum
Haemophilus haemolyticus	0.00409713	Haemophilus haemolyticus
Actinobacillus pleuropneumoniae	0.00397201	Actinobacillus pleuropneumoniae
Pseudomonas yamanorum	0.00396417	Pseudomonas yamanorum
Pusillimonas thiosulfatoxidans	0.00393236	Pusillimonas thiosulfatoxidans
[Mycobacterium] stephanolepidis	0.00381004	[Mycobacterium] stephanolepidis
Chryseobacterium shandongense	0.00351943	Chryseobacterium shandongense
Curtobacterium flaccumfaciens	0.00337217	Curtobacterium flaccumfaciens
Rhizobium pseudoryzae	0.0033141	Rhizobium pseudoryzae
Bradyrhizobium amphicarpaeae	0.0031721	Bradyrhizobium amphicarpaeae
Staphylococcus epidermidis	0.00305529	Staphylococcus epidermidis
Lachnoanaerobaculum umeaense	0.00303029	Lachnoanaerobaculum umeaense
Bacillus anthracis	0.00302625	Bacillus anthracis
Azospira restricta	0.00302305	Azospira restricta
Alcaligenes faecalis	0.00292666	Alcaligenes faecalis
Rhodococcus qingshengii	0.00290956	Rhodococcus qingshengii
Caulobacter vibrioides	0.00285806	Caulobacter vibrioides
Streptococcus thermophilus	0.00281191	Streptococcus thermophilus
Enterocloster asparagiformis	0.0027799	Enterocloster asparagiformis
Sphingomonas radiodurans	0.00273364	Sphingomonas radiodurans
Aquisphaera giovannonii	0.00269805	Aquisphaera giovannonii
Xanthomonas prunicola	0.00269489	Xanthomonas prunicola
Lactobacillus johnsonii	0.00267822	Lactobacillus johnsonii
Thermoanaerobacterium thermosaccharolyticum	0.00250964	Thermoanaerobacterium thermosaccharolyticum
Pseudomonas knackmussii	0.00246386	Pseudomonas knackmussii
Human gammaherpesvirus 4	0.0023201	Human gammaherpesvirus 4
Simiaoa sunii	0.00222013	Simiaoa sunii
Herbaspirillum robiniae	0.00220087	Herbaspirillum robiniae
Abiotrophia defectiva	0	Abiotrophia defectiva
Abyssicoccus albus	0	Abyssicoccus albus
Acaryochloris marina	0	Acaryochloris marina
Achromobacter denitrificans	0	Achromobacter denitrificans
Achromobacter insolitus	0	Achromobacter insolitus
Achromobacter spanius	0	Achromobacter spanius
Achromobacter xylosoxidans	0	Achromobacter xylosoxidans
Acidibrevibacterium fodinaquatile	0	Acidibrevibacterium fodinaquatile
Acidiferrobacter thiooxydans	0	Acidiferrobacter thiooxydans
Acidothermus cellulolyticus	0	Acidothermus cellulolyticus
Acidovorax antarcticus	0	Acidovorax antarcticus
Acidovorax avenae	0	Acidovorax avenae
Acidovorax carolinensis	0	Acidovorax carolinensis
Acidovorax citrulli	0	Acidovorax citrulli
Acidovorax monticola	0	Acidovorax monticola
Acinetobacter baumannii	0	Acinetobacter baumannii
Acinetobacter bereziniae	0	Acinetobacter bereziniae
Acinetobacter bouvetii	0	Acinetobacter bouvetii
Acinetobacter calcoaceticus	0	Acinetobacter calcoaceticus
Acinetobacter chinensis	0	Acinetobacter chinensis
Acinetobacter cumulans	0	Acinetobacter cumulans
Acinetobacter defluvii	0	Acinetobacter defluvii
Acinetobacter dispersus	0	Acinetobacter dispersus
Acinetobacter equi	0	Acinetobacter equi
Acinetobacter guillouiae	0	Acinetobacter guillouiae
Acinetobacter haemolyticus	0	Acinetobacter haemolyticus
Acinetobacter indicus	0	Acinetobacter indicus
Acinetobacter junii	0	Acinetobacter junii
Acinetobacter lactucae	0	Acinetobacter lactucae
Acinetobacter lanii	0	Acinetobacter lanii
Acinetobacter lwoffii	0	Acinetobacter lwoffii
Acinetobacter nosocomialis	0	Acinetobacter nosocomialis
Acinetobacter oleivorans	0	Acinetobacter oleivorans
Acinetobacter pittii	0	Acinetobacter pittii
Acinetobacter radioresistens	0	Acinetobacter radioresistens
Acinetobacter schindleri	0	Acinetobacter schindleri
Acinetobacter seifertii	0	Acinetobacter seifertii
Acinetobacter shaoyimingii	0	Acinetobacter shaoyimingii
Acinetobacter soli	0	Acinetobacter soli
Acinetobacter towneri	0	Acinetobacter towneri
Acinetobacter variabilis	0	Acinetobacter variabilis
Acinetobacter wanghuae	0	Acinetobacter wanghuae
Acinetobacter wuhouensis	0	Acinetobacter wuhouensis
Actinobacillus delphinicola	0	Actinobacillus delphinicola
Actinobacillus porcitonsillarum	0	Actinobacillus porcitonsillarum
Actinomarinicola tropica	0	Actinomarinicola tropica
Actinomyces naeslundii	0	Actinomyces naeslundii
Actinomyces oris	0	Actinomyces oris
Actinomyces pacaensis	0	Actinomyces pacaensis
Actinomyces radicidentis	0	Actinomyces radicidentis
Actinomyces viscosus	0	Actinomyces viscosus
Adhaeribacter swui	0	Adhaeribacter swui
Aerococcus urinaeequi	0	Aerococcus urinaeequi
Aerococcus viridans	0	Aerococcus viridans
Aeromicrobium erythreum	0	Aeromicrobium erythreum
Aeromicrobium yanjiei	0	Aeromicrobium yanjiei
Aeromonas caviae	0	Aeromonas caviae
Aerosticca soli	0	Aerosticca soli
Aggregatibacter aphrophilus	0	Aggregatibacter aphrophilus
Aggregatibacter segnis	0	Aggregatibacter segnis
Agrobacterium fabrum	0	Agrobacterium fabrum
Agrobacterium tumefaciens	0	Agrobacterium tumefaciens
Agrobacterium vaccinii	0	Agrobacterium vaccinii
Agromyces soli	0	Agromyces soli
Alicycliphilus denitrificans	0	Alicycliphilus denitrificans
Alicyclobacillus acidocaldarius	0	Alicyclobacillus acidocaldarius
Allocoleopsis franciscana	0	Allocoleopsis franciscana
Altererythrobacter epoxidivorans	0	Altererythrobacter epoxidivorans
Anabaena cylindrica	0	Anabaena cylindrica
Anaerococcus mediterraneensis	0	Anaerococcus mediterraneensis
Anaerococcus obesiensis	0	Anaerococcus obesiensis
Ancylobacter polymorphus	0	Ancylobacter polymorphus
Anoxybacillus amylolyticus	0	Anoxybacillus amylolyticus
Anoxybacillus flavithermus	0	Anoxybacillus flavithermus
Anoxybacillus gonensis	0	Anoxybacillus gonensis
Aquabacterium olei	0	Aquabacterium olei
Aquiluna borgnonia	0	Aquiluna borgnonia
Aquincola tertiaricarbonis	0	Aquincola tertiaricarbonis
Aquirhabdus parva	0	Aquirhabdus parva
Aquisediminimonas profunda	0	Aquisediminimonas profunda
Arachnia propionica	0	Arachnia propionica
Arachnia rubra	0	Arachnia rubra
Aromatoleum aromaticum	0	Aromatoleum aromaticum
Aromatoleum bremense	0	Aromatoleum bremense
Arthrobacter agilis	0	Arthrobacter agilis
Arthrobacter alpinus	0	Arthrobacter alpinus
Arthrobacter crystallopoietes	0	Arthrobacter crystallopoietes
Arthrobacter sulfonylureivorans	0	Arthrobacter sulfonylureivorans
Arthrobacter sunyaminii	0	Arthrobacter sunyaminii
Aspergillus chevalieri	0	Aspergillus chevalieri
Aspergillus flavus	0	Aspergillus flavus
Aspergillus luchuensis	0	Aspergillus luchuensis
Aspergillus oryzae	0	Aspergillus oryzae
Aspergillus puulaauensis	0	Aspergillus puulaauensis
Asticcacaulis excentricus	0	Asticcacaulis excentricus
Azoarcus olearius	0	Azoarcus olearius
Azorhizobium caulinodans	0	Azorhizobium caulinodans
Azospira oryzae	0	Azospira oryzae
Azospirillum thermophilum	0	Azospirillum thermophilum
Azotobacter salinestris	0	Azotobacter salinestris
Bacteroides uniformis	0	Bacteroides uniformis
Baekduia soli	0	Baekduia soli
Bdellovibrio bacteriovorus	0	Bdellovibrio bacteriovorus
Beutenbergia cavernae	0	Beutenbergia cavernae
Bifidobacterium adolescentis	0	Bifidobacterium adolescentis
Bifidobacterium longum	0	Bifidobacterium longum
Blastomonas fulva	0	Blastomonas fulva
Blautia hansenii	0	Blautia hansenii
Blautia wexlerae	0	Blautia wexlerae
Bombilactobacillus thymidiniphilus	0	Bombilactobacillus thymidiniphilus
Bordetella petrii	0	Bordetella petrii
Bordetella pseudohinzii	0	Bordetella pseudohinzii
Bosea vaviloviae	0	Bosea vaviloviae
Brachybacterium faecium	0	Brachybacterium faecium
Brachybacterium ginsengisoli	0	Brachybacterium ginsengisoli
Brachybacterium saurashtrense	0	Brachybacterium saurashtrense
Brachybacterium sp. NBEC-018	0	Brachybacterium sp. NBEC-018
Brachybacterium vulturis	0	Brachybacterium vulturis
Bradyrhizobium arachidis	0	Bradyrhizobium arachidis
Bradyrhizobium cosmicum	0	Bradyrhizobium cosmicum
Bradyrhizobium daqingense	0	Bradyrhizobium daqingense
Bradyrhizobium diazoefficiens	0	Bradyrhizobium diazoefficiens
Bradyrhizobium elkanii	0	Bradyrhizobium elkanii
Bradyrhizobium guangdongense	0	Bradyrhizobium guangdongense
Bradyrhizobium guangzhouense	0	Bradyrhizobium guangzhouense
Bradyrhizobium japonicum	0	Bradyrhizobium japonicum
Bradyrhizobium paxllaeri	0	Bradyrhizobium paxllaeri
Bradyrhizobium quebecense	0	Bradyrhizobium quebecense
Bradyrhizobium sediminis	0	Bradyrhizobium sediminis
Bradyrhizobium septentrionale	0	Bradyrhizobium septentrionale
Bradyrhizobium symbiodeficiens	0	Bradyrhizobium symbiodeficiens
Bradyrhizobium vignae	0	Bradyrhizobium vignae
Bradyrhizobium zhanjiangense	0	Bradyrhizobium zhanjiangense
Brevibacterium aurantiacum	0	Brevibacterium aurantiacum
Brevibacterium casei	0	Brevibacterium casei
Brevibacterium luteolum	0	Brevibacterium luteolum
Brevibacterium pigmentatum	0	Brevibacterium pigmentatum
Brevundimonas albigilva	0	Brevundimonas albigilva
Brevundimonas goettingensis	0	Brevundimonas goettingensis
Brevundimonas nasdae	0	Brevundimonas nasdae
Brevundimonas pondensis	0	Brevundimonas pondensis
Brevundimonas subvibrioides	0	Brevundimonas subvibrioides
Brevundimonas vesicularis	0	Brevundimonas vesicularis
Brevundimonas vitisensis	0	Brevundimonas vitisensis
Brochothrix thermosphacta	0	Brochothrix thermosphacta
Brucella anthropi	0	Brucella anthropi
Burkholderia ambifaria	0	Burkholderia ambifaria
Burkholderia cenocepacia	0	Burkholderia cenocepacia
Burkholderia dolosa	0	Burkholderia dolosa
Burkholderia glumae	0	Burkholderia glumae
Burkholderia humptydooensis	0	Burkholderia humptydooensis
Burkholderia lata	0	Burkholderia lata
Burkholderia mallei	0	Burkholderia mallei
Burkholderia metallica	0	Burkholderia metallica
Burkholderia multivorans	0	Burkholderia multivorans
Burkholderia orbicola	0	Burkholderia orbicola
Burkholderia plantarii	0	Burkholderia plantarii
Burkholderia pseudomallei	0	Burkholderia pseudomallei
Burkholderia pyrrocinia	0	Burkholderia pyrrocinia
Burkholderia seminalis	0	Burkholderia seminalis
Burkholderia stagnalis	0	Burkholderia stagnalis
Burkholderia territorii	0	Burkholderia territorii
Burkholderia thailandensis	0	Burkholderia thailandensis
Burkholderia ubonensis	0	Burkholderia ubonensis
Caballeronia grimmiae	0	Caballeronia grimmiae
Caenibius tardaugens	0	Caenibius tardaugens
Caldibacillus thermoamylovorans	0	Caldibacillus thermoamylovorans
Caldicellulosiruptor acetigenus	0	Caldicellulosiruptor acetigenus
Caldicellulosiruptor hydrothermalis	0	Caldicellulosiruptor hydrothermalis
Caldimonas brevitalea	0	Caldimonas brevitalea
Caldimonas thermodepolymerans	0	Caldimonas thermodepolymerans
Candida albicans	0	Candida albicans
Candidatus Kaistella beijingensis	0	Candidatus Kaistella beijingensis
Candidatus Mycosynbacter amalyticus	0	Candidatus Mycosynbacter amalyticus
Candidatus Nanopelagicus abundans	0	Candidatus Nanopelagicus abundans
Capillimicrobium parvum	0	Capillimicrobium parvum
Capnocytophaga endodontalis	0	Capnocytophaga endodontalis
Capnocytophaga gingivalis	0	Capnocytophaga gingivalis
Capnocytophaga sputigena	0	Capnocytophaga sputigena
Cardiobacterium hominis	0	Cardiobacterium hominis
Carnobacterium divergens	0	Carnobacterium divergens
Castellaniella defragrans	0	Castellaniella defragrans
Catenulispora acidiphila	0	Catenulispora acidiphila
Caulobacter flavus	0	Caulobacter flavus
Caulobacter mirabilis	0	Caulobacter mirabilis
Caulobacter segnis	0	Caulobacter segnis
Cellulomonas flavigena	0	Cellulomonas flavigena
Cellulomonas palmilytica	0	Cellulomonas palmilytica
Cellulomonas taurus	0	Cellulomonas taurus
Cellulosimicrobium cellulans	0	Cellulosimicrobium cellulans
Cereibacter azotoformans	0	Cereibacter azotoformans
Changpingibacter yushuensis	0	Changpingibacter yushuensis
Chroococcidiopsis thermalis	0	Chroococcidiopsis thermalis
Chryseobacterium balustinum	0	Chryseobacterium balustinum
Chryseobacterium faecale	0	Chryseobacterium faecale
Chryseobacterium indoltheticum	0	Chryseobacterium indoltheticum
Chryseobacterium taihuense	0	Chryseobacterium taihuense
Chryseobacterium taklimakanense	0	Chryseobacterium taklimakanense
Chryseoglobus indicus	0	Chryseoglobus indicus
Citrobacter amalonaticus	0	Citrobacter amalonaticus
Citrobacter braakii	0	Citrobacter braakii
Citrobacter portucalensis	0	Citrobacter portucalensis
Citrobacter sedlakii	0	Citrobacter sedlakii
Citrobacter werkmanii	0	Citrobacter werkmanii
Clavibacter phaseoli	0	Clavibacter phaseoli
Cloacibacterium normanense	0	Cloacibacterium normanense
Clostridium pasteurianum	0	Clostridium pasteurianum
Clostridium perfringens	0	Clostridium perfringens
Colletotrichum lupini	0	Colletotrichum lupini
Comamonas aquatica	0	Comamonas aquatica
Comamonas fluminis	0	Comamonas fluminis
Comamonas kerstersii	0	Comamonas kerstersii
Comamonas odontotermitis	0	Comamonas odontotermitis
Comamonas serinivorans	0	Comamonas serinivorans
Comamonas thiooxydans	0	Comamonas thiooxydans
Conchiformibius steedae	0	Conchiformibius steedae
Conexibacter woesei	0	Conexibacter woesei
Corynebacterium accolens	0	Corynebacterium accolens
Corynebacterium ammoniagenes	0	Corynebacterium ammoniagenes
Corynebacterium amycolatum	0	Corynebacterium amycolatum
Corynebacterium atypicum	0	Corynebacterium atypicum
Corynebacterium aurimucosum	0	Corynebacterium aurimucosum
Corynebacterium casei	0	Corynebacterium casei
Corynebacterium cyclohexanicum	0	Corynebacterium cyclohexanicum
Corynebacterium efficiens	0	Corynebacterium efficiens
Corynebacterium falsenii	0	Corynebacterium falsenii
Corynebacterium frankenforstense	0	Corynebacterium frankenforstense
Corynebacterium freneyi	0	Corynebacterium freneyi
Corynebacterium glaucum	0	Corynebacterium glaucum
Corynebacterium glucuronolyticum	0	Corynebacterium glucuronolyticum
Corynebacterium imitans	0	Corynebacterium imitans
Corynebacterium jeikeium	0	Corynebacterium jeikeium
Corynebacterium kefirresidentii	0	Corynebacterium kefirresidentii
Corynebacterium kroppenstedtii	0	Corynebacterium kroppenstedtii
Corynebacterium kutscheri	0	Corynebacterium kutscheri
Corynebacterium lizhenjunii	0	Corynebacterium lizhenjunii
Corynebacterium lujinxingii	0	Corynebacterium lujinxingii
Corynebacterium macginleyi	0	Corynebacterium macginleyi
Corynebacterium maris	0	Corynebacterium maris
Corynebacterium propinquum	0	Corynebacterium propinquum
Corynebacterium qintianiae	0	Corynebacterium qintianiae
Corynebacterium renale	0	Corynebacterium renale
Corynebacterium rouxii	0	Corynebacterium rouxii
Corynebacterium sanguinis	0	Corynebacterium sanguinis
Corynebacterium simulans	0	Corynebacterium simulans
Corynebacterium singulare	0	Corynebacterium singulare
Corynebacterium stationis	0	Corynebacterium stationis
Corynebacterium striatum	0	Corynebacterium striatum
Corynebacterium tuberculostearicum	0	Corynebacterium tuberculostearicum
Corynebacterium urealyticum	0	Corynebacterium urealyticum
Corynebacterium ureicelerivorans	0	Corynebacterium ureicelerivorans
Corynebacterium vitaeruminis	0	Corynebacterium vitaeruminis
Corynebacterium xerosis	0	Corynebacterium xerosis
Crinalium epipsammum	0	Crinalium epipsammum
Croceibacterium atlanticum	0	Croceibacterium atlanticum
Croceicoccus marinus	0	Croceicoccus marinus
Croceicoccus naphthovorans	0	Croceicoccus naphthovorans
Cronobacter muytjensii	0	Cronobacter muytjensii
Cryobacterium soli	0	Cryobacterium soli
Cupriavidus basilensis	0	Cupriavidus basilensis
Cupriavidus gilardii	0	Cupriavidus gilardii
Cupriavidus malaysiensis	0	Cupriavidus malaysiensis
Cupriavidus necator	0	Cupriavidus necator
Cupriavidus oxalaticus	0	Cupriavidus oxalaticus
Cupriavidus pinatubonensis	0	Cupriavidus pinatubonensis
Curtobacterium luteum	0	Curtobacterium luteum
Cutibacterium acnes	0	Cutibacterium acnes
Cutibacterium avidum	0	Cutibacterium avidum
Cutibacterium granulosum	0	Cutibacterium granulosum
Cutibacterium modestum	0	Cutibacterium modestum
Cytobacillus gottheilii	0	Cytobacillus gottheilii
Deep-sea thermophilic phage D6E	0	Deep-sea thermophilic phage D6E
Defluviicoccus vanus	0	Defluviicoccus vanus
Deinococcus geothermalis	0	Deinococcus geothermalis
Deinococcus gobiensis	0	Deinococcus gobiensis
Deinococcus radiopugnans	0	Deinococcus radiopugnans
Deinococcus wulumuqiensis	0	Deinococcus wulumuqiensis
Delftia lacustris	0	Delftia lacustris
Denitratisoma oestradiolicum	0	Denitratisoma oestradiolicum
Dermabacter vaginalis	0	Dermabacter vaginalis
Dermacoccus nishinomiyaensis	0	Dermacoccus nishinomiyaensis
Dermatophilus congolensis	0	Dermatophilus congolensis
Devosia beringensis	0	Devosia beringensis
Devosia ginsengisoli	0	Devosia ginsengisoli
Devosia salina	0	Devosia salina
Devriesea agamarum	0	Devriesea agamarum
Diaphorobacter aerolatus	0	Diaphorobacter aerolatus
Diaphorobacter nitroreducens	0	Diaphorobacter nitroreducens
Diaphorobacter ruginosibacter	0	Diaphorobacter ruginosibacter
Dietzia lutea	0	Dietzia lutea
Dietzia psychralcaliphila	0	Dietzia psychralcaliphila
Dietzia timorensis	0	Dietzia timorensis
Dolichospermum flos-aquae	0	Dolichospermum flos-aquae
Dolichospermum heterosporum	0	Dolichospermum heterosporum
Drechmeria coniospora	0	Drechmeria coniospora
Duffyella gerundensis	0	Duffyella gerundensis
Duganella dendranthematis	0	Duganella dendranthematis
Eikenella corrodens	0	Eikenella corrodens
Elizabethkingia bruuniana	0	Elizabethkingia bruuniana
Empedobacter falsenii	0	Empedobacter falsenii
Ensifer adhaerens	0	Ensifer adhaerens
Enterobacter asburiae	0	Enterobacter asburiae
Enterobacter bugandensis	0	Enterobacter bugandensis
Enterobacter chengduensis	0	Enterobacter chengduensis
Enterobacter hormaechei	0	Enterobacter hormaechei
Enterobacter ludwigii	0	Enterobacter ludwigii
Enterobacter mori	0	Enterobacter mori
Enterobacter oligotrophicus	0	Enterobacter oligotrophicus
Enterobacter roggenkampii	0	Enterobacter roggenkampii
Enterobacter sichuanensis	0	Enterobacter sichuanensis
Enterobacter soli	0	Enterobacter soli
Enterococcus cecorum	0	Enterococcus cecorum
Enterococcus innesii	0	Enterococcus innesii
Enterococcus lactis	0	Enterococcus lactis
Enterococcus mundtii	0	Enterococcus mundtii
Epidermidibacterium keratini	0	Epidermidibacterium keratini
Epilithonimonas vandammei	0	Epilithonimonas vandammei
Eremothecium cymbalariae	0	Eremothecium cymbalariae
Erwinia billingiae	0	Erwinia billingiae
Erwinia pyrifoliae	0	Erwinia pyrifoliae
Erythrobacter neustonensis	0	Erythrobacter neustonensis
Escherichia coli	0	Escherichia coli
Escherichia fergusonii	0	Escherichia fergusonii
Exiguobacterium acetylicum	0	Exiguobacterium acetylicum
Exiguobacterium alkaliphilum	0	Exiguobacterium alkaliphilum
Faecalibacterium duncaniae	0	Faecalibacterium duncaniae
Ferribacterium limneticum	0	Ferribacterium limneticum
Ferruginibacter lapsinanis	0	Ferruginibacter lapsinanis
Flagellatimonas centrodinii	0	Flagellatimonas centrodinii
Flavobacterium channae	0	Flavobacterium channae
Flavobacterium commune	0	Flavobacterium commune
Flavobacterium faecale	0	Flavobacterium faecale
Flavobacterium inviolabile	0	Flavobacterium inviolabile
Flavobacterium panici	0	Flavobacterium panici
Flavobacterium psychrophilum	0	Flavobacterium psychrophilum
Fluviibacter phosphoraccumulans	0	Fluviibacter phosphoraccumulans
Frankia casuarinae	0	Frankia casuarinae
Frankia inefficax	0	Frankia inefficax
Frigidibacter mobilis	0	Frigidibacter mobilis
Fusarium fujikuroi	0	Fusarium fujikuroi
Fusarium graminearum	0	Fusarium graminearum
Fusarium venenatum	0	Fusarium venenatum
Fusarium verticillioides	0	Fusarium verticillioides
Fuscovulum blasticum	0	Fuscovulum blasticum
Fusobacterium canifelinum	0	Fusobacterium canifelinum
Fusobacterium hwasookii	0	Fusobacterium hwasookii
Fusobacterium nucleatum	0	Fusobacterium nucleatum
Fusobacterium pseudoperiodonticum	0	Fusobacterium pseudoperiodonticum
Fusobacterium ulcerans	0	Fusobacterium ulcerans
Gemella haemolysans	0	Gemella haemolysans
Gemella morbillorum	0	Gemella morbillorum
Gemella sanguinis	0	Gemella sanguinis
Gemmobacter fulva	0	Gemmobacter fulva
Geobacillus kaustophilus	0	Geobacillus kaustophilus
Geobacillus subterraneus	0	Geobacillus subterraneus
Geobacillus thermocatenulatus	0	Geobacillus thermocatenulatus
Geobacillus thermodenitrificans	0	Geobacillus thermodenitrificans
Geobacillus virus E2	0	Geobacillus virus E2
Geobacillus virus E3	0	Geobacillus virus E3
Geobacillus zalihae	0	Geobacillus zalihae
Geodermatophilus obscurus	0	Geodermatophilus obscurus
Georgenia faecalis	0	Georgenia faecalis
Georgenia wutianyii	0	Georgenia wutianyii
Georgenia yuyongxinii	0	Georgenia yuyongxinii
Gephyromycinifex aptenodytis	0	Gephyromycinifex aptenodytis
Glutamicibacter creatinolyticus	0	Glutamicibacter creatinolyticus
Glutamicibacter halophytocola	0	Glutamicibacter halophytocola
Glutamicibacter protophormiae	0	Glutamicibacter protophormiae
Gordonia bronchialis	0	Gordonia bronchialis
Gordonia otitidis	0	Gordonia otitidis
Gordonia polyisoprenivorans	0	Gordonia polyisoprenivorans
Gordonia pseudamarae	0	Gordonia pseudamarae
Granulicatella adiacens	0	Granulicatella adiacens
Gryllotalpicola protaetiae	0	Gryllotalpicola protaetiae
Haematobacter massiliensis	0	Haematobacter massiliensis
Haemophilus aegyptius	0	Haemophilus aegyptius
Haemophilus influenzae	0	Haemophilus influenzae
Haemophilus parahaemolyticus	0	Haemophilus parahaemolyticus
Haemophilus pittmaniae	0	Haemophilus pittmaniae
Hartmannibacter diazotrophicus	0	Hartmannibacter diazotrophicus
Hathewaya histolytica	0	Hathewaya histolytica
Herbaspirillum huttiense	0	Herbaspirillum huttiense
Herminiimonas arsenitoxidans	0	Herminiimonas arsenitoxidans
Hoylesella enoeca	0	Hoylesella enoeca
Hoyosella subflava	0	Hoyosella subflava
Human endogenous retrovirus K	0	Human endogenous retrovirus K
Humibacter ginsenosidimutans	0	Humibacter ginsenosidimutans
Hydrogenophaga crassostreae	0	Hydrogenophaga crassostreae
Hydrogenophaga crocea	0	Hydrogenophaga crocea
Hydrogenophaga pseudoflava	0	Hydrogenophaga pseudoflava
Hydrogenophilus thermoluteolus	0	Hydrogenophilus thermoluteolus
Hymenobacter baengnokdamensis	0	Hymenobacter baengnokdamensis
Hymenobacter monticola	0	Hymenobacter monticola
Hymenobacter radiodurans	0	Hymenobacter radiodurans
Hymenobacter swuensis	0	Hymenobacter swuensis
Hymenobacter tibetensis	0	Hymenobacter tibetensis
Ideonella dechloratans	0	Ideonella dechloratans
Immundisolibacter cernigliae	0	Immundisolibacter cernigliae
Inhella inkyongensis	0	Inhella inkyongensis
Intrasporangium calvum	0	Intrasporangium calvum
Isoptericola dokdonensis	0	Isoptericola dokdonensis
Janibacter indicus	0	Janibacter indicus
Janibacter melonis	0	Janibacter melonis
Janthinobacterium agaricidamnosum	0	Janthinobacterium agaricidamnosum
Janthinobacterium lividum	0	Janthinobacterium lividum
Janthinobacterium svalbardensis	0	Janthinobacterium svalbardensis
Jatrophihabitans telluris	0	Jatrophihabitans telluris
Kaistella carnis	0	Kaistella carnis
Kaistella jeonii	0	Kaistella jeonii
Kazachstania naganishii	0	Kazachstania naganishii
Kineococcus radiotolerans	0	Kineococcus radiotolerans
Kingella oralis	0	Kingella oralis
Klebsiella huaxiensis	0	Klebsiella huaxiensis
Klebsiella michiganensis	0	Klebsiella michiganensis
Klebsiella oxytoca	0	Klebsiella oxytoca
Klebsiella pneumoniae	0	Klebsiella pneumoniae
Klebsiella variicola	0	Klebsiella variicola
Kluyveromyces lactis	0	Kluyveromyces lactis
Kluyveromyces marxianus	0	Kluyveromyces marxianus
Kocuria flava	0	Kocuria flava
Kocuria indica	0	Kocuria indica
Kocuria palustris	0	Kocuria palustris
Kosakonia cowanii	0	Kosakonia cowanii
Kosakonia pseudosacchari	0	Kosakonia pseudosacchari
Kovacikia minuta	0	Kovacikia minuta
Labilithrix luteola	0	Labilithrix luteola
Lachancea thermotolerans	0	Lachancea thermotolerans
Lacticaseibacillus paracasei	0	Lacticaseibacillus paracasei
Lactiplantibacillus plantarum	0	Lactiplantibacillus plantarum
Lactobacillus acidophilus	0	Lactobacillus acidophilus
Lactobacillus amylovorus	0	Lactobacillus amylovorus
Lactobacillus crispatus	0	Lactobacillus crispatus
Lactobacillus delbrueckii	0	Lactobacillus delbrueckii
Lactobacillus helsingborgensis	0	Lactobacillus helsingborgensis
Lactobacillus jensenii	0	Lactobacillus jensenii
Lactobacillus kefiranofaciens	0	Lactobacillus kefiranofaciens
Lactobacillus paragasseri	0	Lactobacillus paragasseri
Lactobacillus taiwanensis	0	Lactobacillus taiwanensis
Lactobacillus ultunensis	0	Lactobacillus ultunensis
Lactococcus cremoris	0	Lactococcus cremoris
Lactococcus lactis	0	Lactococcus lactis
Lancefieldella parvula	0	Lancefieldella parvula
Latilactobacillus sakei	0	Latilactobacillus sakei
Lautropia mirabilis	0	Lautropia mirabilis
Lawsonella clevelandensis	0	Lawsonella clevelandensis
Leclercia adecarboxylata	0	Leclercia adecarboxylata
Leifsonia xyli	0	Leifsonia xyli
Leptodesmis sichuanensis	0	Leptodesmis sichuanensis
Leptothrix cholodnii	0	Leptothrix cholodnii
Leptotrichia buccalis	0	Leptotrichia buccalis
Leptotrichia hongkongensis	0	Leptotrichia hongkongensis
Leptotrichia shahii	0	Leptotrichia shahii
Leucobacter triazinivorans	0	Leucobacter triazinivorans
Leuconostoc carnosum	0	Leuconostoc carnosum
Leuconostoc citreum	0	Leuconostoc citreum
Leuconostoc gelidum	0	Leuconostoc gelidum
Leuconostoc mesenteroides	0	Leuconostoc mesenteroides
Leuconostoc pseudomesenteroides	0	Leuconostoc pseudomesenteroides
Ligilactobacillus salivarius	0	Ligilactobacillus salivarius
Limosilactobacillus fermentum	0	Limosilactobacillus fermentum
Limosilactobacillus vaginalis	0	Limosilactobacillus vaginalis
Luteibacter rhizovicinus	0	Luteibacter rhizovicinus
Luteimonas chenhongjianii	0	Luteimonas chenhongjianii
Luteimonas granuli	0	Luteimonas granuli
Luteipulveratus mongoliensis	0	Luteipulveratus mongoliensis
Luteitalea pratensis	0	Luteitalea pratensis
Lysobacter luteus	0	Lysobacter luteus
Lysobacter oculi	0	Lysobacter oculi
Malassezia restricta	0	Malassezia restricta
Marinomonas profundi	0	Marinomonas profundi
Marisediminicola antarctica	0	Marisediminicola antarctica
Massilia antarctica	0	Massilia antarctica
Massilia forsythiae	0	Massilia forsythiae
Massilia oculi	0	Massilia oculi
Massilia putida	0	Massilia putida
Megamonas funiformis	0	Megamonas funiformis
Megasphaera stantonii	0	Megasphaera stantonii
Melaminivora jejuensis	0	Melaminivora jejuensis
Mesorhizobium amorphae	0	Mesorhizobium amorphae
Mesorhizobium australicum	0	Mesorhizobium australicum
Mesorhizobium ciceri	0	Mesorhizobium ciceri
Mesorhizobium erdmanii	0	Mesorhizobium erdmanii
Mesorhizobium huakuii	0	Mesorhizobium huakuii
Mesorhizobium japonicum	0	Mesorhizobium japonicum
Mesorhizobium jarvisii	0	Mesorhizobium jarvisii
Mesorhizobium onobrychidis	0	Mesorhizobium onobrychidis
Mesorhizobium opportunistum	0	Mesorhizobium opportunistum
Metabacillus dongyingensis	0	Metabacillus dongyingensis
Methylibium petroleiphilum	0	Methylibium petroleiphilum
Methylobacillus flagellatus	0	Methylobacillus flagellatus
Methylobacterium durans	0	Methylobacterium durans
Methylobacterium indicum	0	Methylobacterium indicum
Methylobacterium nodulans	0	Methylobacterium nodulans
Methylobacterium organophilum	0	Methylobacterium organophilum
Methylobacterium oryzae	0	Methylobacterium oryzae
Methylobacterium phyllosphaerae	0	Methylobacterium phyllosphaerae
Methylobacterium radiodurans	0	Methylobacterium radiodurans
Methylobacterium radiotolerans	0	Methylobacterium radiotolerans
Methylobacterium terrae	0	Methylobacterium terrae
Methylococcus geothermalis	0	Methylococcus geothermalis
Methylocystis parvus	0	Methylocystis parvus
Methylorubrum extorquens	0	Methylorubrum extorquens
Methylorubrum populi	0	Methylorubrum populi
Methylotenera versatilis	0	Methylotenera versatilis
Methylovorus glucosotrophus	0	Methylovorus glucosotrophus
Microbacterium amylolyticum	0	Microbacterium amylolyticum
Microbacterium atlanticum	0	Microbacterium atlanticum
Microbacterium aurum	0	Microbacterium aurum
Microbacterium binotii	0	Microbacterium binotii
Microbacterium caowuchunii	0	Microbacterium caowuchunii
Microbacterium cremeum	0	Microbacterium cremeum
Microbacterium endophyticum	0	Microbacterium endophyticum
Microbacterium foliorum	0	Microbacterium foliorum
Microbacterium hominis	0	Microbacterium hominis
Microbacterium lemovicicum	0	Microbacterium lemovicicum
Microbacterium liquefaciens	0	Microbacterium liquefaciens
Microbacterium lushaniae	0	Microbacterium lushaniae
Microbacterium luteum	0	Microbacterium luteum
Microbacterium oleivorans	0	Microbacterium oleivorans
Microbacterium protaetiae	0	Microbacterium protaetiae
Microbacterium resistens	0	Microbacterium resistens
Microbacterium sediminis	0	Microbacterium sediminis
Microcella flavibacter	0	Microcella flavibacter
Micrococcus luteus	0	Micrococcus luteus
Micrococcus yunnanensis	0	Micrococcus yunnanensis
Microcoleus vaginatus	0	Microcoleus vaginatus
Microlunatus elymi	0	Microlunatus elymi
Microlunatus phosphovorus	0	Microlunatus phosphovorus
Micropruina glycogenica	0	Micropruina glycogenica
Microvirga ossetica	0	Microvirga ossetica
Microvirga thermotolerans	0	Microvirga thermotolerans
Mobiluncus curtisii	0	Mobiluncus curtisii
Moraxella bovoculi	0	Moraxella bovoculi
Moraxella cuniculi	0	Moraxella cuniculi
Moraxella nonliquefaciens	0	Moraxella nonliquefaciens
Moraxella osloensis	0	Moraxella osloensis
Morococcus cerebrosus	0	Morococcus cerebrosus
Mucilaginibacter ginsenosidivorax	0	Mucilaginibacter ginsenosidivorax
Murine leukemia virus	0	Murine leukemia virus
Mycetocola zhujimingii	0	Mycetocola zhujimingii
Mycobacterium paragordonae	0	Mycobacterium paragordonae
Mycobacteroides chelonae	0	Mycobacteroides chelonae
Mycolicibacterium gadium	0	Mycolicibacterium gadium
Mycolicibacterium mucogenicum	0	Mycolicibacterium mucogenicum
Mycolicibacterium phocaicum	0	Mycolicibacterium phocaicum
Mycolicibacterium thermoresistibile	0	Mycolicibacterium thermoresistibile
Nakamurella antarctica	0	Nakamurella antarctica
Nakamurella multipartita	0	Nakamurella multipartita
Nakaseomyces glabratus	0	Nakaseomyces glabratus
Neisseria cinerea	0	Neisseria cinerea
Neisseria elongata	0	Neisseria elongata
Neisseria flavescens	0	Neisseria flavescens
Neisseria macacae	0	Neisseria macacae
Neisseria sicca	0	Neisseria sicca
Neisseria subflava	0	Neisseria subflava
Neomicrococcus aestuarii	0	Neomicrococcus aestuarii
Neotabrizicola shimadae	0	Neotabrizicola shimadae
Nesterenkonia pannonica	0	Nesterenkonia pannonica
Neurospora crassa	0	Neurospora crassa
Niallia circulans	0	Niallia circulans
Nocardioides anomalus	0	Nocardioides anomalus
Nocardioides aquaticus	0	Nocardioides aquaticus
Nocardioides coralli	0	Nocardioides coralli
Nocardioides cynanchi	0	Nocardioides cynanchi
Nocardioides dokdonensis	0	Nocardioides dokdonensis
Nocardioides dongkuii	0	Nocardioides dongkuii
Nocardioides euryhalodurans	0	Nocardioides euryhalodurans
Nocardioides mesophilus	0	Nocardioides mesophilus
Nocardioides okcheonensis	0	Nocardioides okcheonensis
Nocardioides panacis	0	Nocardioides panacis
Nocardioides piscis	0	Nocardioides piscis
Nocardioides rotundus	0	Nocardioides rotundus
Nocardioides seonyuensis	0	Nocardioides seonyuensis
Nocardioides ungokensis	0	Nocardioides ungokensis
Nodularia sphaerocarpa	0	Nodularia sphaerocarpa
Nosocomiicoccus ampullae	0	Nosocomiicoccus ampullae
Nostoc edaphicum	0	Nostoc edaphicum
Nostoc sphaeroides	0	Nostoc sphaeroides
Novosphingobium aromaticivorans	0	Novosphingobium aromaticivorans
Novosphingobium decolorationis	0	Novosphingobium decolorationis
Novosphingobium ginsenosidimutans	0	Novosphingobium ginsenosidimutans
Novosphingobium pentaromativorans	0	Novosphingobium pentaromativorans
Novosphingobium resinovorum	0	Novosphingobium resinovorum
Occultella kanbiaonis	0	Occultella kanbiaonis
Ogataea parapolymorpha	0	Ogataea parapolymorpha
Ornithinimicrobium avium	0	Ornithinimicrobium avium
Ornithinimicrobium ciconiae	0	Ornithinimicrobium ciconiae
Ornithinimicrobium flavum	0	Ornithinimicrobium flavum
Ornithinimicrobium pratense	0	Ornithinimicrobium pratense
Orrella dioscoreae	0	Orrella dioscoreae
Orrella marina	0	Orrella marina
Oryzomicrobium terrae	0	Oryzomicrobium terrae
Oscillatoria acuminata	0	Oscillatoria acuminata
Oscillatoria nigro-viridis	0	Oscillatoria nigro-viridis
Ottowia oryzae	0	Ottowia oryzae
Ottowia testudinis	0	Ottowia testudinis
Oxynema aestuarii	0	Oxynema aestuarii
Paenarthrobacter nicotinovorans	0	Paenarthrobacter nicotinovorans
Paenibacillus naphthalenovorans	0	Paenibacillus naphthalenovorans
Pandoraea apista	0	Pandoraea apista
Pandoraea commovens	0	Pandoraea commovens
Pantoea agglomerans	0	Pantoea agglomerans
Pantoea dispersa	0	Pantoea dispersa
Pantoea eucalypti	0	Pantoea eucalypti
Pantoea eucrina	0	Pantoea eucrina
Paraburkholderia aromaticivorans	0	Paraburkholderia aromaticivorans
Paraburkholderia fungorum	0	Paraburkholderia fungorum
Paraburkholderia xenovorans	0	Paraburkholderia xenovorans
Paracoccus aminophilus	0	Paracoccus aminophilus
Paracoccus aminovorans	0	Paracoccus aminovorans
Paracoccus contaminans	0	Paracoccus contaminans
Paracoccus jeotgali	0	Paracoccus jeotgali
Paracoccus kondratievae	0	Paracoccus kondratievae
Paracoccus liaowanqingii	0	Paracoccus liaowanqingii
Paracoccus marcusii	0	Paracoccus marcusii
Paracoccus mutanolyticus	0	Paracoccus mutanolyticus
Paracoccus sanguinis	0	Paracoccus sanguinis
Paracoccus suum	0	Paracoccus suum
Paracoccus yeei	0	Paracoccus yeei
Paracoccus zhejiangensis	0	Paracoccus zhejiangensis
Paradevosia shaoguanensis	0	Paradevosia shaoguanensis
Parageobacillus thermoglucosidasius	0	Parageobacillus thermoglucosidasius
Parageobacillus toebii	0	Parageobacillus toebii
Parascardovia denticolens	0	Parascardovia denticolens
Paroceanicella profunda	0	Paroceanicella profunda
Parvimonas micra	0	Parvimonas micra
Pedobacter mucosus	0	Pedobacter mucosus
Pedobacter schmidteae	0	Pedobacter schmidteae
Pengzhenrongella sicca	0	Pengzhenrongella sicca
Penicillium oxalicum	0	Penicillium oxalicum
Peptacetobacter hiranonis	0	Peptacetobacter hiranonis
Peptoniphilus harei	0	Peptoniphilus harei
Phenylobacterium parvum	0	Phenylobacterium parvum
Phenylobacterium zucineum	0	Phenylobacterium zucineum
Phocaeicola coprophilus	0	Phocaeicola coprophilus
Phocaeicola dorei	0	Phocaeicola dorei
Phormidium yuhuli	0	Phormidium yuhuli
Phreatobacter stygius	0	Phreatobacter stygius
Phyllobacterium zundukense	0	Phyllobacterium zundukense
Phytobacter diazotrophicus	0	Phytobacter diazotrophicus
Phytobacter ursingii	0	Phytobacter ursingii
Pichia kudriavzevii	0	Pichia kudriavzevii
Pigmentiphaga aceris	0	Pigmentiphaga aceris
Planococcus halotolerans	0	Planococcus halotolerans
Pluralibacter gergoviae	0	Pluralibacter gergoviae
Polaromonas naphthalenivorans	0	Polaromonas naphthalenivorans
Polaromonas vacuolata	0	Polaromonas vacuolata
Polymorphum gilvum	0	Polymorphum gilvum
Pontibrevibacter nitratireducens	0	Pontibrevibacter nitratireducens
Porphyromonas asaccharolytica	0	Porphyromonas asaccharolytica
Porphyromonas cangingivalis	0	Porphyromonas cangingivalis
Porphyromonas gingivalis	0	Porphyromonas gingivalis
Prevotella bryantii	0	Prevotella bryantii
Prevotella copri	0	Prevotella copri
Prevotella dentalis	0	Prevotella dentalis
Prevotella denticola	0	Prevotella denticola
Prevotella fusca	0	Prevotella fusca
Prevotella histicola	0	Prevotella histicola
Prevotella intermedia	0	Prevotella intermedia
Prevotella jejuni	0	Prevotella jejuni
Prevotella melaninogenica	0	Prevotella melaninogenica
Prevotella nigrescens	0	Prevotella nigrescens
Prevotella oris	0	Prevotella oris
Prevotella veroralis	0	Prevotella veroralis
Priestia aryabhattai	0	Priestia aryabhattai
Propionibacterium acidifaciens	0	Propionibacterium acidifaciens
Protaetiibacter intestinalis	0	Protaetiibacter intestinalis
Protaetiibacter larvae	0	Protaetiibacter larvae
Pseudarthrobacter chlorophenolicus	0	Pseudarthrobacter chlorophenolicus
Pseudochrobactrum algeriensis	0	Pseudochrobactrum algeriensis
Pseudoduganella albidiflava	0	Pseudoduganella albidiflava
Pseudoduganella armeniaca	0	Pseudoduganella armeniaca
Pseudoduganella flava	0	Pseudoduganella flava
Pseudoduganella plicata	0	Pseudoduganella plicata
Pseudoduganella umbonata	0	Pseudoduganella umbonata
Pseudohongiella spirulinae	0	Pseudohongiella spirulinae
Pseudomonas aeruginosa	0	Pseudomonas aeruginosa
Pseudomonas alcaligenes	0	Pseudomonas alcaligenes
Pseudomonas alkylphenolica	0	Pseudomonas alkylphenolica
Pseudomonas allokribbensis	0	Pseudomonas allokribbensis
Pseudomonas anuradhapurensis	0	Pseudomonas anuradhapurensis
Pseudomonas asgharzadehiana	0	Pseudomonas asgharzadehiana
Pseudomonas atacamensis	0	Pseudomonas atacamensis
Pseudomonas azerbaijanoriens	0	Pseudomonas azerbaijanoriens
Pseudomonas campi	0	Pseudomonas campi
Pseudomonas chlororaphis	0	Pseudomonas chlororaphis
Pseudomonas citronellolis	0	Pseudomonas citronellolis
Pseudomonas donghuensis	0	Pseudomonas donghuensis
Pseudomonas entomophila	0	Pseudomonas entomophila
Pseudomonas eucalypticola	0	Pseudomonas eucalypticola
Pseudomonas fakonensis	0	Pseudomonas fakonensis
Pseudomonas fragi	0	Pseudomonas fragi
Pseudomonas furukawaii	0	Pseudomonas furukawaii
Pseudomonas germanica	0	Pseudomonas germanica
Pseudomonas glycinae	0	Pseudomonas glycinae
Pseudomonas hydrolytica	0	Pseudomonas hydrolytica
Pseudomonas iranensis	0	Pseudomonas iranensis
Pseudomonas juntendi	0	Pseudomonas juntendi
Pseudomonas khazarica	0	Pseudomonas khazarica
Pseudomonas lalkuanensis	0	Pseudomonas lalkuanensis
Pseudomonas lundensis	0	Pseudomonas lundensis
Pseudomonas lurida	0	Pseudomonas lurida
Pseudomonas mandelii	0	Pseudomonas mandelii
Pseudomonas marincola	0	Pseudomonas marincola
Pseudomonas maumuensis	0	Pseudomonas maumuensis
Pseudomonas mendocina	0	Pseudomonas mendocina
Pseudomonas monsensis	0	Pseudomonas monsensis
Pseudomonas monteilii	0	Pseudomonas monteilii
Pseudomonas mosselii	0	Pseudomonas mosselii
Pseudomonas multiresinivorans	0	Pseudomonas multiresinivorans
Pseudomonas muyukensis	0	Pseudomonas muyukensis
Pseudomonas nanhaiensis	0	Pseudomonas nanhaiensis
Pseudomonas oleovorans	0	Pseudomonas oleovorans
Pseudomonas orientalis	0	Pseudomonas orientalis
Pseudomonas oryziphila	0	Pseudomonas oryziphila
Pseudomonas otitidis	0	Pseudomonas otitidis
Pseudomonas pergaminensis	0	Pseudomonas pergaminensis
Pseudomonas phenolilytica	0	Pseudomonas phenolilytica
Pseudomonas phragmitis	0	Pseudomonas phragmitis
Pseudomonas plecoglossicida	0	Pseudomonas plecoglossicida
Pseudomonas promysalinigenes	0	Pseudomonas promysalinigenes
Pseudomonas protegens	0	Pseudomonas protegens
Pseudomonas psychrophila	0	Pseudomonas psychrophila
Pseudomonas putida	0	Pseudomonas putida
Pseudomonas qingdaonensis	0	Pseudomonas qingdaonensis
Pseudomonas rhizosphaerae	0	Pseudomonas rhizosphaerae
Pseudomonas rhodesiae	0	Pseudomonas rhodesiae
Pseudomonas salmasensis	0	Pseudomonas salmasensis
Pseudomonas sediminis	0	Pseudomonas sediminis
Pseudomonas sessilinigenes	0	Pseudomonas sessilinigenes
Pseudomonas shahriarae	0	Pseudomonas shahriarae
Pseudomonas shirazica	0	Pseudomonas shirazica
Pseudomonas sichuanensis	0	Pseudomonas sichuanensis
Pseudomonas silesiensis	0	Pseudomonas silesiensis
Pseudomonas siliginis	0	Pseudomonas siliginis
Pseudomonas simiae	0	Pseudomonas simiae
Pseudomonas sivasensis	0	Pseudomonas sivasensis
Pseudomonas synxantha	0	Pseudomonas synxantha
Pseudomonas syringae group genomosp. 3	0	Pseudomonas syringae group genomosp. 3
Pseudomonas tensinigenes	0	Pseudomonas tensinigenes
Pseudomonas tohonis	0	Pseudomonas tohonis
Pseudomonas toyotomiensis	0	Pseudomonas toyotomiensis
Pseudomonas tritici	0	Pseudomonas tritici
Pseudomonas tructae	0	Pseudomonas tructae
Pseudomonas umsongensis	0	Pseudomonas umsongensis
Pseudomonas vanderleydeniana	0	Pseudomonas vanderleydeniana
Pseudomonas veronii	0	Pseudomonas veronii
Pseudomonas viridiflava	0	Pseudomonas viridiflava
Pseudomonas xantholysinigenes	0	Pseudomonas xantholysinigenes
Pseudomonas xanthosomae	0	Pseudomonas xanthosomae
Pseudomonas zarinae	0	Pseudomonas zarinae
Pseudomonas zeae	0	Pseudomonas zeae
Pseudonocardia autotrophica	0	Pseudonocardia autotrophica
Pseudonocardia broussonetiae	0	Pseudonocardia broussonetiae
Pseudoprevotella muciniphila	0	Pseudoprevotella muciniphila
Pseudorhizobium flavum	0	Pseudorhizobium flavum
Pseudorhodoplanes sinuspersici	0	Pseudorhodoplanes sinuspersici
Pseudoxanthomonas daejeonensis	0	Pseudoxanthomonas daejeonensis
Pseudoxanthomonas mexicana	0	Pseudoxanthomonas mexicana
Pseudoxanthomonas spadix	0	Pseudoxanthomonas spadix
Psychrobacter alimentarius	0	Psychrobacter alimentarius
Psychrobacter arcticus	0	Psychrobacter arcticus
Psychrobacter arenosus	0	Psychrobacter arenosus
Psychrobacter cryohalolentis	0	Psychrobacter cryohalolentis
Psychrobacter urativorans	0	Psychrobacter urativorans
Psychromicrobium lacuslunae	0	Psychromicrobium lacuslunae
Puccinia striiformis	0	Puccinia striiformis
Pulveribacter suum	0	Pulveribacter suum
Purpureocillium takamizusanense	0	Purpureocillium takamizusanense
Qipengyuania flava	0	Qipengyuania flava
Qipengyuania sediminis	0	Qipengyuania sediminis
Rahnella aceris	0	Rahnella aceris
Rahnella victoriana	0	Rahnella victoriana
Ralstonia insidiosa	0	Ralstonia insidiosa
Ralstonia mannitolilytica	0	Ralstonia mannitolilytica
Ralstonia pseudosolanacearum	0	Ralstonia pseudosolanacearum
Ralstonia syzygii	0	Ralstonia syzygii
Ramlibacter tataouinensis	0	Ramlibacter tataouinensis
Raoultella electrica	0	Raoultella electrica
Raoultella planticola	0	Raoultella planticola
Raoultella terrigena	0	Raoultella terrigena
Rathayibacter festucae	0	Rathayibacter festucae
Rheinheimera mangrovi	0	Rheinheimera mangrovi
Rhizobacter gummiphilus	0	Rhizobacter gummiphilus
Rhizobium daejeonense	0	Rhizobium daejeonense
Rhizobium pusense	0	Rhizobium pusense
Rhizorhabdus dicambivorans	0	Rhizorhabdus dicambivorans
Rhizorhabdus phycosphaerae	0	Rhizorhabdus phycosphaerae
Rhizorhabdus wittichii	0	Rhizorhabdus wittichii
Rhodobacter capsulatus	0	Rhodobacter capsulatus
Rhodococcus erythropolis	0	Rhodococcus erythropolis
Rhodoferax antarcticus	0	Rhodoferax antarcticus
Rhodoferax aquaticus	0	Rhodoferax aquaticus
Rhodoferax ferrireducens	0	Rhodoferax ferrireducens
Rhodoferax koreense	0	Rhodoferax koreense
Rhodoferax saidenbachensis	0	Rhodoferax saidenbachensis
Rhodoferax sediminis	0	Rhodoferax sediminis
Rhodopseudomonas boonkerdii	0	Rhodopseudomonas boonkerdii
Rhodopseudomonas palustris	0	Rhodopseudomonas palustris
Rhodovastum atsumiense	0	Rhodovastum atsumiense
Richelia sinica	0	Richelia sinica
Rippkaea orientalis	0	Rippkaea orientalis
Roseateles depolymerans	0	Roseateles depolymerans
Roseburia hominis	0	Roseburia hominis
Roseburia intestinalis	0	Roseburia intestinalis
Roseococcus microcysteis	0	Roseococcus microcysteis
Roseomonas gilardii	0	Roseomonas gilardii
Roseomonas haemaphysalidis	0	Roseomonas haemaphysalidis
Roseomonas marmotae	0	Roseomonas marmotae
Roseomonas mucosa	0	Roseomonas mucosa
Rothia aeria	0	Rothia aeria
Rothia amarae	0	Rothia amarae
Rothia dentocariosa	0	Rothia dentocariosa
Rothia nasimurium	0	Rothia nasimurium
Rothia terrae	0	Rothia terrae
Ruania zhangjianzhongii	0	Ruania zhangjianzhongii
Rugosibacter aromaticivorans	0	Rugosibacter aromaticivorans
Saccharomonospora viridis	0	Saccharomonospora viridis
Saccharomyces cerevisiae	0	Saccharomyces cerevisiae
Saccharomycodes ludwigii	0	Saccharomycodes ludwigii
Saccharopolyspora gregorii	0	Saccharopolyspora gregorii
Saccharothrix syringae	0	Saccharothrix syringae
Salinicoccus halodurans	0	Salinicoccus halodurans
Sanguibacter keddieii	0	Sanguibacter keddieii
Schaalia meyeri	0	Schaalia meyeri
Scheffersomyces stipitis	0	Scheffersomyces stipitis
Schizosaccharomyces pombe	0	Schizosaccharomyces pombe
Sediminicoccus rosea	0	Sediminicoccus rosea
Serinicoccus chungangensis	0	Serinicoccus chungangensis
Serinicoccus hydrothermalis	0	Serinicoccus hydrothermalis
Serpentinimonas maccroryi	0	Serpentinimonas maccroryi
Serpentinimonas raichei	0	Serpentinimonas raichei
Serratia fonticola	0	Serratia fonticola
Serratia quinivorans	0	Serratia quinivorans
Shewanella xiamenensis	0	Shewanella xiamenensis
Shigella dysenteriae	0	Shigella dysenteriae
Shigella flexneri	0	Shigella flexneri
Shigella sonnei	0	Shigella sonnei
Shinella zoogloeoides	0	Shinella zoogloeoides
Silicimonas algicola	0	Silicimonas algicola
Simplicispira suum	0	Simplicispira suum
Skermanella rosea	0	Skermanella rosea
Snodgrassella alvi	0	Snodgrassella alvi
Sphaerotilus sulfidivorans	0	Sphaerotilus sulfidivorans
Sphingobacterium multivorum	0	Sphingobacterium multivorum
Sphingobacterium spiritivorum	0	Sphingobacterium spiritivorum
Sphingobium amiense	0	Sphingobium amiense
Sphingobium cloacae	0	Sphingobium cloacae
Sphingobium fuliginis	0	Sphingobium fuliginis
Sphingobium indicum	0	Sphingobium indicum
Sphingobium phenoxybenzoativorans	0	Sphingobium phenoxybenzoativorans
Sphingobium yanoikuyae	0	Sphingobium yanoikuyae
Sphingomonas aliaeris	0	Sphingomonas aliaeris
Sphingomonas alpina	0	Sphingomonas alpina
Sphingomonas changnyeongensis	0	Sphingomonas changnyeongensis
Sphingomonas daechungensis	0	Sphingomonas daechungensis
Sphingomonas hengshuiensis	0	Sphingomonas hengshuiensis
Sphingomonas koreensis	0	Sphingomonas koreensis
Sphingomonas lacunae	0	Sphingomonas lacunae
Sphingomonas morindae	0	Sphingomonas morindae
Sphingomonas paeninsulae	0	Sphingomonas paeninsulae
Sphingomonas panacis	0	Sphingomonas panacis
Sphingomonas panacisoli	0	Sphingomonas panacisoli
Sphingomonas paucimobilis	0	Sphingomonas paucimobilis
Sphingomonas piscis	0	Sphingomonas piscis
Sphingomonas profundi	0	Sphingomonas profundi
Sphingomonas psychrotolerans	0	Sphingomonas psychrotolerans
Sphingomonas rhizophila	0	Sphingomonas rhizophila
Sphingomonas sabuli	0	Sphingomonas sabuli
Sphingomonas sanxanigenens	0	Sphingomonas sanxanigenens
Sphingomonas sediminicola	0	Sphingomonas sediminicola
Sphingomonas sinipercae	0	Sphingomonas sinipercae
Sphingomonas suaedae	0	Sphingomonas suaedae
Sphingomonas taxi	0	Sphingomonas taxi
Sphingomonas xanthus	0	Sphingomonas xanthus
Sphingopyxis alaskensis	0	Sphingopyxis alaskensis
Sphingopyxis fribergensis	0	Sphingopyxis fribergensis
Sphingopyxis macrogoltabida	0	Sphingopyxis macrogoltabida
Sphingosinithalassobacter tenebrarum	0	Sphingosinithalassobacter tenebrarum
Spirosoma pollinicola	0	Spirosoma pollinicola
Stanieria cyanosphaera	0	Stanieria cyanosphaera
Staphylococcus aureus	0	Staphylococcus aureus
Staphylococcus auricularis	0	Staphylococcus auricularis
Staphylococcus caprae	0	Staphylococcus caprae
Staphylococcus debuckii	0	Staphylococcus debuckii
Staphylococcus equorum	0	Staphylococcus equorum
Staphylococcus haemolyticus	0	Staphylococcus haemolyticus
Staphylococcus hominis	0	Staphylococcus hominis
Staphylococcus nepalensis	0	Staphylococcus nepalensis
Staphylococcus pasteuri	0	Staphylococcus pasteuri
Staphylococcus saccharolyticus	0	Staphylococcus saccharolyticus
Staphylococcus saprophyticus	0	Staphylococcus saprophyticus
Staphylococcus simiae	0	Staphylococcus simiae
Staphylococcus warneri	0	Staphylococcus warneri
Staphylococcus xylosus	0	Staphylococcus xylosus
Stenotrophomonas acidaminiphila	0	Stenotrophomonas acidaminiphila
Stenotrophomonas indicatrix	0	Stenotrophomonas indicatrix
Stenotrophomonas maltophilia	0	Stenotrophomonas maltophilia
Stenotrophomonas pavanii	0	Stenotrophomonas pavanii
Steroidobacter denitrificans	0	Steroidobacter denitrificans
Streptococcus anginosus	0	Streptococcus anginosus
Streptococcus australis	0	Streptococcus australis
Streptococcus cristatus	0	Streptococcus cristatus
Streptococcus gordonii	0	Streptococcus gordonii
Streptococcus gwangjuense	0	Streptococcus gwangjuense
Streptococcus infantarius	0	Streptococcus infantarius
Streptococcus intermedius	0	Streptococcus intermedius
Streptococcus koreensis	0	Streptococcus koreensis
Streptococcus lactarius	0	Streptococcus lactarius
Streptococcus lutetiensis	0	Streptococcus lutetiensis
Streptococcus mutans	0	Streptococcus mutans
Streptococcus oralis	0	Streptococcus oralis
Streptococcus parasuis	0	Streptococcus parasuis
Streptococcus periodonticum	0	Streptococcus periodonticum
Streptococcus pseudopneumoniae	0	Streptococcus pseudopneumoniae
Streptococcus pseudoporcinus	0	Streptococcus pseudoporcinus
Streptococcus respiraculi	0	Streptococcus respiraculi
Streptococcus sobrinus	0	Streptococcus sobrinus
Stutzerimonas chloritidismutans	0	Stutzerimonas chloritidismutans
Stutzerimonas degradans	0	Stutzerimonas degradans
Stutzerimonas frequens	0	Stutzerimonas frequens
Stutzerimonas kunmingensis	0	Stutzerimonas kunmingensis
Stutzerimonas stutzeri	0	Stutzerimonas stutzeri
Sugiyamaella lignohabitans	0	Sugiyamaella lignohabitans
Suicoccus acidiformans	0	Suicoccus acidiformans
Sulfuritortus calidifontis	0	Sulfuritortus calidifontis
Sulfurivermis fontis	0	Sulfurivermis fontis
Synechococcus elongatus	0	Synechococcus elongatus
Tabrizicola piscis	0	Tabrizicola piscis
Talaromyces rugulosus	0	Talaromyces rugulosus
Tannerella forsythia	0	Tannerella forsythia
Tardibacter chloracetimidivorans	0	Tardibacter chloracetimidivorans
Tardiphaga robiniae	0	Tardiphaga robiniae
Tepidimonas taiwanensis	0	Tepidimonas taiwanensis
Teredinibacter purpureus	0	Teredinibacter purpureus
Terrihabitans soli	0	Terrihabitans soli
Tessaracoccus aquimaris	0	Tessaracoccus aquimaris
Tessaracoccus defluvii	0	Tessaracoccus defluvii
Tessaracoccus flavescens	0	Tessaracoccus flavescens
Tessaracoccus flavus	0	Tessaracoccus flavus
Tessaracoccus lapidicaptus	0	Tessaracoccus lapidicaptus
Tessaracoccus timonensis	0	Tessaracoccus timonensis
Tetrapisispora blattae	0	Tetrapisispora blattae
Tetrapisispora phaffii	0	Tetrapisispora phaffii
Thauera aromatica	0	Thauera aromatica
Thauera chlorobenzoica	0	Thauera chlorobenzoica
Thauera humireducens	0	Thauera humireducens
Thermoleptolyngbya sichuanensis	0	Thermoleptolyngbya sichuanensis
Thermomonas aquatica	0	Thermomonas aquatica
Thermomonas brevis	0	Thermomonas brevis
Thermus aquaticus	0	Thermus aquaticus
Thermus brockianus	0	Thermus brockianus
Thermus caldilimi	0	Thermus caldilimi
Thermus parvatiensis	0	Thermus parvatiensis
Thioalkalivibrio sulfidiphilus	0	Thioalkalivibrio sulfidiphilus
Thiopseudomonas alkaliphila	0	Thiopseudomonas alkaliphila
Tistrella mobilis	0	Tistrella mobilis
Trichormus variabilis	0	Trichormus variabilis
Truepera radiovictrix	0	Truepera radiovictrix
Tsukamurella paurometabola	0	Tsukamurella paurometabola
Tsuneonella dongtanensis	0	Tsuneonella dongtanensis
Undibacterium parvum	0	Undibacterium parvum
Ustilago maydis	0	Ustilago maydis
Variibacter gotjawalensis	0	Variibacter gotjawalensis
Veillonella dispar	0	Veillonella dispar
Veillonella nakazawae	0	Veillonella nakazawae
Veillonella parvula	0	Veillonella parvula
Veillonella rodentium	0	Veillonella rodentium
Verminephrobacter eiseniae	0	Verminephrobacter eiseniae
Vitreoscilla filiformis	0	Vitreoscilla filiformis
Weissella confusa	0	Weissella confusa
Weizmannia coagulans	0	Weizmannia coagulans
Xanthobacter dioxanivorans	0	Xanthobacter dioxanivorans
Xanthomonas arboricola	0	Xanthomonas arboricola
Xanthomonas campestris	0	Xanthomonas campestris
Xanthomonas citri	0	Xanthomonas citri
Xanthomonas euroxanthea	0	Xanthomonas euroxanthea
Xanthomonas euvesicatoria	0	Xanthomonas euvesicatoria
Xanthomonas fragariae	0	Xanthomonas fragariae
Xanthomonas hortorum	0	Xanthomonas hortorum
Xanthomonas hyacinthi	0	Xanthomonas hyacinthi
Xanthomonas hydrangeae	0	Xanthomonas hydrangeae
Xanthomonas theicola	0	Xanthomonas theicola
Xanthomonas vesicatoria	0	Xanthomonas vesicatoria
Xylophilus rhododendri	0	Xylophilus rhododendri
Zygotorulaspora mrakii	0	Zygotorulaspora mrakii
Zymomonas mobilis	0	Zymomonas mobilis
[Ruminococcus] gnavus	0	[Ruminococcus] gnavus
Aureimonas populi	0	Aureimonas populi
Bifidobacterium subtile	0	Bifidobacterium subtile
Brachybacterium kimchii	0	Brachybacterium kimchii
Flavisolibacter ginsenosidimutans	0	Flavisolibacter ginsenosidimutans
Frankia alni	0	Frankia alni
Lachnoclostridium phocaeense	0	Lachnoclostridium phocaeense
Massilia violaceinigra	0	Massilia violaceinigra
Microbacterium paludicola	0	Microbacterium paludicola
Mycolicibacterium madagascariense	0	Mycolicibacterium madagascariense
Pantoea stewartii	0	Pantoea stewartii
Paraclostridium bifermentans	0	Paraclostridium bifermentans
Raineyella fluvialis	0	Raineyella fluvialis
Staphylococcus schweitzeri	0	Staphylococcus schweitzeri
Streptomyces gilvosporeus	0	Streptomyces gilvosporeus
Coprococcus comes	0	Coprococcus comes
[Ochrobactrum] quorumnocens	0	[Ochrobactrum] quorumnocens
Anoxybacillus caldiproteolyticus	0	Anoxybacillus caldiproteolyticus
Aurantiacibacter atlanticus	0	Aurantiacibacter atlanticus
Brachybacterium avium	0	Brachybacterium avium
Bradyrhizobium guangxiense	0	Bradyrhizobium guangxiense
Bradyrhizobium oligotrophicum	0	Bradyrhizobium oligotrophicum
Brevibacterium oceani	0	Brevibacterium oceani
Caldicellulosiruptor kronotskyensis	0	Caldicellulosiruptor kronotskyensis
Caulobacter henricii	0	Caulobacter henricii
Cellulomonas iranensis	0	Cellulomonas iranensis
Citrobacter freundii	0	Citrobacter freundii
Cnuibacter physcomitrellae	0	Cnuibacter physcomitrellae
Corynebacterium doosanense	0	Corynebacterium doosanense
Cruoricaptor ignavus	0	Cruoricaptor ignavus
Deinococcus puniceus	0	Deinococcus puniceus
Enterobacter huaxiensis	0	Enterobacter huaxiensis
Erythrobacter mangrovi	0	Erythrobacter mangrovi
Ezakiella massiliensis	0	Ezakiella massiliensis
Fenollaria massiliensis	0	Fenollaria massiliensis
Flavobacterium nackdongense	0	Flavobacterium nackdongense
Glutamicibacter nicotianae	0	Glutamicibacter nicotianae
Hafnia alvei	0	Hafnia alvei
Hankyongella ginsenosidimutans	0	Hankyongella ginsenosidimutans
Herbaspirillum hiltneri	0	Herbaspirillum hiltneri
Herbaspirillum seropedicae	0	Herbaspirillum seropedicae
Hymenobacter nivis	0	Hymenobacter nivis
Ignavigranum ruoffiae	0	Ignavigranum ruoffiae
Jeotgalibaca porci	0	Jeotgalibaca porci
Klebsiella quasipneumoniae	0	Klebsiella quasipneumoniae
Lactococcus paracarnosus	0	Lactococcus paracarnosus
Leptolyngbya boryana	0	Leptolyngbya boryana
Leptotrichia wadei	0	Leptotrichia wadei
Leucobacter denitrificans	0	Leucobacter denitrificans
Lysobacter helvus	0	Lysobacter helvus
Meiothermus taiwanensis	0	Meiothermus taiwanensis
Metabacillus sediminilitoris	0	Metabacillus sediminilitoris
Methylocaldum marinum	0	Methylocaldum marinum
Microbacterium wangchenii	0	Microbacterium wangchenii
Miniphocaeibacter halophilus	0	Miniphocaeibacter halophilus
Mycetocola spongiae	0	Mycetocola spongiae
Mycobacteroides immunogenum	0	Mycobacteroides immunogenum
Mycobacteroides salmoniphilum	0	Mycobacteroides salmoniphilum
Mycolicibacterium gilvum	0	Mycolicibacterium gilvum
Mycolicibacterium sediminis	0	Mycolicibacterium sediminis
Neisseria bacilliformis	0	Neisseria bacilliformis
Panacibacter ginsenosidivorans	0	Panacibacter ginsenosidivorans
Paraburkholderia phytofirmans	0	Paraburkholderia phytofirmans
Pectobacterium carotovorum	0	Pectobacterium carotovorum
Planococcus glaciei	0	Planococcus glaciei
Pseudomonas cichorii	0	Pseudomonas cichorii
Quatrionicoccus australiensis	0	Quatrionicoccus australiensis
Renibacterium salmoninarum	0	Renibacterium salmoninarum
Ruania halotolerans	0	Ruania halotolerans
Ruminococcus bicirculans	0	Ruminococcus bicirculans
Scardovia inopinata	0	Scardovia inopinata
Shinella oryzae	0	Shinella oryzae
Singulisphaera acidiphila	0	Singulisphaera acidiphila
Spirosoma rigui	0	Spirosoma rigui
Staphylococcus lugdunensis	0	Staphylococcus lugdunensis
Torulaspora globosa	0	Torulaspora globosa
Turicibacter bilis	0	Turicibacter bilis
Vibrio rumoiensis	0	Vibrio rumoiensis
Xanthomonas translucens	0	Xanthomonas translucens
Zygosaccharomyces rouxii	0	Zygosaccharomyces rouxii
cyanobacterium endosymbiont of Rhopalodia gibberula	0	cyanobacterium endosymbiont of Rhopalodia gibberula
Actinomyces trachealis	0	Actinomyces trachealis
Amylolactobacillus amylophilus	0	Amylolactobacillus amylophilus
Aureimonas mangrovi	0	Aureimonas mangrovi
Bacillus smithii	0	Bacillus smithii
Burkholderia savannae	0	Burkholderia savannae
Candida dubliniensis	0	Candida dubliniensis
Candidatus Methylopumilus turicensis	0	Candidatus Methylopumilus turicensis
Chryseobacterium nakagawai	0	Chryseobacterium nakagawai
Clostridium felsineum	0	Clostridium felsineum
Collinsella aerofaciens	0	Collinsella aerofaciens
Eremothecium gossypii	0	Eremothecium gossypii
Gordonia amicalis	0	Gordonia amicalis
Hafnia paralvei	0	Hafnia paralvei
Halothiobacillus neapolitanus	0	Halothiobacillus neapolitanus
Human betaherpesvirus 7	0	Human betaherpesvirus 7
Hymenobacter jejuensis	0	Hymenobacter jejuensis
Lactobacillus apis	0	Lactobacillus apis
Leptotrichia hofstadii	0	Leptotrichia hofstadii
Methyloradius palustris	0	Methyloradius palustris
Moraxella bovis	0	Moraxella bovis
Moraxella nasovis	0	Moraxella nasovis
Mycobacterium doricum	0	Mycobacterium doricum
Neorhizobium galegae	0	Neorhizobium galegae
Pantoea deleyi	0	Pantoea deleyi
Peptoniphilus ivorii	0	Peptoniphilus ivorii
Peribacillus frigoritolerans	0	Peribacillus frigoritolerans
Pseudomonas ficuserectae	0	Pseudomonas ficuserectae
Pseudomonas gozinkensis	0	Pseudomonas gozinkensis
Pseudomonas izuensis	0	Pseudomonas izuensis
Pseudomonas kribbensis	0	Pseudomonas kribbensis
Pseudomonas syringae	0	Pseudomonas syringae
Rhizobium tropici	0	Rhizobium tropici
Schaalia cardiffensis	0	Schaalia cardiffensis
Selenomonas sputigena	0	Selenomonas sputigena
Sinsheimervirus phiX174	0	Sinsheimervirus phiX174
Akkermansia muciniphila	0	Akkermansia muciniphila
Alistipes communis	0	Alistipes communis
Alistipes dispar	0	Alistipes dispar
Alistipes megaguti	0	Alistipes megaguti
Alistipes onderdonkii	0	Alistipes onderdonkii
Amedibacterium intestinale	0	Amedibacterium intestinale
Anaerocolumna cellulosilytica	0	Anaerocolumna cellulosilytica
Anaerocolumna chitinilytica	0	Anaerocolumna chitinilytica
Anaerostipes caccae	0	Anaerostipes caccae
Anaerostipes rhamnosivorans	0	Anaerostipes rhamnosivorans
Anaerotignum propionicum	0	Anaerotignum propionicum
Anaerotruncus colihominis	0	Anaerotruncus colihominis
Bacteroides caccae	0	Bacteroides caccae
Bacteroides caecimuris	0	Bacteroides caecimuris
Bacteroides cellulosilyticus	0	Bacteroides cellulosilyticus
Bacteroides faecis	0	Bacteroides faecis
Bacteroides fragilis	0	Bacteroides fragilis
Bacteroides helcogenes	0	Bacteroides helcogenes
Bacteroides humanifaecis	0	Bacteroides humanifaecis
Bacteroides nordii	0	Bacteroides nordii
Bacteroides ovatus	0	Bacteroides ovatus
Bacteroides thetaiotaomicron	0	Bacteroides thetaiotaomicron
Bacteroides xylanisolvens	0	Bacteroides xylanisolvens
Bacteroides zhangwenhongii	0	Bacteroides zhangwenhongii
Barnesiella viscericola	0	Barnesiella viscericola
Bifidobacterium breve	0	Bifidobacterium breve
Bifidobacterium pseudocatenulatum	0	Bifidobacterium pseudocatenulatum
Bifidobacterium scardovii	0	Bifidobacterium scardovii
Blautia argi	0	Blautia argi
Blautia liquoris	0	Blautia liquoris
Blautia producta	0	Blautia producta
Blautia pseudococcoides	0	Blautia pseudococcoides
Butyricimonas virosa	0	Butyricimonas virosa
Caproicibacter fermentans	0	Caproicibacter fermentans
Caproicibacterium amylolyticum	0	Caproicibacterium amylolyticum
Caproicibacterium lactatifermentans	0	Caproicibacterium lactatifermentans
Cellulomonas fimi	0	Cellulomonas fimi
Christensenella minuta	0	Christensenella minuta
Clostridioides difficile	0	Clostridioides difficile
Clostridium chauvoei	0	Clostridium chauvoei
Clostridium septicum	0	Clostridium septicum
Collinsella stercoris	0	Collinsella stercoris
Coprobacter secundus	0	Coprobacter secundus
Coprococcus eutactus	0	Coprococcus eutactus
Corynebacterium liangguodongii	0	Corynebacterium liangguodongii
Eggerthella lenta	0	Eggerthella lenta
Erwinia persicina	0	Erwinia persicina
Escherichia albertii	0	Escherichia albertii
Ethanoligenens harbinense	0	Ethanoligenens harbinense
Faecalibacillus intestinalis	0	Faecalibacillus intestinalis
Herbinix luporum	0	Herbinix luporum
Klebsiella africana	0	Klebsiella africana
Lachnospira eligens	0	Lachnospira eligens
Lacrimispora saccharolytica	0	Lacrimispora saccharolytica
Lichenicola cladoniae	0	Lichenicola cladoniae
Longicatena caecimuris	0	Longicatena caecimuris
Marvinbryantia formatexigens	0	Marvinbryantia formatexigens
Massilistercora timonensis	0	Massilistercora timonensis
Megasphaera elsdenii	0	Megasphaera elsdenii
Methanosarcina sp. WH1	0	Methanosarcina sp. WH1
Methylovirgula ligni	0	Methylovirgula ligni
Morganella morganii	0	Morganella morganii
Novisyntrophococcus fermenticellae	0	Novisyntrophococcus fermenticellae
Paeniclostridium sordellii	0	Paeniclostridium sordellii
Parabacteroides goldsteinii	0	Parabacteroides goldsteinii
Parabacteroides johnsonii	0	Parabacteroides johnsonii
Paraprevotella xylaniphila	0	Paraprevotella xylaniphila
Phascolarctobacterium faecium	0	Phascolarctobacterium faecium
Pseudothauera hydrothermalis	0	Pseudothauera hydrothermalis
Pusillibacter faecalis	0	Pusillibacter faecalis
Qiania dongpingensis	0	Qiania dongpingensis
Riemerella anatipestifer	0	Riemerella anatipestifer
Ruminococcus albus	0	Ruminococcus albus
Ruminococcus bovis	0	Ruminococcus bovis
Ruminococcus gauvreauii	0	Ruminococcus gauvreauii
Solibaculum mannosilyticum	0	Solibaculum mannosilyticum
Sutterella megalosphaeroides	0	Sutterella megalosphaeroides
Sutterella wadsworthensis	0	Sutterella wadsworthensis
Thomasclavelia ramosa	0	Thomasclavelia ramosa
Vescimonas coprocola	0	Vescimonas coprocola
Vescimonas fastidiosa	0	Vescimonas fastidiosa
Wansuia hejianensis	0	Wansuia hejianensis
Wujia chipingensis	0	Wujia chipingensis
[Clostridium] colinum	0	[Clostridium] colinum
[Clostridium] scindens	0	[Clostridium] scindens
Acetobacter senegalensis	0	Acetobacter senegalensis
Acidipropionibacterium jensenii	0	Acidipropionibacterium jensenii
Acidithiobacillus thiooxidans	0	Acidithiobacillus thiooxidans
Actinobacillus equuli	0	Actinobacillus equuli
Actinocatenispora sera	0	Actinocatenispora sera
Actinomadura graeca	0	Actinomadura graeca
Actinomyces faecalis	0	Actinomyces faecalis
Actinomyces gaoshouyii	0	Actinomyces gaoshouyii
Actinomyces procaprae	0	Actinomyces procaprae
Actinomyces slackii	0	Actinomyces slackii
Advenella mimigardefordensis	0	Advenella mimigardefordensis
Aerococcus christensenii	0	Aerococcus christensenii
Aeromicrobium chenweiae	0	Aeromicrobium chenweiae
Aeromonas encheleia	0	Aeromonas encheleia
Agrobacterium rhizogenes	0	Agrobacterium rhizogenes
Agromyces archimandritae	0	Agromyces archimandritae
Agromyces aureus	0	Agromyces aureus
Agromyces badenianii	0	Agromyces badenianii
Agromyces marinus	0	Agromyces marinus
Alcanivorax borkumensis	0	Alcanivorax borkumensis
Alfalfa mosaic virus	0	Alfalfa mosaic virus
Anaerocolumna sedimenticola	0	Anaerocolumna sedimenticola
Anaerolinea thermophila	0	Anaerolinea thermophila
Aquibium microcysteis	0	Aquibium microcysteis
Aquicella siphonis	0	Aquicella siphonis
Arcanobacterium phocisimile	0	Arcanobacterium phocisimile
Arthrobacter jiangjiafuii	0	Arthrobacter jiangjiafuii
Aurantiacibacter gangjinensis	0	Aurantiacibacter gangjinensis
Azospirillum argentinense	0	Azospirillum argentinense
Azospirillum ramasamyi	0	Azospirillum ramasamyi
Azospirillum thiophilum	0	Azospirillum thiophilum
Azotobacter chroococcum	0	Azotobacter chroococcum
Azotobacter vinelandii	0	Azotobacter vinelandii
Bacillus amyloliquefaciens	0	Bacillus amyloliquefaciens
Bacillus inaquosorum	0	Bacillus inaquosorum
Bacillus mojavensis	0	Bacillus mojavensis
Bartonella kosoyi	0	Bartonella kosoyi
Beijerinckia indica	0	Beijerinckia indica
Bifidobacterium animalis	0	Bifidobacterium animalis
Bifidobacterium asteroides	0	Bifidobacterium asteroides
Bifidobacterium choerinum	0	Bifidobacterium choerinum
Blastochloris tepida	0	Blastochloris tepida
Bombilactobacillus bombi	0	Bombilactobacillus bombi
Bordetella avium	0	Bordetella avium
Bradyrhizobium icense	0	Bradyrhizobium icense
Brevibacillus brevis	0	Brevibacillus brevis
Brome mosaic virus	0	Brome mosaic virus
Buchnera aphidicola	0	Buchnera aphidicola
Burkholderia oklahomensis	0	Burkholderia oklahomensis
Buttiauxella agrestis	0	Buttiauxella agrestis
Buttiauxella ferragutiae	0	Buttiauxella ferragutiae
Caldicellulosiruptor changbaiensis	0	Caldicellulosiruptor changbaiensis
Caldicellulosiruptor diazotrophicus	0	Caldicellulosiruptor diazotrophicus
Caldicellulosiruptor obsidiansis	0	Caldicellulosiruptor obsidiansis
Caldicellulosiruptor owensensis	0	Caldicellulosiruptor owensensis
Caldichromatium japonicum	0	Caldichromatium japonicum
Campylobacter concisus	0	Campylobacter concisus
Candidatus Minimicrobia vallesae	0	Candidatus Minimicrobia vallesae
Candidatus Nanosynbacter featherlites	0	Candidatus Nanosynbacter featherlites
Candidatus Nitrotoga arctica	0	Candidatus Nitrotoga arctica
Candidatus Pantoea carbekii	0	Candidatus Pantoea carbekii
Candidatus Rhodoluna planktonica	0	Candidatus Rhodoluna planktonica
Candidatus Sodalis pierantonius	0	Candidatus Sodalis pierantonius
Candidatus Symbiobacter mobilis	0	Candidatus Symbiobacter mobilis
Capnocytophaga ochracea	0	Capnocytophaga ochracea
Capnocytophaga stomatis	0	Capnocytophaga stomatis
Cardinium endosymbiont of Sogatella furcifera	0	Cardinium endosymbiont of Sogatella furcifera
Casimicrobium huifangae	0	Casimicrobium huifangae
Cedecea lapagei	0	Cedecea lapagei
Cedecea neteri	0	Cedecea neteri
Chitinolyticbacter meiyuanensis	0	Chitinolyticbacter meiyuanensis
Chromobacterium phragmitis	0	Chromobacterium phragmitis
Chromobacterium rhizoryzae	0	Chromobacterium rhizoryzae
Chromobacterium vaccinii	0	Chromobacterium vaccinii
Chryseobacterium capnotolerans	0	Chryseobacterium capnotolerans
Chryseobacterium gallinarum	0	Chryseobacterium gallinarum
Chryseobacterium joostei	0	Chryseobacterium joostei
Chryseobacterium lactis	0	Chryseobacterium lactis
Chryseobacterium nepalense	0	Chryseobacterium nepalense
Ciceribacter thiooxidans	0	Ciceribacter thiooxidans
Citrobacter arsenatis	0	Citrobacter arsenatis
Citrobacter koseri	0	Citrobacter koseri
Citrobacter rodentium	0	Citrobacter rodentium
Citrobacter tructae	0	Citrobacter tructae
Citrobacter youngae	0	Citrobacter youngae
Clavibacter zhangzhiyongii	0	Clavibacter zhangzhiyongii
Clostridium bornimense	0	Clostridium bornimense
Clostridium cadaveris	0	Clostridium cadaveris
Clostridium estertheticum	0	Clostridium estertheticum
Clostridium gasigenes	0	Clostridium gasigenes
Clostridium manihotivorum	0	Clostridium manihotivorum
Clostridium thermarum	0	Clostridium thermarum
Collimonas arenae	0	Collimonas arenae
Corynebacterium anserum	0	Corynebacterium anserum
Corynebacterium argentoratense	0	Corynebacterium argentoratense
Corynebacterium callunae	0	Corynebacterium callunae
Corynebacterium crudilactis	0	Corynebacterium crudilactis
Corynebacterium cystitidis	0	Corynebacterium cystitidis
Corynebacterium glutamicum	0	Corynebacterium glutamicum
Corynebacterium occultum	0	Corynebacterium occultum
Corynebacterium silvaticum	0	Corynebacterium silvaticum
Corynebacterium urogenitale	0	Corynebacterium urogenitale
Coxiella burnetii	0	Coxiella burnetii
Cronobacter condimenti	0	Cronobacter condimenti
Cronobacter universalis	0	Cronobacter universalis
Cyanobium gracile	0	Cyanobium gracile
Cytophaga hutchinsonii	0	Cytophaga hutchinsonii
Dactylosporangium aurantiacum	0	Dactylosporangium aurantiacum
Dactylosporangium vinaceum	0	Dactylosporangium vinaceum
Deinococcus ficus	0	Deinococcus ficus
Dialister massiliensis	0	Dialister massiliensis
Dissulfurimicrobium hydrothermale	0	Dissulfurimicrobium hydrothermale
Dokdonella koreensis	0	Dokdonella koreensis
Dyella caseinilytica	0	Dyella caseinilytica
Dyella telluris	0	Dyella telluris
Effusibacillus dendaii	0	Effusibacillus dendaii
Eikenella exigua	0	Eikenella exigua
Elizabethkingia anophelis	0	Elizabethkingia anophelis
Escherichia virus DE3	0	Escherichia virus DE3
Faecalibacter bovis	0	Faecalibacter bovis
Ferrimonas lipolytica	0	Ferrimonas lipolytica
Flaviflexus salsibiostraticola	0	Flaviflexus salsibiostraticola
Flavihumibacter fluminis (ex Park et al. 2022)	0	Flavihumibacter fluminis (ex Park et al. 2022)
Flavihumibacter rivuli	0	Flavihumibacter rivuli
Flavisolibacter tropicus	0	Flavisolibacter tropicus
Flavobacterium kingsejongi	0	Flavobacterium kingsejongi
Frederiksenia canicola	0	Frederiksenia canicola
Gluconacetobacter diazotrophicus	0	Gluconacetobacter diazotrophicus
Gluconobacter sphaericus	0	Gluconobacter sphaericus
Gordonia alkanivorans	0	Gordonia alkanivorans
Gordonia amarae	0	Gordonia amarae
Gordonia insulae	0	Gordonia insulae
Gordonia jinghuaiqii	0	Gordonia jinghuaiqii
Gordonia zhaorongruii	0	Gordonia zhaorongruii
Granulibacter bethesdensis	0	Granulibacter bethesdensis
Halalkalibacterium halodurans	0	Halalkalibacterium halodurans
Helicobacter winghamensis	0	Helicobacter winghamensis
Iodobacter ciconiae	0	Iodobacter ciconiae
Jeotgalibaca arthritidis	0	Jeotgalibaca arthritidis
Kibdelosporangium phytohabitans	0	Kibdelosporangium phytohabitans
Kisquinquevirus KS5	0	Kisquinquevirus KS5
Kluyvera ascorbata	0	Kluyvera ascorbata
Kluyvera intermedia	0	Kluyvera intermedia
Kosakonia arachidis	0	Kosakonia arachidis
Kosakonia oryzae	0	Kosakonia oryzae
Kosakonia radicincitans	0	Kosakonia radicincitans
Kosakonia sacchari	0	Kosakonia sacchari
Kribbella flavida	0	Kribbella flavida
Lactiplantibacillus pentosus	0	Lactiplantibacillus pentosus
Lactobacillus acetotolerans	0	Lactobacillus acetotolerans
Lactobacillus intestinalis	0	Lactobacillus intestinalis
Lactobacillus kullabergensis	0	Lactobacillus kullabergensis
Lambdavirus lvO276	0	Lambdavirus lvO276
Leclercia pneumoniae	0	Leclercia pneumoniae
Legionella hackeliae	0	Legionella hackeliae
Legionella jordanis	0	Legionella jordanis
Lentilactobacillus parabuchneri	0	Lentilactobacillus parabuchneri
Leptothermofonsia sichuanensis	0	Leptothermofonsia sichuanensis
Leptotrichia trevisanii	0	Leptotrichia trevisanii
Leucobacter muris	0	Leucobacter muris
Ligilactobacillus acidipiscis	0	Ligilactobacillus acidipiscis
Ligilactobacillus agilis	0	Ligilactobacillus agilis
Ligilactobacillus murinus	0	Ligilactobacillus murinus
Limosilactobacillus pontis	0	Limosilactobacillus pontis
Luteibacter anthropi	0	Luteibacter anthropi
Lysinibacillus fusiformis	0	Lysinibacillus fusiformis
Lysobacter alkalisoli	0	Lysobacter alkalisoli
Lysobacter arenosi	0	Lysobacter arenosi
Lysobacter capsici	0	Lysobacter capsici
Lysobacter enzymogenes	0	Lysobacter enzymogenes
Lysobacter gummosus	0	Lysobacter gummosus
Lysobacter soli	0	Lysobacter soli
Macrococcus equipercicus	0	Macrococcus equipercicus
Magnetococcus marinus	0	Magnetococcus marinus
Magnetospirillum gryphiswaldense	0	Magnetospirillum gryphiswaldense
Mannheimia granulomatis	0	Mannheimia granulomatis
Mannheimia ovis	0	Mannheimia ovis
Marinobacterium georgiense	0	Marinobacterium georgiense
Marinomonas algicola	0	Marinomonas algicola
Mariprofundus ferrinatatus	0	Mariprofundus ferrinatatus
Methanocaldococcus jannaschii	0	Methanocaldococcus jannaschii
Methylocystis heyeri	0	Methylocystis heyeri
Methylotenera mobilis	0	Methylotenera mobilis
Microbacterium chengjingii	0	Microbacterium chengjingii
Micromonospora carbonacea	0	Micromonospora carbonacea
Micromonospora terminaliae	0	Micromonospora terminaliae
Moraxella catarrhalis	0	Moraxella catarrhalis
Moraxella ovis	0	Moraxella ovis
Mucilaginibacter gossypii	0	Mucilaginibacter gossypii
Mycobacterium senegalense	0	Mycobacterium senegalense
Mycobacteroides abscessus	0	Mycobacteroides abscessus
Mycobacteroides saopaulense	0	Mycobacteroides saopaulense
[truncated: 141 more rows]

## Sheet: Muscle
	Overall	microbiomes
[truncated: 1,597 more rows]

[truncated: 2 more sheets: Stomach, Testis]
