# Supplementary material for: Machine learning models reveal microbial signatures in healthy human tissues, challenging the sterility of human organs
Source: Front Microbiol. 2025 Jan 27;15:1512304. doi: 10.3389/fmicb.2024.1512304 (PMC11808598; doi:10.3389/fmicb.2024.1512304)
Supplement: Supplementary file 1 [file Data_Sheet_1.zip › Supplementary_new/Supplementary_File15.csv]

	Mean AUROC	margin_of_error_AUROC	mean AUPR	margin_of_error_AUPR	PR_random	relative mean AUPR
Heart	0.867419921093505	0.021774415413963	0.708060418510242	0.043607105570384	0.207912457912458	3.40556994813833
Liver	0.991821563120762	0.002230931869145	0.941840777754139	0.009479607161087	0.054713804713805	17.2139514457217
Bladder	0.737282333051564	0.050395716933225	0.074375539004873	0.022401892566807	0.004208754208754	17.6716280675587
Colon	0.851253288011263	0.02868746188957	0.671311941205402	0.05334051997666	0.188552188552189	3.56035083103578
Muscle	0.95036986021603	0.007244268426409	0.848335036889791	0.021597226513186	0.193602693602694	4.38183488619595
Blood	0.996114289153726	0.001124232180527	0.983015568310324	0.005690635768177	0.179292929292929	5.48273471902661
Stomach	0.968434306503449	0.003236443983277	0.85529434666762	0.013117052975004	0.085858585858586	9.96166356706991
Testis	0.989452163001481	0.004180914203336	0.947894814926231	0.022649825766245	0.085858585858586	11.0401866679643
