# Supplementary material for: Machine learning models reveal microbial signatures in healthy human tissues, challenging the sterility of human organs
Source: Front Microbiol. 2025 Jan 27;15:1512304. doi: 10.3389/fmicb.2024.1512304 (PMC11808598; doi:10.3389/fmicb.2024.1512304)
Supplement: Supplementary file 1 [file Data_Sheet_1.zip › Supplementary_new/Supplementary_File16.xlsx]

## Sheet: Heart
Overall Importance Score	microbiomes
0.162829	cellular organisms;Bacteria;Terrabacteria group;Bacillota;Bacilli;Bacillales;Staphylococcaceae;Staphylococcus;Staphylococcus simulans;
0.136	cellular organisms;Bacteria;FCB group;Bacteroidota/Chlorobiota group;Bacteroidota;Flavobacteriia;Flavobacteriales;Flavobacteriaceae;Wenyingzhuangia;Wenyingzhuangia marina;
0.124151	cellular organisms;Bacteria;Terrabacteria group;Bacillota;Bacilli;Bacillales;Listeriaceae;Listeria;Listeria monocytogenes;
0.116232	cellular organisms;Eukaryota;Opisthokonta;Fungi;Dikarya;Ascomycota;saccharomyceta;Pezizomycotina;leotiomyceta;dothideomyceta;Dothideomycetes;Pleosporomycetidae;Pleosporales;Pleosporineae;Pleosporaceae;Pyrenophora;Pyrenophora tritici-repentis;
0.0476285	cellular organisms;Bacteria;Pseudomonadota;Betaproteobacteria;Burkholderiales;Oxalobacteraceae;Herbaspirillum;unclassified Herbaspirillum;Herbaspirillum sp. RU 5E;
0.0465186	cellular organisms;Bacteria;Terrabacteria group;Bacillota;Bacilli;Bacillales;Bacillaceae;Halalkalibacter;unclassified Halalkalibacter;Halalkalibacter sp. APA_J-10(15);
0.0374575	cellular organisms;Bacteria;Terrabacteria group;Bacillota;Bacilli;Bacillales;Sporolactobacillaceae;Sporolactobacillus;unclassified Sporolactobacillus;Sporolactobacillus sp. CQH2019;
0.0334023	cellular organisms;Bacteria;Terrabacteria group;Bacillota;Bacilli;Lactobacillales;Streptococcaceae;Streptococcus;Streptococcus agalactiae;
0.0292297	cellular organisms;Bacteria;Terrabacteria group;Bacillota;Bacilli;Bacillales;Planococcaceae;Ureibacillus;Ureibacillus chungkukjangi;
0.0289415	cellular organisms;Bacteria;Terrabacteria group;Actinomycetota;Actinomycetes;Kitasatosporales;Streptomycetaceae;Kitasatospora;Kitasatospora herbaricolor;
0.0272265	cellular organisms;Bacteria;Aquificota;Aquificae;Aquificales;Hydrogenothermaceae;Venenivibrio;Venenivibrio stagnispumantis;
0.0222228	cellular organisms;Bacteria;Terrabacteria group;Bacillota;Bacilli;Bacillales;Bacillaceae;Virgibacillus;Virgibacillus profundi;
0.0181576	cellular organisms;Bacteria;Terrabacteria group;Actinomycetota;Actinomycetes;Kitasatosporales;Streptomycetaceae;Streptomyces;Streptomyces aureoverticillatus;
0.0138761	cellular organisms;Eukaryota;Sar;Alveolata;Apicomplexa;Aconoidasida;Haemosporida;Plasmodiidae;Plasmodium;Plasmodium (Plasmodium);Plasmodium ovale;
0.0111152	cellular organisms;Bacteria;Pseudomonadota;Gammaproteobacteria;Enterobacterales;Enterobacteriaceae;Enterobacter;Enterobacter cloacae complex;Enterobacter hormaechei;
0.00993591	cellular organisms;Bacteria;Terrabacteria group;Actinomycetota;Actinomycetes;Micrococcales;Microbacteriaceae;Microbacterium;unclassified Microbacterium;Microbacterium sp. AISO3;
0.00953527	cellular organisms;Bacteria;Pseudomonadota;Gammaproteobacteria;Pseudomonadales;Pseudomonadaceae;Pseudomonas;unclassified Pseudomonas;Pseudomonas sp. GW704-F2;
0.00787074	cellular organisms;Bacteria;Campylobacterota;Epsilonproteobacteria;Campylobacterales;Campylobacteraceae;Campylobacter;Campylobacter jejuni;
0.00776681	cellular organisms;Bacteria;Pseudomonadota;Gammaproteobacteria;Pseudomonadales;Pseudomonadaceae;Pseudomonas;unclassified Pseudomonas;Pseudomonas sp. DCB_E;
0.00769059	cellular organisms;Bacteria;Pseudomonadota;Gammaproteobacteria;Enterobacterales;Erwiniaceae;Pantoea;Pantoea vagans;
0.00688621	cellular organisms;Eukaryota;Sar;Alveolata;Apicomplexa;Aconoidasida;Haemosporida;Plasmodiidae;Plasmodium;Plasmodium coatneyi;
0.0065891	cellular organisms;Bacteria;Pseudomonadota;Gammaproteobacteria;Pseudomonadales;Pseudomonadaceae;Pseudomonas;unclassified Pseudomonas;Pseudomonas sp. DCB_AW;
0.0065352	cellular organisms;Bacteria;Terrabacteria group;Bacillota;Bacilli;Bacillales;Bacillales incertae sedis;Bacillales Family XII. Incertae Sedis;Exiguobacterium;Exiguobacterium aurantiacum;
0.00614637	cellular organisms;Bacteria;Terrabacteria group;Actinomycetota;Actinomycetes;Kitasatosporales;Streptomycetaceae;Streptomyces;Streptomyces malachitofuscus;
0.00419859	cellular organisms;Bacteria;Pseudomonadota;Betaproteobacteria;Neisseriales;Neisseriaceae;Neisseria;Neisseria meningitidis;
0.00403633	cellular organisms;Bacteria;Terrabacteria group;Bacillota;Bacilli;Bacillales;Bacillaceae;Alteribacter;Alteribacter natronophilus;
0.00309684	cellular organisms;Bacteria;Terrabacteria group;Actinomycetota;Actinomycetes;Mycobacteriales;Corynebacteriaceae;Corynebacterium;Corynebacterium parakroppenstedtii;
0.00296336	cellular organisms;Bacteria;FCB group;Bacteroidota/Chlorobiota group;Bacteroidota;Flavobacteriia;Flavobacteriales;Flavobacteriaceae;Mesonia;unclassified Mesonia;Mesonia sp. K4-1;
0.00281504	cellular organisms;Bacteria;Terrabacteria group;Actinomycetota;Actinomycetes;Kitasatosporales;Streptomycetaceae;Streptomyces;unclassified Streptomyces;Streptomyces sp. JJ36;
0.00261571	cellular organisms;Bacteria;Terrabacteria group;Actinomycetota;Actinomycetes;Kitasatosporales;Streptomycetaceae;Streptomyces;Streptomyces althioticus group;Streptomyces griseorubens;
0.00249072	cellular organisms;Bacteria;Pseudomonadota;Betaproteobacteria;Burkholderiales;Burkholderiaceae;Burkholderia;Burkholderia cepacia complex;Burkholderia cenocepacia;
0.00222239	cellular organisms;Bacteria;Pseudomonadota;Alphaproteobacteria;Rhodobacterales;Paracoccaceae;Paracoccus;Paracoccus acridae;
0.00182848	cellular organisms;Bacteria;Pseudomonadota;Gammaproteobacteria;Pseudomonadales;Pseudomonadaceae;Pseudomonas;unclassified Pseudomonas;Pseudomonas sp. DCB_PUT;
0.00176636	cellular organisms;Bacteria;Terrabacteria group;Bacillota;Clostridia;Eubacteriales;Lachnospiraceae;Blautia;unclassified Blautia;Blautia sp. MSK22_86;
0.00166606	cellular organisms;Bacteria;Terrabacteria group;Bacillota;Bacilli;Bacillales;Bacillaceae;Pseudalkalibacillus;Pseudalkalibacillus hwajinpoensis;
0.0016369	cellular organisms;Bacteria;Pseudomonadota;Gammaproteobacteria;Enterobacterales;Enterobacteriaceae;Cronobacter;Cronobacter sakazakii;
0.00157269	cellular organisms;Bacteria;Pseudomonadota;Gammaproteobacteria;Enterobacterales;Enterobacteriaceae;Klebsiella/Raoultella group;Klebsiella;Klebsiella pneumoniae;
0.00141508	cellular organisms;Eukaryota;Opisthokonta;Fungi;Dikarya;Ascomycota;saccharomyceta;Pezizomycotina;leotiomyceta;Eurotiomycetes;Chaetothyriomycetidae;Chaetothyriales;Herpotrichiellaceae;Cladophialophora;Cladophialophora immunda;
0.00130656	cellular organisms;Bacteria;Pseudomonadota;Gammaproteobacteria;Thiotrichales;Piscirickettsiaceae;Methylophaga;Methylophaga pinxianii;
0.00113433	cellular organisms;Bacteria;Terrabacteria group;Actinomycetota;Actinomycetes;Pseudonocardiales;Pseudonocardiaceae;Lentzea;Lentzea tibetensis;
0.00112712	cellular organisms;Bacteria;Terrabacteria group;Bacillota;Bacilli;Bacillales;Bacillaceae;Bacillus;Bacillus yapensis;
0.00107505	cellular organisms;Bacteria;Pseudomonadota;Gammaproteobacteria;Oceanospirillales;Saccharospirillaceae;Saccharospirillum;Saccharospirillum mangrovi;
0.00102885	cellular organisms;Bacteria;FCB group;Bacteroidota/Chlorobiota group;Bacteroidota;Bacteroidia;Bacteroidales;Bacteroidaceae;Phocaeicola;Phocaeicola vulgatus;
0.00100955	cellular organisms;Eukaryota;Opisthokonta;Fungi;Fungi incertae sedis;Mucoromycota;Glomeromycotina;Glomeromycetes;Glomerales;Claroideoglomeraceae;Claroideoglomus;unclassified Claroideoglomus;Claroideoglomus sp. SA101;
0.000990801	cellular organisms;Bacteria;Pseudomonadota;Gammaproteobacteria;Enterobacterales;Enterobacteriaceae;Escherichia;Escherichia coli;
0.000909878	cellular organisms;Bacteria;Terrabacteria group;Actinomycetota;Actinomycetes;Mycobacteriales;Corynebacteriaceae;Corynebacterium;Corynebacterium diphtheriae;
0.000889665	cellular organisms;Eukaryota;Sar;Alveolata;Ciliophora;Intramacronucleata;Spirotrichea;Stichotrichia;Sporadotrichida;Halteriidae;Halteria;Halteria grandinella;
0.000827501	cellular organisms;Eukaryota;Sar;Alveolata;Dinophyceae;Suessiales;Symbiodiniaceae;Symbiodinium;Symbiodinium microadriaticum;
0.000758419	cellular organisms;Bacteria;FCB group;Bacteroidota/Chlorobiota group;Bacteroidota;Bacteroidia;Bacteroidales;Tannerellaceae;Parabacteroides;Parabacteroides distasonis;
0.000748236	cellular organisms;Bacteria;Pseudomonadota;Gammaproteobacteria;unclassified Gammaproteobacteria;methanotrophic bacterial endosymbiont of Bathymodiolus sp.;
0.000726315	cellular organisms;Bacteria;Terrabacteria group;Bacillota;Bacilli;Lactobacillales;Enterococcaceae;Enterococcus;Enterococcus faecium;
0.000705252	cellular organisms;Bacteria;Pseudomonadota;Gammaproteobacteria;Moraxellales;Moraxellaceae;Acinetobacter;Acinetobacter calcoaceticus/baumannii complex;Acinetobacter pittii;
0.000689144	cellular organisms;Bacteria;Pseudomonadota;Gammaproteobacteria;Legionellales;Legionellaceae;Legionella;Legionella pneumophila;
0.000688615	cellular organisms;Bacteria;Terrabacteria group;Bacillota;Clostridia;Eubacteriales;Clostridiaceae;Clostridium;unclassified Clostridium;Clostridium sp. AF12-28;
0.000685325	cellular organisms;Bacteria;Pseudomonadota;Gammaproteobacteria;Enterobacterales;Enterobacteriaceae;Klebsiella/Raoultella group;Raoultella;Raoultella planticola;
0.000682857	cellular organisms;Bacteria;Terrabacteria group;Actinomycetota;Actinomycetes;Micrococcales;Microbacteriaceae;Leucobacter;Leucobacter celer;
0.00064554	cellular organisms;Bacteria;Pseudomonadota;Betaproteobacteria;Burkholderiales;Comamonadaceae;Acidovorax;Acidovorax delafieldii;
0.000592003	cellular organisms;Eukaryota;Opisthokonta;Fungi;Dikarya;Basidiomycota;Agaricomycotina;Agaricomycetes;Agaricomycetidae;Agaricales;Agaricineae;Psathyrellaceae;Tulosesus;Tulosesus angulatus;
0.000552043	cellular organisms;Bacteria;FCB group;Bacteroidota/Chlorobiota group;Bacteroidota;Cytophagia;Cytophagales;Hymenobacteraceae;Hymenobacter;Hymenobacter nivis;
0.000538152	cellular organisms;Bacteria;Terrabacteria group;Bacillota;Clostridia;Eubacteriales;Lachnospiraceae;Enterocloster;Enterocloster bolteae;
0.000537054	cellular organisms;Bacteria;Pseudomonadota;Gammaproteobacteria;Xanthomonadales;Xanthomonadaceae;Stenotrophomonas;Stenotrophomonas rhizophila;
0.000530327	cellular organisms;Bacteria;Pseudomonadota;Betaproteobacteria;Burkholderiales;Alcaligenaceae;Bordetella;Bordetella bronchiseptica;
0.000489476	cellular organisms;Bacteria;FCB group;Bacteroidota/Chlorobiota group;Bacteroidota;Bacteroidia;Bacteroidales;Tannerellaceae;Parabacteroides;Parabacteroides merdae;
0.000458258	cellular organisms;Bacteria;Pseudomonadota;Alphaproteobacteria;Hyphomicrobiales;Devosiaceae;Devosia;Devosia riboflavina;
0.000454786	cellular organisms;Bacteria;Terrabacteria group;Actinomycetota;Actinomycetes;Propionibacteriales;Nocardioidaceae;Nocardioides;unclassified Nocardioides;Nocardioides sp. BGMRC 2183;
0.000449072	cellular organisms;Bacteria;Pseudomonadota;Alphaproteobacteria;Rhodospirillales;Thalassospiraceae;Thalassospira;Thalassospira xiamenensis;
0.000447434	cellular organisms;Eukaryota;Opisthokonta;Fungi;Dikarya;Basidiomycota;Agaricomycotina;Agaricomycetes;Agaricomycetidae;Agaricales;Pluteineae;Amanitaceae;Amanita;Amanita rubescens;
0.000442238	cellular organisms;Eukaryota;Amoebozoa;Evosea;Eumycetozoa;Dictyostelia;Dictyosteliales;Raperosteliaceae;Tieghemostelium;Tieghemostelium lacteum;
0.000428823	cellular organisms;Bacteria;FCB group;Bacteroidota/Chlorobiota group;Bacteroidota;Cytophagia;Cytophagales;Hymenobacteraceae;Hymenobacter;unclassified Hymenobacter;Hymenobacter sp.;
0.000426726	cellular organisms;Bacteria;PVC group;Chlamydiota;Chlamydiia;Chlamydiales;Chlamydiaceae;Chlamydia/Chlamydophila group;Chlamydia;Chlamydia trachomatis;
0.000397591	cellular organisms;Eukaryota;Opisthokonta;Fungi;Dikarya;Basidiomycota;Agaricomycotina;Tremellomycetes;Filobasidiales;Filobasidiaceae;Naganishia;Naganishia albida;
0.000392321	cellular organisms;Bacteria;Terrabacteria group;Bacillota;Bacilli;Bacillales;Planococcaceae;Kurthia;Kurthia zopfii;
0.000385093	cellular organisms;Bacteria;Terrabacteria group;Mycoplasmatota;Mollicutes;Mycoplasmatales;Mycoplasmataceae;Mycoplasmopsis;Mycoplasmopsis arginini;
0.000365428	cellular organisms;Bacteria;Pseudomonadota;Gammaproteobacteria;Moraxellales;Moraxellaceae;Moraxella;Moraxella osloensis;
0.000357581	cellular organisms;Eukaryota;Opisthokonta;Fungi;Dikarya;Ascomycota;saccharomyceta;Pezizomycotina;leotiomyceta;sordariomyceta;Sordariomycetes;Hypocreomycetidae;Hypocreales;Clavicipitaceae;Claviceps;Claviceps pusilla;
0.000340172	cellular organisms;Bacteria;Terrabacteria group;Actinomycetota;Actinomycetes;Bifidobacteriales;Bifidobacteriaceae;Bifidobacterium;Bifidobacterium adolescentis;
0.000324503	cellular organisms;Bacteria;Terrabacteria group;Bacillota;Bacilli;Bacillales;Bacillales incertae sedis;[Flavobacterium] thermophilum;
0.000310625	cellular organisms;Eukaryota;Viridiplantae;Chlorophyta;core chlorophytes;Trebouxiophyceae;Chlorellales;Chlorellaceae;Chlorella clade;Chlorella;Chlorella variabilis;
0.000309712	cellular organisms;Bacteria;Pseudomonadota;Betaproteobacteria;Burkholderiales;Burkholderiaceae;Burkholderia;Burkholderia cepacia complex;Burkholderia diffusa;
0.00030971	cellular organisms;Bacteria;Pseudomonadota;Alphaproteobacteria;Rhodospirillales;Rhodospirillaceae;Pararhodospirillum;Pararhodospirillum photometricum;
0.000300836	cellular organisms;Bacteria;Terrabacteria group;Bacillota;Clostridia;Eubacteriales;Lachnospiraceae;Lachnoclostridium;[Clostridium] scindens;
0.000299659	cellular organisms;Bacteria;Pseudomonadota;Alphaproteobacteria;Sphingomonadales;unclassified Sphingomonadales;Sphingomonadales bacterium;
0.00029802	cellular organisms;Bacteria;Terrabacteria group;Cyanobacteriota/Melainabacteria group;Cyanobacteriota;Cyanophyceae;Oscillatoriophycideae;Chroococcales;Microcystaceae;Microcystis;Microcystis aeruginosa;
0.000289909	cellular organisms;Bacteria;Pseudomonadota;Gammaproteobacteria;Xanthomonadales;Rhodanobacteraceae;Dyella;unclassified Dyella;Dyella sp. OK004;
0.000282434	cellular organisms;Bacteria;Terrabacteria group;Actinomycetota;Actinomycetes;Micrococcales;Microbacteriaceae;Microbacterium;Microbacterium saperdae;
0.000279894	cellular organisms;Bacteria;Terrabacteria group;Bacillota;Bacilli;Bacillales;Staphylococcaceae;Staphylococcus;Staphylococcus epidermidis;
0.00026936	cellular organisms;Bacteria;Terrabacteria group;Bacillota;Bacilli;Bacillales;Bacillaceae;Bacillus;Bacillus cereus group;Bacillus thuringiensis;
0.000268075	cellular organisms;Bacteria;Pseudomonadota;Alphaproteobacteria;environmental samples;uncultured alpha proteobacterium HF0070_14E07;
0.00026671	cellular organisms;Bacteria;Pseudomonadota;Gammaproteobacteria;Oceanospirillales;Alcanivoracaceae;Alcanivorax;unclassified Alcanivorax;Alcanivorax sp. N3-2A;
0.000265843	cellular organisms;Bacteria;Terrabacteria group;Actinomycetota;Coriobacteriia;Coriobacteriales;Atopobiaceae;Lancefieldella;Lancefieldella parvula;
0.000264724	cellular organisms;Bacteria;Pseudomonadota;Betaproteobacteria;Rhodocyclales;Rhodocyclaceae;Aromatoleum;Aromatoleum toluclasticum;
0.00026287	cellular organisms;Bacteria;Terrabacteria group;Actinomycetota;Actinomycetes;Geodermatophilales;Geodermatophilaceae;Modestobacter;Modestobacter marinus;
0.000262641	cellular organisms;Bacteria;FCB group;Bacteroidota/Chlorobiota group;Bacteroidota;Bacteroidia;Bacteroidales;Tannerellaceae;Parabacteroides;unclassified Parabacteroides;Parabacteroides sp. D13;
0.000258552	cellular organisms;Bacteria;Terrabacteria group;Bacillota;Bacilli;Lactobacillales;Enterococcaceae;Enterococcus;unclassified Enterococcus;Enterococcus sp. 10A9_DIV0425;
0.00025827	cellular organisms;Bacteria;Pseudomonadota;Alphaproteobacteria;Hyphomicrobiales;Nitrobacteraceae;Bradyrhizobium;Bradyrhizobium cosmicum;
0.000253885	cellular organisms;Bacteria;Terrabacteria group;Bacillota;Bacilli;Bacillales;Bacillaceae;Bacillus;Bacillus cereus group;Bacillus cereus;
0.000250447	cellular organisms;Bacteria;Terrabacteria group;Bacillota;Clostridia;Eubacteriales;Clostridiaceae;Clostridium;Clostridium perfringens;
0.000250052	cellular organisms;Bacteria;Pseudomonadota;Alphaproteobacteria;Sphingomonadales;Sphingomonadaceae;Sphingomonas;unclassified Sphingomonas;Sphingomonas sp. 3F27F9;
0.000249532	cellular organisms;Bacteria;Terrabacteria group;Actinomycetota;Actinomycetes;Micrococcales;Microbacteriaceae;Frigoribacterium;unclassified Frigoribacterium;Frigoribacterium sp. 9N;
0.000242398	cellular organisms;Bacteria;Pseudomonadota;Gammaproteobacteria;Pasteurellales;Pasteurellaceae;Mannheimia;Mannheimia haemolytica;
0.000238662	cellular organisms;Eukaryota;Opisthokonta;Fungi;Dikarya;Ascomycota;saccharomyceta;Pezizomycotina;leotiomyceta;Xylobotryomycetes;Xylobotryales;Cirrosporiaceae;Cirrosporium;Cirrosporium novae-zelandiae;
0.000235622	cellular organisms;Eukaryota;Opisthokonta;Fungi;Dikarya;Basidiomycota;Agaricomycotina;Tremellomycetes;Filobasidiales;Filobasidiaceae;Naganishia;Naganishia liquefaciens;
0.000232911	cellular organisms;Bacteria;Pseudomonadota;Alphaproteobacteria;Sphingomonadales;Sphingomonadaceae;Sphingomonas;unclassified Sphingomonas;Sphingomonas sp. R-74633;
0.0002311	cellular organisms;Eukaryota;Opisthokonta;Fungi;Dikarya;Ascomycota;saccharomyceta;Pezizomycotina;leotiomyceta;sordariomyceta;Sordariomycetes;Sordariomycetidae;Ophiostomatales;Ophiostomataceae;Ophiostoma;Ophiostoma piceae;
0.000228816	cellular organisms;Bacteria;Pseudomonadota;Betaproteobacteria;unclassified Betaproteobacteria;Betaproteobacteria bacterium;
0.000228061	cellular organisms;Eukaryota;Opisthokonta;Fungi;Fungi incertae sedis;Zoopagomycota;Kickxellomycotina;Harpellomycetes;Harpellales;Legeriomycetaceae;Smittium;Smittium culicis;
0.000227938	cellular organisms;Bacteria;Pseudomonadota;Betaproteobacteria;Rhodocyclales;Azonexaceae;Dechloromonas;unclassified Dechloromonas;Dechloromonas sp.;
0.000227705	cellular organisms;Bacteria;Terrabacteria group;Bacillota;Bacilli;Bacillales;Bacillaceae;Geobacillus;unclassified Geobacillus;Geobacillus sp. 12AMOR1;
0.000222484	cellular organisms;Bacteria;Pseudomonadota;Gammaproteobacteria;Pseudomonadales;Pseudomonadaceae;Pseudomonas;Pseudomonas syringae group;Pseudomonas viridiflava;
0.000222097	cellular organisms;Bacteria;Pseudomonadota;Alphaproteobacteria;Rhodobacterales;Paracoccaceae;Rhodovulum;Rhodovulum sulfidophilum;
0.000220513	cellular organisms;Bacteria;Terrabacteria group;Bacillota;Bacilli;Lactobacillales;Lactobacillaceae;Lactobacillus;Lactobacillus crispatus;
0.00021977	cellular organisms;Bacteria;Pseudomonadota;Gammaproteobacteria;Enterobacterales;Enterobacteriaceae;Leclercia;Leclercia adecarboxylata;
0.000219543	cellular organisms;Bacteria;Pseudomonadota;Alphaproteobacteria;Hyphomicrobiales;Nitrobacteraceae;Bradyrhizobium;unclassified Bradyrhizobium;Bradyrhizobium sp. ORS 285;
0.000212328	cellular organisms;Bacteria;Terrabacteria group;Bacillota;Bacilli;Bacillales;Staphylococcaceae;Staphylococcus;Staphylococcus caprae;
0.000209306	cellular organisms;Bacteria;Pseudomonadota;Alphaproteobacteria;Hyphomicrobiales;Brucellaceae;Brucella/Ochrobactrum group;Brucella;Brucella intermedia;
0.000208195	cellular organisms;Bacteria;Terrabacteria group;Actinomycetota;Actinomycetes;Propionibacteriales;Propionibacteriaceae;Propionibacterium;Propionibacterium freudenreichii;
0.000204319	cellular organisms;Bacteria;Terrabacteria group;Bacillota;Clostridia;Thermoanaerobacterales;Thermoanaerobacteraceae;Caldanaerobius;Caldanaerobius polysaccharolyticus;
0.000204283	cellular organisms;Bacteria;Pseudomonadota;Gammaproteobacteria;Pasteurellales;Pasteurellaceae;Haemophilus;Haemophilus parainfluenzae;
0.000185247	cellular organisms;Bacteria;Terrabacteria group;Actinomycetota;Actinomycetes;Mycobacteriales;Mycobacteriaceae;Mycolicibacillus;Mycolicibacillus koreensis;
0.000176451	cellular organisms;Bacteria;Terrabacteria group;Actinomycetota;Actinomycetes;Micrococcales;Intrasporangiaceae;Phycicoccus;Phycicoccus elongatus;
0.000176254	cellular organisms;Bacteria;Terrabacteria group;Actinomycetota;Actinomycetes;Frankiales;Frankiaceae;Frankia;Candidatus Frankia meridionalis;
0.00017101	cellular organisms;Bacteria;Pseudomonadota;Betaproteobacteria;Burkholderiales;Sphaerotilaceae;Caldimonas;unclassified Caldimonas;Schlegelella sp. S2-27;
0.000169947	cellular organisms;Bacteria;Pseudomonadota;Alphaproteobacteria;Hyphomicrobiales;Salinarimonadaceae;Salinarimonas;Salinarimonas soli;
0.000164675	cellular organisms;Bacteria;Pseudomonadota;Gammaproteobacteria;Legionellales;Legionellaceae;Legionella;unclassified Legionella;Legionella sp. 515359;
0.000164012	cellular organisms;Eukaryota;Opisthokonta;Fungi;Dikarya;Ascomycota;saccharomyceta;Pezizomycotina;leotiomyceta;Eurotiomycetes;Chaetothyriomycetidae;Chaetothyriales;Herpotrichiellaceae;Exophiala;Exophiala dermatitidis;
0.000160987	cellular organisms;Bacteria;Pseudomonadota;Alphaproteobacteria;Hyphomicrobiales;Brucellaceae;Brucella/Ochrobactrum group;Brucella;Brucella melitensis;
0.000159252	cellular organisms;Bacteria;Pseudomonadota;Gammaproteobacteria;Enterobacterales;Enterobacteriaceae;Shimwellia;Shimwellia blattae;
0.000156055	cellular organisms;Bacteria;Terrabacteria group;Bacillota;Clostridia;Eubacteriales;Oscillospiraceae;Faecalibacterium;Faecalibacterium prausnitzii;
0.000152425	cellular organisms;Bacteria;Pseudomonadota;Alphaproteobacteria;Sphingomonadales;Sphingomonadaceae;Sphingorhabdus;Sphingorhabdus profundilacus;
0.000151834	cellular organisms;Bacteria;Pseudomonadota;Alphaproteobacteria;Rhodospirillales;Azospirillaceae;Azospirillum;Azospirillum lipoferum;
0.000151817	cellular organisms;Bacteria;Pseudomonadota;Alphaproteobacteria;Hyphomicrobiales;Rhizobiaceae;Rhizobium/Agrobacterium group;Agrobacterium;Agrobacterium deltaense;
0.000150986	cellular organisms;Bacteria;Terrabacteria group;Bacillota;Bacilli;Bacillales;Bacillales incertae sedis;Bacillales Family XI. Incertae Sedis;Gemella;Gemella haemolysans;
0.000150944	cellular organisms;Bacteria;Pseudomonadota;Alphaproteobacteria;Rhodospirillales;Rhodospirillaceae;Magnetospirillum;unclassified Magnetospirillum;Magnetospirillum sp. XM-1;
0.000150402	cellular organisms;Bacteria;Pseudomonadota;Alphaproteobacteria;Sphingomonadales;Sphingomonadaceae;Novosphingobium;Novosphingobium pokkalii;
0.000148422	cellular organisms;Bacteria;Terrabacteria group;Actinomycetota;Actinomycetes;Propionibacteriales;Nocardioidaceae;Nocardioides;Nocardioides humilatus;
0.000144148	cellular organisms;Bacteria;Pseudomonadota;Gammaproteobacteria;Vibrionales;Vibrionaceae;Vibrio;Vibrio harveyi group;Vibrio parahaemolyticus;
0.000139954	cellular organisms;Eukaryota;Opisthokonta;Fungi;Fungi incertae sedis;Chytridiomycota;Chytridiomycota incertae sedis;Chytridiomycetes;Rhizophydiales;Rhizophydiales incertae sedis;Batrachochytrium;Batrachochytrium salamandrivorans;
0.000138874	cellular organisms;Bacteria;Pseudomonadota;Gammaproteobacteria;Moraxellales;Moraxellaceae;Acinetobacter;Acinetobacter calcoaceticus/baumannii complex;Acinetobacter baumannii;
0.000132271	cellular organisms;Bacteria;FCB group;Bacteroidota/Chlorobiota group;Bacteroidota;Bacteroidia;Bacteroidales;Bacteroidaceae;Bacteroides;unclassified Bacteroides;Bacteroides sp. 2_1_22;
0.000130266	cellular organisms;Bacteria;Terrabacteria group;Bacillota;Bacilli;Bacillales;Bacillaceae;Pontibacillus;Pontibacillus salipaludis;
0.000128909	cellular organisms;Eukaryota;Opisthokonta;Fungi;Dikarya;Ascomycota;saccharomyceta;Saccharomycotina;Saccharomycetes;Saccharomycetales;Saccharomycetaceae;Nakaseomyces;Nakaseomyces glabratus;
0.000128115	cellular organisms;Bacteria;FCB group;Bacteroidota/Chlorobiota group;Bacteroidota;Sphingobacteriia;Sphingobacteriales;Sphingobacteriaceae;Pedobacter;Pedobacter panaciterrae;
0.000126068	cellular organisms;Bacteria;Terrabacteria group;Bacillota;Tissierellia;Tissierellales;Peptoniphilaceae;Anaerococcus;unclassified Anaerococcus;Anaerococcus sp. HMSC075B03;
0.000124474	cellular organisms;Bacteria;Terrabacteria group;Actinomycetota;Actinomycetes;Kitasatosporales;Streptomycetaceae;Streptomyces;Streptomyces narbonensis;
0.000124262	cellular organisms;Bacteria;Pseudomonadota;Betaproteobacteria;Burkholderiales;Comamonadaceae;Curvibacter;Curvibacter putative symbiont of Hydra magnipapillata;
0.00012192	cellular organisms;Bacteria;environmental samples;uncultured bacterium;
0.000121144	cellular organisms;Bacteria;Terrabacteria group;Cyanobacteriota/Melainabacteria group;Cyanobacteriota;unclassified Cyanobacteriota;cyanobacterium G8-9;
0.000119624	cellular organisms;Bacteria;unclassified Bacteria;bacterium BFN5;
0.000119555	cellular organisms;Bacteria;Terrabacteria group;Actinomycetota;Actinomycetes;Mycobacteriales;Nocardiaceae;Nocardia;Nocardia asteroides;
0.000118349	cellular organisms;Bacteria;Pseudomonadota;Alphaproteobacteria;Hyphomicrobiales;Rhizobiaceae;Rhizobium/Agrobacterium group;Rhizobium;Rhizobium lusitanum;
0.000118135	cellular organisms;Bacteria;Terrabacteria group;Bacillota;Clostridia;Eubacteriales;Lachnospiraceae;Blautia;Blautia obeum;
0.000117679	cellular organisms;Bacteria;Pseudomonadota;Gammaproteobacteria;Alteromonadales;Alteromonadaceae;Alteromonas/Salinimonas group;Alteromonas;unclassified Alteromonas;Alteromonas sp. KUL150;
0.000117109	cellular organisms;Bacteria;Pseudomonadota;Alphaproteobacteria;Rickettsiales;Rickettsiaceae;Rickettsieae;Rickettsia;typhus group;Rickettsia prowazekii;
0.000113352	cellular organisms;Bacteria;Terrabacteria group;Bacillota;Tissierellia;Tissierellales;Peptoniphilaceae;Anaerococcus;Anaerococcus nagyae;
0.000109022	cellular organisms;Archaea;Euryarchaeota;Methanomada group;Methanococci;Methanococcales;Methanocaldococcaceae;Methanocaldococcus;Methanocaldococcus infernus;
0.000107323	cellular organisms;Bacteria;Pseudomonadota;Gammaproteobacteria;Pasteurellales;Pasteurellaceae;Glaesserella;Glaesserella parasuis;
0.00010038	cellular organisms;Bacteria;Fusobacteriota;Fusobacteriia;Fusobacteriales;Fusobacteriaceae;Fusobacterium;Fusobacterium nucleatum;
9.94677e-05	cellular organisms;Bacteria;Pseudomonadota;Gammaproteobacteria;Enterobacterales;Pectobacteriaceae;Pectobacterium;Pectobacterium carotovorum;
9.02552e-05	cellular organisms;Bacteria;Pseudomonadota;Gammaproteobacteria;Pseudomonadales;Pseudomonadaceae;Pseudomonas;Pseudomonas putida group;Pseudomonas putida;
9.02032e-05	cellular organisms;Bacteria;Terrabacteria group;Bacillota;Tissierellia;Tissierellales;Peptoniphilaceae;Anaerococcus;Anaerococcus octavius;
8.99441e-05	cellular organisms;Eukaryota;Opisthokonta;Fungi;Dikarya;Ascomycota;saccharomyceta;Pezizomycotina;leotiomyceta;Eurotiomycetes;Eurotiomycetidae;Eurotiales;Aspergillaceae;Aspergillus;Aspergillus subgen. Circumdati;Aspergillus niger;
8.29839e-05	cellular organisms;Bacteria;Terrabacteria group;Bacillota;Bacilli;Bacillales;Bacillaceae;Geobacillus;Geobacillus subterraneus;
0	cellular organisms;Archaea;Euryarchaeota;environmental samples;uncultured marine group II/III euryarchaeote KM3_87_G01;
0	cellular organisms;Archaea;Euryarchaeota;Methanomada group;Methanobacteria;Methanobacteriales;Methanobacteriaceae;Methanobrevibacter;Methanobrevibacter smithii;
0	cellular organisms;Archaea;TACK group;Nitrososphaerota;Nitrososphaeria;Nitrosopumilales;Nitrosopumilaceae;Nitrosopumilus;Candidatus Nitrosopumilus salaria;
0	cellular organisms;Bacteria;Acidobacteriota;Blastocatellia;Blastocatellales;Pyrinomonadaceae;Pyrinomonas;Pyrinomonas methylaliphatogenes;
0	cellular organisms;Bacteria;Acidobacteriota;unclassified Acidobacteriota;Acidobacteriota bacterium;
0	cellular organisms;Bacteria;Bacteria incertae sedis;Bacteria candidate phyla;Patescibacteria group;Parcubacteria group;Candidatus Kaiserbacteria;Candidatus Kaiserbacteria bacterium CG10_big_fil_rev_8_21_14_0_10_44_10;
0	cellular organisms;Bacteria;Bdellovibrionota;Bdellovibrionia;Bdellovibrionales;Pseudobdellovibrionaceae;Bdellovibrio;Bdellovibrio bacteriovorus;
0	cellular organisms;Bacteria;delta/epsilon subdivisions;Deltaproteobacteria;unclassified Deltaproteobacteria;Deltaproteobacteria bacterium;
0	cellular organisms;Bacteria;environmental samples;uncultured bacterium 5G12;
0	cellular organisms;Bacteria;environmental samples;uncultured bacterium 5H7;
0	cellular organisms;Bacteria;environmental samples;uncultured bacterium A1Q1_fos_4;
0	cellular organisms;Bacteria;FCB group;Bacteroidota/Chlorobiota group;Bacteroidota;Bacteroidia;Bacteroidales;Bacteroidaceae;Bacteroides;Bacteroides fragilis;
0	cellular organisms;Bacteria;FCB group;Bacteroidota/Chlorobiota group;Bacteroidota;Bacteroidia;Bacteroidales;Bacteroidaceae;Bacteroides;Bacteroides xylanisolvens;
0	cellular organisms;Bacteria;FCB group;Bacteroidota/Chlorobiota group;Bacteroidota;Bacteroidia;Bacteroidales;Porphyromonadaceae;Sanguibacteroides;Sanguibacteroides justesenii;
0	cellular organisms;Bacteria;FCB group;Bacteroidota/Chlorobiota group;Bacteroidota;Bacteroidia;Bacteroidales;Prevotellaceae;Prevotella;Prevotella copri;
0	cellular organisms;Bacteria;FCB group;Bacteroidota/Chlorobiota group;Bacteroidota;Bacteroidia;Marinilabiliales;Marinifilaceae;Ancylomarina;Ancylomarina longa;
0	cellular organisms;Bacteria;FCB group;Bacteroidota/Chlorobiota group;Bacteroidota;Bacteroidia;unclassified Bacteroidia;Bacteroidia bacterium;
0	cellular organisms;Bacteria;FCB group;Bacteroidota/Chlorobiota group;Bacteroidota;Chitinophagia;Chitinophagales;Chitinophagaceae;Chitinophaga;unclassified Chitinophaga;[Flexibacter] sp. ATCC 35208;
0	cellular organisms;Bacteria;FCB group;Bacteroidota/Chlorobiota group;Bacteroidota;Chitinophagia;Chitinophagales;Chitinophagaceae;Sediminibacterium;Sediminibacterium magnilacihabitans;
0	cellular organisms;Bacteria;FCB group;Bacteroidota/Chlorobiota group;Bacteroidota;Chitinophagia;Chitinophagales;Chitinophagaceae;unclassified Chitinophagaceae;Chitinophagaceae bacterium;
0	cellular organisms;Bacteria;FCB group;Bacteroidota/Chlorobiota group;Bacteroidota;Cytophagia;Cytophagales;Cytophagaceae;Sporocytophaga;Sporocytophaga myxococcoides;
0	cellular organisms;Bacteria;FCB group;Bacteroidota/Chlorobiota group;Bacteroidota;Cytophagia;Cytophagales;Flammeovirgaceae;Flammeovirga;unclassified Flammeovirga;Flammeovirga sp. OC4;
0	cellular organisms;Bacteria;FCB group;Bacteroidota/Chlorobiota group;Bacteroidota;Cytophagia;Cytophagales;Spirosomaceae;Flectobacillus;unclassified Flectobacillus;Flectobacillus sp. BAB-3569;
0	cellular organisms;Bacteria;FCB group;Bacteroidota/Chlorobiota group;Bacteroidota;Flavobacteriia;Flavobacteriales;Crocinitomicaceae;Putridiphycobacter;Putridiphycobacter roseus;
0	cellular organisms;Bacteria;FCB group;Bacteroidota/Chlorobiota group;Bacteroidota;Flavobacteriia;Flavobacteriales;Flavobacteriaceae;Flavobacterium;unclassified Flavobacterium;Flavobacterium sp. 9R;
0	cellular organisms;Bacteria;FCB group;Bacteroidota/Chlorobiota group;Bacteroidota;Flavobacteriia;Flavobacteriales;Flavobacteriaceae;Flavobacterium;unclassified Flavobacterium;Flavobacterium sp. CECT 9288;
0	cellular organisms;Bacteria;FCB group;Bacteroidota/Chlorobiota group;Bacteroidota;Flavobacteriia;Flavobacteriales;Flavobacteriaceae;Muricauda;Muricauda nanhaiensis;
0	cellular organisms;Bacteria;FCB group;Bacteroidota/Chlorobiota group;Bacteroidota;Flavobacteriia;Flavobacteriales;Weeksellaceae;Algoriella;Algoriella xinjiangensis;
0	cellular organisms;Bacteria;FCB group;Bacteroidota/Chlorobiota group;Bacteroidota;Flavobacteriia;Flavobacteriales;Weeksellaceae;Cloacibacterium;Cloacibacterium caeni;
0	cellular organisms;Bacteria;FCB group;Bacteroidota/Chlorobiota group;Bacteroidota;Flavobacteriia;Flavobacteriales;Weeksellaceae;Cloacibacterium;Cloacibacterium normanense;
0	cellular organisms;Bacteria;FCB group;Bacteroidota/Chlorobiota group;Bacteroidota;Flavobacteriia;Flavobacteriales;Weeksellaceae;Cloacibacterium;Cloacibacterium rupense;
0	cellular organisms;Bacteria;FCB group;Bacteroidota/Chlorobiota group;Bacteroidota;Flavobacteriia;Flavobacteriales;Weeksellaceae;Riemerella;Riemerella anatipestifer;
0	cellular organisms;Bacteria;FCB group;Bacteroidota/Chlorobiota group;Bacteroidota;Sphingobacteriia;Sphingobacteriales;Sphingobacteriaceae;Mucilaginibacter;Mucilaginibacter hurinus;
0	cellular organisms;Bacteria;FCB group;Bacteroidota/Chlorobiota group;Bacteroidota;Sphingobacteriia;Sphingobacteriales;Sphingobacteriaceae;Mucilaginibacter;unclassified Mucilaginibacter;Mucilaginibacter sp. 44-25;
0	cellular organisms;Bacteria;FCB group;Bacteroidota/Chlorobiota group;Bacteroidota;Sphingobacteriia;Sphingobacteriales;Sphingobacteriaceae;Pedobacter;Pedobacter cryoconitis;
0	cellular organisms;Bacteria;FCB group;Bacteroidota/Chlorobiota group;Bacteroidota;Sphingobacteriia;Sphingobacteriales;Sphingobacteriaceae;Pedobacter;Pedobacter quisquiliarum;
0	cellular organisms;Bacteria;FCB group;Bacteroidota/Chlorobiota group;Bacteroidota;Sphingobacteriia;Sphingobacteriales;Sphingobacteriaceae;Pedobacter;unclassified Pedobacter;Pedobacter sp.;
0	cellular organisms;Bacteria;FCB group;Bacteroidota/Chlorobiota group;Bacteroidota;Sphingobacteriia;Sphingobacteriales;Sphingobacteriaceae;unclassified Sphingobacteriaceae;Sphingobacteriaceae bacterium;
0	cellular organisms;Bacteria;FCB group;Bacteroidota/Chlorobiota group;Bacteroidota;Sphingobacteriia;Sphingobacteriales;unclassified Sphingobacteriales;Sphingobacteriales bacterium 50-39;
0	cellular organisms;Bacteria;FCB group;Bacteroidota/Chlorobiota group;Bacteroidota;Sphingobacteriia;Sphingobacteriales;unclassified Sphingobacteriales;Sphingobacteriales bacterium;
0	cellular organisms;Bacteria;FCB group;Bacteroidota/Chlorobiota group;Bacteroidota;Sphingobacteriia;unclassified Sphingobacteriia;Sphingobacteriia bacterium;
0	cellular organisms;Bacteria;FCB group;Bacteroidota/Chlorobiota group;Bacteroidota;unclassified Bacteroidota;Bacteroidota bacterium;
0	cellular organisms;Bacteria;FCB group;Bacteroidota/Chlorobiota group;Ignavibacteriota;Ignavibacteria;Ignavibacteriales;Ignavibacteriaceae;unclassified Ignavibacteriaceae;Ignavibacteriaceae bacterium;
0	cellular organisms;Bacteria;Fusobacteriota;Fusobacteriia;Fusobacteriales;Fusobacteriaceae;Fusobacterium;Fusobacterium polymorphum;
0	cellular organisms;Bacteria;Fusobacteriota;Fusobacteriia;Fusobacteriales;Leptotrichiaceae;Leptotrichia;Leptotrichia hofstadii;
0	cellular organisms;Bacteria;Nitrospirota;Nitrospiria;Nitrospirales;unclassified Nitrospirales;Nitrospirales bacterium;
0	cellular organisms;Bacteria;Pseudomonadota;Alphaproteobacteria;Caulobacterales;Caulobacteraceae;Asticcacaulis;Asticcacaulis excentricus;
0	cellular organisms;Bacteria;Pseudomonadota;Alphaproteobacteria;Caulobacterales;Caulobacteraceae;Asticcacaulis;unclassified Asticcacaulis;Asticcacaulis sp. AND118;
0	cellular organisms;Bacteria;Pseudomonadota;Alphaproteobacteria;Caulobacterales;Caulobacteraceae;Asticcacaulis;unclassified Asticcacaulis;Asticcacaulis sp. DXS10W;
0	cellular organisms;Bacteria;Pseudomonadota;Alphaproteobacteria;Caulobacterales;Caulobacteraceae;Caulobacter;unclassified Caulobacter;Caulobacter sp. CCUG 60055;
0	cellular organisms;Bacteria;Pseudomonadota;Alphaproteobacteria;Hyphomicrobiales;Aurantimonadaceae;Aurantimonas;Aurantimonas manganoxydans;
0	cellular organisms;Bacteria;Pseudomonadota;Alphaproteobacteria;Hyphomicrobiales;Brucellaceae;Brucella/Ochrobactrum group;Brucella;Brucella abortus;
0	cellular organisms;Bacteria;Pseudomonadota;Alphaproteobacteria;Hyphomicrobiales;Brucellaceae;Brucella/Ochrobactrum group;Brucella;Brucella pinnipedialis;
0	cellular organisms;Bacteria;Pseudomonadota;Alphaproteobacteria;Hyphomicrobiales;Brucellaceae;Brucella/Ochrobactrum group;Brucella;Brucella suis;
0	cellular organisms;Bacteria;Pseudomonadota;Alphaproteobacteria;Hyphomicrobiales;Hyphomicrobiaceae;Hyphomicrobium;unclassified Hyphomicrobium;Hyphomicrobium sp. GJ21;
0	cellular organisms;Bacteria;Pseudomonadota;Alphaproteobacteria;Hyphomicrobiales;Hyphomicrobiales incertae sedis;Enhydrobacter;unclassified Enhydrobacter;Enhydrobacter sp. 8BJ;
0	cellular organisms;Bacteria;Pseudomonadota;Alphaproteobacteria;Hyphomicrobiales;Methylobacteriaceae;Methylobacterium;Methylobacterium aerolatum;
0	cellular organisms;Bacteria;Pseudomonadota;Alphaproteobacteria;Hyphomicrobiales;Methylobacteriaceae;Methylobacterium;Methylobacterium brachiatum;
0	cellular organisms;Bacteria;Pseudomonadota;Alphaproteobacteria;Hyphomicrobiales;Methylobacteriaceae;Methylobacterium;unclassified Methylobacterium;Methylobacterium sp. 092160098-2;
0	cellular organisms;Bacteria;Pseudomonadota;Alphaproteobacteria;Hyphomicrobiales;Methylobacteriaceae;Methylobacterium;unclassified Methylobacterium;Methylobacterium sp. WL64;
0	cellular organisms;Bacteria;Pseudomonadota;Alphaproteobacteria;Hyphomicrobiales;Methylobacteriaceae;Methylorubrum;Methylorubrum populi;
0	cellular organisms;Bacteria;Pseudomonadota;Alphaproteobacteria;Hyphomicrobiales;Methylobacteriaceae;Microvirga;unclassified Microvirga;Microvirga sp. BSC39;
0	cellular organisms;Bacteria;Pseudomonadota;Alphaproteobacteria;Hyphomicrobiales;Nitrobacteraceae;Afipia;unclassified Afipia;Afipia sp. P52-10;
0	cellular organisms;Bacteria;Pseudomonadota;Alphaproteobacteria;Hyphomicrobiales;Nitrobacteraceae;Bradyrhizobium;Bradyrhizobium canariense;
0	cellular organisms;Bacteria;Pseudomonadota;Alphaproteobacteria;Hyphomicrobiales;Nitrobacteraceae;Bradyrhizobium;Bradyrhizobium diazoefficiens;
0	cellular organisms;Bacteria;Pseudomonadota;Alphaproteobacteria;Hyphomicrobiales;Nitrobacteraceae;Bradyrhizobium;unclassified Bradyrhizobium;Bradyrhizobium sp. SK17;
0	cellular organisms;Bacteria;Pseudomonadota;Alphaproteobacteria;Hyphomicrobiales;Phreatobacteraceae;Phreatobacter;Phreatobacter stygius;
0	cellular organisms;Bacteria;Pseudomonadota;Alphaproteobacteria;Hyphomicrobiales;Phyllobacteriaceae;Chelativorans;unclassified Chelativorans;Chelativorans sp. Marseille-P2723;
0	cellular organisms;Bacteria;Pseudomonadota;Alphaproteobacteria;Hyphomicrobiales;Phyllobacteriaceae;Hoeflea;unclassified Hoeflea;Hoeflea sp. IMCC20628;
0	cellular organisms;Bacteria;Pseudomonadota;Alphaproteobacteria;Hyphomicrobiales;Phyllobacteriaceae;Mesorhizobium;unclassified Mesorhizobium;Mesorhizobium sp. 65-26;
0	cellular organisms;Bacteria;Pseudomonadota;Alphaproteobacteria;Hyphomicrobiales;Phyllobacteriaceae;Mesorhizobium;unclassified Mesorhizobium;Mesorhizobium sp. M6A.T.Ce.TU.002.03.1.1;
0	cellular organisms;Bacteria;Pseudomonadota;Alphaproteobacteria;Hyphomicrobiales;Phyllobacteriaceae;Mesorhizobium;unclassified Mesorhizobium;Mesorhizobium sp. SCN 65-12;
0	cellular organisms;Bacteria;Pseudomonadota;Alphaproteobacteria;Hyphomicrobiales;Pleomorphomonadaceae;Pleomorphomonas;environmental samples;uncultured Pleomorphomonas sp.;
0	cellular organisms;Bacteria;Pseudomonadota;Alphaproteobacteria;Hyphomicrobiales;Rhizobiaceae;Ciceribacter;Ciceribacter ferrooxidans;
0	cellular organisms;Bacteria;Pseudomonadota;Alphaproteobacteria;Hyphomicrobiales;Rhizobiaceae;Liberibacter;Candidatus Liberibacter asiaticus;
0	cellular organisms;Bacteria;Pseudomonadota;Alphaproteobacteria;Hyphomicrobiales;Rhizobiaceae;Liberibacter;unclassified Liberibacter;Candidatus Liberibacter sp.;
0	cellular organisms;Bacteria;Pseudomonadota;Alphaproteobacteria;Hyphomicrobiales;Rhizobiaceae;Rhizobium/Agrobacterium group;Agrobacterium;Agrobacterium tumefaciens complex;Agrobacterium genomosp. 5;
0	cellular organisms;Bacteria;Pseudomonadota;Alphaproteobacteria;Hyphomicrobiales;Rhizobiaceae;Rhizobium/Agrobacterium group;Agrobacterium;Agrobacterium tumefaciens complex;Agrobacterium tumefaciens;
0	cellular organisms;Bacteria;Pseudomonadota;Alphaproteobacteria;Hyphomicrobiales;Rhizobiaceae;Rhizobium/Agrobacterium group;Agrobacterium;unclassified Agrobacterium;Agrobacterium sp. ST15.16.024;
0	cellular organisms;Bacteria;Pseudomonadota;Alphaproteobacteria;Hyphomicrobiales;Rhizobiaceae;Rhizobium/Agrobacterium group;Pseudorhizobium;Pseudorhizobium banfieldiae;
0	cellular organisms;Bacteria;Pseudomonadota;Alphaproteobacteria;Hyphomicrobiales;Rhizobiaceae;Rhizobium/Agrobacterium group;Rhizobium;Rhizobium dioscoreae;
0	cellular organisms;Bacteria;Pseudomonadota;Alphaproteobacteria;Hyphomicrobiales;Rhizobiaceae;Rhizobium/Agrobacterium group;Rhizobium;Rhizobium leguminosarum;
0	cellular organisms;Bacteria;Pseudomonadota;Alphaproteobacteria;Hyphomicrobiales;Rhizobiaceae;Rhizobium/Agrobacterium group;Rhizobium;Rhizobium oryzihabitans;
0	cellular organisms;Bacteria;Pseudomonadota;Alphaproteobacteria;Hyphomicrobiales;Rhizobiaceae;Rhizobium/Agrobacterium group;Rhizobium;unclassified Rhizobium;Rhizobium sp. ASV8;
0	cellular organisms;Bacteria;Pseudomonadota;Alphaproteobacteria;Hyphomicrobiales;Stappiaceae;Pseudovibrio;unclassified Pseudovibrio;Pseudovibrio sp. JE062;
0	cellular organisms;Bacteria;Pseudomonadota;Alphaproteobacteria;Hyphomicrobiales;Stappiaceae;Pseudovibrio;unclassified Pseudovibrio;Pseudovibrio sp. Tun.PSC04-5.I4;
0	cellular organisms;Bacteria;Pseudomonadota;Alphaproteobacteria;Hyphomicrobiales;Stappiaceae;Roseibium;unclassified Roseibium;Roseibium sp. TrichSKD4;
0	cellular organisms;Bacteria;Pseudomonadota;Alphaproteobacteria;Hyphomicrobiales;unclassified Hyphomicrobiales;Hyphomicrobiales bacterium;
0	cellular organisms;Bacteria;Pseudomonadota;Alphaproteobacteria;Maricaulales;Robiginitomaculaceae;Robiginitomaculum;unclassified Robiginitomaculum;Robiginitomaculum sp.;
0	cellular organisms;Bacteria;Pseudomonadota;Alphaproteobacteria;Rhodobacterales;Paracoccaceae;Allgaiera;Allgaiera indica;
0	cellular organisms;Bacteria;Pseudomonadota;Alphaproteobacteria;Rhodobacterales;Paracoccaceae;Marinosulfonomonas;unclassified Marinosulfonomonas;Marinosulfonomonas sp. PRT-SC04;
0	cellular organisms;Bacteria;Pseudomonadota;Alphaproteobacteria;Rhodobacterales;Paracoccaceae;Paracoccus;Paracoccus marinus;
0	cellular organisms;Bacteria;Pseudomonadota;Alphaproteobacteria;Rhodobacterales;Paracoccaceae;Pelagivirga;Pelagivirga sediminicola;
0	cellular organisms;Bacteria;Pseudomonadota;Alphaproteobacteria;Rhodobacterales;Roseobacteraceae;Roseobacter;unclassified Roseobacter;Roseobacter sp. AzwK-3b;
0	cellular organisms;Bacteria;Pseudomonadota;Alphaproteobacteria;Rhodobacterales;Roseobacteraceae;Sagittula;Sagittula salina;
0	cellular organisms;Bacteria;Pseudomonadota;Alphaproteobacteria;Rhodospirillales;Acetobacteraceae;Acetobacter;Acetobacter pomorum;
0	cellular organisms;Bacteria;Pseudomonadota;Alphaproteobacteria;Rhodospirillales;Acetobacteraceae;Acidiphilium;Acidiphilium multivorum;
0	cellular organisms;Bacteria;Pseudomonadota;Alphaproteobacteria;Rhodospirillales;Acetobacteraceae;Commensalibacter;unclassified Commensalibacter;Commensalibacter sp. LMG 31819;
0	cellular organisms;Bacteria;Pseudomonadota;Alphaproteobacteria;Rhodospirillales;Acetobacteraceae;Komagataeibacter;Komagataeibacter nataicola;
0	cellular organisms;Bacteria;Pseudomonadota;Alphaproteobacteria;Rhodospirillales;Acetobacteraceae;Roseomonas;Roseomonas marmotae;
0	cellular organisms;Bacteria;Pseudomonadota;Alphaproteobacteria;Rhodospirillales;Azospirillaceae;Azospirillum;Azospirillum baldaniorum;
0	cellular organisms;Bacteria;Pseudomonadota;Alphaproteobacteria;Rhodospirillales;Azospirillaceae;Azospirillum;Azospirillum brasilense;
0	cellular organisms;Bacteria;Pseudomonadota;Alphaproteobacteria;Rhodospirillales;environmental samples;uncultured Rhodospirillales bacterium HF4000_24M03;
0	cellular organisms;Bacteria;Pseudomonadota;Alphaproteobacteria;Rhodospirillales;Rhodospirillaceae;Magnetospirillum;Magnetospirillum gryphiswaldense;
0	cellular organisms;Bacteria;Pseudomonadota;Alphaproteobacteria;Rhodospirillales;Terasakiellaceae;Terasakiella;Candidatus Terasakiella magnetica;
0	cellular organisms;Bacteria;Pseudomonadota;Alphaproteobacteria;Rhodospirillales;Thalassospiraceae;Thalassospira;Thalassospira xianhensis;
0	cellular organisms;Bacteria;Pseudomonadota;Alphaproteobacteria;Rickettsiales;Rickettsiaceae;Rickettsieae;Rickettsia;spotted fever group;Rickettsia massiliae;
0	cellular organisms;Bacteria;Pseudomonadota;Alphaproteobacteria;Rickettsiales;Rickettsiaceae;Rickettsieae;Rickettsia;unclassified Rickettsia;Rickettsia endosymbiont of Proechinophthirus fluctus;
0	cellular organisms;Bacteria;Pseudomonadota;Alphaproteobacteria;Rickettsiales;unclassified Rickettsiales;Rickettsiales bacterium;
0	cellular organisms;Bacteria;Pseudomonadota;Alphaproteobacteria;Sphingomonadales;Erythrobacteraceae;Erythrobacter/Porphyrobacter group;Erythrobacter;unclassified Erythrobacter;Erythrobacter sp. SN021;
0	cellular organisms;Bacteria;Pseudomonadota;Alphaproteobacteria;Sphingomonadales;Sphingomonadaceae;Novosphingobium;Novosphingobium meiothermophilum;
0	cellular organisms;Bacteria;Pseudomonadota;Alphaproteobacteria;Sphingomonadales;Sphingomonadaceae;Novosphingobium;unclassified Novosphingobium;Novosphingobium sp. PP1Y;
0	cellular organisms;Bacteria;Pseudomonadota;Alphaproteobacteria;Sphingomonadales;Sphingomonadaceae;Novosphingobium;unclassified Novosphingobium;Novosphingobium sp. PY1;
0	cellular organisms;Bacteria;Pseudomonadota;Alphaproteobacteria;Sphingomonadales;Sphingomonadaceae;Sphingobium;Sphingobium yanoikuyae;
0	cellular organisms;Bacteria;Pseudomonadota;Alphaproteobacteria;Sphingomonadales;Sphingomonadaceae;Sphingobium;unclassified Sphingobium;Sphingobium sp. D43FB;
0	cellular organisms;Bacteria;Pseudomonadota;Alphaproteobacteria;Sphingomonadales;Sphingomonadaceae;Sphingomonas;Sphingomonas beigongshangi;
0	cellular organisms;Bacteria;Pseudomonadota;Alphaproteobacteria;Sphingomonadales;Sphingomonadaceae;Sphingomonas;Sphingomonas canadensis;
0	cellular organisms;Bacteria;Pseudomonadota;Alphaproteobacteria;Sphingomonadales;Sphingomonadaceae;Sphingomonas;Sphingomonas echinoides;
0	cellular organisms;Bacteria;Pseudomonadota;Alphaproteobacteria;Sphingomonadales;Sphingomonadaceae;Sphingomonas;Sphingomonas glacialis;
0	cellular organisms;Bacteria;Pseudomonadota;Alphaproteobacteria;Sphingomonadales;Sphingomonadaceae;Sphingomonas;Sphingomonas hengshuiensis;
0	cellular organisms;Bacteria;Pseudomonadota;Alphaproteobacteria;Sphingomonadales;Sphingomonadaceae;Sphingomonas;Sphingomonas melonis;
0	cellular organisms;Bacteria;Pseudomonadota;Alphaproteobacteria;Sphingomonadales;Sphingomonadaceae;Sphingomonas;Sphingomonas naasensis;
0	cellular organisms;Bacteria;Pseudomonadota;Alphaproteobacteria;Sphingomonadales;Sphingomonadaceae;Sphingomonas;Sphingomonas psychrotolerans;
0	cellular organisms;Bacteria;Pseudomonadota;Alphaproteobacteria;Sphingomonadales;Sphingomonadaceae;Sphingomonas;unclassified Sphingomonas;Sphingomonas sp. AX6;
0	cellular organisms;Bacteria;Pseudomonadota;Alphaproteobacteria;Sphingomonadales;Sphingomonadaceae;Sphingomonas;unclassified Sphingomonas;Sphingomonas sp. dw_22;
0	cellular organisms;Bacteria;Pseudomonadota;Alphaproteobacteria;Sphingomonadales;Sphingomonadaceae;Sphingomonas;unclassified Sphingomonas;Sphingomonas sp. JC676;
0	cellular organisms;Bacteria;Pseudomonadota;Alphaproteobacteria;Sphingomonadales;Sphingomonadaceae;Sphingomonas;unclassified Sphingomonas;Sphingomonas sp. Leaf16;
0	cellular organisms;Bacteria;Pseudomonadota;Alphaproteobacteria;Sphingomonadales;Sphingomonadaceae;Sphingomonas;unclassified Sphingomonas;Sphingomonas sp. LM7;
0	cellular organisms;Bacteria;Pseudomonadota;Alphaproteobacteria;Sphingomonadales;Sphingomonadaceae;Sphingomonas;unclassified Sphingomonas;Sphingomonas sp. S6-11;
0	cellular organisms;Bacteria;Pseudomonadota;Alphaproteobacteria;Sphingomonadales;Sphingomonadaceae;Sphingomonas;unclassified Sphingomonas;Sphingomonas sp. UNC305MFCol5.2;
0	cellular organisms;Bacteria;Pseudomonadota;Alphaproteobacteria;Sphingomonadales;Sphingosinicellaceae;Sandaracinobacteroides;Sandaracinobacteroides hominis;
0	cellular organisms;Bacteria;Pseudomonadota;Alphaproteobacteria;Sphingomonadales;Zymomonadaceae;Zymomonas;Zymomonas mobilis;
0	cellular organisms;Bacteria;Pseudomonadota;Alphaproteobacteria;unclassified Alphaproteobacteria;Alphaproteobacteria bacterium 65-37;
0	cellular organisms;Bacteria;Pseudomonadota;Alphaproteobacteria;unclassified Alphaproteobacteria;Alphaproteobacteria bacterium;
0	cellular organisms;Bacteria;Pseudomonadota;Betaproteobacteria;Burkholderiales;Alcaligenaceae;Achromobacter;Achromobacter spanius;
0	cellular organisms;Bacteria;Pseudomonadota;Betaproteobacteria;Burkholderiales;Alcaligenaceae;Achromobacter;unclassified Achromobacter;Achromobacter sp. KAs 3-5;
0	cellular organisms;Bacteria;Pseudomonadota;Betaproteobacteria;Burkholderiales;Alcaligenaceae;Bordetella;Bordetella pertussis;
0	cellular organisms;Bacteria;Pseudomonadota;Betaproteobacteria;Burkholderiales;Alcaligenaceae;Paenalcaligenes;Paenalcaligenes hominis;
0	cellular organisms;Bacteria;Pseudomonadota;Betaproteobacteria;Burkholderiales;Alcaligenaceae;Pusillimonas;unclassified Pusillimonas;Pusillimonas sp. T2;
0	cellular organisms;Bacteria;Pseudomonadota;Betaproteobacteria;Burkholderiales;Alcaligenaceae;Taylorella;Taylorella asinigenitalis;
0	cellular organisms;Bacteria;Pseudomonadota;Betaproteobacteria;Burkholderiales;Burkholderiaceae;Burkholderia;Burkholderia cepacia complex;Burkholderia contaminans;
0	cellular organisms;Bacteria;Pseudomonadota;Betaproteobacteria;Burkholderiales;Burkholderiaceae;Burkholderia;Burkholderia cepacia complex;Burkholderia multivorans;
0	cellular organisms;Bacteria;Pseudomonadota;Betaproteobacteria;Burkholderiales;Burkholderiaceae;Burkholderia;Burkholderia cepacia complex;Burkholderia stabilis;
0	cellular organisms;Bacteria;Pseudomonadota;Betaproteobacteria;Burkholderiales;Burkholderiaceae;Burkholderia;pseudomallei group;Burkholderia mallei;
0	cellular organisms;Bacteria;Pseudomonadota;Betaproteobacteria;Burkholderiales;Burkholderiaceae;Burkholderia;pseudomallei group;Burkholderia pseudomallei;
0	cellular organisms;Bacteria;Pseudomonadota;Betaproteobacteria;Burkholderiales;Burkholderiaceae;Burkholderia;unclassified Burkholderia;Burkholderia sp. MSHR3999;
0	cellular organisms;Bacteria;Pseudomonadota;Betaproteobacteria;Burkholderiales;Burkholderiaceae;Burkholderia;unclassified Burkholderia;Burkholderia sp. RPE67;
0	cellular organisms;Bacteria;Pseudomonadota;Betaproteobacteria;Burkholderiales;Burkholderiaceae;Cupriavidus;Cupriavidus gilardii;
0	cellular organisms;Bacteria;Pseudomonadota;Betaproteobacteria;Burkholderiales;Burkholderiaceae;Cupriavidus;Cupriavidus oxalaticus;
0	cellular organisms;Bacteria;Pseudomonadota;Betaproteobacteria;Burkholderiales;Burkholderiaceae;Cupriavidus;Cupriavidus pauculus;
0	cellular organisms;Bacteria;Pseudomonadota;Betaproteobacteria;Burkholderiales;Burkholderiaceae;Cupriavidus;Cupriavidus taiwanensis;
0	cellular organisms;Bacteria;Pseudomonadota;Betaproteobacteria;Burkholderiales;Burkholderiaceae;Paraburkholderia;Paraburkholderia terrae;
0	cellular organisms;Bacteria;Pseudomonadota;Betaproteobacteria;Burkholderiales;Burkholderiaceae;Ralstonia;Ralstonia insidiosa;
0	cellular organisms;Bacteria;Pseudomonadota;Betaproteobacteria;Burkholderiales;Burkholderiaceae;Ralstonia;Ralstonia mannitolilytica;
0	cellular organisms;Bacteria;Pseudomonadota;Betaproteobacteria;Burkholderiales;Burkholderiaceae;Ralstonia;Ralstonia pickettii;
0	cellular organisms;Bacteria;Pseudomonadota;Betaproteobacteria;Burkholderiales;Burkholderiaceae;Ralstonia;Ralstonia solanacearum;
0	cellular organisms;Bacteria;Pseudomonadota;Betaproteobacteria;Burkholderiales;Burkholderiaceae;Ralstonia;unclassified Ralstonia;Ralstonia sp. MD27;
0	cellular organisms;Bacteria;Pseudomonadota;Betaproteobacteria;Burkholderiales;Burkholderiaceae;Ralstonia;unclassified Ralstonia;Ralstonia sp. NT80;
0	cellular organisms;Bacteria;Pseudomonadota;Betaproteobacteria;Burkholderiales;Burkholderiaceae;unclassified Burkholderiaceae;Burkholderiaceae bacterium;
0	cellular organisms;Bacteria;Pseudomonadota;Betaproteobacteria;Burkholderiales;Burkholderiales genera incertae sedis;Aquabacterium;Aquabacterium commune;
0	cellular organisms;Bacteria;Pseudomonadota;Betaproteobacteria;Burkholderiales;Burkholderiales genera incertae sedis;Rhizobacter;Rhizobacter gummiphilus;
0	cellular organisms;Bacteria;Pseudomonadota;Betaproteobacteria;Burkholderiales;Burkholderiales genera incertae sedis;Tepidimonas;Tepidimonas fonticaldi;
0	cellular organisms;Bacteria;Pseudomonadota;Betaproteobacteria;Burkholderiales;Burkholderiales genera incertae sedis;Tepidimonas;Tepidimonas taiwanensis;
0	cellular organisms;Bacteria;Pseudomonadota;Betaproteobacteria;Burkholderiales;Burkholderiales genera incertae sedis;Thiomonas;unclassified Thiomonas;Thiomonas sp. CB2;
0	cellular organisms;Bacteria;Pseudomonadota;Betaproteobacteria;Burkholderiales;Comamonadaceae;Acidovorax;Acidovorax temperans;
0	cellular organisms;Bacteria;Pseudomonadota;Betaproteobacteria;Burkholderiales;Comamonadaceae;Acidovorax;Acidovorax valerianellae;
0	cellular organisms;Bacteria;Pseudomonadota;Betaproteobacteria;Burkholderiales;Comamonadaceae;Acidovorax;unclassified Acidovorax;Acidovorax sp. IB03;
0	cellular organisms;Bacteria;Pseudomonadota;Betaproteobacteria;Burkholderiales;Comamonadaceae;Comamonas;Comamonas aquatica;
0	cellular organisms;Bacteria;Pseudomonadota;Betaproteobacteria;Burkholderiales;Comamonadaceae;Curvibacter;Curvibacter gracilis;
0	cellular organisms;Bacteria;Pseudomonadota;Betaproteobacteria;Burkholderiales;Comamonadaceae;Curvibacter;Curvibacter lanceolatus;
0	cellular organisms;Bacteria;Pseudomonadota;Betaproteobacteria;Burkholderiales;Comamonadaceae;Curvibacter;unclassified Curvibacter;Curvibacter sp. PAE-UM;
0	cellular organisms;Bacteria;Pseudomonadota;Betaproteobacteria;Burkholderiales;Comamonadaceae;Curvibacter;unclassified Curvibacter;Curvibacter sp.;
0	cellular organisms;Bacteria;Pseudomonadota;Betaproteobacteria;Burkholderiales;Comamonadaceae;Pelomonas;Pelomonas aquatica;
0	cellular organisms;Bacteria;Pseudomonadota;Betaproteobacteria;Burkholderiales;Comamonadaceae;Pelomonas;Pelomonas puraquae;
0	cellular organisms;Bacteria;Pseudomonadota;Betaproteobacteria;Burkholderiales;Comamonadaceae;Pelomonas;Pelomonas saccharophila;
0	cellular organisms;Bacteria;Pseudomonadota;Betaproteobacteria;Burkholderiales;Comamonadaceae;Pelomonas;unclassified Pelomonas;Pelomonas sp. HMWF004;
0	cellular organisms;Bacteria;Pseudomonadota;Betaproteobacteria;Burkholderiales;Comamonadaceae;Pelomonas;unclassified Pelomonas;Pelomonas sp. P7;
0	cellular organisms;Bacteria;Pseudomonadota;Betaproteobacteria;Burkholderiales;Comamonadaceae;Pelomonas;unclassified Pelomonas;Pelomonas sp. P8;
0	cellular organisms;Bacteria;Pseudomonadota;Betaproteobacteria;Burkholderiales;Comamonadaceae;Pelomonas;unclassified Pelomonas;Pelomonas sp. Root1217;
0	cellular organisms;Bacteria;Pseudomonadota;Betaproteobacteria;Burkholderiales;Comamonadaceae;Pelomonas;unclassified Pelomonas;Pelomonas sp. Root1237;
0	cellular organisms;Bacteria;Pseudomonadota;Betaproteobacteria;Burkholderiales;Comamonadaceae;Pelomonas;unclassified Pelomonas;Pelomonas sp. Root1444;
0	cellular organisms;Bacteria;Pseudomonadota;Betaproteobacteria;Burkholderiales;Comamonadaceae;Pelomonas;unclassified Pelomonas;Pelomonas sp. UHG3;
0	cellular organisms;Bacteria;Pseudomonadota;Betaproteobacteria;Burkholderiales;Comamonadaceae;Rhodoferax;unclassified Rhodoferax;Rhodoferax sp. BAB1;
0	cellular organisms;Bacteria;Pseudomonadota;Betaproteobacteria;Burkholderiales;Comamonadaceae;unclassified Comamonadaceae;Comamonadaceae bacterium;
0	cellular organisms;Bacteria;Pseudomonadota;Betaproteobacteria;Burkholderiales;Comamonadaceae;Variovorax;unclassified Variovorax;Variovorax sp.;
0	cellular organisms;Bacteria;Pseudomonadota;Betaproteobacteria;Burkholderiales;Comamonadaceae;Variovorax;Variovorax paradoxus;
0	cellular organisms;Bacteria;Pseudomonadota;Betaproteobacteria;Burkholderiales;Oxalobacteraceae;Massilia group;Massilia;Massilia psychrophila;
0	cellular organisms;Bacteria;Pseudomonadota;Betaproteobacteria;Burkholderiales;Oxalobacteraceae;Undibacterium;Undibacterium macrobrachii;
0	cellular organisms;Bacteria;Pseudomonadota;Betaproteobacteria;Burkholderiales;Oxalobacteraceae;Undibacterium;Undibacterium squillarum;
0	cellular organisms;Bacteria;Pseudomonadota;Betaproteobacteria;Burkholderiales;Sphaerotilaceae;Caldimonas;Caldimonas brevitalea;
0	cellular organisms;Bacteria;Pseudomonadota;Betaproteobacteria;Burkholderiales;Sphaerotilaceae;Caldimonas;Caldimonas manganoxidans;
0	cellular organisms;Bacteria;Pseudomonadota;Betaproteobacteria;Burkholderiales;Sphaerotilaceae;Caldimonas;Caldimonas thermodepolymerans;
0	cellular organisms;Bacteria;Pseudomonadota;Betaproteobacteria;Burkholderiales;Sphaerotilaceae;Caldimonas;Schlegelella aquatica;
0	cellular organisms;Bacteria;Pseudomonadota;Betaproteobacteria;Burkholderiales;Sphaerotilaceae;Ideonella;unclassified Ideonella;Ideonella sp. MAG2;
0	cellular organisms;Bacteria;Pseudomonadota;Betaproteobacteria;Burkholderiales;Sphaerotilaceae;Roseateles;Roseateles depolymerans;
0	cellular organisms;Bacteria;Pseudomonadota;Betaproteobacteria;Burkholderiales;Sphaerotilaceae;Rubrivivax;unclassified Rubrivivax;Rubrivivax sp.;
0	cellular organisms;Bacteria;Pseudomonadota;Betaproteobacteria;Burkholderiales;Sutterellaceae;Parasutterella;Parasutterella excrementihominis;
0	cellular organisms;Bacteria;Pseudomonadota;Betaproteobacteria;Burkholderiales;Sutterellaceae;Sutterella;environmental samples;Sutterella wadsworthensis CAG:135;
0	cellular organisms;Bacteria;Pseudomonadota;Betaproteobacteria;Burkholderiales;unclassified Burkholderiales;Burkholderiales bacterium 8X;
0	cellular organisms;Bacteria;Pseudomonadota;Betaproteobacteria;Burkholderiales;unclassified Burkholderiales;Burkholderiales bacterium;
0	cellular organisms;Bacteria;Pseudomonadota;Betaproteobacteria;environmental samples;uncultured beta proteobacterium CBNPD1 BAC clone 578;
0	cellular organisms;Bacteria;Pseudomonadota;Betaproteobacteria;Neisseriales;Chromobacteriaceae;Chromobacterium group;Chromobacterium;Chromobacterium violaceum;
0	cellular organisms;Bacteria;Pseudomonadota;Betaproteobacteria;Neisseriales;Neisseriaceae;Neisseria;Neisseria gonorrhoeae;
0	cellular organisms;Bacteria;Pseudomonadota;Betaproteobacteria;Nitrosomonadales;Methylophilaceae;Novimethylophilus;Novimethylophilus kurashikiensis;
0	cellular organisms;Bacteria;Pseudomonadota;Betaproteobacteria;Nitrosomonadales;Nitrosomonadaceae;environmental samples;uncultured beta proteobacterium HF0130_04F21;
0	cellular organisms;Bacteria;Pseudomonadota;Betaproteobacteria;Nitrosomonadales;Sulfuricellaceae;Sulfuriferula;unclassified Sulfuriferula;Sulfuriferula sp. AH1;
0	cellular organisms;Bacteria;Pseudomonadota;Betaproteobacteria;Rhodocyclales;Rhodocyclaceae;Oryzomicrobium;Oryzomicrobium terrae;
0	cellular organisms;Bacteria;Pseudomonadota;Betaproteobacteria;Rhodocyclales;Rhodocyclaceae;unclassified Rhodocyclaceae;Rhodocyclaceae bacterium;
0	cellular organisms;Bacteria;Pseudomonadota;Betaproteobacteria;Rhodocyclales;Zoogloeaceae;Azoarcus;Azoarcus indigens;
0	cellular organisms;Bacteria;Pseudomonadota;Gammaproteobacteria;Aeromonadales;Aeromonadaceae;Aeromonas;Aeromonas dhakensis;
0	cellular organisms;Bacteria;Pseudomonadota;Gammaproteobacteria;Aeromonadales;Aeromonadaceae;Aeromonas;Aeromonas jandaei;
0	cellular organisms;Bacteria;Pseudomonadota;Gammaproteobacteria;Alteromonadales;Alteromonadaceae;Alteromonas/Salinimonas group;Alteromonas;unclassified Alteromonas;Alteromonas sp. ZYF713;
0	cellular organisms;Bacteria;Pseudomonadota;Gammaproteobacteria;Alteromonadales;Alteromonadaceae;Lacimicrobium;Lacimicrobium alkaliphilum;
0	cellular organisms;Bacteria;Pseudomonadota;Gammaproteobacteria;Alteromonadales;Pseudoalteromonadaceae;Pseudoalteromonas;unclassified Pseudoalteromonas;Pseudoalteromonas sp. S558;
0	cellular organisms;Bacteria;Pseudomonadota;Gammaproteobacteria;Alteromonadales;Shewanellaceae;Shewanella;Shewanella algae;
0	cellular organisms;Bacteria;Pseudomonadota;Gammaproteobacteria;Alteromonadales;Shewanellaceae;Shewanella;Shewanella chilikensis;
0	cellular organisms;Bacteria;Pseudomonadota;Gammaproteobacteria;Chromatiales;Chromatiaceae;Candidatus Nitrosacidococcus;Candidatus Nitrosacidococcus tergens;
0	cellular organisms;Bacteria;Pseudomonadota;Gammaproteobacteria;Chromatiales;Chromatiaceae;Candidatus Nitrosoglobus;Candidatus Nitrosoglobus terrae;
0	cellular organisms;Bacteria;Pseudomonadota;Gammaproteobacteria;Chromatiales;Chromatiaceae;Thiohalocapsa;Thiohalocapsa halophila;
0	cellular organisms;Bacteria;Pseudomonadota;Gammaproteobacteria;Chromatiales;environmental samples;uncultured Chromatiales bacterium HF0200_41F04;
0	cellular organisms;Bacteria;Pseudomonadota;Gammaproteobacteria;Chromatiales;Woeseiaceae;Woeseia;unclassified Woeseia;Woeseia sp.;
0	cellular organisms;Bacteria;Pseudomonadota;Gammaproteobacteria;Enterobacterales;Budviciaceae;Pragia;Pragia fontium;
0	cellular organisms;Bacteria;Pseudomonadota;Gammaproteobacteria;Enterobacterales;Enterobacteriaceae;Citrobacter;Citrobacter freundii complex;Citrobacter braakii;
0	cellular organisms;Bacteria;Pseudomonadota;Gammaproteobacteria;Enterobacterales;Enterobacteriaceae;Citrobacter;Citrobacter freundii complex;Citrobacter freundii;
0	cellular organisms;Bacteria;Pseudomonadota;Gammaproteobacteria;Enterobacterales;Enterobacteriaceae;Enterobacter;Enterobacter cloacae complex;Enterobacter cloacae;
0	cellular organisms;Bacteria;Pseudomonadota;Gammaproteobacteria;Enterobacterales;Enterobacteriaceae;Enterobacter;Enterobacter cloacae complex;Enterobacter kobei;
0	cellular organisms;Bacteria;Pseudomonadota;Gammaproteobacteria;Enterobacterales;Enterobacteriaceae;Enterobacter;Enterobacter cloacae complex;Enterobacter roggenkampii;
0	cellular organisms;Bacteria;Pseudomonadota;Gammaproteobacteria;Enterobacterales;Enterobacteriaceae;Escherichia;Escherichia marmotae;
0	cellular organisms;Bacteria;Pseudomonadota;Gammaproteobacteria;Enterobacterales;Enterobacteriaceae;Klebsiella/Raoultella group;Klebsiella;Klebsiella aerogenes;
0	cellular organisms;Bacteria;Pseudomonadota;Gammaproteobacteria;Enterobacterales;Enterobacteriaceae;Klebsiella/Raoultella group;Klebsiella;Klebsiella michiganensis;
0	cellular organisms;Bacteria;Pseudomonadota;Gammaproteobacteria;Enterobacterales;Enterobacteriaceae;Klebsiella/Raoultella group;Klebsiella;Klebsiella quasipneumoniae;
0	cellular organisms;Bacteria;Pseudomonadota;Gammaproteobacteria;Enterobacterales;Enterobacteriaceae;Klebsiella/Raoultella group;Klebsiella;Klebsiella variicola;
0	cellular organisms;Bacteria;Pseudomonadota;Gammaproteobacteria;Enterobacterales;Enterobacteriaceae;Klebsiella/Raoultella group;Raoultella;Raoultella ornithinolytica;
0	cellular organisms;Bacteria;Pseudomonadota;Gammaproteobacteria;Enterobacterales;Enterobacteriaceae;Salmonella;Salmonella enterica;
0	cellular organisms;Bacteria;Pseudomonadota;Gammaproteobacteria;Enterobacterales;Enterobacteriaceae;Shigella;Shigella flexneri;
0	cellular organisms;Bacteria;Pseudomonadota;Gammaproteobacteria;Enterobacterales;Enterobacteriaceae;Shigella;Shigella sonnei;
0	cellular organisms;Bacteria;Pseudomonadota;Gammaproteobacteria;Enterobacterales;Erwiniaceae;Mixta;Mixta theicola;
0	cellular organisms;Bacteria;Pseudomonadota;Gammaproteobacteria;Enterobacterales;Erwiniaceae;Pantoea;Pantoea ananatis;
0	cellular organisms;Bacteria;Pseudomonadota;Gammaproteobacteria;Enterobacterales;Erwiniaceae;Pantoea;unclassified Pantoea;Pantoea sp. CCBC3-3-1;
0	cellular organisms;Bacteria;Pseudomonadota;Gammaproteobacteria;Enterobacterales;Hafniaceae;Edwardsiella;Edwardsiella tarda;
0	cellular organisms;Bacteria;Pseudomonadota;Gammaproteobacteria;Enterobacterales;Morganellaceae;Proteus;Proteus mirabilis;
0	cellular organisms;Bacteria;Pseudomonadota;Gammaproteobacteria;Enterobacterales;Morganellaceae;Providencia;Providencia stuartii;
0	cellular organisms;Bacteria;Pseudomonadota;Gammaproteobacteria;Enterobacterales;Morganellaceae;Xenorhabdus;Xenorhabdus kozodoii;
0	cellular organisms;Bacteria;Pseudomonadota;Gammaproteobacteria;Enterobacterales;Yersiniaceae;Serratia;Serratia grimesii;
0	cellular organisms;Bacteria;Pseudomonadota;Gammaproteobacteria;Enterobacterales;Yersiniaceae;Serratia;Serratia marcescens;
0	cellular organisms;Bacteria;Pseudomonadota;Gammaproteobacteria;environmental samples;uncultured gamma proteobacterium HF0010_05D02;
0	cellular organisms;Bacteria;Pseudomonadota;Gammaproteobacteria;Gammaproteobacteria incertae sedis;Candidatus Thioglobus;environmental samples;uncultured Candidatus Thioglobus sp.;
0	cellular organisms;Bacteria;Pseudomonadota;Gammaproteobacteria;Gammaproteobacteria incertae sedis;sulfur-oxidizing symbionts;Bathymodiolus azoricus thioautotrophic gill symbiont;
0	cellular organisms;Bacteria;Pseudomonadota;Gammaproteobacteria;Methylococcales;Methylococcaceae;Methylococcus;Methylococcus capsulatus;
0	cellular organisms;Bacteria;Pseudomonadota;Gammaproteobacteria;Methylococcales;Methylococcaceae;Methylomonas;Methylomonas fluvii;
0	cellular organisms;Bacteria;Pseudomonadota;Gammaproteobacteria;Methylococcales;Methylococcaceae;unclassified Methylococcaceae;Methylococcaceae bacterium HT1;
0	cellular organisms;Bacteria;Pseudomonadota;Gammaproteobacteria;Moraxellales;Moraxellaceae;Acinetobacter;Acinetobacter idrijaensis;
0	cellular organisms;Bacteria;Pseudomonadota;Gammaproteobacteria;Moraxellales;Moraxellaceae;Acinetobacter;Acinetobacter johnsonii;
0	cellular organisms;Bacteria;Pseudomonadota;Gammaproteobacteria;Moraxellales;Moraxellaceae;Acinetobacter;Acinetobacter junii;
0	cellular organisms;Bacteria;Pseudomonadota;Gammaproteobacteria;Moraxellales;Moraxellaceae;Acinetobacter;Acinetobacter lwoffii;
0	cellular organisms;Bacteria;Pseudomonadota;Gammaproteobacteria;Moraxellales;Moraxellaceae;Acinetobacter;Acinetobacter towneri;
0	cellular organisms;Bacteria;Pseudomonadota;Gammaproteobacteria;Moraxellales;Moraxellaceae;Acinetobacter;unclassified Acinetobacter;Acinetobacter sp. 8I-beige;
0	cellular organisms;Bacteria;Pseudomonadota;Gammaproteobacteria;Moraxellales;Moraxellaceae;Acinetobacter;unclassified Acinetobacter;Acinetobacter sp. SA01;
0	cellular organisms;Bacteria;Pseudomonadota;Gammaproteobacteria;Moraxellales;Moraxellaceae;Acinetobacter;unclassified Acinetobacter;Acinetobacter sp. SM1B;
0	cellular organisms;Bacteria;Pseudomonadota;Gammaproteobacteria;Nevskiales;Steroidobacteraceae;Steroidobacter;Steroidobacter agaridevorans;
0	cellular organisms;Bacteria;Pseudomonadota;Gammaproteobacteria;Oceanospirillales;Halomonadaceae;Halomonas;Halomonas titanicae;
0	cellular organisms;Bacteria;Pseudomonadota;Gammaproteobacteria;Pasteurellales;Pasteurellaceae;Actinobacillus;Actinobacillus pleuropneumoniae;
0	cellular organisms;Bacteria;Pseudomonadota;Gammaproteobacteria;Pasteurellales;Pasteurellaceae;Avibacterium;Avibacterium paragallinarum;
0	cellular organisms;Bacteria;Pseudomonadota;Gammaproteobacteria;Pasteurellales;Pasteurellaceae;Haemophilus;Haemophilus influenzae;
0	cellular organisms;Bacteria;Pseudomonadota;Gammaproteobacteria;Pasteurellales;Pasteurellaceae;Pasteurella;Pasteurella multocida;
0	cellular organisms;Bacteria;Pseudomonadota;Gammaproteobacteria;Pseudomonadales;Pseudomonadaceae;Denitrificimonas;Denitrificimonas caeni;
0	cellular organisms;Bacteria;Pseudomonadota;Gammaproteobacteria;Pseudomonadales;Pseudomonadaceae;Halopseudomonas;Halopseudomonas pertucinogena group;Halopseudomonas pertucinogena;
0	cellular organisms;Bacteria;Pseudomonadota;Gammaproteobacteria;Pseudomonadales;Pseudomonadaceae;Pseudomonas;Pseudomonas aeruginosa group;Pseudomonas aeruginosa;
0	cellular organisms;Bacteria;Pseudomonadota;Gammaproteobacteria;Pseudomonadales;Pseudomonadaceae;Pseudomonas;Pseudomonas aeruginosa group;Pseudomonas nitroreducens/multiresinivorans group;Pseudomonas nitroreducens;
0	cellular organisms;Bacteria;Pseudomonadota;Gammaproteobacteria;Pseudomonadales;Pseudomonadaceae;Pseudomonas;Pseudomonas aeruginosa group;Pseudomonas oleovorans/pseudoalcaligenes group;Pseudomonas oleovorans;
0	cellular organisms;Bacteria;Pseudomonadota;Gammaproteobacteria;Pseudomonadales;Pseudomonadaceae;Pseudomonas;Pseudomonas atacamensis;
0	cellular organisms;Bacteria;Pseudomonadota;Gammaproteobacteria;Pseudomonadales;Pseudomonadaceae;Pseudomonas;Pseudomonas chengduensis;
0	cellular organisms;Bacteria;Pseudomonadota;Gammaproteobacteria;Pseudomonadales;Pseudomonadaceae;Pseudomonas;Pseudomonas fluorescens group;Pseudomonas fluorescens;
0	cellular organisms;Bacteria;Pseudomonadota;Gammaproteobacteria;Pseudomonadales;Pseudomonadaceae;Pseudomonas;Pseudomonas glycinae;
0	cellular organisms;Bacteria;Pseudomonadota;Gammaproteobacteria;Pseudomonadales;Pseudomonadaceae;Pseudomonas;Pseudomonas putida group;Pseudomonas inefficax;
0	cellular organisms;Bacteria;Pseudomonadota;Gammaproteobacteria;Pseudomonadales;Pseudomonadaceae;Pseudomonas;Pseudomonas syringae group;Pseudomonas avellanae;
0	cellular organisms;Bacteria;Pseudomonadota;Gammaproteobacteria;Pseudomonadales;Pseudomonadaceae;Pseudomonas;Pseudomonas syringae group;Pseudomonas cichorii;
0	cellular organisms;Bacteria;Pseudomonadota;Gammaproteobacteria;Pseudomonadales;Pseudomonadaceae;Pseudomonas;Pseudomonas syringae group;Pseudomonas coronafaciens;
0	cellular organisms;Bacteria;Pseudomonadota;Gammaproteobacteria;Pseudomonadales;Pseudomonadaceae;Pseudomonas;Pseudomonas syringae group;Pseudomonas syringae group genomosp. 1;Pseudomonas syringae;
0	cellular organisms;Bacteria;Pseudomonadota;Gammaproteobacteria;Pseudomonadales;Pseudomonadaceae;Pseudomonas;Pseudomonas syringae group;Pseudomonas syringae group genomosp. 2;Pseudomonas savastanoi;
0	cellular organisms;Bacteria;Pseudomonadota;Gammaproteobacteria;Pseudomonadales;Pseudomonadaceae;Pseudomonas;unclassified Pseudomonas;Pseudomonas sp. 8AS;
0	cellular organisms;Bacteria;Pseudomonadota;Gammaproteobacteria;Pseudomonadales;Pseudomonadaceae;Stutzerimonas;Stutzerimonas stutzeri group;Stutzerimonas stutzeri subgroup;Stutzerimonas stutzeri;
0	cellular organisms;Bacteria;Pseudomonadota;Gammaproteobacteria;Thiotrichales;Francisellaceae;Francisella;Francisella tularensis;
0	cellular organisms;Bacteria;Pseudomonadota;Gammaproteobacteria;Thiotrichales;Francisellaceae;Francisella;unclassified Francisella;Francisella sp.;
0	cellular organisms;Bacteria;Pseudomonadota;Gammaproteobacteria;unclassified Gammaproteobacteria;Gammaproteobacteria bacterium;
0	cellular organisms;Bacteria;Pseudomonadota;Gammaproteobacteria;Vibrionales;Vibrionaceae;Photobacterium;Photobacterium proteolyticum;
0	cellular organisms;Bacteria;Pseudomonadota;Gammaproteobacteria;Vibrionales;Vibrionaceae;Salinivibrio;unclassified Salinivibrio;Salinivibrio sp. PR5;
0	cellular organisms;Bacteria;Pseudomonadota;Gammaproteobacteria;Vibrionales;Vibrionaceae;Vibrio;Vibrio anguillarum;
0	cellular organisms;Bacteria;Pseudomonadota;Gammaproteobacteria;Vibrionales;Vibrionaceae;Vibrio;Vibrio cholerae;
0	cellular organisms;Bacteria;Pseudomonadota;Gammaproteobacteria;Vibrionales;Vibrionaceae;Vibrio;Vibrio harveyi group;Vibrio harveyi;
0	cellular organisms;Bacteria;Pseudomonadota;Gammaproteobacteria;Vibrionales;Vibrionaceae;Vibrio;Vibrio vulnificus;
0	cellular organisms;Bacteria;Pseudomonadota;Gammaproteobacteria;Xanthomonadales;Rhodanobacteraceae;Rudaea;unclassified Rudaea;Rudaea sp. 3F27F6;
0	cellular organisms;Bacteria;Pseudomonadota;Gammaproteobacteria;Xanthomonadales;Xanthomonadaceae;Pseudoxanthomonas;Pseudoxanthomonas taiwanensis;
0	cellular organisms;Bacteria;Pseudomonadota;Gammaproteobacteria;Xanthomonadales;Xanthomonadaceae;Stenotrophomonas;Stenotrophomonas maltophilia group;Stenotrophomonas maltophilia;
0	cellular organisms;Bacteria;Pseudomonadota;Gammaproteobacteria;Xanthomonadales;Xanthomonadaceae;Stenotrophomonas;Stenotrophomonas panacihumi;
0	cellular organisms;Bacteria;Pseudomonadota;Gammaproteobacteria;Xanthomonadales;Xanthomonadaceae;Xanthomonas;Xanthomonas campestris;
0	cellular organisms;Bacteria;Pseudomonadota;Gammaproteobacteria;Xanthomonadales;Xanthomonadaceae;Xanthomonas;Xanthomonas citri group;Xanthomonas citri;
0	cellular organisms;Bacteria;Pseudomonadota;Gammaproteobacteria;Xanthomonadales;Xanthomonadaceae;Xanthomonas;Xanthomonas fragariae;
0	cellular organisms;Bacteria;Pseudomonadota;Gammaproteobacteria;Xanthomonadales;Xanthomonadaceae;Xanthomonas;Xanthomonas hortorum;
0	cellular organisms;Bacteria;Pseudomonadota;unclassified Pseudomonadota;Pseudomonadota bacterium;
0	cellular organisms;Bacteria;PVC group;Chlamydiota;Chlamydiia;Chlamydiales;Chlamydiaceae;Chlamydia/Chlamydophila group;Chlamydia;Chlamydia abortus;
0	cellular organisms;Bacteria;PVC group;Chlamydiota;Chlamydiia;Chlamydiales;Chlamydiaceae;Chlamydia/Chlamydophila group;Chlamydia;Chlamydia psittaci;
0	cellular organisms;Bacteria;PVC group;Chlamydiota;Chlamydiia;Parachlamydiales;Waddliaceae;Waddlia;Waddlia chondrophila;
0	cellular organisms;Bacteria;PVC group;Planctomycetota;Planctomycetia;Gemmatales;Gemmataceae;Gemmata;Gemmata obscuriglobus;
0	cellular organisms;Bacteria;Spirochaetota;Spirochaetia;Brachyspirales;Brachyspiraceae;Brachyspira;Brachyspira hyodysenteriae;
0	cellular organisms;Bacteria;Spirochaetota;Spirochaetia;Leptospirales;Leptospiraceae;Leptospira;Leptospira borgpetersenii;
0	cellular organisms;Bacteria;Spirochaetota;Spirochaetia;Leptospirales;Leptospiraceae;Leptospira;Leptospira interrogans;
0	cellular organisms;Bacteria;Spirochaetota;Spirochaetia;unclassified Spirochaetia;Spirochaetia bacterium;
0	cellular organisms;Bacteria;Terrabacteria group;Actinomycetota;Acidimicrobiia;Acidimicrobiales;Acidimicrobiaceae;unclassified Acidimicrobiaceae;Acidimicrobiaceae bacterium;
0	cellular organisms;Bacteria;Terrabacteria group;Actinomycetota;Actinomycetes;Actinomycetales;Actinomycetaceae;Actinomyces;Actinomyces naeslundii;
0	cellular organisms;Bacteria;Terrabacteria group;Actinomycetota;Actinomycetes;Actinomycetales;Actinomycetaceae;Actinomyces;Actinomyces oris;
0	cellular organisms;Bacteria;Terrabacteria group;Actinomycetota;Actinomycetes;Actinomycetales;Actinomycetaceae;Actinomyces;Actinomyces urogenitalis;
0	cellular organisms;Bacteria;Terrabacteria group;Actinomycetota;Actinomycetes;Actinomycetales;Actinomycetaceae;Actinomyces;environmental samples;uncultured Actinomyces sp.;
0	cellular organisms;Bacteria;Terrabacteria group;Actinomycetota;Actinomycetes;Actinomycetales;Actinomycetaceae;Actinomyces;unclassified Actinomyces;Actinomyces sp. oral taxon 849;
0	cellular organisms;Bacteria;Terrabacteria group;Actinomycetota;Actinomycetes;Actinomycetales;Actinomycetaceae;Arcanobacterium;Arcanobacterium haemolyticum;
0	cellular organisms;Bacteria;Terrabacteria group;Actinomycetota;Actinomycetes;Actinomycetales;Actinomycetaceae;Buchananella;Buchananella hordeovulneris;
0	cellular organisms;Bacteria;Terrabacteria group;Actinomycetota;Actinomycetes;Actinomycetales;Actinomycetaceae;Mobiluncus;Mobiluncus mulieris;
0	cellular organisms;Bacteria;Terrabacteria group;Actinomycetota;Actinomycetes;Actinomycetales;Actinomycetaceae;Schaalia;Schaalia odontolytica;
0	cellular organisms;Bacteria;Terrabacteria group;Actinomycetota;Actinomycetes;Actinomycetales;Actinomycetaceae;Schaalia;Schaalia turicensis;
0	cellular organisms;Bacteria;Terrabacteria group;Actinomycetota;Actinomycetes;Actinomycetales;Actinomycetaceae;Varibaculum;Varibaculum cambriense;
0	cellular organisms;Bacteria;Terrabacteria group;Actinomycetota;Actinomycetes;Bifidobacteriales;Bifidobacteriaceae;Bifidobacterium;Bifidobacterium animalis;
0	cellular organisms;Bacteria;Terrabacteria group;Actinomycetota;Actinomycetes;Bifidobacteriales;Bifidobacteriaceae;Bifidobacterium;Bifidobacterium breve;
0	cellular organisms;Bacteria;Terrabacteria group;Actinomycetota;Actinomycetes;Bifidobacteriales;Bifidobacteriaceae;Bifidobacterium;Bifidobacterium longum;
0	cellular organisms;Bacteria;Terrabacteria group;Actinomycetota;Actinomycetes;Bifidobacteriales;Bifidobacteriaceae;Bifidobacterium;Bifidobacterium pseudolongum;
0	cellular organisms;Bacteria;Terrabacteria group;Actinomycetota;Actinomycetes;Bifidobacteriales;Bifidobacteriaceae;Gardnerella;Gardnerella vaginalis;
0	cellular organisms;Bacteria;Terrabacteria group;Actinomycetota;Actinomycetes;Bifidobacteriales;Bifidobacteriaceae;unclassified Bifidobacteriaceae (miscellaneous);Bifidobacteriaceae bacterium MCC01946;
0	cellular organisms;Bacteria;Terrabacteria group;Actinomycetota;Actinomycetes;Geodermatophilales;Geodermatophilaceae;Klenkia;Klenkia taihuensis;
0	cellular organisms;Bacteria;Terrabacteria group;Actinomycetota;Actinomycetes;Kitasatosporales;Streptomycetaceae;Streptomyces;Streptomyces albidoflavus group;Streptomyces albidoflavus;
0	cellular organisms;Bacteria;Terrabacteria group;Actinomycetota;Actinomycetes;Kitasatosporales;Streptomycetaceae;Streptomyces;Streptomyces caelestis;
0	cellular organisms;Bacteria;Terrabacteria group;Actinomycetota;Actinomycetes;Kitasatosporales;Streptomycetaceae;Streptomyces;Streptomyces cinnamoneus group;Streptomyces cinnamoneus;
0	cellular organisms;Bacteria;Terrabacteria group;Actinomycetota;Actinomycetes;Kitasatosporales;Streptomycetaceae;Streptomyces;Streptomyces clavifer;
0	cellular organisms;Bacteria;Terrabacteria group;Actinomycetota;Actinomycetes;Kitasatosporales;Streptomycetaceae;Streptomyces;Streptomyces griseocarneus;
0	cellular organisms;Bacteria;Terrabacteria group;Actinomycetota;Actinomycetes;Kitasatosporales;Streptomycetaceae;Streptomyces;Streptomyces kurssanovii;
0	cellular organisms;Bacteria;Terrabacteria group;Actinomycetota;Actinomycetes;Kitasatosporales;Streptomycetaceae;Streptomyces;Streptomyces lincolnensis;
0	cellular organisms;Bacteria;Terrabacteria group;Actinomycetota;Actinomycetes;Kitasatosporales;Streptomycetaceae;Streptomyces;Streptomyces pseudogriseolus group;Streptomyces gancidicus;
0	cellular organisms;Bacteria;Terrabacteria group;Actinomycetota;Actinomycetes;Kitasatosporales;Streptomycetaceae;Streptomyces;Streptomyces rochei group;Streptomyces geysiriensis;
0	cellular organisms;Bacteria;Terrabacteria group;Actinomycetota;Actinomycetes;Kitasatosporales;Streptomycetaceae;Streptomyces;Streptomyces rochei group;Streptomyces plicatus;
0	cellular organisms;Bacteria;Terrabacteria group;Actinomycetota;Actinomycetes;Kitasatosporales;Streptomycetaceae;Streptomyces;Streptomyces rochei group;Streptomyces rochei;
0	cellular organisms;Bacteria;Terrabacteria group;Actinomycetota;Actinomycetes;Kitasatosporales;Streptomycetaceae;Streptomyces;Streptomyces scopuliridis;
0	cellular organisms;Bacteria;Terrabacteria group;Actinomycetota;Actinomycetes;Kitasatosporales;Streptomycetaceae;Streptomyces;Streptomyces violaceusniger group;Streptomyces himastatinicus;
0	cellular organisms;Bacteria;Terrabacteria group;Actinomycetota;Actinomycetes;Kitasatosporales;Streptomycetaceae;Streptomyces;Streptomyces viridosporus;
0	cellular organisms;Bacteria;Terrabacteria group;Actinomycetota;Actinomycetes;Kitasatosporales;Streptomycetaceae;Streptomyces;unclassified Streptomyces;Streptomyces sp. AA4;
0	cellular organisms;Bacteria;Terrabacteria group;Actinomycetota;Actinomycetes;Kitasatosporales;Streptomycetaceae;Streptomyces;unclassified Streptomyces;Streptomyces sp. alain-838;
0	cellular organisms;Bacteria;Terrabacteria group;Actinomycetota;Actinomycetes;Kitasatosporales;Streptomycetaceae;Streptomyces;unclassified Streptomyces;Streptomyces sp. C;
0	cellular organisms;Bacteria;Terrabacteria group;Actinomycetota;Actinomycetes;Kitasatosporales;Streptomycetaceae;Streptomyces;unclassified Streptomyces;Streptomyces sp. e14;
0	cellular organisms;Bacteria;Terrabacteria group;Actinomycetota;Actinomycetes;Kitasatosporales;Streptomycetaceae;Streptomyces;unclassified Streptomyces;Streptomyces sp. FBKL.4005;
0	cellular organisms;Bacteria;Terrabacteria group;Actinomycetota;Actinomycetes;Kitasatosporales;Streptomycetaceae;Streptomyces;unclassified Streptomyces;Streptomyces sp. Mg1;
0	cellular organisms;Bacteria;Terrabacteria group;Actinomycetota;Actinomycetes;Kitasatosporales;Streptomycetaceae;Streptomyces;unclassified Streptomyces;Streptomyces sp. SPB78;
0	cellular organisms;Bacteria;Terrabacteria group;Actinomycetota;Actinomycetes;Kitasatosporales;Streptomycetaceae;Streptomyces;unclassified Streptomyces;Streptomyces sp. t39;
0	cellular organisms;Bacteria;Terrabacteria group;Actinomycetota;Actinomycetes;Micrococcales;Brevibacteriaceae;Brevibacterium;Brevibacterium casei;
0	cellular organisms;Bacteria;Terrabacteria group;Actinomycetota;Actinomycetes;Micrococcales;Intrasporangiaceae;Phycicoccus;unclassified Phycicoccus;Phycicoccus sp. DTK01;
0	cellular organisms;Bacteria;Terrabacteria group;Actinomycetota;Actinomycetes;Micrococcales;Jonesiaceae;Flavimobilis;Flavimobilis marinus;
0	cellular organisms;Bacteria;Terrabacteria group;Actinomycetota;Actinomycetes;Micrococcales;Microbacteriaceae;Agrococcus;Agrococcus terreus;
0	cellular organisms;Bacteria;Terrabacteria group;Actinomycetota;Actinomycetes;Micrococcales;Microbacteriaceae;Curtobacterium;Curtobacterium pusillum;
0	cellular organisms;Bacteria;Terrabacteria group;Actinomycetota;Actinomycetes;Micrococcales;Microbacteriaceae;Curtobacterium;unclassified Curtobacterium;Curtobacterium sp. 8I-2;
0	cellular organisms;Bacteria;Terrabacteria group;Actinomycetota;Actinomycetes;Micrococcales;Microbacteriaceae;Curtobacterium;unclassified Curtobacterium;Curtobacterium sp. MCBD17_029;
0	cellular organisms;Bacteria;Terrabacteria group;Actinomycetota;Actinomycetes;Micrococcales;Microbacteriaceae;Leifsonia;Leifsonia shinshuensis;
0	cellular organisms;Bacteria;Terrabacteria group;Actinomycetota;Actinomycetes;Micrococcales;Microbacteriaceae;Leifsonia;unclassified Leifsonia;Leifsonia sp. TF02-11;
0	cellular organisms;Bacteria;Terrabacteria group;Actinomycetota;Actinomycetes;Micrococcales;Microbacteriaceae;Microbacterium;Microbacterium sediminis;
0	cellular organisms;Bacteria;Terrabacteria group;Actinomycetota;Actinomycetes;Micrococcales;Micrococcaceae;Arthrobacter;Arthrobacter cheniae;
0	cellular organisms;Bacteria;Terrabacteria group;Actinomycetota;Actinomycetes;Micrococcales;Micrococcaceae;Arthrobacter;unclassified Arthrobacter;Arthrobacter sp. 8AJ;
0	cellular organisms;Bacteria;Terrabacteria group;Actinomycetota;Actinomycetes;Micrococcales;Micrococcaceae;Arthrobacter;unclassified Arthrobacter;Arthrobacter sp. RT-1;
0	cellular organisms;Bacteria;Terrabacteria group;Actinomycetota;Actinomycetes;Micrococcales;Micrococcaceae;Kocuria;Kocuria rhizophila;
0	cellular organisms;Bacteria;Terrabacteria group;Actinomycetota;Actinomycetes;Micrococcales;Micrococcaceae;Micrococcus;Micrococcus luteus;
0	cellular organisms;Bacteria;Terrabacteria group;Actinomycetota;Actinomycetes;Micrococcales;Micrococcaceae;Paenarthrobacter;Paenarthrobacter nicotinovorans;
0	cellular organisms;Bacteria;Terrabacteria group;Actinomycetota;Actinomycetes;Micrococcales;Micrococcaceae;Paeniglutamicibacter;Paeniglutamicibacter antarcticus;
0	cellular organisms;Bacteria;Terrabacteria group;Actinomycetota;Actinomycetes;Micrococcales;Micrococcaceae;Pseudarthrobacter;Pseudarthrobacter siccitolerans;
0	cellular organisms;Bacteria;Terrabacteria group;Actinomycetota;Actinomycetes;Micrococcales;Micrococcaceae;Rothia;Rothia dentocariosa;
0	cellular organisms;Bacteria;Terrabacteria group;Actinomycetota;Actinomycetes;Micrococcales;Promicromonosporaceae;Isoptericola;Isoptericola cucumis;
0	cellular organisms;Bacteria;Terrabacteria group;Actinomycetota;Actinomycetes;Micrococcales;Promicromonosporaceae;Isoptericola;unclassified Isoptericola;Isoptericola sp. q2;
0	cellular organisms;Bacteria;Terrabacteria group;Actinomycetota;Actinomycetes;Micromonosporales;Micromonosporaceae;Plantactinospora;unclassified Plantactinospora;Plantactinospora sp. BC1;
0	cellular organisms;Bacteria;Terrabacteria group;Actinomycetota;Actinomycetes;Mycobacteriales;Corynebacteriaceae;Corynebacterium;Corynebacterium accolens;
0	cellular organisms;Bacteria;Terrabacteria group;Actinomycetota;Actinomycetes;Mycobacteriales;Corynebacteriaceae;Corynebacterium;Corynebacterium efficiens;
0	cellular organisms;Bacteria;Terrabacteria group;Actinomycetota;Actinomycetes;Mycobacteriales;Corynebacteriaceae;Corynebacterium;Corynebacterium kroppenstedtii;
0	cellular organisms;Bacteria;Terrabacteria group;Actinomycetota;Actinomycetes;Mycobacteriales;Corynebacteriaceae;Corynebacterium;Corynebacterium matruchotii;
0	cellular organisms;Bacteria;Terrabacteria group;Actinomycetota;Actinomycetes;Mycobacteriales;Corynebacteriaceae;Corynebacterium;Corynebacterium pseudogenitalium;
0	cellular organisms;Bacteria;Terrabacteria group;Actinomycetota;Actinomycetes;Mycobacteriales;Corynebacteriaceae;Corynebacterium;Corynebacterium rouxii;
0	cellular organisms;Bacteria;Terrabacteria group;Actinomycetota;Actinomycetes;Mycobacteriales;Corynebacteriaceae;Corynebacterium;Corynebacterium tuberculostearicum;
0	cellular organisms;Bacteria;Terrabacteria group;Actinomycetota;Actinomycetes;Mycobacteriales;Corynebacteriaceae;Corynebacterium;unclassified Corynebacterium;Corynebacterium sp. LK10;
0	cellular organisms;Bacteria;Terrabacteria group;Actinomycetota;Actinomycetes;Mycobacteriales;Dietziaceae;Dietzia;Dietzia cercidiphylli;
0	cellular organisms;Bacteria;Terrabacteria group;Actinomycetota;Actinomycetes;Mycobacteriales;Dietziaceae;Dietzia;Dietzia cinnamea;
0	cellular organisms;Bacteria;Terrabacteria group;Actinomycetota;Actinomycetes;Mycobacteriales;Gordoniaceae;Gordonia;Gordonia jinhuaensis;
0	cellular organisms;Bacteria;Terrabacteria group;Actinomycetota;Actinomycetes;Mycobacteriales;Gordoniaceae;Gordonia;Gordonia paraffinivorans;
0	cellular organisms;Bacteria;Terrabacteria group;Actinomycetota;Actinomycetes;Mycobacteriales;Gordoniaceae;Gordonia;Gordonia polyisoprenivorans;
0	cellular organisms;Bacteria;Terrabacteria group;Actinomycetota;Actinomycetes;Mycobacteriales;Lawsonellaceae;Lawsonella;Lawsonella clevelandensis;
0	cellular organisms;Bacteria;Terrabacteria group;Actinomycetota;Actinomycetes;Mycobacteriales;Mycobacteriaceae;Mycobacterium;Mycobacterium angelicum;
0	cellular organisms;Bacteria;Terrabacteria group;Actinomycetota;Actinomycetes;Mycobacteriales;Mycobacteriaceae;Mycobacterium;Mycobacterium avium complex (MAC);Mycobacterium timonense;
0	cellular organisms;Bacteria;Terrabacteria group;Actinomycetota;Actinomycetes;Mycobacteriales;Mycobacteriaceae;Mycobacterium;Mycobacterium simiae complex;Mycobacterium ahvazicum;
0	cellular organisms;Bacteria;Terrabacteria group;Actinomycetota;Actinomycetes;Mycobacteriales;Mycobacteriaceae;Mycobacterium;Mycobacterium tuberculosis complex;Mycobacterium tuberculosis;
0	cellular organisms;Bacteria;Terrabacteria group;Actinomycetota;Actinomycetes;Mycobacteriales;Mycobacteriaceae;Mycobacterium;Mycobacterium ulcerans group;Mycobacterium marinum;
0	cellular organisms;Bacteria;Terrabacteria group;Actinomycetota;Actinomycetes;Mycobacteriales;Mycobacteriaceae;Mycobacterium;unclassified Mycobacterium;Mycobacterium sp.;
0	cellular organisms;Bacteria;Terrabacteria group;Actinomycetota;Actinomycetes;Mycobacteriales;Mycobacteriaceae;Mycobacteroides;Mycobacteroides abscessus;
0	cellular organisms;Bacteria;Terrabacteria group;Actinomycetota;Actinomycetes;Mycobacteriales;Mycobacteriaceae;Mycobacteroides;Mycobacteroides franklinii;
0	cellular organisms;Bacteria;Terrabacteria group;Actinomycetota;Actinomycetes;Mycobacteriales;Mycobacteriaceae;Mycolicibacter;unclassified Mycolicibacter;Mycolicibacter sp. MYC017;
0	cellular organisms;Bacteria;Terrabacteria group;Actinomycetota;Actinomycetes;Mycobacteriales;Mycobacteriaceae;Mycolicibacterium;Mycolicibacterium malmesburyense;
0	cellular organisms;Bacteria;Terrabacteria group;Actinomycetota;Actinomycetes;Mycobacteriales;Mycobacteriaceae;Mycolicibacterium;Mycolicibacterium novocastrense;
0	cellular organisms;Bacteria;Terrabacteria group;Actinomycetota;Actinomycetes;Mycobacteriales;Nocardiaceae;Nocardia;Nocardia cyriacigeorgica;
0	cellular organisms;Bacteria;Terrabacteria group;Actinomycetota;Actinomycetes;Mycobacteriales;Nocardiaceae;Rhodococcus;Rhodococcus fascians;
0	cellular organisms;Bacteria;Terrabacteria group;Actinomycetota;Actinomycetes;Mycobacteriales;Nocardiaceae;Rhodococcus;Rhodococcus opacus;
0	cellular organisms;Bacteria;Terrabacteria group;Actinomycetota;Actinomycetes;Mycobacteriales;Nocardiaceae;Rhodococcus;Rhodococcus ruber;
0	cellular organisms;Bacteria;Terrabacteria group;Actinomycetota;Actinomycetes;Mycobacteriales;Nocardiaceae;Rhodococcus;unclassified Rhodococcus (in: high G+C Gram-positive bacteria);Rhodococcus sp. KRD162;
0	cellular organisms;Bacteria;Terrabacteria group;Actinomycetota;Actinomycetes;Mycobacteriales;Nocardiaceae;Rhodococcus;unclassified Rhodococcus (in: high G+C Gram-positive bacteria);Rhodococcus sp. RD6.2;
0	cellular organisms;Bacteria;Terrabacteria group;Actinomycetota;Actinomycetes;Mycobacteriales;Nocardiaceae;Williamsia;Williamsia serinedens;
0	cellular organisms;Bacteria;Terrabacteria group;Actinomycetota;Actinomycetes;Propionibacteriales;Nocardioidaceae;Nocardioides;Nocardioides albus;
0	cellular organisms;Bacteria;Terrabacteria group;Actinomycetota;Actinomycetes;Propionibacteriales;Nocardioidaceae;Nocardioides;Nocardioides antri;
0	cellular organisms;Bacteria;Terrabacteria group;Actinomycetota;Actinomycetes;Propionibacteriales;Nocardioidaceae;Nocardioides;Nocardioides deserti;
0	cellular organisms;Bacteria;Terrabacteria group;Actinomycetota;Actinomycetes;Propionibacteriales;Nocardioidaceae;Nocardioides;Nocardioides immobilis;
0	cellular organisms;Bacteria;Terrabacteria group;Actinomycetota;Actinomycetes;Propionibacteriales;Nocardioidaceae;Nocardioides;unclassified Nocardioides;Nocardioides sp. AX2bis;
0	cellular organisms;Bacteria;Terrabacteria group;Actinomycetota;Actinomycetes;Propionibacteriales;Nocardioidaceae;Nocardioides;unclassified Nocardioides;Nocardioides sp. OK12;
0	cellular organisms;Bacteria;Terrabacteria group;Actinomycetota;Actinomycetes;Propionibacteriales;Nocardioidaceae;unclassified Nocardioidaceae;Nocardioidaceae bacterium Broad-1;
0	cellular organisms;Bacteria;Terrabacteria group;Actinomycetota;Actinomycetes;Propionibacteriales;Propionibacteriaceae;Cutibacterium;Cutibacterium acnes;
0	cellular organisms;Bacteria;Terrabacteria group;Actinomycetota;Actinomycetes;Propionibacteriales;Propionibacteriaceae;Cutibacterium;Cutibacterium granulosum;
0	cellular organisms;Bacteria;Terrabacteria group;Actinomycetota;Actinomycetes;Propionibacteriales;Propionibacteriaceae;Cutibacterium;Cutibacterium modestum;
0	cellular organisms;Bacteria;Terrabacteria group;Actinomycetota;Actinomycetes;Propionibacteriales;Propionibacteriaceae;Microlunatus;Microlunatus phosphovorus;
0	cellular organisms;Bacteria;Terrabacteria group;Actinomycetota;Actinomycetes;Propionibacteriales;Propionibacteriaceae;Propionibacterium;Propionibacterium ruminifibrarum;
0	cellular organisms;Bacteria;Terrabacteria group;Actinomycetota;Actinomycetes;Propionibacteriales;Propionibacteriaceae;Propionibacterium;unclassified Propionibacterium;Propionibacterium sp. DORA_15;
0	cellular organisms;Bacteria;Terrabacteria group;Actinomycetota;Actinomycetes;Pseudonocardiales;Pseudonocardiaceae;Lentzea;Lentzea cavernae;
0	cellular organisms;Bacteria;Terrabacteria group;Actinomycetota;Actinomycetes;Streptosporangiales;Nocardiopsaceae;Nocardiopsis;Nocardiopsis kunsanensis;
0	cellular organisms;Bacteria;Terrabacteria group;Actinomycetota;Actinomycetes;Streptosporangiales;Streptosporangiaceae;Planotetraspora;Planotetraspora silvatica;
0	cellular organisms;Bacteria;Terrabacteria group;Actinomycetota;Actinomycetes;Streptosporangiales;Streptosporangiaceae;Sphaerisporangium;Sphaerisporangium siamense;
0	cellular organisms;Bacteria;Terrabacteria group;Actinomycetota;Actinomycetes;Streptosporangiales;Streptosporangiaceae;Streptosporangium;Streptosporangium violaceochromogenes;
0	cellular organisms;Bacteria;Terrabacteria group;Actinomycetota;Actinomycetes;Streptosporangiales;Thermomonosporaceae;Actinomadura;Actinomadura coerulea;
0	cellular organisms;Bacteria;Terrabacteria group;Actinomycetota;Actinomycetes;Streptosporangiales;Thermomonosporaceae;Actinomadura;Actinomadura cremea;
0	cellular organisms;Bacteria;Terrabacteria group;Actinomycetota;Actinomycetes;Streptosporangiales;Thermomonosporaceae;Actinomadura;unclassified Actinomadura;Actinomadura sp. ATCC 31491;
0	cellular organisms;Bacteria;Terrabacteria group;Actinomycetota;Actinomycetota incertae sedis;Candidatus Hakubanella;Candidatus Hakubanella thermoalkaliphilus;
0	cellular organisms;Bacteria;Terrabacteria group;Actinomycetota;Coriobacteriia;Coriobacteriales;Coriobacteriaceae;Collinsella;Collinsella aerofaciens;
0	cellular organisms;Bacteria;Terrabacteria group;Actinomycetota;Rubrobacteria;Rubrobacterales;Rubrobacteraceae;Rubrobacter;Rubrobacter naiadicus;
0	cellular organisms;Bacteria;Terrabacteria group;Actinomycetota;Rubrobacteria;Rubrobacterales;Rubrobacteraceae;Rubrobacter;Rubrobacter xylanophilus;
0	cellular organisms;Bacteria;Terrabacteria group;Actinomycetota;unclassified Actinomycetota;Actinomycetota bacterium;
0	cellular organisms;Bacteria;Terrabacteria group;Bacillota;Bacilli;Bacillales;Bacillaceae;Anaerobacillus;Anaerobacillus alkalidiazotrophicus;
0	cellular organisms;Bacteria;Terrabacteria group;Bacillota;Bacilli;Bacillales;Bacillaceae;Anoxybacillus;Anoxybacillus caldiproteolyticus;
0	cellular organisms;Bacteria;Terrabacteria group;Bacillota;Bacilli;Bacillales;Bacillaceae;Anoxybacillus;Anoxybacillus flavithermus;
0	cellular organisms;Bacteria;Terrabacteria group;Bacillota;Bacilli;Bacillales;Bacillaceae;Anoxybacillus;Anoxybacillus kamchatkensis;
0	cellular organisms;Bacteria;Terrabacteria group;Bacillota;Bacilli;Bacillales;Bacillaceae;Anoxybacillus;Anoxybacillus tepidamans;
0	cellular organisms;Bacteria;Terrabacteria group;Bacillota;Bacilli;Bacillales;Bacillaceae;Anoxybacillus;unclassified Anoxybacillus;Anoxybacillus sp. ST4;
0	cellular organisms;Bacteria;Terrabacteria group;Bacillota;Bacilli;Bacillales;Bacillaceae;Bacillus;Bacillus altitudinis complex;Bacillus altitudinis;
0	cellular organisms;Bacteria;Terrabacteria group;Bacillota;Bacilli;Bacillales;Bacillaceae;Bacillus;Bacillus alveayuensis;
0	cellular organisms;Bacteria;Terrabacteria group;Bacillota;Bacilli;Bacillales;Bacillaceae;Bacillus;Bacillus cereus group;Bacillus anthracis;
0	cellular organisms;Bacteria;Terrabacteria group;Bacillota;Bacilli;Bacillales;Bacillaceae;Bacillus;Bacillus cereus group;Bacillus paranthracis;
0	cellular organisms;Bacteria;Terrabacteria group;Bacillota;Bacilli;Bacillales;Bacillaceae;Bacillus;Bacillus cereus group;Bacillus toyonensis;
0	cellular organisms;Bacteria;Terrabacteria group;Bacillota;Bacilli;Bacillales;Bacillaceae;Bacillus;Bacillus cereus group;Bacillus wiedmannii;
0	cellular organisms;Bacteria;Terrabacteria group;Bacillota;Bacilli;Bacillales;Bacillaceae;Bacillus;Bacillus pumilus;
0	cellular organisms;Bacteria;Terrabacteria group;Bacillota;Bacilli;Bacillales;Bacillaceae;Bacillus;Bacillus subtilis group;Bacillus amyloliquefaciens group;Bacillus velezensis;
0	cellular organisms;Bacteria;Terrabacteria group;Bacillota;Bacilli;Bacillales;Bacillaceae;Bacillus;Bacillus subtilis group;Bacillus licheniformis;
0	cellular organisms;Bacteria;Terrabacteria group;Bacillota;Bacilli;Bacillales;Bacillaceae;Bacillus;Bacillus subtilis group;Bacillus subtilis;
0	cellular organisms;Bacteria;Terrabacteria group;Bacillota;Bacilli;Bacillales;Bacillaceae;Bacillus;unclassified Bacillus (in: firmicutes);Bacillus sp. BML-BC021;
0	cellular organisms;Bacteria;Terrabacteria group;Bacillota;Bacilli;Bacillales;Bacillaceae;Bacillus;unclassified Bacillus (in: firmicutes);Bacillus sp. SRB_8;
0	cellular organisms;Bacteria;Terrabacteria group;Bacillota;Bacilli;Bacillales;Bacillaceae;Caldalkalibacillus;Caldalkalibacillus thermarum;
0	cellular organisms;Bacteria;Terrabacteria group;Bacillota;Bacilli;Bacillales;Bacillaceae;Geobacillus;Geobacillus stearothermophilus;
0	cellular organisms;Bacteria;Terrabacteria group;Bacillota;Bacilli;Bacillales;Bacillaceae;Geobacillus;Geobacillus thermodenitrificans;
0	cellular organisms;Bacteria;Terrabacteria group;Bacillota;Bacilli;Bacillales;Bacillaceae;Geobacillus;Geobacillus thermoleovorans group;Geobacillus kaustophilus;
0	cellular organisms;Bacteria;Terrabacteria group;Bacillota;Bacilli;Bacillales;Bacillaceae;Geobacillus;Geobacillus thermoleovorans group;Geobacillus thermoleovorans;
0	cellular organisms;Bacteria;Terrabacteria group;Bacillota;Bacilli;Bacillales;Bacillaceae;Geobacillus;Geobacillus thermoleovorans group;Geobacillus vulcani;
0	cellular organisms;Bacteria;Terrabacteria group;Bacillota;Bacilli;Bacillales;Bacillaceae;Geobacillus;unclassified Geobacillus;Geobacillus sp. BCO2;
0	cellular organisms;Bacteria;Terrabacteria group;Bacillota;Bacilli;Bacillales;Bacillaceae;Lysinibacillus;unclassified Lysinibacillus;Lysinibacillus sp. B2A1;
0	cellular organisms;Bacteria;Terrabacteria group;Bacillota;Bacilli;Bacillales;Bacillaceae;Parageobacillus;Parageobacillus genomosp. 1;
0	cellular organisms;Bacteria;Terrabacteria group;Bacillota;Bacilli;Bacillales;Bacillaceae;Parageobacillus;Parageobacillus thermantarcticus;
0	cellular organisms;Bacteria;Terrabacteria group;Bacillota;Bacilli;Bacillales;Bacillaceae;Parageobacillus;Parageobacillus thermoglucosidasius;
0	cellular organisms;Bacteria;Terrabacteria group;Bacillota;Bacilli;Bacillales;Bacillaceae;Parageobacillus;unclassified Parageobacillus;Parageobacillus sp. VR-IP;
0	cellular organisms;Bacteria;Terrabacteria group;Bacillota;Bacilli;Bacillales;Bacillaceae;Priestia;Priestia megaterium;
0	cellular organisms;Bacteria;Terrabacteria group;Bacillota;Bacilli;Bacillales;Bacillaceae;Siminovitchia;Siminovitchia fortis;
0	cellular organisms;Bacteria;Terrabacteria group;Bacillota;Bacilli;Bacillales;Bacillaceae;Weizmannia;Weizmannia coagulans;
0	cellular organisms;Bacteria;Terrabacteria group;Bacillota;Bacilli;Bacillales;Bacillales incertae sedis;Bacillales Family XI. Incertae Sedis;Gemella;Gemella morbillorum;
0	cellular organisms;Bacteria;Terrabacteria group;Bacillota;Bacilli;Bacillales;Listeriaceae;Listeria;Listeria grayi;
0	cellular organisms;Bacteria;Terrabacteria group;Bacillota;Bacilli;Bacillales;Paenibacillaceae;Brevibacillus;Brevibacillus laterosporus;
0	cellular organisms;Bacteria;Terrabacteria group;Bacillota;Bacilli;Bacillales;Paenibacillaceae;Paenibacillus;Paenibacillus odorifer;
0	cellular organisms;Bacteria;Terrabacteria group;Bacillota;Bacilli;Bacillales;Paenibacillaceae;Paenibacillus;unclassified Paenibacillus;Paenibacillus sp. EKM205P;
0	cellular organisms;Bacteria;Terrabacteria group;Bacillota;Bacilli;Bacillales;Paenibacillaceae;Paenibacillus;unclassified Paenibacillus;Paenibacillus sp. P22;
0	cellular organisms;Bacteria;Terrabacteria group;Bacillota;Bacilli;Bacillales;Staphylococcaceae;Jeotgalicoccus;Jeotgalicoccus schoeneichii;
0	cellular organisms;Bacteria;Terrabacteria group;Bacillota;Bacilli;Bacillales;Staphylococcaceae;Mammaliicoccus;Mammaliicoccus stepanovicii;
0	cellular organisms;Bacteria;Terrabacteria group;Bacillota;Bacilli;Bacillales;Staphylococcaceae;Staphylococcus;Staphylococcus aureus;
0	cellular organisms;Bacteria;Terrabacteria group;Bacillota;Bacilli;Bacillales;Staphylococcaceae;Staphylococcus;Staphylococcus felis;
0	cellular organisms;Bacteria;Terrabacteria group;Bacillota;Bacilli;Bacillales;Staphylococcaceae;Staphylococcus;Staphylococcus haemolyticus;
0	cellular organisms;Bacteria;Terrabacteria group;Bacillota;Bacilli;Bacillales;Staphylococcaceae;Staphylococcus;Staphylococcus hominis;
0	cellular organisms;Bacteria;Terrabacteria group;Bacillota;Bacilli;Bacillales;Staphylococcaceae;Staphylococcus;Staphylococcus intermedius group;Staphylococcus pseudintermedius;
0	cellular organisms;Bacteria;Terrabacteria group;Bacillota;Bacilli;Bacillales;Staphylococcaceae;Staphylococcus;Staphylococcus saccharolyticus;
0	cellular organisms;Bacteria;Terrabacteria group;Bacillota;Bacilli;Bacillales;Staphylococcaceae;Staphylococcus;unclassified Staphylococcus;Staphylococcus sp. DORA_6_22;
0	cellular organisms;Bacteria;Terrabacteria group;Bacillota;Bacilli;Lactobacillales;Carnobacteriaceae;Carnobacterium;Carnobacterium maltaromaticum;
0	cellular organisms;Bacteria;Terrabacteria group;Bacillota;Bacilli;Lactobacillales;Enterococcaceae;Enterococcus;Enterococcus durans;
0	cellular organisms;Bacteria;Terrabacteria group;Bacillota;Bacilli;Lactobacillales;Enterococcaceae;Enterococcus;Enterococcus faecalis;
0	cellular organisms;Bacteria;Terrabacteria group;Bacillota;Bacilli;Lactobacillales;Lactobacillaceae;Lacticaseibacillus;Lacticaseibacillus paracasei;
0	cellular organisms;Bacteria;Terrabacteria group;Bacillota;Bacilli;Lactobacillales;Lactobacillaceae;Lacticaseibacillus;Lacticaseibacillus rhamnosus;
0	cellular organisms;Bacteria;Terrabacteria group;Bacillota;Bacilli;Lactobacillales;Lactobacillaceae;Lactiplantibacillus;Lactiplantibacillus plantarum;
0	cellular organisms;Bacteria;Terrabacteria group;Bacillota;Bacilli;Lactobacillales;Lactobacillaceae;Lactobacillus;Lactobacillus amylolyticus;
0	cellular organisms;Bacteria;Terrabacteria group;Bacillota;Bacilli;Lactobacillales;Lactobacillaceae;Lactobacillus;Lactobacillus delbrueckii;
0	cellular organisms;Bacteria;Terrabacteria group;Bacillota;Bacilli;Lactobacillales;Lactobacillaceae;Lactobacillus;Lactobacillus helveticus;
0	cellular organisms;Bacteria;Terrabacteria group;Bacillota;Bacilli;Lactobacillales;Lactobacillaceae;Lactobacillus;Lactobacillus iners;
0	cellular organisms;Bacteria;Terrabacteria group;Bacillota;Bacilli;Lactobacillales;Lactobacillaceae;Lactobacillus;Lactobacillus jensenii;
0	cellular organisms;Bacteria;Terrabacteria group;Bacillota;Bacilli;Lactobacillales;Lactobacillaceae;Latilactobacillus;Latilactobacillus sakei;
0	cellular organisms;Bacteria;Terrabacteria group;Bacillota;Bacilli;Lactobacillales;Lactobacillaceae;Leuconostoc;Leuconostoc mesenteroides;
0	cellular organisms;Bacteria;Terrabacteria group;Bacillota;Bacilli;Lactobacillales;Lactobacillaceae;Limosilactobacillus;Limosilactobacillus fermentum;
0	cellular organisms;Bacteria;Terrabacteria group;Bacillota;Bacilli;Lactobacillales;Lactobacillaceae;Limosilactobacillus;Limosilactobacillus reuteri;
0	cellular organisms;Bacteria;Terrabacteria group;Bacillota;Bacilli;Lactobacillales;Lactobacillaceae;Weissella;Weissella viridescens;
0	cellular organisms;Bacteria;Terrabacteria group;Bacillota;Bacilli;Lactobacillales;Streptococcaceae;Streptococcus;Streptococcus anginosus group;Streptococcus anginosus;
0	cellular organisms;Bacteria;Terrabacteria group;Bacillota;Bacilli;Lactobacillales;Streptococcaceae;Streptococcus;Streptococcus anginosus group;Streptococcus intermedius;
0	cellular organisms;Bacteria;Terrabacteria group;Bacillota;Bacilli;Lactobacillales;Streptococcaceae;Streptococcus;Streptococcus dysgalactiae group;Streptococcus equi;
0	cellular organisms;Bacteria;Terrabacteria group;Bacillota;Bacilli;Lactobacillales;Streptococcaceae;Streptococcus;Streptococcus infantarius;
0	cellular organisms;Bacteria;Terrabacteria group;Bacillota;Bacilli;Lactobacillales;Streptococcaceae;Streptococcus;Streptococcus iniae;
0	cellular organisms;Bacteria;Terrabacteria group;Bacillota;Bacilli;Lactobacillales;Streptococcaceae;Streptococcus;Streptococcus mitis;
0	cellular organisms;Bacteria;Terrabacteria group;Bacillota;Bacilli;Lactobacillales;Streptococcaceae;Streptococcus;Streptococcus mutans;
0	cellular organisms;Bacteria;Terrabacteria group;Bacillota;Bacilli;Lactobacillales;Streptococcaceae;Streptococcus;Streptococcus oralis;
0	cellular organisms;Bacteria;Terrabacteria group;Bacillota;Bacilli;Lactobacillales;Streptococcaceae;Streptococcus;Streptococcus pneumoniae;
0	cellular organisms;Bacteria;Terrabacteria group;Bacillota;Bacilli;Lactobacillales;Streptococcaceae;Streptococcus;Streptococcus pyogenes;
0	cellular organisms;Bacteria;Terrabacteria group;Bacillota;Bacilli;Lactobacillales;Streptococcaceae;Streptococcus;Streptococcus ruminantium;
0	cellular organisms;Bacteria;Terrabacteria group;Bacillota;Bacilli;Lactobacillales;Streptococcaceae;Streptococcus;Streptococcus salivarius;
0	cellular organisms;Bacteria;Terrabacteria group;Bacillota;Bacilli;Lactobacillales;Streptococcaceae;Streptococcus;Streptococcus suis;
0	cellular organisms;Bacteria;Terrabacteria group;Bacillota;Bacilli;Lactobacillales;Streptococcaceae;Streptococcus;Streptococcus thermophilus;
0	cellular organisms;Bacteria;Terrabacteria group;Bacillota;Bacilli;Lactobacillales;Streptococcaceae;Streptococcus;unclassified Streptococcus;Streptococcus sp. KR;
0	cellular organisms;Bacteria;Terrabacteria group;Bacillota;Clostridia;Eubacteriales;Clostridiaceae;Clostridium;Clostridium acetireducens;
0	cellular organisms;Bacteria;Terrabacteria group;Bacillota;Clostridia;Eubacteriales;Clostridiaceae;Clostridium;Clostridium botulinum;
0	cellular organisms;Bacteria;Terrabacteria group;Bacillota;Clostridia;Eubacteriales;Clostridiaceae;Clostridium;Clostridium butyricum;
0	cellular organisms;Bacteria;Terrabacteria group;Bacillota;Clostridia;Eubacteriales;Clostridiaceae;Clostridium;Clostridium tetani;
0	cellular organisms;Bacteria;Terrabacteria group;Bacillota;Clostridia;Eubacteriales;Eubacteriaceae;Eubacterium;Eubacterium ventriosum;
0	cellular organisms;Bacteria;Terrabacteria group;Bacillota;Clostridia;Eubacteriales;Eubacteriaceae;Pseudoramibacter;Pseudoramibacter alactolyticus;
0	cellular organisms;Bacteria;Terrabacteria group;Bacillota;Clostridia;Eubacteriales;Eubacteriales incertae sedis;Clostridiales Family XVI. Incertae Sedis;Carboxydocella;unclassified Carboxydocella;Carboxydocella sp. JDF658;
0	cellular organisms;Bacteria;Terrabacteria group;Bacillota;Clostridia;Eubacteriales;Heliobacteriaceae;Heliomicrobium;Heliomicrobium modesticaldum;
0	cellular organisms;Bacteria;Terrabacteria group;Bacillota;Clostridia;Eubacteriales;Lachnospiraceae;Dorea;Dorea longicatena;
0	cellular organisms;Bacteria;Terrabacteria group;Bacillota;Clostridia;Eubacteriales;Lachnospiraceae;Mediterraneibacter;[Ruminococcus] gnavus;
0	cellular organisms;Bacteria;Terrabacteria group;Bacillota;Clostridia;Eubacteriales;Lachnospiraceae;Mediterraneibacter;[Ruminococcus] torques;
0	cellular organisms;Bacteria;Terrabacteria group;Bacillota;Clostridia;Eubacteriales;Lachnospiraceae;Oribacterium;unclassified Oribacterium;Oribacterium sp. oral taxon 078;
0	cellular organisms;Bacteria;Terrabacteria group;Bacillota;Clostridia;Eubacteriales;Lachnospiraceae;unclassified Lachnospiraceae;Lachnospiraceae bacterium 6_1_37FAA;
0	cellular organisms;Bacteria;Terrabacteria group;Bacillota;Clostridia;Eubacteriales;Oscillospiraceae;Oscillospiraceae incertae sedis;[Clostridium] leptum;
0	cellular organisms;Bacteria;Terrabacteria group;Bacillota;Clostridia;Eubacteriales;Oscillospiraceae;Pseudoflavonifractor;Pseudoflavonifractor capillosus;
0	cellular organisms;Bacteria;Terrabacteria group;Bacillota;Clostridia;Eubacteriales;Oscillospiraceae;Ruminococcus;environmental samples;uncultured Ruminococcus sp.;
0	cellular organisms;Bacteria;Terrabacteria group;Bacillota;Clostridia;Eubacteriales;Peptostreptococcaceae;Clostridioides;Clostridioides difficile;
0	cellular organisms;Bacteria;Terrabacteria group;Bacillota;Clostridia;Eubacteriales;Peptostreptococcaceae;Tepidibacter;unclassified Tepidibacter;Tepidibacter sp. 8C15b;
0	cellular organisms;Bacteria;Terrabacteria group;Bacillota;Clostridia;Thermoanaerobacterales;Thermoanaerobacteraceae;Caldanaerobacter;Caldanaerobacter subterraneus;
0	cellular organisms;Bacteria;Terrabacteria group;Bacillota;Clostridia;Thermoanaerobacterales;Thermoanaerobacterales Family III. Incertae Sedis;Caldicellulosiruptor;Caldicellulosiruptor acetigenus;
0	cellular organisms;Bacteria;Terrabacteria group;Bacillota;Erysipelotrichia;Erysipelotrichales;Coprobacillaceae;Coprobacillus;unclassified Coprobacillus;Coprobacillus sp. 8_1_38FAA;
0	cellular organisms;Bacteria;Terrabacteria group;Bacillota;Erysipelotrichia;Erysipelotrichales;Erysipelotrichaceae;Holdemanella;unclassified Holdemanella;Holdemanella sp. DFI.5.55;
0	cellular organisms;Bacteria;Terrabacteria group;Bacillota;Negativicutes;Acidaminococcales;Acidaminococcaceae;Phascolarctobacterium;Phascolarctobacterium faecium;
0	cellular organisms;Bacteria;Terrabacteria group;Bacillota;Negativicutes;Selenomonadales;Sporomusaceae;Sporomusa;Sporomusa sphaeroides;
0	cellular organisms;Bacteria;Terrabacteria group;Bacillota;Negativicutes;Veillonellales;Veillonellaceae;Megasphaera;Megasphaera genomosp. type_2;
0	cellular organisms;Bacteria;Terrabacteria group;Bacillota;Negativicutes;Veillonellales;Veillonellaceae;Veillonella;unclassified Veillonella;Veillonella sp. DORA_A_3_16_22;
0	cellular organisms;Bacteria;Terrabacteria group;Bacillota;Tissierellia;Tissierellales;Peptoniphilaceae;Anaerococcus;Anaerococcus hydrogenalis;
0	cellular organisms;Bacteria;Terrabacteria group;Bacillota;Tissierellia;Tissierellales;Peptoniphilaceae;Anaerococcus;Anaerococcus tetradius;
0	cellular organisms;Bacteria;Terrabacteria group;Bacillota;Tissierellia;Tissierellales;Peptoniphilaceae;Finegoldia;Finegoldia magna;
0	cellular organisms;Bacteria;Terrabacteria group;Bacillota;Tissierellia;Tissierellales;Peptoniphilaceae;Parvimonas;Parvimonas micra;
0	cellular organisms;Bacteria;Terrabacteria group;Bacillota;Tissierellia;Tissierellales;Tissierellaceae;Tissierella;Tissierella creatinini;
0	cellular organisms;Bacteria;Terrabacteria group;Chloroflexota;unclassified Chloroflexota;Chloroflexota bacterium;
0	cellular organisms;Bacteria;Terrabacteria group;Cyanobacteriota/Melainabacteria group;Cyanobacteriota;Cyanophyceae;Nostocales;Hapalosiphonaceae;Westiellopsis;Westiellopsis prolifica;
0	cellular organisms;Bacteria;Terrabacteria group;Cyanobacteriota/Melainabacteria group;Cyanobacteriota;Cyanophyceae;Nostocales;Scytonemataceae;Scytonema;unclassified Scytonema;Scytonema sp. HK-05;
0	cellular organisms;Bacteria;Terrabacteria group;Cyanobacteriota/Melainabacteria group;Cyanobacteriota;Cyanophyceae;Oscillatoriophycideae;Chroococcales;Entophysalidaceae;Chlorogloea;unclassified Chlorogloea;Chlorogloea sp. CCALA 695;
0	cellular organisms;Bacteria;Terrabacteria group;Cyanobacteriota/Melainabacteria group;Cyanobacteriota;Cyanophyceae;Oscillatoriophycideae;Oscillatoriales;Coleofasciculaceae;Geitlerinema;unclassified Geitlerinema;Geitlerinema sp. FC II;
0	cellular organisms;Bacteria;Terrabacteria group;Cyanobacteriota/Melainabacteria group;Cyanobacteriota;Cyanophyceae;Oscillatoriophycideae;Oscillatoriales;Microcoleaceae;Planktothrix;Planktothrix serta;
0	cellular organisms;Bacteria;Terrabacteria group;Cyanobacteriota/Melainabacteria group;Cyanobacteriota;Cyanophyceae;Pseudanabaenales;Leptolyngbyaceae;Leptolyngbya;Leptolyngbya boryana;
0	cellular organisms;Bacteria;Terrabacteria group;Deinococcota;Deinococci;Thermales;Thermaceae;Allomeiothermus;Allomeiothermus silvanus;
0	cellular organisms;Bacteria;Terrabacteria group;Mycoplasmatota;Mollicutes;Mycoplasmatales;Mycoplasmataceae;Mesomycoplasma;Mesomycoplasma flocculare;
0	cellular organisms;Bacteria;Terrabacteria group;Mycoplasmatota;Mollicutes;Mycoplasmatales;Mycoplasmataceae;Mesomycoplasma;Mesomycoplasma hyopneumoniae;
0	cellular organisms;Bacteria;Terrabacteria group;Mycoplasmatota;unclassified Mycoplasmatota;Tenericutes bacterium GWA2_35_7;
0	cellular organisms;Bacteria;Thermodesulfobacteriota;Desulfobacteria;Desulfobacterales;Desulfobacteriaceae;Desulfobacterium;environmental samples;uncultured Desulfobacterium sp.;
0	cellular organisms;Bacteria;Thermodesulfobacteriota;Desulfobacteria;Desulfobacterales;Desulfococcaceae;Desulfococcus;Desulfococcus multivorans;
0	cellular organisms;Bacteria;Thermodesulfobacteriota;Desulfovibrionia;Desulfovibrionales;Desulfonauticaceae;Desulfonauticus;unclassified Desulfonauticus;Desulfonauticus sp. 38_4375;
0	cellular organisms;Bacteria;Thermodesulfobacteriota;Desulfovibrionia;Desulfovibrionales;Desulfovibrionaceae;Lawsonia;Lawsonia intracellularis;
0	cellular organisms;Bacteria;unclassified Bacteria;bacterium F082;
0	cellular organisms;Bacteria;unclassified Bacteria;bacterium MnTg02;
0	cellular organisms;Bacteria;unclassified Bacteria;bacterium P201;
0	cellular organisms;Eukaryota;Amoebozoa;Discosea;Flabellinia;Dactylopodida;Vexilliferidae;Pseudoparamoeba;Pseudoparamoeba pagei;
0	cellular organisms;Eukaryota;Amoebozoa;Discosea;Longamoebia;Centramoebida;Acanthamoebidae;Acanthamoeba;Acanthamoeba jacobsi;
0	cellular organisms;Eukaryota;Amoebozoa;Evosea;Archamoebae;Pelobiontida;Pelomyxidae;Pelomyxa;Pelomyxa schiedti;
0	cellular organisms;Eukaryota;Amoebozoa;Evosea;Eumycetozoa;Dictyostelia;Acytosteliales;Acytosteliaceae;Heterostelium;Heterostelium album;
0	cellular organisms;Eukaryota;Amoebozoa;Evosea;Eumycetozoa;Dictyostelia;Dictyosteliales;Dictyosteliaceae;Dictyostelium;Dictyostelium discoideum;
0	cellular organisms;Eukaryota;Amoebozoa;Evosea;Eumycetozoa;Myxogastria;Myxogastromycetidae;Physariida;Physaraceae;Physarum;Physarum polycephalum;
0	cellular organisms;Eukaryota;Apusozoa;Apusomonadida;Apusomonadidae;Amastigomonas;Amastigomonas bermudensis;
0	cellular organisms;Eukaryota;Cryptophyceae;unclassified Cryptophyta;Cryptophyta sp. CCMP2293;
0	cellular organisms;Eukaryota;Discoba;Euglenozoa;Kinetoplastea;Metakinetoplastina;Trypanosomatida;Trypanosomatidae;Leishmaniinae;Leishmania;Leishmania;Leishmania donovani species complex;Leishmania infantum;
0	cellular organisms;Eukaryota;Discoba;Euglenozoa;Kinetoplastea;Metakinetoplastina;Trypanosomatida;Trypanosomatidae;Leishmaniinae;Leishmania;Mundinia;Leishmania orientalis;
0	cellular organisms;Eukaryota;Discoba;Heterolobosea;Tetramitia;Eutetramitia;Vahlkampfiidae;Naegleria;Naegleria fowleri;
0	cellular organisms;Eukaryota;Discoba;Heterolobosea;Tetramitia;Eutetramitia;Vahlkampfiidae;Naegleria;Naegleria gruberi;
0	cellular organisms;Eukaryota;Haptista;Haptophyta;Prymnesiophyceae;Isochrysidales;Noelaerhabdaceae;Emiliania;Emiliania huxleyi;
0	cellular organisms;Eukaryota;Metamonada;Fornicata;Carpediemonas-like organisms;Aduncisulcus;Aduncisulcus paluster;
0	cellular organisms;Eukaryota;Metamonada;Parabasalia;Trichomonadida;Trichomonadidae;Trichomonas;Trichomonas vaginalis;
0	cellular organisms;Eukaryota;Opisthokonta;Choanoflagellata;Craspedida;Salpingoecidae;Monosiga;Monosiga brevicollis;
0	cellular organisms;Eukaryota;Opisthokonta;Fungi;Dikarya;Ascomycota;saccharomyceta;Pezizomycotina;leotiomyceta;dothideomyceta;Dothideomycetes;Dothideomycetes incertae sedis;Botryosphaeriales;Saccharataceae;Saccharata;Saccharata proteae;
0	cellular organisms;Eukaryota;Opisthokonta;Fungi;Dikarya;Ascomycota;saccharomyceta;Pezizomycotina;leotiomyceta;dothideomyceta;Dothideomycetes;Dothideomycetes incertae sedis;Eremomycetales;Eremomycetaceae;Eremomyces;Eremomyces bilateralis;
0	cellular organisms;Eukaryota;Opisthokonta;Fungi;Dikarya;Ascomycota;saccharomyceta;Pezizomycotina;leotiomyceta;dothideomyceta;Dothideomycetes;Dothideomycetes incertae sedis;Pseudoperisporiaceae;Lizonia;Lizonia empirigonia;
0	cellular organisms;Eukaryota;Opisthokonta;Fungi;Dikarya;Ascomycota;saccharomyceta;Pezizomycotina;leotiomyceta;dothideomyceta;Dothideomycetes;Dothideomycetidae;Dothideales;Saccotheciaceae;Aureobasidium;Aureobasidium pullulans;
0	cellular organisms;Eukaryota;Opisthokonta;Fungi;Dikarya;Ascomycota;saccharomyceta;Pezizomycotina;leotiomyceta;dothideomyceta;Dothideomycetes;Dothideomycetidae;Dothideales;Saccotheciaceae;Aureobasidium;Aureobasidium subglaciale;
0	cellular organisms;Eukaryota;Opisthokonta;Fungi;Dikarya;Ascomycota;saccharomyceta;Pezizomycotina;leotiomyceta;dothideomyceta;Dothideomycetes;Dothideomycetidae;Mycosphaerellales;Mycosphaerellaceae;Cercospora;Cercospora zeae-maydis;
0	cellular organisms;Eukaryota;Opisthokonta;Fungi;Dikarya;Ascomycota;saccharomyceta;Pezizomycotina;leotiomyceta;dothideomyceta;Dothideomycetes;Dothideomycetidae;Mycosphaerellales;Mycosphaerellaceae;Zymoseptoria;Zymoseptoria tritici;
0	cellular organisms;Eukaryota;Opisthokonta;Fungi;Dikarya;Ascomycota;saccharomyceta;Pezizomycotina;leotiomyceta;dothideomyceta;Dothideomycetes;Dothideomycetidae;Mycosphaerellales;Teratosphaeriaceae;Acidomyces;unclassified Acidomyces;Acidomyces sp. 'richmondensis';
0	cellular organisms;Eukaryota;Opisthokonta;Fungi;Dikarya;Ascomycota;saccharomyceta;Pezizomycotina;leotiomyceta;dothideomyceta;Dothideomycetes;Dothideomycetidae;Mycosphaerellales;Teratosphaeriaceae;Friedmanniomyces;Friedmanniomyces endolithicus;
0	cellular organisms;Eukaryota;Opisthokonta;Fungi;Dikarya;Ascomycota;saccharomyceta;Pezizomycotina;leotiomyceta;dothideomyceta;Dothideomycetes;Dothideomycetidae;Mycosphaerellales;Teratosphaeriaceae;Hortaea;Hortaea werneckii;
0	cellular organisms;Eukaryota;Opisthokonta;Fungi;Dikarya;Ascomycota;saccharomyceta;Pezizomycotina;leotiomyceta;dothideomyceta;Dothideomycetes;Dothideomycetidae;Mycosphaerellales;Teratosphaeriaceae;Teratosphaeria;Teratosphaeria destructans;
0	cellular organisms;Eukaryota;Opisthokonta;Fungi;Dikarya;Ascomycota;saccharomyceta;Pezizomycotina;leotiomyceta;dothideomyceta;Dothideomycetes;Pleosporomycetidae;Aulographales;Aulographaceae;Aulographum;Aulographum hederae;
0	cellular organisms;Eukaryota;Opisthokonta;Fungi;Dikarya;Ascomycota;saccharomyceta;Pezizomycotina;leotiomyceta;dothideomyceta;Dothideomycetes;Pleosporomycetidae;Mytilinidiales;Mytilinidiaceae;Lophium;Lophium mytilinum;
0	cellular organisms;Eukaryota;Opisthokonta;Fungi;Dikarya;Ascomycota;saccharomyceta;Pezizomycotina;leotiomyceta;dothideomyceta;Dothideomycetes;Pleosporomycetidae;Pleosporales;Dothidotthiaceae;Dothidotthia;Dothidotthia symphoricarpi;
0	cellular organisms;Eukaryota;Opisthokonta;Fungi;Dikarya;Ascomycota;saccharomyceta;Pezizomycotina;leotiomyceta;dothideomyceta;Dothideomycetes;Pleosporomycetidae;Pleosporales;Massarineae;Didymosphaeriaceae;Didymosphaeria;Didymosphaeria enalia;
0	cellular organisms;Eukaryota;Opisthokonta;Fungi;Dikarya;Ascomycota;saccharomyceta;Pezizomycotina;leotiomyceta;dothideomyceta;Dothideomycetes;Pleosporomycetidae;Pleosporales;Pleomassariaceae;Pleomassaria;Pleomassaria siparia;
0	cellular organisms;Eukaryota;Opisthokonta;Fungi;Dikarya;Ascomycota;saccharomyceta;Pezizomycotina;leotiomyceta;dothideomyceta;Dothideomycetes;Pleosporomycetidae;Pleosporales;Pleosporineae;Leptosphaeriaceae;Plenodomus;Plenodomus tracheiphilus;
0	cellular organisms;Eukaryota;Opisthokonta;Fungi;Dikarya;Ascomycota;saccharomyceta;Pezizomycotina;leotiomyceta;dothideomyceta;Dothideomycetes;Pleosporomycetidae;Pleosporomycetidae incertae sedis;Gloniaceae;Cenococcum;Cenococcum geophilum;
0	cellular organisms;Eukaryota;Opisthokonta;Fungi;Dikarya;Ascomycota;saccharomyceta;Pezizomycotina;leotiomyceta;dothideomyceta;Dothideomycetes;Pleosporomycetidae;Pleosporomycetidae incertae sedis;Gloniaceae;Glonium;Glonium stellatum;
0	cellular organisms;Eukaryota;Opisthokonta;Fungi;Dikarya;Ascomycota;saccharomyceta;Pezizomycotina;leotiomyceta;dothideomyceta;Dothideomycetes;Pleosporomycetidae;Venturiales;Cylindrosympodiaceae;Tothia;Tothia fuscella;
0	cellular organisms;Eukaryota;Opisthokonta;Fungi;Dikarya;Ascomycota;saccharomyceta;Pezizomycotina;leotiomyceta;Eurotiomycetes;Chaetothyriomycetidae;Chaetothyriales;Herpotrichiellaceae;Exophiala;Exophiala oligosperma;
0	cellular organisms;Eukaryota;Opisthokonta;Fungi;Dikarya;Ascomycota;saccharomyceta;Pezizomycotina;leotiomyceta;Eurotiomycetes;Chaetothyriomycetidae;Verrucariales;Verrucariaceae;Endocarpon;Endocarpon pusillum;
0	cellular organisms;Eukaryota;Opisthokonta;Fungi;Dikarya;Ascomycota;saccharomyceta;Pezizomycotina;leotiomyceta;Eurotiomycetes;Eurotiomycetidae;Eurotiales;Aspergillaceae;Aspergillus;Aspergillus campestris;
0	cellular organisms;Eukaryota;Opisthokonta;Fungi;Dikarya;Ascomycota;saccharomyceta;Pezizomycotina;leotiomyceta;Eurotiomycetes;Eurotiomycetidae;Eurotiales;Aspergillaceae;Aspergillus;Aspergillus eucalypticola;
0	cellular organisms;Eukaryota;Opisthokonta;Fungi;Dikarya;Ascomycota;saccharomyceta;Pezizomycotina;leotiomyceta;Eurotiomycetes;Eurotiomycetidae;Eurotiales;Aspergillaceae;Aspergillus;Aspergillus heteromorphus;
0	cellular organisms;Eukaryota;Opisthokonta;Fungi;Dikarya;Ascomycota;saccharomyceta;Pezizomycotina;leotiomyceta;Eurotiomycetes;Eurotiomycetidae;Eurotiales;Aspergillaceae;Aspergillus;Aspergillus indologenus;
0	cellular organisms;Eukaryota;Opisthokonta;Fungi;Dikarya;Ascomycota;saccharomyceta;Pezizomycotina;leotiomyceta;Eurotiomycetes;Eurotiomycetidae;Eurotiales;Aspergillaceae;Aspergillus;Aspergillus novofumigatus;
0	cellular organisms;Eukaryota;Opisthokonta;Fungi;Dikarya;Ascomycota;saccharomyceta;Pezizomycotina;leotiomyceta;Eurotiomycetes;Eurotiomycetidae;Eurotiales;Aspergillaceae;Aspergillus;Aspergillus subgen. Circumdati;Aspergillus steynii;
0	cellular organisms;Eukaryota;Opisthokonta;Fungi;Dikarya;Ascomycota;saccharomyceta;Pezizomycotina;leotiomyceta;Eurotiomycetes;Eurotiomycetidae;Eurotiales;Aspergillaceae;Aspergillus;Aspergillus subgen. Fumigati;Aspergillus fumigatus;
0	cellular organisms;Eukaryota;Opisthokonta;Fungi;Dikarya;Ascomycota;saccharomyceta;Pezizomycotina;leotiomyceta;Eurotiomycetes;Eurotiomycetidae;Eurotiales;Aspergillaceae;Aspergillus;Aspergillus subgen. Nidulantes;Aspergillus ochraceoroseus;
0	cellular organisms;Eukaryota;Opisthokonta;Fungi;Dikarya;Ascomycota;saccharomyceta;Pezizomycotina;leotiomyceta;Eurotiomycetes;Eurotiomycetidae;Eurotiales;Aspergillaceae;Aspergillus;Aspergillus tanneri;
0	cellular organisms;Eukaryota;Opisthokonta;Fungi;Dikarya;Ascomycota;saccharomyceta;Pezizomycotina;leotiomyceta;Eurotiomycetes;Eurotiomycetidae;Eurotiales;Aspergillaceae;Aspergillus;Aspergillus tubingensis;
0	cellular organisms;Eukaryota;Opisthokonta;Fungi;Dikarya;Ascomycota;saccharomyceta;Pezizomycotina;leotiomyceta;Eurotiomycetes;Eurotiomycetidae;Eurotiales;Aspergillaceae;Penicillium;Penicillium cf. griseofulvum;
0	cellular organisms;Eukaryota;Opisthokonta;Fungi;Dikarya;Ascomycota;saccharomyceta;Pezizomycotina;leotiomyceta;Eurotiomycetes;Eurotiomycetidae;Eurotiales;Aspergillaceae;Penicillium;Penicillium chrysogenum species complex;Penicillium chrysogenum;
0	cellular organisms;Eukaryota;Opisthokonta;Fungi;Dikarya;Ascomycota;saccharomyceta;Pezizomycotina;leotiomyceta;Eurotiomycetes;Eurotiomycetidae;Eurotiales;Aspergillaceae;Penicillium;Penicillium chrysogenum species complex;Penicillium rubens;
0	cellular organisms;Eukaryota;Opisthokonta;Fungi;Dikarya;Ascomycota;saccharomyceta;Pezizomycotina;leotiomyceta;Eurotiomycetes;Eurotiomycetidae;Eurotiales;Aspergillaceae;Penicillium;Penicillium crustosum;
0	cellular organisms;Eukaryota;Opisthokonta;Fungi;Dikarya;Ascomycota;saccharomyceta;Pezizomycotina;leotiomyceta;Eurotiomycetes;Eurotiomycetidae;Eurotiales;Aspergillaceae;Penicillium;Penicillium desertorum;
0	cellular organisms;Eukaryota;Opisthokonta;Fungi;Dikarya;Ascomycota;saccharomyceta;Pezizomycotina;leotiomyceta;Eurotiomycetes;Eurotiomycetidae;Eurotiales;Aspergillaceae;Penicillium;Penicillium italicum;
0	cellular organisms;Eukaryota;Opisthokonta;Fungi;Dikarya;Ascomycota;saccharomyceta;Pezizomycotina;leotiomyceta;Eurotiomycetes;Eurotiomycetidae;Eurotiales;Aspergillaceae;Penicillium;Penicillium lagena;
0	cellular organisms;Eukaryota;Opisthokonta;Fungi;Dikarya;Ascomycota;saccharomyceta;Pezizomycotina;leotiomyceta;Eurotiomycetes;Eurotiomycetidae;Eurotiales;Aspergillaceae;Penicillium;Penicillium malachiteum;
0	cellular organisms;Eukaryota;Opisthokonta;Fungi;Dikarya;Ascomycota;saccharomyceta;Pezizomycotina;leotiomyceta;Eurotiomycetes;Eurotiomycetidae;Eurotiales;Aspergillaceae;Penicillium;Penicillium nalgiovense;
0	cellular organisms;Eukaryota;Opisthokonta;Fungi;Dikarya;Ascomycota;saccharomyceta;Pezizomycotina;leotiomyceta;Eurotiomycetes;Eurotiomycetidae;Eurotiales;Aspergillaceae;Penicillium;Penicillium nordicum;
0	cellular organisms;Eukaryota;Opisthokonta;Fungi;Dikarya;Ascomycota;saccharomyceta;Pezizomycotina;leotiomyceta;Eurotiomycetes;Eurotiomycetidae;Eurotiales;Aspergillaceae;Penicillium;Penicillium oxalicum;
0	cellular organisms;Eukaryota;Opisthokonta;Fungi;Dikarya;Ascomycota;saccharomyceta;Pezizomycotina;leotiomyceta;Eurotiomycetes;Eurotiomycetidae;Eurotiales;Aspergillaceae;Penicillium;Penicillium robsamsonii;
0	cellular organisms;Eukaryota;Opisthokonta;Fungi;Dikarya;Ascomycota;saccharomyceta;Pezizomycotina;leotiomyceta;Eurotiomycetes;Eurotiomycetidae;Eurotiales;Aspergillaceae;Penicillium;Penicillium taxi;
0	cellular organisms;Eukaryota;Opisthokonta;Fungi;Dikarya;Ascomycota;saccharomyceta;Pezizomycotina;leotiomyceta;Eurotiomycetes;Eurotiomycetidae;Eurotiales;Trichocomaceae;Talaromyces;Talaromyces sect. Talaromyces;Talaromyces marneffei;
0	cellular organisms;Eukaryota;Opisthokonta;Fungi;Dikarya;Ascomycota;saccharomyceta;Pezizomycotina;leotiomyceta;Eurotiomycetes;Eurotiomycetidae;Onygenales;Onygenaceae;Coccidioides;Coccidioides immitis;
0	cellular organisms;Eukaryota;Opisthokonta;Fungi;Dikarya;Ascomycota;saccharomyceta;Pezizomycotina;leotiomyceta;Eurotiomycetes;Eurotiomycetidae;Onygenales;Onygenales incertae sedis;Paracoccidioides;Paracoccidioides lutzii;
0	cellular organisms;Eukaryota;Opisthokonta;Fungi;Dikarya;Ascomycota;saccharomyceta;Pezizomycotina;leotiomyceta;sordariomyceta;Leotiomycetes;Helotiales;Chlorociboriaceae;Chlorociboria;Chlorociboria aeruginascens;
0	cellular organisms;Eukaryota;Opisthokonta;Fungi;Dikarya;Ascomycota;saccharomyceta;Pezizomycotina;leotiomyceta;sordariomyceta;Leotiomycetes;Helotiales;Hyaloscyphaceae;Hyaloscypha;unclassified Hyaloscypha;Hyaloscypha sp. PMI_1271;
0	cellular organisms;Eukaryota;Opisthokonta;Fungi;Dikarya;Ascomycota;saccharomyceta;Pezizomycotina;leotiomyceta;sordariomyceta;Sordariomycetes;Hypocreomycetidae;Glomerellales;Plectosphaerellaceae;Plectosphaerella;Plectosphaerella plurivora;
0	cellular organisms;Eukaryota;Opisthokonta;Fungi;Dikarya;Ascomycota;saccharomyceta;Pezizomycotina;leotiomyceta;sordariomyceta;Sordariomycetes;Hypocreomycetidae;Glomerellales;Plectosphaerellaceae;Verticillium;Verticillium alfalfae;
0	cellular organisms;Eukaryota;Opisthokonta;Fungi;Dikarya;Ascomycota;saccharomyceta;Pezizomycotina;leotiomyceta;sordariomyceta;Sordariomycetes;Hypocreomycetidae;Hypocreales;Clavicipitaceae;Clavicipitaceae incertae sedis;'Torrubiella' clade;[Torrubiella] hemipterigena;
0	cellular organisms;Eukaryota;Opisthokonta;Fungi;Dikarya;Ascomycota;saccharomyceta;Pezizomycotina;leotiomyceta;sordariomyceta;Sordariomycetes;Hypocreomycetidae;Hypocreales;Cordycipitaceae;Lecanicillium;Lecanicillium fungicola;
0	cellular organisms;Eukaryota;Opisthokonta;Fungi;Dikarya;Ascomycota;saccharomyceta;Pezizomycotina;leotiomyceta;sordariomyceta;Sordariomycetes;Hypocreomycetidae;Hypocreales;Hypocreaceae;Trichoderma;Trichoderma atroviride;
0	cellular organisms;Eukaryota;Opisthokonta;Fungi;Dikarya;Ascomycota;saccharomyceta;Pezizomycotina;leotiomyceta;sordariomyceta;Sordariomycetes;Hypocreomycetidae;Hypocreales;Hypocreaceae;Trichoderma;Trichoderma cornu-damae;
0	cellular organisms;Eukaryota;Opisthokonta;Fungi;Dikarya;Ascomycota;saccharomyceta;Pezizomycotina;leotiomyceta;sordariomyceta;Sordariomycetes;Hypocreomycetidae;Hypocreales;Hypocreales incertae sedis;Aphanocladium;Aphanocladium album;
0	cellular organisms;Eukaryota;Opisthokonta;Fungi;Dikarya;Ascomycota;saccharomyceta;Pezizomycotina;leotiomyceta;sordariomyceta;Sordariomycetes;Hypocreomycetidae;Hypocreales;Nectriaceae;Dactylonectria;Dactylonectria estremocensis;
0	cellular organisms;Eukaryota;Opisthokonta;Fungi;Dikarya;Ascomycota;saccharomyceta;Pezizomycotina;leotiomyceta;sordariomyceta;Sordariomycetes;Hypocreomycetidae;Hypocreales;Nectriaceae;Fusarium;Fusarium fujikuroi species complex;Fusarium fujikuroi;
0	cellular organisms;Eukaryota;Opisthokonta;Fungi;Dikarya;Ascomycota;saccharomyceta;Pezizomycotina;leotiomyceta;sordariomyceta;Sordariomycetes;Hypocreomycetidae;Hypocreales;Nectriaceae;Fusarium;Fusarium fujikuroi species complex;Fusarium proliferatum;
0	cellular organisms;Eukaryota;Opisthokonta;Fungi;Dikarya;Ascomycota;saccharomyceta;Pezizomycotina;leotiomyceta;sordariomyceta;Sordariomycetes;Hypocreomycetidae;Hypocreales;Nectriaceae;Fusarium;Fusarium oxysporum species complex;Fusarium oxysporum;
0	cellular organisms;Eukaryota;Opisthokonta;Fungi;Dikarya;Ascomycota;saccharomyceta;Pezizomycotina;leotiomyceta;sordariomyceta;Sordariomycetes;Hypocreomycetidae;Hypocreales;Nectriaceae;Fusarium;Fusarium solani species complex;Fusarium keratoplasticum;
0	cellular organisms;Eukaryota;Opisthokonta;Fungi;Dikarya;Ascomycota;saccharomyceta;Pezizomycotina;leotiomyceta;sordariomyceta;Sordariomycetes;Hypocreomycetidae;Hypocreales;Ophiocordycipitaceae;Ophiocordyceps;Ophiocordyceps unilateralis;
0	cellular organisms;Eukaryota;Opisthokonta;Fungi;Dikarya;Ascomycota;saccharomyceta;Pezizomycotina;leotiomyceta;sordariomyceta;Sordariomycetes;Hypocreomycetidae;Hypocreales;Ophiocordycipitaceae;Purpureocillium;Purpureocillium lilacinum;
0	cellular organisms;Eukaryota;Opisthokonta;Fungi;Dikarya;Ascomycota;saccharomyceta;Pezizomycotina;leotiomyceta;sordariomyceta;Sordariomycetes;Sordariomycetidae;Coniochaetales;Coniochaetaceae;Coniochaeta;unclassified Coniochaeta;Coniochaeta sp. 2T2.1;
0	cellular organisms;Eukaryota;Opisthokonta;Fungi;Dikarya;Ascomycota;saccharomyceta;Pezizomycotina;leotiomyceta;sordariomyceta;Sordariomycetes;Sordariomycetidae;Sordariales;Sordariaceae;Neurospora;Neurospora tetrasperma;
0	cellular organisms;Eukaryota;Opisthokonta;Fungi;Dikarya;Ascomycota;saccharomyceta;Pezizomycotina;leotiomyceta;sordariomyceta;Sordariomycetes;Xylariomycetidae;Xylariales;Hypoxylaceae;Daldinia;Daldinia caldariorum;
0	cellular organisms;Eukaryota;Opisthokonta;Fungi;Dikarya;Ascomycota;saccharomyceta;Pezizomycotina;leotiomyceta;sordariomyceta;Sordariomycetes;Xylariomycetidae;Xylariales;Hypoxylaceae;Hypomontagnella;Hypomontagnella monticulosa;
0	cellular organisms;Eukaryota;Opisthokonta;Fungi;Dikarya;Ascomycota;saccharomyceta;Pezizomycotina;leotiomyceta;sordariomyceta;Sordariomycetes;Xylariomycetidae;Xylariales;Hypoxylaceae;Hypoxylon;unclassified Hypoxylon;Hypoxylon sp. FL1857;
0	cellular organisms;Eukaryota;Opisthokonta;Fungi;Dikarya;Ascomycota;saccharomyceta;Pezizomycotina;leotiomyceta;sordariomyceta;Sordariomycetes;Xylariomycetidae;Xylariales;Xylariales incertae sedis;Monosporascus;unclassified Monosporascus;Monosporascus sp. CRB-9-2;
0	cellular organisms;Eukaryota;Opisthokonta;Fungi;Dikarya;Ascomycota;saccharomyceta;Pezizomycotina;leotiomyceta;sordariomyceta;Sordariomycetes;Xylariomycetidae;Xylariales;Xylariales incertae sedis;Monosporascus;unclassified Monosporascus;Monosporascus sp. MG133;
0	cellular organisms;Eukaryota;Opisthokonta;Fungi;Dikarya;Ascomycota;saccharomyceta;Pezizomycotina;Orbiliomycetes;Orbiliales;Orbiliaceae;Drechslerella;Drechslerella brochopaga;
0	cellular organisms;Eukaryota;Opisthokonta;Fungi;Dikarya;Ascomycota;saccharomyceta;Pezizomycotina;Pezizomycetes;Pezizales;Ascobolaceae;Ascobolus;Ascobolus immersus;
0	cellular organisms;Eukaryota;Opisthokonta;Fungi;Dikarya;Ascomycota;saccharomyceta;Pezizomycotina;Pezizomycetes;Pezizales;Pyronemataceae;Wilcoxina;Wilcoxina mikolae;
0	cellular organisms;Eukaryota;Opisthokonta;Fungi;Dikarya;Ascomycota;saccharomyceta;Saccharomycotina;Saccharomycetes;Saccharomycetales;CUG-Ser1 clade;Debaryomycetaceae;Candida/Lodderomyces clade;Candida;Candida tropicalis;
0	cellular organisms;Eukaryota;Opisthokonta;Fungi;Dikarya;Ascomycota;saccharomyceta;Saccharomycotina;Saccharomycetes;Saccharomycetales;CUG-Ser1 clade;Debaryomycetaceae;Meyerozyma;Meyerozyma guilliermondii;
0	cellular organisms;Eukaryota;Opisthokonta;Fungi;Dikarya;Ascomycota;saccharomyceta;Saccharomycotina;Saccharomycetes;Saccharomycetales;CUG-Ser1 clade;Metschnikowiaceae;Metschnikowia;Metschnikowia bicuspidata;
0	cellular organisms;Eukaryota;Opisthokonta;Fungi;Dikarya;Ascomycota;saccharomyceta;Saccharomycotina;Saccharomycetes;Saccharomycetales;Dipodascaceae;Geotrichum;Geotrichum candidum;
0	cellular organisms;Eukaryota;Opisthokonta;Fungi;Dikarya;Ascomycota;saccharomyceta;Saccharomycotina;Saccharomycetes;Saccharomycetales;Dipodascaceae;Yarrowia;Yarrowia lipolytica;
0	cellular organisms;Eukaryota;Opisthokonta;Fungi;Dikarya;Ascomycota;saccharomyceta;Saccharomycotina;Saccharomycetes;Saccharomycetales;Lipomycetaceae;Lipomyces;Lipomyces starkeyi;
0	cellular organisms;Eukaryota;Opisthokonta;Fungi;Dikarya;Ascomycota;saccharomyceta;Saccharomycotina;Saccharomycetes;Saccharomycetales;Phaffomycetaceae;Cyberlindnera;Cyberlindnera jadinii;
0	cellular organisms;Eukaryota;Opisthokonta;Fungi;Dikarya;Ascomycota;saccharomyceta;Saccharomycotina;Saccharomycetes;Saccharomycetales;Pichiaceae;Ogataea;Ogataea polymorpha;
0	cellular organisms;Eukaryota;Opisthokonta;Fungi;Dikarya;Ascomycota;saccharomyceta;Saccharomycotina;Saccharomycetes;Saccharomycetales;Saccharomycetaceae;Saccharomyces;Saccharomyces cerevisiae;
0	cellular organisms;Eukaryota;Opisthokonta;Fungi;Dikarya;Ascomycota;saccharomyceta;Saccharomycotina;Saccharomycetes;Saccharomycetales;Saccharomycetales incertae sedis;CUG-Ala clade;Pachysolen;Pachysolen tannophilus;
0	cellular organisms;Eukaryota;Opisthokonta;Fungi;Dikarya;Ascomycota;saccharomyceta;Saccharomycotina;Saccharomycetes;Saccharomycetales;Saccharomycodaceae;Saccharomycodes;Saccharomycodes ludwigii;
0	cellular organisms;Eukaryota;Opisthokonta;Fungi;Dikarya;Ascomycota;Taphrinomycotina;Taphrinomycotina incertae sedis;Saitoella;Saitoella complicata;
0	cellular organisms;Eukaryota;Opisthokonta;Fungi;Dikarya;Basidiomycota;Agaricomycotina;Agaricomycetes;Agaricomycetes incertae sedis;Cantharellales;Ceratobasidiaceae;Rhizoctonia;Rhizoctonia solani;
0	cellular organisms;Eukaryota;Opisthokonta;Fungi;Dikarya;Basidiomycota;Agaricomycotina;Agaricomycetes;Agaricomycetes incertae sedis;Cantharellales;Hydnaceae;Hydnum;Hydnum rufescens;
0	cellular organisms;Eukaryota;Opisthokonta;Fungi;Dikarya;Basidiomycota;Agaricomycotina;Agaricomycetes;Agaricomycetes incertae sedis;Corticiales;Punctulariaceae;Punctularia;Punctularia strigosozonata;
0	cellular organisms;Eukaryota;Opisthokonta;Fungi;Dikarya;Basidiomycota;Agaricomycotina;Agaricomycetes;Agaricomycetes incertae sedis;Hymenochaetales;Rickenellaceae;Rickenella;Rickenella mellea;
0	cellular organisms;Eukaryota;Opisthokonta;Fungi;Dikarya;Basidiomycota;Agaricomycotina;Agaricomycetes;Agaricomycetes incertae sedis;Polyporales;Gelatoporiaceae;Gelatoporia;Gelatoporia subvermispora;
0	cellular organisms;Eukaryota;Opisthokonta;Fungi;Dikarya;Basidiomycota;Agaricomycotina;Agaricomycetes;Agaricomycetes incertae sedis;Polyporales;Grifolaceae;Grifola;Grifola frondosa;
0	cellular organisms;Eukaryota;Opisthokonta;Fungi;Dikarya;Basidiomycota;Agaricomycotina;Agaricomycetes;Agaricomycetes incertae sedis;Polyporales;Polyporaceae;Trametes;Trametes versicolor;
0	cellular organisms;Eukaryota;Opisthokonta;Fungi;Dikarya;Basidiomycota;Agaricomycotina;Agaricomycetes;Agaricomycetes incertae sedis;Russulales;Russulaceae;Lactarius;Lactarius indigo;
0	cellular organisms;Eukaryota;Opisthokonta;Fungi;Dikarya;Basidiomycota;Agaricomycotina;Agaricomycetes;Agaricomycetes incertae sedis;Russulales;Russulaceae;Russula;Russula earlei;
0	cellular organisms;Eukaryota;Opisthokonta;Fungi;Dikarya;Basidiomycota;Agaricomycotina;Agaricomycetes;Agaricomycetes incertae sedis;Russulales;Stereaceae;Stereum;Stereum hirsutum;
0	cellular organisms;Eukaryota;Opisthokonta;Fungi;Dikarya;Basidiomycota;Agaricomycotina;Agaricomycetes;Agaricomycetes incertae sedis;Sebacinales;Serendipitaceae;Serendipita;Serendipita indica;
0	cellular organisms;Eukaryota;Opisthokonta;Fungi;Dikarya;Basidiomycota;Agaricomycotina;Agaricomycetes;Agaricomycetes incertae sedis;Thelephorales;Thelephoraceae;Thelephora;Thelephora terrestris;
0	cellular organisms;Eukaryota;Opisthokonta;Fungi;Dikarya;Basidiomycota;Agaricomycotina;Agaricomycetes;Agaricomycetidae;Agaricales;Agaricineae;Agaricaceae;Agaricus;Agaricus bisporus;
0	cellular organisms;Eukaryota;Opisthokonta;Fungi;Dikarya;Basidiomycota;Agaricomycotina;Agaricomycetes;Agaricomycetidae;Agaricales;Agaricineae;Hymenogastraceae;Hebeloma;Hebeloma cylindrosporum;
0	cellular organisms;Eukaryota;Opisthokonta;Fungi;Dikarya;Basidiomycota;Agaricomycotina;Agaricomycetes;Agaricomycetidae;Agaricales;Agaricineae;Psathyrellaceae;Coprinellus;Coprinellus aureogranulatus;
0	cellular organisms;Eukaryota;Opisthokonta;Fungi;Dikarya;Basidiomycota;Agaricomycotina;Agaricomycetes;Agaricomycetidae;Agaricales;Marasmiineae;Mycenaceae;Mycena;Mycena albidolilacea;
0	cellular organisms;Eukaryota;Opisthokonta;Fungi;Dikarya;Basidiomycota;Agaricomycotina;Agaricomycetes;Agaricomycetidae;Agaricales;Marasmiineae;Mycenaceae;Mycena;Mycena alexandri;
0	cellular organisms;Eukaryota;Opisthokonta;Fungi;Dikarya;Basidiomycota;Agaricomycotina;Agaricomycetes;Agaricomycetidae;Agaricales;Marasmiineae;Mycenaceae;Mycena;Mycena capillaripes;
0	cellular organisms;Eukaryota;Opisthokonta;Fungi;Dikarya;Basidiomycota;Agaricomycotina;Agaricomycetes;Agaricomycetidae;Agaricales;Marasmiineae;Mycenaceae;Mycena;Mycena filopes;
0	cellular organisms;Eukaryota;Opisthokonta;Fungi;Dikarya;Basidiomycota;Agaricomycotina;Agaricomycetes;Agaricomycetidae;Agaricales;Marasmiineae;Mycenaceae;Mycena;Mycena haematopus;
0	cellular organisms;Eukaryota;Opisthokonta;Fungi;Dikarya;Basidiomycota;Agaricomycotina;Agaricomycetes;Agaricomycetidae;Agaricales;Marasmiineae;Mycenaceae;Mycena;Mycena rebaudengoi;
0	cellular organisms;Eukaryota;Opisthokonta;Fungi;Dikarya;Basidiomycota;Agaricomycotina;Agaricomycetes;Agaricomycetidae;Agaricales;Marasmiineae;Mycenaceae;Mycena;Mycena rosella;
0	cellular organisms;Eukaryota;Opisthokonta;Fungi;Dikarya;Basidiomycota;Agaricomycotina;Agaricomycetes;Agaricomycetidae;Agaricales;Marasmiineae;Mycenaceae;Mycena;Mycena sanguinolenta;
0	cellular organisms;Eukaryota;Opisthokonta;Fungi;Dikarya;Basidiomycota;Agaricomycotina;Agaricomycetes;Agaricomycetidae;Agaricales;Marasmiineae;Omphalotaceae;Gymnopus;Gymnopus androsaceus;
0	cellular organisms;Eukaryota;Opisthokonta;Fungi;Dikarya;Basidiomycota;Agaricomycotina;Agaricomycetes;Agaricomycetidae;Agaricales;Marasmiineae;Omphalotaceae;Lentinula;Lentinula boryana;
0	cellular organisms;Eukaryota;Opisthokonta;Fungi;Dikarya;Basidiomycota;Agaricomycotina;Agaricomycetes;Agaricomycetidae;Agaricales;Marasmiineae;Omphalotaceae;Lentinula;Lentinula edodes;
0	cellular organisms;Eukaryota;Opisthokonta;Fungi;Dikarya;Basidiomycota;Agaricomycotina;Agaricomycetes;Agaricomycetidae;Agaricales;Marasmiineae;Physalacriaceae;Hymenopellis;Hymenopellis radicata;
0	cellular organisms;Eukaryota;Opisthokonta;Fungi;Dikarya;Basidiomycota;Agaricomycotina;Agaricomycetes;Agaricomycetidae;Agaricales;Pleurotineae;Pleurotaceae;Pleurotus;Pleurotus eryngii;
0	cellular organisms;Eukaryota;Opisthokonta;Fungi;Dikarya;Basidiomycota;Agaricomycotina;Agaricomycetes;Agaricomycetidae;Agaricales;Pleurotineae;Pleurotaceae;Pleurotus;Pleurotus ostreatus;
0	cellular organisms;Eukaryota;Opisthokonta;Fungi;Dikarya;Basidiomycota;Agaricomycotina;Agaricomycetes;Agaricomycetidae;Agaricales;Pluteineae;Pluteaceae;Pluteus;Pluteus cervinus;
0	cellular organisms;Eukaryota;Opisthokonta;Fungi;Dikarya;Basidiomycota;Agaricomycotina;Agaricomycetes;Agaricomycetidae;Agaricales;Tricholomatineae;Lyophyllaceae;Termitomyces;unclassified Termitomyces;Termitomyces sp. T112;
0	cellular organisms;Eukaryota;Opisthokonta;Fungi;Dikarya;Basidiomycota;Agaricomycotina;Agaricomycetes;Agaricomycetidae;Atheliales;Atheliaceae;Fibularhizoctonia;unclassified Fibularhizoctonia;Fibularhizoctonia sp. CBS 109695;
0	cellular organisms;Eukaryota;Opisthokonta;Fungi;Dikarya;Basidiomycota;Agaricomycotina;Agaricomycetes;Agaricomycetidae;Atheliales;Atheliaceae;Piloderma;Piloderma croceum;
0	cellular organisms;Eukaryota;Opisthokonta;Fungi;Dikarya;Basidiomycota;Agaricomycotina;Agaricomycetes;Agaricomycetidae;Boletales;Boletineae;Boletaceae;Xerocomoideae;Imleria;Imleria badia;
0	cellular organisms;Eukaryota;Opisthokonta;Fungi;Dikarya;Basidiomycota;Agaricomycotina;Agaricomycetes;Agaricomycetidae;Boletales;Coniophorineae;Serpulaceae;Serpula;Serpula lacrymans;
0	cellular organisms;Eukaryota;Opisthokonta;Fungi;Dikarya;Basidiomycota;Agaricomycotina;Agaricomycetes;Agaricomycetidae;Boletales;Paxilineae;Paxillaceae;Paxillus;Paxillus rubicundulus;
0	cellular organisms;Eukaryota;Opisthokonta;Fungi;Dikarya;Basidiomycota;Agaricomycotina;Agaricomycetes;Agaricomycetidae;Boletales;Sclerodermatineae;Pisolithaceae;Pisolithus;Pisolithus microcarpus;
0	cellular organisms;Eukaryota;Opisthokonta;Fungi;Dikarya;Basidiomycota;Agaricomycotina;Agaricomycetes;Agaricomycetidae;Jaapiales;Jaapiaceae;Jaapia;Jaapia argillacea;
0	cellular organisms;Eukaryota;Opisthokonta;Fungi;Dikarya;Basidiomycota;Agaricomycotina;Dacrymycetes;Dacrymycetales;Dacrymycetaceae;Calocera;Calocera viscosa;
0	cellular organisms;Eukaryota;Opisthokonta;Fungi;Dikarya;Basidiomycota;Agaricomycotina;Dacrymycetes;Dacrymycetales;Dacrymycetaceae;Dacryopinax;Dacryopinax primogenitus;
0	cellular organisms;Eukaryota;Opisthokonta;Fungi;Dikarya;Basidiomycota;Agaricomycotina;Tremellomycetes;Filobasidiales;Filobasidiaceae;Filobasidium;Filobasidium floriforme;
0	cellular organisms;Eukaryota;Opisthokonta;Fungi;Dikarya;Basidiomycota;Agaricomycotina;Tremellomycetes;Tremellales;Tremellaceae;Tremella;Tremella mesenterica;
0	cellular organisms;Eukaryota;Opisthokonta;Fungi;Dikarya;Basidiomycota;Pucciniomycotina;Atractiellomycetes;Atractiellales;Hoehnelomycetaceae;Atractiella;Atractiella rhizophila;
0	cellular organisms;Eukaryota;Opisthokonta;Fungi;Dikarya;Basidiomycota;Pucciniomycotina;Microbotryomycetes;Sporidiobolales;Sporidiobolaceae;Rhodotorula;Rhodotorula graminis;
0	cellular organisms;Eukaryota;Opisthokonta;Fungi;Dikarya;Basidiomycota;Pucciniomycotina;Microbotryomycetes;Sporidiobolales;Sporidiobolaceae;Rhodotorula;Rhodotorula toruloides;
0	cellular organisms;Eukaryota;Opisthokonta;Fungi;Dikarya;Basidiomycota;Pucciniomycotina;Mixiomycetes;Mixiales;Mixiaceae;Mixia;Mixia osmundae;
0	cellular organisms;Eukaryota;Opisthokonta;Fungi;Dikarya;Basidiomycota;Pucciniomycotina;Pucciniomycetes;Pucciniales;Melampsoraceae;Melampsora;Melampsora laricis-populina;
0	cellular organisms;Eukaryota;Opisthokonta;Fungi;Dikarya;Basidiomycota;Pucciniomycotina;Pucciniomycetes;Pucciniales;Phakopsoraceae;Phakopsora;Phakopsora pachyrhizi;
0	cellular organisms;Eukaryota;Opisthokonta;Fungi;Dikarya;Basidiomycota;Pucciniomycotina;Pucciniomycetes;Pucciniales;Pucciniaceae;Puccinia;Puccinia graminis;
0	cellular organisms;Eukaryota;Opisthokonta;Fungi;Dikarya;Basidiomycota;Pucciniomycotina;Pucciniomycetes;Pucciniales;Pucciniaceae;Puccinia;Puccinia striiformis;
0	cellular organisms;Eukaryota;Opisthokonta;Fungi;Dikarya;Basidiomycota;Ustilaginomycotina;Exobasidiomycetes;Exobasidiales;Brachybasidiaceae;Meira;Meira miltonrushii;
0	cellular organisms;Eukaryota;Opisthokonta;Fungi;Dikarya;Basidiomycota;Ustilaginomycotina;Exobasidiomycetes;Exobasidiales;Cryptobasidiaceae;Acaromyces;Acaromyces ingoldii;
0	cellular organisms;Eukaryota;Opisthokonta;Fungi;Dikarya;Basidiomycota;Ustilaginomycotina;Exobasidiomycetes;Microstromatales;Microstromatales incertae sedis;Pseudomicrostroma;Pseudomicrostroma glucosiphilum;
0	cellular organisms;Eukaryota;Opisthokonta;Fungi;Dikarya;Basidiomycota;Ustilaginomycotina;Exobasidiomycetes;Tilletiales;Tilletiaceae;Tilletia;Tilletia indica;
0	cellular organisms;Eukaryota;Opisthokonta;Fungi;Dikarya;Basidiomycota;Ustilaginomycotina;Malasseziomycetes;Malasseziales;Malasseziaceae;Malassezia;Malassezia arunalokei;
0	cellular organisms;Eukaryota;Opisthokonta;Fungi;Dikarya;Basidiomycota;Ustilaginomycotina;Malasseziomycetes;Malasseziales;Malasseziaceae;Malassezia;Malassezia globosa;
0	cellular organisms;Eukaryota;Opisthokonta;Fungi;Dikarya;Basidiomycota;Ustilaginomycotina;Malasseziomycetes;Malasseziales;Malasseziaceae;Malassezia;Malassezia restricta;
0	cellular organisms;Eukaryota;Opisthokonta;Fungi;Dikarya;Basidiomycota;Ustilaginomycotina;Ustilaginomycetes;Urocystidales;Glomosporiaceae;Thecaphora;Thecaphora frezii;
0	cellular organisms;Eukaryota;Opisthokonta;Fungi;Dikarya;Basidiomycota;Ustilaginomycotina;Ustilaginomycetes;Ustilaginales;Ustilaginaceae;Pseudozyma;Pseudozyma flocculosa;
0	cellular organisms;Eukaryota;Opisthokonta;Fungi;Dikarya;Basidiomycota;Ustilaginomycotina;Ustilaginomycetes;Ustilaginales;Ustilaginaceae;Sporisorium;Sporisorium scitamineum;
0	cellular organisms;Eukaryota;Opisthokonta;Fungi;Dikarya;Basidiomycota;Wallemiomycotina;Wallemiomycetes;Wallemiales;Wallemiaceae;Wallemia;Wallemia mellicola;
0	cellular organisms;Eukaryota;Opisthokonta;Fungi;Fungi incertae sedis;Chytridiomycota;Chytridiomycota incertae sedis;Chytridiomycetes;Chytridiales;Chytridiaceae;Zopfochytrium;Zopfochytrium polystomum;
0	cellular organisms;Eukaryota;Opisthokonta;Fungi;Fungi incertae sedis;Chytridiomycota;Chytridiomycota incertae sedis;Neocallimastigomycetes;Neocallimastigales;Neocallimastigaceae;Neocallimastix;Neocallimastix californiae;
0	cellular organisms;Eukaryota;Opisthokonta;Fungi;Fungi incertae sedis;Mucoromycota;Glomeromycotina;Glomeromycetes;Diversisporales;Diversisporaceae;Diversispora;Diversispora epigaea;
0	cellular organisms;Eukaryota;Opisthokonta;Fungi;Fungi incertae sedis;Mucoromycota;Glomeromycotina;Glomeromycetes;Diversisporales;Diversisporales incertae sedis;Entrophosporaceae;Entrophospora;Entrophospora candida;
0	cellular organisms;Eukaryota;Opisthokonta;Fungi;Fungi incertae sedis;Mucoromycota;Glomeromycotina;Glomeromycetes;Diversisporales;Gigasporaceae;Dentiscutata;Dentiscutata erythropus;
0	cellular organisms;Eukaryota;Opisthokonta;Fungi;Fungi incertae sedis;Mucoromycota;Glomeromycotina;Glomeromycetes;Diversisporales;Gigasporaceae;Gigaspora;Gigaspora margarita;
0	cellular organisms;Eukaryota;Opisthokonta;Fungi;Fungi incertae sedis;Mucoromycota;Glomeromycotina;Glomeromycetes;Diversisporales;Gigasporaceae;Gigaspora;Gigaspora rosea;
0	cellular organisms;Eukaryota;Opisthokonta;Fungi;Fungi incertae sedis;Mucoromycota;Glomeromycotina;Glomeromycetes;Glomerales;Glomeraceae;Funneliformis;Funneliformis geosporum;
0	cellular organisms;Eukaryota;Opisthokonta;Fungi;Fungi incertae sedis;Mucoromycota;Glomeromycotina;Glomeromycetes;Glomerales;Glomeraceae;Funneliformis;Funneliformis mosseae;
0	cellular organisms;Eukaryota;Opisthokonta;Fungi;Fungi incertae sedis;Mucoromycota;Glomeromycotina;Glomeromycetes;Glomerales;Glomeraceae;Glomus;Glomus cerebriforme;
0	cellular organisms;Eukaryota;Opisthokonta;Fungi;Fungi incertae sedis;Mucoromycota;Glomeromycotina;Glomeromycetes;Glomerales;Glomeraceae;Rhizophagus;Rhizophagus clarus;
0	cellular organisms;Eukaryota;Opisthokonta;Fungi;Fungi incertae sedis;Mucoromycota;Glomeromycotina;Glomeromycetes;Glomerales;Glomeraceae;Rhizophagus;Rhizophagus irregularis;
0	cellular organisms;Eukaryota;Opisthokonta;Fungi;Fungi incertae sedis;Mucoromycota;Glomeromycotina;Glomeromycetes;Glomerales;Glomeraceae;Rhizophagus;unclassified Rhizophagus (in: glomeromycetes);Rhizophagus sp. MUCL 43196;
0	cellular organisms;Eukaryota;Opisthokonta;Fungi;Fungi incertae sedis;Mucoromycota;Glomeromycotina;Glomeromycetes;Paraglomerales;Paraglomeraceae;Paraglomus;Paraglomus brasilianum;
0	cellular organisms;Eukaryota;Opisthokonta;Fungi;Fungi incertae sedis;Mucoromycota;Mortierellomycotina;Mortierellomycetes;Mortierellales;Mortierellaceae;Linnemannia;Linnemannia schmuckeri;
0	cellular organisms;Eukaryota;Opisthokonta;Fungi;Fungi incertae sedis;Mucoromycota;Mucoromycotina;Mucoromycetes;Mucorales;Cunninghamellaceae;Hesseltinella;Hesseltinella vesiculosa;
0	cellular organisms;Eukaryota;Opisthokonta;Fungi;Fungi incertae sedis;Mucoromycota;Mucoromycotina;Mucoromycetes;Mucorales;Mucorineae;Mucoraceae;Mucor;Mucor ambiguus;
0	cellular organisms;Eukaryota;Opisthokonta;Fungi;Fungi incertae sedis;Mucoromycota;Mucoromycotina;Mucoromycetes;Mucorales;Mucorineae;Rhizopodaceae;Rhizopus;Rhizopus arrhizus;
0	cellular organisms;Eukaryota;Opisthokonta;Fungi;Fungi incertae sedis;Mucoromycota;Mucoromycotina;Mucoromycetes;Mucorales;Mucorineae;Rhizopodaceae;Rhizopus;Rhizopus azygosporus;
0	cellular organisms;Eukaryota;Opisthokonta;Fungi;Fungi incertae sedis;Mucoromycota;Mucoromycotina;Mucoromycetes;Mucorales;Mucorineae;Rhizopodaceae;Rhizopus;Rhizopus delemar;
0	cellular organisms;Eukaryota;Opisthokonta;Fungi;Fungi incertae sedis;Mucoromycota;Mucoromycotina;Umbelopsidomycetes;Umbelopsidales;Umbelopsidaceae;Umbelopsis;Umbelopsis isabellina;
0	cellular organisms;Eukaryota;Opisthokonta;Fungi;Fungi incertae sedis;Olpidiomycota;Olpidiomycotina;Olpidiomycetes;Olpidiales;Olpidiaceae;Olpidium;Olpidium bornovanus;
0	cellular organisms;Eukaryota;Rhodophyta;Bangiophyceae;Bangiales;Bangiaceae;Porphyra;Porphyra umbilicalis;
0	cellular organisms;Eukaryota;Rhodophyta;Florideophyceae;Rhodymeniophycidae;Ceramiales;Callithamniaceae;Aglaothamnion;Aglaothamnion neglectum;
0	cellular organisms;Eukaryota;Rhodophyta;Florideophyceae;Rhodymeniophycidae;Gelidiales;Pterocladiaceae;Pterocladiella;Pterocladiella capillacea;
0	cellular organisms;Eukaryota;Sar;Alveolata;Apicomplexa;Aconoidasida;Haemosporida;Plasmodiidae;Plasmodium;Plasmodium (Laverania);Plasmodium falciparum;
0	cellular organisms;Eukaryota;Sar;Alveolata;Apicomplexa;Aconoidasida;Haemosporida;Plasmodiidae;Plasmodium;Plasmodium (Plasmodium);Plasmodium vivax;
0	cellular organisms;Eukaryota;Sar;Alveolata;Apicomplexa;Aconoidasida;Haemosporida;Plasmodiidae;Plasmodium;Plasmodium (Vinckeia);Plasmodium yoelii;
0	cellular organisms;Eukaryota;Sar;Alveolata;Ciliophora;Intramacronucleata;Oligohymenophorea;Hymenostomatida;Tetrahymenina;Tetrahymenidae;Tetrahymena;Tetrahymena pyriformis;
0	cellular organisms;Eukaryota;Sar;Alveolata;Ciliophora;Intramacronucleata;Oligohymenophorea;Hymenostomatida;Tetrahymenina;Tetrahymenidae;Tetrahymena;Tetrahymena thermophila;
0	cellular organisms;Eukaryota;Sar;Alveolata;Ciliophora;Intramacronucleata;Oligohymenophorea;Peniculida;Parameciidae;Paramecium;Paramecium tetraurelia;
0	cellular organisms;Eukaryota;Sar;Alveolata;Ciliophora;Intramacronucleata;Oligohymenophorea;Scuticociliatia;Philasterida;Pseudocohnilembidae;Pseudocohnilembus;Pseudocohnilembus persalinus;
0	cellular organisms;Eukaryota;Sar;Alveolata;Ciliophora;Intramacronucleata;Spirotrichea;Stichotrichia;Sporadotrichida;Oxytrichidae;Stylonychinae;Stylonychia;Stylonychia lemnae;
0	cellular organisms;Eukaryota;Sar;Alveolata;Ciliophora;Intramacronucleata;Spirotrichea;Stichotrichia;Urostylida;Holostichidae;Anteholosticha;Anteholosticha parawarreni;
0	cellular organisms;Eukaryota;Sar;Alveolata;Ciliophora;Postciliodesmatophora;Heterotrichea;Heterotrichida;Blepharismidae;Blepharisma;Blepharisma stoltei;
0	cellular organisms;Eukaryota;Sar;Alveolata;Colpodellida;Vitrellaceae;Vitrella;Vitrella brassicaformis;
0	cellular organisms;Eukaryota;Sar;Alveolata;Dinophyceae;Gonyaulacales;Lingulodiniaceae;Lingulodinium;Lingulodinium polyedra;
0	cellular organisms;Eukaryota;Sar;Alveolata;Dinophyceae;Suessiales;Suessiaceae;Polarella;Polarella glacialis;
0	cellular organisms;Eukaryota;Sar;Rhizaria;Retaria;Foraminifera;Monothalamids;Reticulomyxidae;Reticulomyxa;Reticulomyxa filosa;
0	cellular organisms;Eukaryota;Sar;Rhizaria;Retaria;Polycystinea;Collodaria;Sphaerozoidae;Collozoum;Collozoum inerme;
0	cellular organisms;Eukaryota;Sar;Stramenopiles;Bigyra;Opalozoa;Bicosoecida;Cafeteriaceae;Cafeteria;Cafeteria roenbergensis;
0	cellular organisms;Eukaryota;Sar;Stramenopiles;Bigyra;Opalozoa;Opalinata;Blastocystidae;Blastocystis;Blastocystis sp. subtypes;Blastocystis sp. subtype 1;
0	cellular organisms;Eukaryota;Sar;Stramenopiles;Ochrophyta;PX clade;Phaeophyceae;Dictyotales;Dictyotaceae;Dictyopteris;Dictyopteris delicatula/repens complex sp.;
0	cellular organisms;Eukaryota;Sar;Stramenopiles;Ochrophyta;PX clade;Phaeophyceae;Dictyotales;Dictyotaceae;Dictyota;unclassified Dictyota;Dictyota sp. 7;
0	cellular organisms;Eukaryota;Sar;Stramenopiles;Ochrophyta;PX clade;Phaeophyceae;Fucales;Sargassaceae;Gongolaria;Gongolaria baccata;
0	cellular organisms;Eukaryota;Sar;Stramenopiles;Ochrophyta;PX clade;Phaeophyceae;Ralfsiales;Hapalospongidiaceae;Hapalospongidion;Hapalospongidion gelatinosum;
0	cellular organisms;Eukaryota;Sar;Stramenopiles;Oomycota;Myzocytiopsidales;Myzocytiopsidaceae;Chlamydomyzium;Chlamydomyzium anomalum;
0	cellular organisms;Eukaryota;Sar;Stramenopiles;Oomycota;Peronosporales;Peronosporaceae;Phytophthora;Phytophthora idaei;
0	cellular organisms;Eukaryota;Sar;Stramenopiles;Oomycota;Peronosporales;Peronosporaceae;Phytophthora;Phytophthora pseudosyringae;
0	cellular organisms;Eukaryota;Sar;Stramenopiles;Oomycota;Peronosporales;Peronosporaceae;Plasmopara;Plasmopara halstedii;
0	cellular organisms;Eukaryota;Sar;Stramenopiles;Oomycota;Saprolegniales;Saprolegniaceae;Aphanomyces;Aphanomyces euteiches;
0	cellular organisms;Eukaryota;Viridiplantae;Chlorophyta;core chlorophytes;Chlorophyceae;CS clade;Chlamydomonadales;Chlamydomonadaceae;Chlamydomonas;Chlamydomonas incerta;
0	cellular organisms;Eukaryota;Viridiplantae;Chlorophyta;core chlorophytes;Chlorophyceae;CS clade;Chlamydomonadales;Chlamydomonadaceae;Chlamydomonas;Chlamydomonas reinhardtii;
0	cellular organisms;Eukaryota;Viridiplantae;Chlorophyta;core chlorophytes;Chlorophyceae;CS clade;Chlamydomonadales;Dunaliellaceae;Dunaliella;Dunaliella salina;
0	cellular organisms;Eukaryota;Viridiplantae;Chlorophyta;core chlorophytes;Trebouxiophyceae;Chlorellales;Chlorellaceae;Chlorella clade;Chlorella;Chlorella vulgaris;
0	cellular organisms;Eukaryota;Viridiplantae;Chlorophyta;core chlorophytes;Trebouxiophyceae;Chlorellales;Chlorellaceae;Chlorella clade;Chlorella;unclassified Chlorella;Chlorella sp. ArM0029B;
0	cellular organisms;Eukaryota;Viridiplantae;Chlorophyta;core chlorophytes;Trebouxiophyceae;Trebouxiophyceae incertae sedis;Elliptochloris clade;Coccomyxa;Coccomyxa subellipsoidea;
0	cellular organisms;Eukaryota;Viridiplantae;Chlorophyta;Mamiellophyceae;Mamiellales;Mamiellaceae;Micromonas;Micromonas pusilla;
0	cellular organisms;Eukaryota;Viridiplantae;Chlorophyta;Ulvophyceae;TCBD clade;Bryopsidales;Ostreobineae;Ostreobiaceae;Ostreobium;Ostreobium quekettii;
0	cellular organisms;Archaea;Candidatus Thermoplasmatota;Thermoplasmata;Thermoplasmatales;Ferroplasmaceae;Acidiplasma;Acidiplasma cupricumulans;
0	cellular organisms;Archaea;Euryarchaeota;Thermococci;Thermococcales;Thermococcaceae;Thermococcus;unclassified Thermococcus;Thermococcus sp. M36;
0	cellular organisms;Bacteria;Campylobacterota;Epsilonproteobacteria;Campylobacterales;Campylobacteraceae;Campylobacter;Campylobacter fetus;
0	cellular organisms;Bacteria;Campylobacterota;Epsilonproteobacteria;Campylobacterales;Helicobacteraceae;Helicobacter;Helicobacter felis;
0	cellular organisms;Bacteria;Campylobacterota;Epsilonproteobacteria;Campylobacterales;Helicobacteraceae;Helicobacter;Helicobacter pylori;
0	cellular organisms;Bacteria;environmental samples;uncultured bacterium A1Q1_fos_291;
0	cellular organisms;Bacteria;environmental samples;uncultured bacterium CSL142;
0	cellular organisms;Bacteria;environmental samples;uncultured marine bacterium Ant4D3;
0	cellular organisms;Bacteria;FCB group;Bacteroidota/Chlorobiota group;Bacteroidota;Bacteroidia;Bacteroidales;Bacteroidaceae;Bacteroides;Bacteroides caccae;
0	cellular organisms;Bacteria;FCB group;Bacteroidota/Chlorobiota group;Bacteroidota;Bacteroidia;Bacteroidales;Barnesiellaceae;Barnesiella;Barnesiella intestinihominis;
0	cellular organisms;Bacteria;FCB group;Bacteroidota/Chlorobiota group;Bacteroidota;Bacteroidia;Bacteroidales;Prevotellaceae;Alloprevotella;Alloprevotella sp. oral taxon 473;
0	cellular organisms;Bacteria;FCB group;Bacteroidota/Chlorobiota group;Bacteroidota;Bacteroidia;Bacteroidales;Prevotellaceae;Alloprevotella;unclassified Alloprevotella;Alloprevotella sp.;
0	cellular organisms;Bacteria;FCB group;Bacteroidota/Chlorobiota group;Bacteroidota;Bacteroidia;Bacteroidales;Prevotellaceae;Prevotella;Prevotella histicola;
0	cellular organisms;Bacteria;FCB group;Bacteroidota/Chlorobiota group;Bacteroidota;Bacteroidia;Bacteroidales;Prevotellaceae;Prevotella;Prevotella intermedia;
0	cellular organisms;Bacteria;FCB group;Bacteroidota/Chlorobiota group;Bacteroidota;Chitinophagia;Chitinophagales;Chitinophagaceae;Asinibacterium;unclassified Asinibacterium;Asinibacterium sp. OR53;
0	cellular organisms;Bacteria;FCB group;Bacteroidota/Chlorobiota group;Bacteroidota;Chitinophagia;Chitinophagales;Chitinophagaceae;Foetidibacter;Foetidibacter luteolus;
0	cellular organisms;Bacteria;FCB group;Bacteroidota/Chlorobiota group;Bacteroidota;Chitinophagia;Chitinophagales;Chitinophagaceae;Hydrotalea;Hydrotalea sandarakina;
0	cellular organisms;Bacteria;FCB group;Bacteroidota/Chlorobiota group;Bacteroidota;Chitinophagia;Chitinophagales;Chitinophagaceae;Lacibacter;Lacibacter cauensis;
0	cellular organisms;Bacteria;FCB group;Bacteroidota/Chlorobiota group;Bacteroidota;Chitinophagia;Chitinophagales;Chitinophagaceae;Sediminibacterium;Sediminibacterium roseum;
0	cellular organisms;Bacteria;FCB group;Bacteroidota/Chlorobiota group;Bacteroidota;Chitinophagia;Chitinophagales;Chitinophagaceae;Sediminibacterium;Sediminibacterium soli;
0	cellular organisms;Bacteria;FCB group;Bacteroidota/Chlorobiota group;Bacteroidota;Flavobacteriia;Flavobacteriales;Flavobacteriaceae;Arenibacter;unclassified Arenibacter;Arenibacter sp. F26102;
0	cellular organisms;Bacteria;FCB group;Bacteroidota/Chlorobiota group;Bacteroidota;Flavobacteriia;Flavobacteriales;unclassified Flavobacteriales;Flavobacteriales bacterium;
0	cellular organisms;Bacteria;FCB group;Bacteroidota/Chlorobiota group;Bacteroidota;Flavobacteriia;Flavobacteriales;Weeksellaceae;Chryseobacterium group;Chryseobacterium;Chryseobacterium mucoviscidosis;
0	cellular organisms;Bacteria;FCB group;Bacteroidota/Chlorobiota group;Bacteroidota;Flavobacteriia;Flavobacteriales;Weeksellaceae;Cloacibacterium;unclassified Cloacibacterium;Cloacibacterium sp. TD35;
0	cellular organisms;Bacteria;FCB group;Bacteroidota/Chlorobiota group;Bacteroidota;unclassified Bacteroidota;Bacteroidetes bacterium RIFCSPLOWO2_12_FULL_35_15;
0	cellular organisms;Bacteria;Pseudomonadota;Alphaproteobacteria;environmental samples;uncultured alpha proteobacterium HF0130_06E21;
0	cellular organisms;Bacteria;Pseudomonadota;Alphaproteobacteria;Hyphomicrobiales;Brucellaceae;Brucella/Ochrobactrum group;Brucella;Brucella anthropi;
0	cellular organisms;Bacteria;Pseudomonadota;Alphaproteobacteria;Hyphomicrobiales;environmental samples;uncultured Rhizobiales bacterium HF4000_32B18;
0	cellular organisms;Bacteria;Pseudomonadota;Alphaproteobacteria;Hyphomicrobiales;Methylobacteriaceae;Methylobacterium;Methylobacterium goesingense;
0	cellular organisms;Bacteria;Pseudomonadota;Alphaproteobacteria;Hyphomicrobiales;Methylobacteriaceae;Methylorubrum;Methylorubrum extorquens;
0	cellular organisms;Bacteria;Pseudomonadota;Alphaproteobacteria;Hyphomicrobiales;Methylobacteriaceae;Methylorubrum;Methylorubrum rhodesianum;
0	cellular organisms;Bacteria;Pseudomonadota;Alphaproteobacteria;Hyphomicrobiales;Nitrobacteraceae;Bradyrhizobium;unclassified Bradyrhizobium;Bradyrhizobium sp. DFCI-1;
0	cellular organisms;Bacteria;Pseudomonadota;Alphaproteobacteria;Hyphomicrobiales;Phyllobacteriaceae;Mesorhizobium;Mesorhizobium carmichaelinearum;
0	cellular organisms;Bacteria;Pseudomonadota;Alphaproteobacteria;Hyphomicrobiales;Phyllobacteriaceae;Mesorhizobium;unclassified Mesorhizobium;Mesorhizobium sp. Pch-S;
0	cellular organisms;Bacteria;Pseudomonadota;Alphaproteobacteria;Hyphomicrobiales;Phyllobacteriaceae;Mesorhizobium;unclassified Mesorhizobium;Mesorhizobium sp.;
0	cellular organisms;Bacteria;Pseudomonadota;Alphaproteobacteria;Hyphomicrobiales;Rhizobiaceae;Rhizobium/Agrobacterium group;Agrobacterium;Agrobacterium salinitolerans;
0	cellular organisms;Bacteria;Pseudomonadota;Alphaproteobacteria;Hyphomicrobiales;Rhizobiaceae;Rhizobium/Agrobacterium group;Agrobacterium;Agrobacterium tumefaciens complex;Agrobacterium fabacearum;
0	cellular organisms;Bacteria;Pseudomonadota;Alphaproteobacteria;Hyphomicrobiales;Rhizobiaceae;Rhizobium/Agrobacterium group;Agrobacterium;Agrobacterium tumefaciens complex;Agrobacterium fabrum;
0	cellular organisms;Bacteria;Pseudomonadota;Alphaproteobacteria;Hyphomicrobiales;Rhizobiaceae;Rhizobium/Agrobacterium group;Agrobacterium;Agrobacterium tumefaciens complex;Agrobacterium genomosp. 13;
0	cellular organisms;Bacteria;Pseudomonadota;Alphaproteobacteria;Hyphomicrobiales;Rhizobiaceae;Rhizobium/Agrobacterium group;Agrobacterium;Agrobacterium tumefaciens complex;Agrobacterium genomosp. 2;
0	cellular organisms;Bacteria;Pseudomonadota;Alphaproteobacteria;Hyphomicrobiales;Rhizobiaceae;Rhizobium/Agrobacterium group;Rhizobium;Rhizobium pusense;
0	cellular organisms;Bacteria;Pseudomonadota;Alphaproteobacteria;Hyphomicrobiales;Rhizobiaceae;Rhizobium/Agrobacterium group;Xaviernesmea;Xaviernesmea oryzae;
0	cellular organisms;Bacteria;Pseudomonadota;Alphaproteobacteria;Hyphomicrobiales;Rhizobiaceae;Shinella;unclassified Shinella;Shinella sp. XGS7;
0	cellular organisms;Bacteria;Pseudomonadota;Alphaproteobacteria;Maricaulales;Maricaulaceae;Oceanicaulis;unclassified Oceanicaulis;Oceanicaulis sp. 350;
0	cellular organisms;Bacteria;Pseudomonadota;Alphaproteobacteria;Pelagibacterales;Pelagibacteraceae;Candidatus Pelagibacter;unclassified Candidatus Pelagibacter;Candidatus Pelagibacter sp. HTCC7211;
0	cellular organisms;Bacteria;Pseudomonadota;Alphaproteobacteria;Sphingomonadales;Sphingomonadaceae;Sphingobium;Sphingobium limneticum;
0	cellular organisms;Bacteria;Pseudomonadota;Alphaproteobacteria;Sphingomonadales;Sphingomonadaceae;Sphingomonas;Sphingomonas aquatilis;
0	cellular organisms;Bacteria;Pseudomonadota;Alphaproteobacteria;Sphingomonadales;Sphingomonadaceae;Sphingomonas;Sphingomonas gei;
0	cellular organisms;Bacteria;Pseudomonadota;Alphaproteobacteria;Sphingomonadales;Sphingomonadaceae;Sphingomonas;Sphingomonas insulae;
0	cellular organisms;Bacteria;Pseudomonadota;Alphaproteobacteria;Sphingomonadales;Sphingomonadaceae;Sphingomonas;Sphingomonas liriopis;
0	cellular organisms;Bacteria;Pseudomonadota;Alphaproteobacteria;Sphingomonadales;Sphingomonadaceae;Sphingomonas;Sphingomonas paucimobilis;
0	cellular organisms;Bacteria;Pseudomonadota;Alphaproteobacteria;Sphingomonadales;Sphingomonadaceae;Sphingomonas;Sphingomonas xinjiangensis;
0	cellular organisms;Bacteria;Pseudomonadota;Alphaproteobacteria;Sphingomonadales;Sphingomonadaceae;Sphingomonas;unclassified Sphingomonas;Sphingomonas sp. CBMAI 2297;
0	cellular organisms;Bacteria;Pseudomonadota;Alphaproteobacteria;Sphingomonadales;Sphingomonadaceae;Sphingomonas;unclassified Sphingomonas;Sphingomonas sp. ID1715;
0	cellular organisms;Bacteria;Pseudomonadota;Alphaproteobacteria;Sphingomonadales;Sphingomonadaceae;Sphingomonas;unclassified Sphingomonas;Sphingomonas sp. NIC1;
0	cellular organisms;Bacteria;Pseudomonadota;Alphaproteobacteria;Sphingomonadales;Sphingomonadaceae;Sphingomonas;unclassified Sphingomonas;Sphingomonas sp. OV641;
0	cellular organisms;Bacteria;Pseudomonadota;Alphaproteobacteria;Sphingomonadales;Sphingomonadaceae;Sphingomonas;unclassified Sphingomonas;Sphingomonas sp. Root241;
0	cellular organisms;Bacteria;Pseudomonadota;Alphaproteobacteria;Sphingomonadales;Sphingomonadaceae;Sphingomonas;unclassified Sphingomonas;Sphingomonas sp. TF3;
0	cellular organisms;Bacteria;Pseudomonadota;Alphaproteobacteria;Sphingomonadales;Sphingomonadaceae;Sphingomonas;unclassified Sphingomonas;Sphingomonas sp.;
0	cellular organisms;Bacteria;Pseudomonadota;Betaproteobacteria;Burkholderiales;Alcaligenaceae;Alcaligenes;Alcaligenes faecalis;
0	cellular organisms;Bacteria;Pseudomonadota;Betaproteobacteria;Burkholderiales;Burkholderiaceae;Burkholderia;Burkholderia cepacia complex;Burkholderia ambifaria;
0	cellular organisms;Bacteria;Pseudomonadota;Betaproteobacteria;Burkholderiales;Burkholderiaceae;Burkholderia;Burkholderia cepacia complex;Burkholderia cepacia;
0	cellular organisms;Bacteria;Pseudomonadota;Betaproteobacteria;Burkholderiales;Burkholderiaceae;Burkholderia;Burkholderia cepacia complex;Burkholderia lata;
0	cellular organisms;Bacteria;Pseudomonadota;Betaproteobacteria;Burkholderiales;Burkholderiaceae;Burkholderia;Burkholderia cepacia complex;Burkholderia vietnamiensis;
0	cellular organisms;Bacteria;Pseudomonadota;Betaproteobacteria;Burkholderiales;Burkholderiaceae;Burkholderia;unclassified Burkholderia;Burkholderia sp. AU4i;
0	cellular organisms;Bacteria;Pseudomonadota;Betaproteobacteria;Burkholderiales;Burkholderiaceae;Caballeronia;environmental samples;uncultured Caballeronia sp.;
0	cellular organisms;Bacteria;Pseudomonadota;Betaproteobacteria;Burkholderiales;Burkholderiaceae;Cupriavidus;Cupriavidus basilensis;
0	cellular organisms;Bacteria;Pseudomonadota;Betaproteobacteria;Burkholderiales;Burkholderiaceae;Paraburkholderia;Candidatus Paraburkholderia schumannianae;
0	cellular organisms;Bacteria;Pseudomonadota;Betaproteobacteria;Burkholderiales;Burkholderiaceae;Ralstonia;unclassified Ralstonia;Ralstonia sp. GX3-BWBA;
0	cellular organisms;Bacteria;Pseudomonadota;Betaproteobacteria;Burkholderiales;Burkholderiaceae;Ralstonia;unclassified Ralstonia;Ralstonia sp. SET104;
0	cellular organisms;Bacteria;Pseudomonadota;Betaproteobacteria;Burkholderiales;Burkholderiaceae;Ralstonia;unclassified Ralstonia;Ralstonia sp.;
0	cellular organisms;Bacteria;Pseudomonadota;Betaproteobacteria;Burkholderiales;Burkholderiales genera incertae sedis;Aquabacterium;unclassified Aquabacterium;Aquabacterium sp. NJ1;
0	cellular organisms;Bacteria;Pseudomonadota;Betaproteobacteria;Burkholderiales;Comamonadaceae;Comamonas;Comamonas testosteroni;
0	cellular organisms;Bacteria;Pseudomonadota;Betaproteobacteria;Burkholderiales;Comamonadaceae;Comamonas;Comamonas thiooxydans;
0	cellular organisms;Bacteria;Pseudomonadota;Betaproteobacteria;Burkholderiales;Comamonadaceae;Curvibacter;Curvibacter delicatus;
0	cellular organisms;Bacteria;Pseudomonadota;Betaproteobacteria;Burkholderiales;Comamonadaceae;Delftia;Delftia acidovorans;
0	cellular organisms;Bacteria;Pseudomonadota;Betaproteobacteria;Burkholderiales;Comamonadaceae;Delftia;Delftia tsuruhatensis;
0	cellular organisms;Bacteria;Pseudomonadota;Betaproteobacteria;Burkholderiales;Comamonadaceae;Hylemonella;Hylemonella gracilis;
0	cellular organisms;Bacteria;Pseudomonadota;Betaproteobacteria;Burkholderiales;Comamonadaceae;Pelomonas;unclassified Pelomonas;Pelomonas sp.;
0	cellular organisms;Bacteria;Pseudomonadota;Betaproteobacteria;Burkholderiales;Comamonadaceae;Simplicispira;Simplicispira lacusdiani;
0	cellular organisms;Bacteria;Pseudomonadota;Betaproteobacteria;Burkholderiales;Comamonadaceae;Variovorax;unclassified Variovorax;Variovorax sp. JS1663;
0	cellular organisms;Bacteria;Pseudomonadota;Betaproteobacteria;Burkholderiales;Oxalobacteraceae;Undibacterium;Undibacterium oligocarboniphilum;
0	cellular organisms;Bacteria;Pseudomonadota;Betaproteobacteria;Burkholderiales;Sphaerotilaceae;Aquincola;Aquincola tertiaricarbonis;
0	cellular organisms;Bacteria;Pseudomonadota;Betaproteobacteria;Burkholderiales;Sphaerotilaceae;Caldimonas;Caldimonas caldifontis;
0	cellular organisms;Bacteria;Pseudomonadota;Betaproteobacteria;Burkholderiales;Sphaerotilaceae;Methylibium;Methylibium petroleiphilum;
0	cellular organisms;Bacteria;Pseudomonadota;Betaproteobacteria;Neisseriales;Neisseriaceae;Neisseria;Neisseria lactamica;
0	cellular organisms;Bacteria;Pseudomonadota;Betaproteobacteria;Nitrosomonadales;Nitrosomonadaceae;environmental samples;uncultured beta proteobacterium HF0010_04H24;
0	cellular organisms;Bacteria;Pseudomonadota;Betaproteobacteria;Rhodocyclales;Azonexaceae;Dechloromonas;Dechloromonas agitata;
0	cellular organisms;Bacteria;Pseudomonadota;Betaproteobacteria;Rhodocyclales;Azonexaceae;Dechloromonas;unclassified Dechloromonas;Dechloromonas sp. CZR5;
0	cellular organisms;Bacteria;Pseudomonadota;Gammaproteobacteria;Aeromonadales;Aeromonadaceae;Aeromonas;Aeromonas caviae;
0	cellular organisms;Bacteria;Pseudomonadota;Gammaproteobacteria;Alteromonadales;Shewanellaceae;Shewanella;Shewanella benthica;
0	cellular organisms;Bacteria;Pseudomonadota;Gammaproteobacteria;Enterobacterales;Enterobacteriaceae;Enterobacter;Enterobacter cloacae complex;Enterobacter ludwigii;
0	cellular organisms;Bacteria;Pseudomonadota;Gammaproteobacteria;Enterobacterales;Enterobacteriaceae;Klebsiella/Raoultella group;Klebsiella;Klebsiella oxytoca;
0	cellular organisms;Bacteria;Pseudomonadota;Gammaproteobacteria;Enterobacterales;Enterobacteriaceae;Lelliottia;Lelliottia amnigena;
0	cellular organisms;Bacteria;Pseudomonadota;Gammaproteobacteria;Enterobacterales;Hafniaceae;Hafnia;Hafnia paralvei;
0	cellular organisms;Bacteria;Pseudomonadota;Gammaproteobacteria;Enterobacterales;Morganellaceae;Morganella;Morganella morganii;
0	cellular organisms;Bacteria;Pseudomonadota;Gammaproteobacteria;Enterobacterales;Yersiniaceae;Yersinia;Yersinia pseudotuberculosis complex;Yersinia pestis;
0	cellular organisms;Bacteria;Pseudomonadota;Gammaproteobacteria;Moraxellales;Moraxellaceae;Acinetobacter;Acinetobacter dispersus;
0	cellular organisms;Bacteria;Pseudomonadota;Gammaproteobacteria;Moraxellales;Moraxellaceae;Acinetobacter;Acinetobacter ursingii;
0	cellular organisms;Bacteria;Pseudomonadota;Gammaproteobacteria;Moraxellales;Moraxellaceae;Psychrobacter;unclassified Psychrobacter;Psychrobacter sp. AntiMn-1;
0	cellular organisms;Bacteria;Pseudomonadota;Gammaproteobacteria;Nevskiales;Sinobacteraceae;Nevskia;Nevskia ramosa;
0	cellular organisms;Bacteria;Pseudomonadota;Gammaproteobacteria;Oceanospirillales;Alcanivoracaceae;Marinicella;Marinicella pacifica;
0	cellular organisms;Bacteria;Pseudomonadota;Gammaproteobacteria;Orbales;Orbaceae;Gilliamella;Gilliamella apis;
0	cellular organisms;Bacteria;Pseudomonadota;Gammaproteobacteria;Pasteurellales;Pasteurellaceae;Haemophilus;[Haemophilus] ducreyi;
0	cellular organisms;Bacteria;Pseudomonadota;Gammaproteobacteria;Pseudomonadales;environmental samples;uncultured Pseudomonadales bacterium HF0010_05E14;
0	cellular organisms;Bacteria;Pseudomonadota;Gammaproteobacteria;Pseudomonadales;Pseudomonadaceae;Pseudomonas;Pseudomonas aeruginosa group;Pseudomonas mendocina;
0	cellular organisms;Bacteria;Pseudomonadota;Gammaproteobacteria;Pseudomonadales;Pseudomonadaceae;Pseudomonas;Pseudomonas cremoris;
0	cellular organisms;Bacteria;Pseudomonadota;Gammaproteobacteria;Pseudomonadales;Pseudomonadaceae;Pseudomonas;Pseudomonas fluorescens group;Pseudomonas marginalis;
0	cellular organisms;Bacteria;Pseudomonadota;Gammaproteobacteria;Pseudomonadales;Pseudomonadaceae;Pseudomonas;Pseudomonas fluorescens group;Pseudomonas poae;
0	cellular organisms;Bacteria;Pseudomonadota;Gammaproteobacteria;Pseudomonadales;Pseudomonadaceae;Pseudomonas;Pseudomonas guguanensis;
0	cellular organisms;Bacteria;Pseudomonadota;Gammaproteobacteria;Pseudomonadales;Pseudomonadaceae;Pseudomonas;Pseudomonas juntendi;
0	cellular organisms;Bacteria;Pseudomonadota;Gammaproteobacteria;Pseudomonadales;Pseudomonadaceae;Pseudomonas;Pseudomonas putida group;Pseudomonas monteilii;
0	cellular organisms;Bacteria;Pseudomonadota;Gammaproteobacteria;Pseudomonadales;Pseudomonadaceae;Pseudomonas;Pseudomonas putida group;Pseudomonas urethralis;
0	cellular organisms;Bacteria;Pseudomonadota;Gammaproteobacteria;Pseudomonadales;Pseudomonadaceae;Pseudomonas;Pseudomonas qingdaonensis;
0	cellular organisms;Bacteria;Pseudomonadota;Gammaproteobacteria;Pseudomonadales;Pseudomonadaceae;Pseudomonas;Pseudomonas yamanorum;
0	cellular organisms;Bacteria;Pseudomonadota;Gammaproteobacteria;Pseudomonadales;Pseudomonadaceae;Pseudomonas;unclassified Pseudomonas;Pseudomonas sp. 43(2021);
0	cellular organisms;Bacteria;Pseudomonadota;Gammaproteobacteria;Pseudomonadales;Pseudomonadaceae;Pseudomonas;unclassified Pseudomonas;Pseudomonas sp. 8O;
0	cellular organisms;Bacteria;Pseudomonadota;Gammaproteobacteria;Pseudomonadales;Pseudomonadaceae;Pseudomonas;unclassified Pseudomonas;Pseudomonas sp. JV241A;
0	cellular organisms;Bacteria;Pseudomonadota;Gammaproteobacteria;Pseudomonadales;Pseudomonadaceae;Pseudomonas;unclassified Pseudomonas;Pseudomonas sp. PCH44;
0	cellular organisms;Bacteria;Pseudomonadota;Gammaproteobacteria;Pseudomonadales;Pseudomonadaceae;Pseudomonas;unclassified Pseudomonas;Pseudomonas sp. PGPPP1;
0	cellular organisms;Bacteria;Pseudomonadota;Gammaproteobacteria;Vibrionales;Vibrionaceae;Photobacterium;Photobacterium damselae;
0	cellular organisms;Bacteria;Pseudomonadota;Gammaproteobacteria;Vibrionales;Vibrionaceae;Vibrio;unclassified Vibrio;Vibrio sp. 10N.286.48.B8;
0	cellular organisms;Bacteria;Pseudomonadota;Gammaproteobacteria;Vibrionales;Vibrionaceae;Vibrio;Vibrio harveyi group;Vibrio campbellii;
0	cellular organisms;Bacteria;Pseudomonadota;Gammaproteobacteria;Vibrionales;Vibrionaceae;Vibrio;Vibrio tasmaniensis;
0	cellular organisms;Bacteria;Pseudomonadota;Gammaproteobacteria;Xanthomonadales;Xanthomonadaceae;Xanthomonas;Xanthomonas oryzae;
0	cellular organisms;Bacteria;Pseudomonadota;Gammaproteobacteria;Xanthomonadales;Xanthomonadaceae;Xylella;Xylella fastidiosa;
0	cellular organisms;Bacteria;Pseudomonadota;Hydrogenophilia;Hydrogenophilales;Hydrogenophilaceae;Hydrogenophilus;Hydrogenophilus thermoluteolus;
0	cellular organisms;Bacteria;PVC group;Planctomycetota;unclassified Planctomycetota;Planctomycetota bacterium;
0	cellular organisms;Bacteria;PVC group;Verrucomicrobiota;unclassified Verrucomicrobiota;Verrucomicrobiota bacterium;
0	cellular organisms;Bacteria;Terrabacteria group;Actinomycetota;Actinomycetes;Bifidobacteriales;Bifidobacteriaceae;Scardovia;Scardovia wiggsiae;
0	cellular organisms;Bacteria;Terrabacteria group;Actinomycetota;Actinomycetes;Kitasatosporales;Streptomycetaceae;Streptomyces;Streptomyces sparsogenes;
0	cellular organisms;Bacteria;Terrabacteria group;Actinomycetota;Actinomycetes;Kitasatosporales;Streptomycetaceae;Streptomyces;Streptomyces termitum;
0	cellular organisms;Bacteria;Terrabacteria group;Actinomycetota;Actinomycetes;Kitasatosporales;Streptomycetaceae;Streptomyces;Streptomyces violaceusniger group;Streptomyces sabulosicollis;
0	cellular organisms;Bacteria;Terrabacteria group;Actinomycetota;Actinomycetes;Micrococcales;Intrasporangiaceae;Tetrasphaera;Tetrasphaera jenkinsii;
0	cellular organisms;Bacteria;Terrabacteria group;Actinomycetota;Actinomycetes;Micrococcales;Microbacteriaceae;Leifsonia;Leifsonia xyli;
0	cellular organisms;Bacteria;Terrabacteria group;Actinomycetota;Actinomycetes;Micrococcales;Microbacteriaceae;Leifsonia;unclassified Leifsonia;Leifsonia sp. 71-9;
0	cellular organisms;Bacteria;Terrabacteria group;Actinomycetota;Actinomycetes;Micrococcales;Microbacteriaceae;Leifsonia;unclassified Leifsonia;Leifsonia sp. C5G2;
0	cellular organisms;Bacteria;Terrabacteria group;Actinomycetota;Actinomycetes;Micrococcales;Microbacteriaceae;Leifsonia;unclassified Leifsonia;Leifsonia sp. Leaf336;
0	cellular organisms;Bacteria;Terrabacteria group;Actinomycetota;Actinomycetes;Micrococcales;Microbacteriaceae;Microbacterium;Microbacterium arborescens;
0	cellular organisms;Bacteria;Terrabacteria group;Actinomycetota;Actinomycetes;Micrococcales;Microbacteriaceae;Microbacterium;unclassified Microbacterium;Microbacterium sp. HM58-2;
0	cellular organisms;Bacteria;Terrabacteria group;Actinomycetota;Actinomycetes;Micrococcales;Microbacteriaceae;Plantibacter;unclassified Plantibacter;Plantibacter sp. T3;
0	cellular organisms;Bacteria;Terrabacteria group;Actinomycetota;Actinomycetes;Micrococcales;Microbacteriaceae;Pseudoclavibacter;unclassified Pseudoclavibacter;Pseudoclavibacter sp. 8L;
0	cellular organisms;Bacteria;Terrabacteria group;Actinomycetota;Actinomycetes;Micrococcales;Micrococcaceae;Arthrobacter;unclassified Arthrobacter;Arthrobacter sp. Hiyo1;
0	cellular organisms;Bacteria;Terrabacteria group;Actinomycetota;Actinomycetes;Micrococcales;Micrococcaceae;Kocuria;Kocuria dechangensis;
0	cellular organisms;Bacteria;Terrabacteria group;Actinomycetota;Actinomycetes;Micrococcales;Micrococcaceae;Pseudoglutamicibacter;Pseudoglutamicibacter albus;
0	cellular organisms;Bacteria;Terrabacteria group;Actinomycetota;Actinomycetes;Micrococcales;Micrococcaceae;Rothia;Rothia mucilaginosa;
0	cellular organisms;Bacteria;Terrabacteria group;Actinomycetota;Actinomycetes;Mycobacteriales;Corynebacteriaceae;Corynebacterium;Corynebacterium pyruviciproducens;
0	cellular organisms;Bacteria;Terrabacteria group;Actinomycetota;Actinomycetes;Mycobacteriales;Corynebacteriaceae;Corynebacterium;unclassified Corynebacterium;Corynebacterium sp. SCR221107;
0	cellular organisms;Bacteria;Terrabacteria group;Actinomycetota;Actinomycetes;Pseudonocardiales;Pseudonocardiaceae;Actinokineospora;Actinokineospora fastidiosa;
0	cellular organisms;Bacteria;Terrabacteria group;Actinomycetota;Actinomycetes;Pseudonocardiales;Pseudonocardiaceae;Pseudonocardia;unclassified Pseudonocardia;Pseudonocardia sp. EV170527-09;
0	cellular organisms;Bacteria;Terrabacteria group;Actinomycetota;Actinomycetes;Streptosporangiales;Thermomonosporaceae;Actinomadura;Actinomadura livida;
0	cellular organisms;Bacteria;Terrabacteria group;Actinomycetota;Coriobacteriia;Coriobacteriales;Coriobacteriaceae;Collinsella;unclassified Collinsella;Collinsella sp. An271;
0	cellular organisms;Bacteria;Terrabacteria group;Actinomycetota;Rubrobacteria;Rubrobacterales;Rubrobacteraceae;Rubrobacter;Rubrobacter calidifluminis;
0	cellular organisms;Bacteria;Terrabacteria group;Armatimonadota;unclassified Armatimonadota;Armatimonadetes bacterium CG2_30_59_28;
0	cellular organisms;Bacteria;Terrabacteria group;Bacillota;Bacilli;Bacillales;Bacillaceae;Anoxybacillus;Anoxybacillus kestanbolensis;
0	cellular organisms;Bacteria;Terrabacteria group;Bacillota;Bacilli;Bacillales;Bacillaceae;Anoxybacillus;Anoxybacillus thermarum;
0	cellular organisms;Bacteria;Terrabacteria group;Bacillota;Bacilli;Bacillales;Bacillaceae;Anoxybacillus;unclassified Anoxybacillus;Anoxybacillus sp. J5B_2022;
0	cellular organisms;Bacteria;Terrabacteria group;Bacillota;Bacilli;Bacillales;Bacillaceae;Bacillus;Bacillus altitudinis complex;Bacillus stratosphericus;
0	cellular organisms;Bacteria;Terrabacteria group;Bacillota;Bacilli;Bacillales;Bacillaceae;Bacillus;Bacillus mediterraneensis;
0	cellular organisms;Bacteria;Terrabacteria group;Bacillota;Bacilli;Bacillales;Bacillaceae;Bacillus;unclassified Bacillus (in: firmicutes);Bacillus sp. Soil745;
0	cellular organisms;Bacteria;Terrabacteria group;Bacillota;Bacilli;Bacillales;Bacillaceae;Caldibacillus;Caldibacillus thermoamylovorans;
0	cellular organisms;Bacteria;Terrabacteria group;Bacillota;Bacilli;Bacillales;Bacillaceae;Calditerricola;Calditerricola satsumensis;
0	cellular organisms;Bacteria;Terrabacteria group;Bacillota;Bacilli;Bacillales;Bacillaceae;Geobacillus;unclassified Geobacillus;Geobacillus sp. BMUD;
0	cellular organisms;Bacteria;Terrabacteria group;Bacillota;Bacilli;Bacillales;Bacillaceae;Geobacillus;unclassified Geobacillus;Geobacillus sp. FJAT-46040;
0	cellular organisms;Bacteria;Terrabacteria group;Bacillota;Bacilli;Bacillales;Bacillaceae;Parageobacillus;Parageobacillus caldoxylosilyticus;
0	cellular organisms;Bacteria;Terrabacteria group;Bacillota;Bacilli;Bacillales;Bacillaceae;Terrilactibacillus;Terrilactibacillus laevilacticus;
0	cellular organisms;Bacteria;Terrabacteria group;Bacillota;Bacilli;Bacillales;Paenibacillaceae;Paenibacillus;Paenibacillus amylolyticus;
0	cellular organisms;Bacteria;Terrabacteria group;Bacillota;Bacilli;Bacillales;Paenibacillaceae;Paenibacillus;Paenibacillus fonticola;
0	cellular organisms;Bacteria;Terrabacteria group;Bacillota;Bacilli;Bacillales;Paenibacillaceae;Saccharibacillus;unclassified Saccharibacillus;Saccharibacillus sp. O23;
0	cellular organisms;Bacteria;Terrabacteria group;Bacillota;Bacilli;Bacillales;Sporolactobacillaceae;Sporolactobacillus;unclassified Sporolactobacillus;Sporolactobacillus sp. THM7-7;
0	cellular organisms;Bacteria;Terrabacteria group;Bacillota;Bacilli;Bacillales;Staphylococcaceae;Staphylococcus;Staphylococcus agnetis;
0	cellular organisms;Bacteria;Terrabacteria group;Bacillota;Bacilli;Bacillales;Thermoactinomycetaceae;Thermoactinomyces;unclassified Thermoactinomyces;Thermoactinomyces sp. DSM 45892;
0	cellular organisms;Bacteria;Terrabacteria group;Bacillota;Bacilli;Lactobacillales;Carnobacteriaceae;Dolosigranulum;Dolosigranulum pigrum;
0	cellular organisms;Bacteria;Terrabacteria group;Bacillota;Bacilli;Lactobacillales;Lactobacillaceae;Lactiplantibacillus;Lactiplantibacillus mudanjiangensis;
0	cellular organisms;Bacteria;Terrabacteria group;Bacillota;Bacilli;Lactobacillales;Lactobacillaceae;Lactobacillus;Lactobacillus acidophilus;
0	cellular organisms;Bacteria;Terrabacteria group;Bacillota;Bacilli;Lactobacillales;Lactobacillaceae;Lactobacillus;Lactobacillus gasseri;
0	cellular organisms;Bacteria;Terrabacteria group;Bacillota;Bacilli;Lactobacillales;Lactobacillaceae;Lactobacillus;Lactobacillus pasteurii;
0	cellular organisms;Bacteria;Terrabacteria group;Bacillota;Bacilli;Lactobacillales;Lactobacillaceae;Levilactobacillus;Levilactobacillus namurensis;
0	cellular organisms;Bacteria;Terrabacteria group;Bacillota;Bacilli;Lactobacillales;Streptococcaceae;Streptococcus;Streptococcus australis;
0	cellular organisms;Bacteria;Terrabacteria group;Bacillota;Bacilli;Lactobacillales;Streptococcaceae;Streptococcus;Streptococcus parasanguinis;
0	cellular organisms;Bacteria;Terrabacteria group;Bacillota;Bacilli;Lactobacillales;Streptococcaceae;Streptococcus;Streptococcus sanguinis;
0	cellular organisms;Bacteria;Terrabacteria group;Bacillota;Clostridia;Eubacteriales;Clostridiaceae;Clostridium;Clostridium pasteurianum;
0	cellular organisms;Bacteria;Terrabacteria group;Bacillota;Clostridia;Eubacteriales;Clostridiaceae;Clostridium;Clostridium sporogenes;
0	cellular organisms;Bacteria;Terrabacteria group;Bacillota;Clostridia;Eubacteriales;Clostridiaceae;Fonticella;Fonticella tunisiensis;
0	cellular organisms;Bacteria;Terrabacteria group;Bacillota;Clostridia;Eubacteriales;Peptostreptococcaceae;Intestinibacter;Intestinibacter bartlettii;
0	cellular organisms;Bacteria;Terrabacteria group;Bacillota;Clostridia;Thermoanaerobacterales;Thermoanaerobacterales Family III. Incertae Sedis;Thermoanaerobacterium;unclassified Thermoanaerobacterium;Thermoanaerobacterium sp. PSU-2;
0	cellular organisms;Bacteria;Terrabacteria group;Bacillota;Erysipelotrichia;Erysipelotrichales;Coprobacillaceae;Catenibacterium;Catenibacterium mitsuokai;
0	cellular organisms;Bacteria;Terrabacteria group;Bacillota;Negativicutes;Selenomonadales;Selenomonadaceae;Centipeda;Centipeda periodontii;
0	cellular organisms;Bacteria;Terrabacteria group;Bacillota;Negativicutes;Selenomonadales;Selenomonadaceae;Selenomonas;unclassified Selenomonas;Selenomonas sp. oral taxon 149;
0	cellular organisms;Bacteria;Terrabacteria group;Bacillota;Negativicutes;Veillonellales;Veillonellaceae;Veillonella;Veillonella parvula;
0	cellular organisms;Bacteria;Terrabacteria group;Chloroflexota;environmental samples;uncultured Chloroflexi bacterium HF0200_09I09;
0	cellular organisms;Bacteria;Terrabacteria group;Cyanobacteriota/Melainabacteria group;Cyanobacteriota;Cyanophyceae;Nostocales;Nostocaceae;Anabaena;unclassified Anabaena;Anabaena sp. WA113;
0	cellular organisms;Bacteria;Terrabacteria group;Cyanobacteriota/Melainabacteria group;Cyanobacteriota;Cyanophyceae;Nostocales;Nostocaceae;Nostoc;Nostoc linckia;
0	cellular organisms;Bacteria;Terrabacteria group;Cyanobacteriota/Melainabacteria group;Cyanobacteriota;Cyanophyceae;Synechococcales;Merismopediaceae;Synechocystis;unclassified Synechocystis;Synechocystis sp. PCC 7509;
0	cellular organisms;Bacteria;Terrabacteria group;Cyanobacteriota/Melainabacteria group;Cyanobacteriota;Cyanophyceae;Synechococcales;Synechococcaceae;Synechococcus;unclassified Synechococcus;Synechococcus sp. WH 8109;
0	cellular organisms;Bacteria;Terrabacteria group;Deinococcota;Deinococci;Thermales;Thermaceae;Meiothermus;unclassified Meiothermus;Meiothermus sp.;
0	cellular organisms;Bacteria;Terrabacteria group;Deinococcota;Deinococci;Thermales;Thermaceae;Thermus;Thermus scotoductus;
0	cellular organisms;Bacteria;Terrabacteria group;Mycoplasmatota;Mollicutes;Mycoplasmatales;Mycoplasmataceae;Mesomycoplasma;Mesomycoplasma ovipneumoniae;
0	cellular organisms;Bacteria;Terrabacteria group;Mycoplasmatota;Mollicutes;Mycoplasmatales;Mycoplasmataceae;Mycoplasmopsis;Mycoplasmopsis bovis;
0	cellular organisms;Bacteria;Thermotogota;Thermotogae;Thermotogales;Thermotogaceae;Thermotoga;unclassified Thermotoga;Thermotoga sp. TBYP3.1.4.1;
0	cellular organisms;Bacteria;unclassified Bacteria;bacterium 1xD42-87;
0	cellular organisms;Bacteria;unclassified Bacteria;bacterium;
0	cellular organisms;Eukaryota;Cryptophyceae;Pyrenomonadales;Geminigeraceae;Guillardia;Guillardia theta;
0	cellular organisms;Eukaryota;Opisthokonta;Fungi;Dikarya;Ascomycota;saccharomyceta;Pezizomycotina;leotiomyceta;dothideomyceta;Dothideomycetes;Dothideomycetidae;Mycosphaerellales;Mycosphaerellaceae;Sphaerulina;Sphaerulina musiva;
0	cellular organisms;Eukaryota;Opisthokonta;Fungi;Dikarya;Ascomycota;saccharomyceta;Pezizomycotina;leotiomyceta;dothideomyceta;Dothideomycetes;Pleosporomycetidae;Pleosporales;Massarineae;Massarinaceae;Byssothecium;Byssothecium circinans;
0	cellular organisms;Eukaryota;Opisthokonta;Fungi;Dikarya;Ascomycota;saccharomyceta;Pezizomycotina;leotiomyceta;dothideomyceta;Dothideomycetes;Pleosporomycetidae;Pleosporales;Massarineae;Massarinaceae;Massarina;Massarina eburnea;
0	cellular organisms;Eukaryota;Opisthokonta;Fungi;Dikarya;Ascomycota;saccharomyceta;Pezizomycotina;leotiomyceta;dothideomyceta;Dothideomycetes;Pleosporomycetidae;Pleosporales;Pleosporineae;Cucurbitariaceae;Pyrenochaeta;unclassified Pyrenochaeta;Pyrenochaeta sp. DS3sAY3a;
0	cellular organisms;Eukaryota;Opisthokonta;Fungi;Dikarya;Ascomycota;saccharomyceta;Pezizomycotina;leotiomyceta;dothideomyceta;Dothideomycetes;Pleosporomycetidae;Pleosporales;Pleosporineae;Didymellaceae;Ascochyta;Ascochyta rabiei;
0	cellular organisms;Eukaryota;Opisthokonta;Fungi;Dikarya;Ascomycota;saccharomyceta;Pezizomycotina;leotiomyceta;dothideomyceta;Dothideomycetes;Pleosporomycetidae;Pleosporales;Pleosporineae;Pleosporaceae;Bipolaris;Bipolaris maydis;
0	cellular organisms;Eukaryota;Opisthokonta;Fungi;Dikarya;Ascomycota;saccharomyceta;Pezizomycotina;leotiomyceta;dothideomyceta;Dothideomycetes;Pleosporomycetidae;Pleosporales;Pleosporineae;Pleosporaceae;Pyrenophora;Pyrenophora teres;
0	cellular organisms;Eukaryota;Opisthokonta;Fungi;Dikarya;Ascomycota;saccharomyceta;Pezizomycotina;leotiomyceta;sordariomyceta;Leotiomycetes;Erysiphales;Erysiphaceae;Podosphaera;Podosphaera aphanis;
0	cellular organisms;Eukaryota;Opisthokonta;Fungi;Dikarya;Ascomycota;saccharomyceta;Pezizomycotina;leotiomyceta;sordariomyceta;Leotiomycetes;Helotiales;Lachnaceae;Lachnellula;Lachnellula subtilissima;
0	cellular organisms;Eukaryota;Opisthokonta;Fungi;Dikarya;Ascomycota;saccharomyceta;Pezizomycotina;leotiomyceta;sordariomyceta;Sordariomycetes;Hypocreomycetidae;Hypocreales;Clavicipitaceae;Claviceps;unclassified Claviceps;Claviceps sp. LM84 group G4;
0	cellular organisms;Eukaryota;Opisthokonta;Fungi;Dikarya;Ascomycota;saccharomyceta;Pezizomycotina;leotiomyceta;sordariomyceta;Sordariomycetes;Hypocreomycetidae;Hypocreales;Cordycipitaceae;Cordyceps;Cordyceps fumosorosea;
0	cellular organisms;Eukaryota;Opisthokonta;Fungi;Dikarya;Ascomycota;saccharomyceta;Pezizomycotina;leotiomyceta;sordariomyceta;Sordariomycetes;Hypocreomycetidae;Hypocreales;Cordycipitaceae;Lecanicillium;Lecanicillium saksenae;
0	cellular organisms;Eukaryota;Opisthokonta;Fungi;Dikarya;Ascomycota;saccharomyceta;Pezizomycotina;leotiomyceta;sordariomyceta;Sordariomycetes;Hypocreomycetidae;Hypocreales;Nectriaceae;Fusarium;Fusarium fujikuroi species complex;Fusarium xylarioides;
0	cellular organisms;Eukaryota;Opisthokonta;Fungi;Dikarya;Ascomycota;saccharomyceta;Pezizomycotina;leotiomyceta;sordariomyceta;Sordariomycetes;Sordariomycetidae;Diaporthales;Diaporthaceae;unclassified Diaporthaceae;Diaporthaceae sp. PMI_573;
0	cellular organisms;Eukaryota;Opisthokonta;Fungi;Fungi incertae sedis;Chytridiomycota;Chytridiomycota incertae sedis;Chytridiomycetes;Chytridiales;Chytriomycetaceae;Rhizoclosmatium;Rhizoclosmatium globosum;
0	cellular organisms;Eukaryota;Opisthokonta;Fungi;Fungi incertae sedis;Chytridiomycota;Chytridiomycota incertae sedis;Chytridiomycetes;Rhizophydiales;Rhizophydiales incertae sedis;Batrachochytrium;Batrachochytrium dendrobatidis;
0	cellular organisms;Eukaryota;Opisthokonta;Fungi;Fungi incertae sedis;Cryptomycota;Cryptomycota incertae sedis;Rozella;Rozella allomycis;
0	cellular organisms;Eukaryota;Opisthokonta;Fungi;Fungi incertae sedis;Microsporidia;Microsporidia incertae sedis;Mitosporidium;Mitosporidium daphniae;
0	cellular organisms;Eukaryota;Opisthokonta;Fungi;Fungi incertae sedis;Zoopagomycota;Kickxellomycotina;Kickxellomycetes;Kickxellales;Kickxellaceae;Mycoemilia;Mycoemilia scoparia;
0	cellular organisms;Eukaryota;Sar;Alveolata;Apicomplexa;Aconoidasida;Piroplasmida;Babesiidae;Babesia;Babesia ovata;
0	cellular organisms;Eukaryota;Viridiplantae;Chlorophyta;core chlorophytes;Chlorophyceae;CS clade;Chlamydomonadales;Haematococcaceae;Haematococcus;Haematococcus lacustris;
0	cellular organisms;Eukaryota;Viridiplantae;Chlorophyta;core chlorophytes;Chlorophyceae;CS clade;Sphaeropleales;Selenastraceae;Monoraphidium;Monoraphidium minutum;
0	cellular organisms;Eukaryota;Viridiplantae;Chlorophyta;core chlorophytes;Trebouxiophyceae;Chlorellales;Chlorellaceae;Auxenochlorella;Auxenochlorella protothecoides;
0	cellular organisms;Archaea;Euryarchaeota;Methanomada group;Methanococci;Methanococcales;Methanocaldococcaceae;Methanocaldococcus;Methanocaldococcus bathoardescens;
0	cellular organisms;Archaea;Euryarchaeota;Methanomada group;Methanococci;Methanococcales;Methanocaldococcaceae;Methanocaldococcus;Methanocaldococcus fervens;
0	cellular organisms;Archaea;Euryarchaeota;Methanomada group;Methanococci;Methanococcales;Methanocaldococcaceae;Methanocaldococcus;Methanocaldococcus jannaschii;
0	cellular organisms;Archaea;Euryarchaeota;Methanomada group;Methanococci;Methanococcales;Methanocaldococcaceae;Methanocaldococcus;Methanocaldococcus lauensis;
0	cellular organisms;Archaea;Euryarchaeota;Methanomada group;Methanococci;Methanococcales;Methanocaldococcaceae;Methanocaldococcus;Methanocaldococcus villosus;
0	cellular organisms;Archaea;Euryarchaeota;Methanomada group;Methanococci;Methanococcales;Methanocaldococcaceae;Methanocaldococcus;Methanocaldococcus vulcanius;
0	cellular organisms;Archaea;Euryarchaeota;Methanomada group;Methanococci;Methanococcales;Methanocaldococcaceae;Methanocaldococcus;unclassified Methanocaldococcus;Methanocaldococcus sp. FS406-22;
0	cellular organisms;Archaea;Euryarchaeota;Methanomada group;Methanococci;Methanococcales;Methanocaldococcaceae;Methanotorris;Methanotorris formicicus;
0	cellular organisms;Archaea;Euryarchaeota;Methanomada group;Methanococci;Methanococcales;Methanocaldococcaceae;Methanotorris;Methanotorris igneus;
0	cellular organisms;Archaea;Euryarchaeota;Methanomada group;Methanococci;Methanococcales;Methanococcaceae;Methanothermococcus;Methanothermococcus thermolithotrophicus;
0	cellular organisms;Archaea;Euryarchaeota;Methanomada group;Methanococci;Methanococcales;Methanococcales incertae sedis;Methanofervidicoccus;Methanofervidicoccus abyssi;
0	cellular organisms;Bacteria;Acidobacteriota;environmental samples;uncultured Acidobacteria bacterium HF4000_26D02;
0	cellular organisms;Bacteria;Campylobacterota;Epsilonproteobacteria;Campylobacterales;Arcobacteraceae;Arcobacter;unclassified Arcobacter;Arcobacter sp. CECT 8989;
0	cellular organisms;Bacteria;Campylobacterota;Epsilonproteobacteria;Campylobacterales;Campylobacteraceae;Campylobacter;Campylobacter sputorum;
0	cellular organisms;Bacteria;environmental samples;uncultured bacterium 5G4;
0	cellular organisms;Bacteria;FCB group;Bacteroidota/Chlorobiota group;Bacteroidota;Bacteroidia;Bacteroidales;Bacteroidaceae;Bacteroides;Bacteroides cellulolyticus;
0	cellular organisms;Bacteria;FCB group;Bacteroidota/Chlorobiota group;Bacteroidota;Bacteroidia;Bacteroidales;Bacteroidaceae;Bacteroides;Bacteroides uniformis;
0	cellular organisms;Bacteria;FCB group;Bacteroidota/Chlorobiota group;Bacteroidota;Bacteroidia;Bacteroidales;Bacteroidaceae;Bacteroides;environmental samples;uncultured Bacteroides sp.;
0	cellular organisms;Bacteria;FCB group;Bacteroidota/Chlorobiota group;Bacteroidota;Bacteroidia;Bacteroidales;Bacteroidaceae;Bacteroides;unclassified Bacteroides;Bacteroides sp. 2_1_33B;
0	cellular organisms;Bacteria;FCB group;Bacteroidota/Chlorobiota group;Bacteroidota;Bacteroidia;Bacteroidales;Bacteroidaceae;Bacteroides;unclassified Bacteroides;Bacteroides sp. 3_1_33FAA;
0	cellular organisms;Bacteria;FCB group;Bacteroidota/Chlorobiota group;Bacteroidota;Bacteroidia;Bacteroidales;Bacteroidaceae;Phocaeicola;Phocaeicola plebeius;
0	cellular organisms;Bacteria;FCB group;Bacteroidota/Chlorobiota group;Bacteroidota;Bacteroidia;Bacteroidales;Dysgonomonadaceae;Dysgonomonas;environmental samples;uncultured Dysgonomonas sp.;
0	cellular organisms;Bacteria;FCB group;Bacteroidota/Chlorobiota group;Bacteroidota;Bacteroidia;Bacteroidales;Muribaculaceae;Muribaculum;unclassified Muribaculum;Muribaculum sp. An287;
0	cellular organisms;Bacteria;FCB group;Bacteroidota/Chlorobiota group;Bacteroidota;Bacteroidia;Bacteroidales;Prevotellaceae;Paraprevotella;Paraprevotella clara;
0	cellular organisms;Bacteria;FCB group;Bacteroidota/Chlorobiota group;Bacteroidota;Bacteroidia;Bacteroidales;Prevotellaceae;Prevotella;Prevotella melaninogenica;
0	cellular organisms;Bacteria;FCB group;Bacteroidota/Chlorobiota group;Bacteroidota;Bacteroidia;Bacteroidales;Prevotellaceae;Prevotella;Prevotella nigrescens;
0	cellular organisms;Bacteria;FCB group;Bacteroidota/Chlorobiota group;Bacteroidota;Bacteroidia;Bacteroidales;Prevotellaceae;Prevotella;unclassified Prevotella;Prevotella sp. MA2016;
0	cellular organisms;Bacteria;FCB group;Bacteroidota/Chlorobiota group;Bacteroidota;Bacteroidia;Bacteroidales;Prevotellaceae;Prevotella;unclassified Prevotella;Prevotella sp. oral taxon 317;
0	cellular organisms;Bacteria;FCB group;Bacteroidota/Chlorobiota group;Bacteroidota;Bacteroidia;Bacteroidales;Tannerellaceae;Tannerella;Tannerella serpentiformis;
0	cellular organisms;Bacteria;FCB group;Bacteroidota/Chlorobiota group;Bacteroidota;Chitinophagia;Chitinophagales;Chitinophagaceae;Deminuibacter;Deminuibacter soli;
0	cellular organisms;Bacteria;FCB group;Bacteroidota/Chlorobiota group;Bacteroidota;Chitinophagia;Chitinophagales;Chitinophagaceae;Filimonas;Filimonas lacunae;
0	cellular organisms;Bacteria;FCB group;Bacteroidota/Chlorobiota group;Bacteroidota;Chitinophagia;Chitinophagales;Chitinophagaceae;Filimonas;unclassified Filimonas;Filimonas sp.;
0	cellular organisms;Bacteria;FCB group;Bacteroidota/Chlorobiota group;Bacteroidota;Chitinophagia;Chitinophagales;Chitinophagaceae;Ginsengibacter;Ginsengibacter hankyongi;
0	cellular organisms;Bacteria;FCB group;Bacteroidota/Chlorobiota group;Bacteroidota;Chitinophagia;Chitinophagales;Chitinophagaceae;Hydrobacter;Hydrobacter penzbergensis;
0	cellular organisms;Bacteria;FCB group;Bacteroidota/Chlorobiota group;Bacteroidota;Chitinophagia;Chitinophagales;Chitinophagaceae;Segetibacter;Segetibacter koreensis;
0	cellular organisms;Bacteria;FCB group;Bacteroidota/Chlorobiota group;Bacteroidota;Cytophagia;Cytophagales;Amoebophilaceae;Candidatus Cardinium;unclassified Candidatus Cardinium;Cardinium endosymbiont of Sogatella furcifera;
0	cellular organisms;Bacteria;FCB group;Bacteroidota/Chlorobiota group;Bacteroidota;Cytophagia;Cytophagales;Cytophagaceae;Spirosoma;Spirosoma pollinicola;
0	cellular organisms;Bacteria;FCB group;Bacteroidota/Chlorobiota group;Bacteroidota;Cytophagia;Cytophagales;Cytophagaceae;Spirosoma;Spirosoma rigui;
0	cellular organisms;Bacteria;FCB group;Bacteroidota/Chlorobiota group;Bacteroidota;Cytophagia;Cytophagales;Cytophagaceae;Spirosoma;Spirosoma utsteinense;
0	cellular organisms;Bacteria;FCB group;Bacteroidota/Chlorobiota group;Bacteroidota;Cytophagia;Cytophagales;Spirosomaceae;Emticicia;Emticicia aquatica;
0	cellular organisms;Bacteria;FCB group;Bacteroidota/Chlorobiota group;Bacteroidota;Cytophagia;Cytophagales;Spirosomaceae;Fibrella;Fibrella aestuarina;
0	cellular organisms;Bacteria;FCB group;Bacteroidota/Chlorobiota group;Bacteroidota;Flavobacteriia;Flavobacteriales;Flavobacteriaceae;Croceivirga;Croceivirga lutea;
0	cellular organisms;Bacteria;FCB group;Bacteroidota/Chlorobiota group;Bacteroidota;Flavobacteriia;Flavobacteriales;Flavobacteriaceae;Flavobacterium;Flavobacterium filum;
0	cellular organisms;Bacteria;FCB group;Bacteroidota/Chlorobiota group;Bacteroidota;Flavobacteriia;Flavobacteriales;Flavobacteriaceae;Flavobacterium;unclassified Flavobacterium;Flavobacterium sp.;
0	cellular organisms;Bacteria;FCB group;Bacteroidota/Chlorobiota group;Bacteroidota;Flavobacteriia;Flavobacteriales;Weeksellaceae;Chryseobacterium group;Chryseobacterium;unclassified Chryseobacterium;Chryseobacterium sp.;
0	cellular organisms;Bacteria;FCB group;Bacteroidota/Chlorobiota group;Bacteroidota;Flavobacteriia;Flavobacteriales;Weeksellaceae;Chryseobacterium group;Epilithonimonas;Epilithonimonas hominis;
0	cellular organisms;Bacteria;FCB group;Bacteroidota/Chlorobiota group;Bacteroidota;Flavobacteriia;Flavobacteriales;Weeksellaceae;Elizabethkingia;Elizabethkingia meningoseptica;
0	cellular organisms;Bacteria;FCB group;Bacteroidota/Chlorobiota group;Bacteroidota;Sphingobacteriia;Sphingobacteriales;Sphingobacteriaceae;Mucilaginibacter;Mucilaginibacter limnophilus;
0	cellular organisms;Bacteria;FCB group;Bacteroidota/Chlorobiota group;Bacteroidota;Sphingobacteriia;Sphingobacteriales;Sphingobacteriaceae;Pedobacter;Pedobacter lusitanus;
0	cellular organisms;Bacteria;FCB group;Bacteroidota/Chlorobiota group;Bacteroidota;unclassified Bacteroidota;Bacteroidetes bacterium ADurb.BinA012;
0	cellular organisms;Bacteria;Fusobacteriota;Fusobacteriia;Fusobacteriales;Leptotrichiaceae;Leptotrichia;Leptotrichia hongkongensis;
0	cellular organisms;Bacteria;Fusobacteriota;Fusobacteriia;Fusobacteriales;Leptotrichiaceae;Leptotrichia;unclassified Leptotrichia;Leptotrichia sp. oral taxon 212;
0	cellular organisms;Bacteria;Myxococcota;Myxococcia;Myxococcales;Cystobacterineae;Myxococcaceae;Corallococcus;unclassified Corallococcus;Corallococcus sp. AB032C;
0	cellular organisms;Bacteria;Pseudomonadota;Alphaproteobacteria;Caulobacterales;Caulobacteraceae;Asticcacaulis;Asticcacaulis biprosthecium;
0	cellular organisms;Bacteria;Pseudomonadota;Alphaproteobacteria;Caulobacterales;Caulobacteraceae;Asticcacaulis;unclassified Asticcacaulis;Asticcacaulis sp. 32-58-5;
0	cellular organisms;Bacteria;Pseudomonadota;Alphaproteobacteria;Caulobacterales;Caulobacteraceae;Asticcacaulis;unclassified Asticcacaulis;Asticcacaulis sp. BYS171W;
0	cellular organisms;Bacteria;Pseudomonadota;Alphaproteobacteria;Caulobacterales;Caulobacteraceae;Brevundimonas;Brevundimonas diminuta;
0	cellular organisms;Bacteria;Pseudomonadota;Alphaproteobacteria;Caulobacterales;Caulobacteraceae;Brevundimonas;unclassified Brevundimonas;Brevundimonas sp.;
0	cellular organisms;Bacteria;Pseudomonadota;Alphaproteobacteria;Hyphomicrobiales;Ancalomicrobiaceae;Pinisolibacter;Pinisolibacter aquiterrae;
0	cellular organisms;Bacteria;Pseudomonadota;Alphaproteobacteria;Hyphomicrobiales;Chelatococcaceae;Chelatococcus;Chelatococcus asaccharovorans;
0	cellular organisms;Bacteria;Pseudomonadota;Alphaproteobacteria;Hyphomicrobiales;Methylobacteriaceae;Methylobacterium;Methylobacterium organophilum;
0	cellular organisms;Bacteria;Pseudomonadota;Alphaproteobacteria;Hyphomicrobiales;Methylobacteriaceae;Methylobacterium;unclassified Methylobacterium;Methylobacterium sp. FF17;
0	cellular organisms;Bacteria;Pseudomonadota;Alphaproteobacteria;Hyphomicrobiales;Methylobacteriaceae;Methylobacterium;unclassified Methylobacterium;Methylobacterium sp. J-078;
0	cellular organisms;Bacteria;Pseudomonadota;Alphaproteobacteria;Hyphomicrobiales;Methylobacteriaceae;Methylorubrum;Methylorubrum aminovorans;
0	cellular organisms;Bacteria;Pseudomonadota;Alphaproteobacteria;Hyphomicrobiales;Methylobacteriaceae;Methylorubrum;Methylorubrum podarium;
0	cellular organisms;Bacteria;Pseudomonadota;Alphaproteobacteria;Hyphomicrobiales;Methylobacteriaceae;Methylorubrum;unclassified Methylorubrum;Methylorubrum sp. DB1722;
0	cellular organisms;Bacteria;Pseudomonadota;Alphaproteobacteria;Hyphomicrobiales;Nitrobacteraceae;Afipia;Afipia birgiae;
0	cellular organisms;Bacteria;Pseudomonadota;Alphaproteobacteria;Hyphomicrobiales;Nitrobacteraceae;Bradyrhizobium;Bradyrhizobium erythrophlei;
0	cellular organisms;Bacteria;Pseudomonadota;Alphaproteobacteria;Hyphomicrobiales;Nitrobacteraceae;Bradyrhizobium;unclassified Bradyrhizobium;Bradyrhizobium sp. NBAIM03;
0	cellular organisms;Bacteria;Pseudomonadota;Alphaproteobacteria;Hyphomicrobiales;Nitrobacteraceae;Bradyrhizobium;unclassified Bradyrhizobium;Bradyrhizobium sp. NBAIM20;
0	cellular organisms;Bacteria;Pseudomonadota;Alphaproteobacteria;Hyphomicrobiales;Nitrobacteraceae;Bradyrhizobium;unclassified Bradyrhizobium;Bradyrhizobium sp. WBOS01;
0	cellular organisms;Bacteria;Pseudomonadota;Alphaproteobacteria;Hyphomicrobiales;Nitrobacteraceae;Bradyrhizobium;unclassified Bradyrhizobium;Bradyrhizobium sp. WD16;
0	cellular organisms;Bacteria;Pseudomonadota;Alphaproteobacteria;Hyphomicrobiales;Nitrobacteraceae;Rhodopseudomonas;Rhodopseudomonas palustris;
0	cellular organisms;Bacteria;Pseudomonadota;Alphaproteobacteria;Hyphomicrobiales;Nitrobacteraceae;unclassified Bradyrhizobiaceae;Bradyrhizobiaceae bacterium PARB1;
0	cellular organisms;Bacteria;Pseudomonadota;Alphaproteobacteria;Hyphomicrobiales;Phreatobacteraceae;Phreatobacter;Phreatobacter oligotrophus;
0	cellular organisms;Bacteria;Pseudomonadota;Alphaproteobacteria;Hyphomicrobiales;Phyllobacteriaceae;Mesorhizobium;Mesorhizobium amorphae;
0	cellular organisms;Bacteria;Pseudomonadota;Alphaproteobacteria;Hyphomicrobiales;Phyllobacteriaceae;Mesorhizobium;Mesorhizobium loti;
0	cellular organisms;Bacteria;Pseudomonadota;Alphaproteobacteria;Hyphomicrobiales;Phyllobacteriaceae;Mesorhizobium;unclassified Mesorhizobium;Mesorhizobium sp. 1M-11;
0	cellular organisms;Bacteria;Pseudomonadota;Alphaproteobacteria;Hyphomicrobiales;Phyllobacteriaceae;Mesorhizobium;unclassified Mesorhizobium;Mesorhizobium sp. IRAMC:0171;
0	cellular organisms;Bacteria;Pseudomonadota;Alphaproteobacteria;Hyphomicrobiales;Rhizobiaceae;Liberibacter;Candidatus Liberibacter solanacearum;
0	cellular organisms;Bacteria;Pseudomonadota;Alphaproteobacteria;Hyphomicrobiales;Rhizobiaceae;Rhizobium/Agrobacterium group;Agrobacterium;Agrobacterium rhizogenes;
0	cellular organisms;Bacteria;Pseudomonadota;Alphaproteobacteria;Hyphomicrobiales;Rhizobiaceae;Rhizobium/Agrobacterium group;Agrobacterium;Agrobacterium rosae;
0	cellular organisms;Bacteria;Pseudomonadota;Alphaproteobacteria;Hyphomicrobiales;Rhizobiaceae;Rhizobium/Agrobacterium group;Agrobacterium;Agrobacterium tumefaciens complex;Agrobacterium tomkonis;
0	cellular organisms;Bacteria;Pseudomonadota;Alphaproteobacteria;Hyphomicrobiales;Rhizobiaceae;Rhizobium/Agrobacterium group;Agrobacterium;unclassified Agrobacterium;Agrobacterium sp. 33MFTa1.1;
0	cellular organisms;Bacteria;Pseudomonadota;Alphaproteobacteria;Hyphomicrobiales;Rhizobiaceae;Rhizobium/Agrobacterium group;Agrobacterium;unclassified Agrobacterium;Agrobacterium sp. ATCC 31749;
0	cellular organisms;Bacteria;Pseudomonadota;Alphaproteobacteria;Hyphomicrobiales;Rhizobiaceae;Rhizobium/Agrobacterium group;Agrobacterium;unclassified Agrobacterium;Agrobacterium sp. DE0009;
0	cellular organisms;Bacteria;Pseudomonadota;Alphaproteobacteria;Hyphomicrobiales;Rhizobiaceae;Rhizobium/Agrobacterium group;Rhizobium;Rhizobium daejeonense;
0	cellular organisms;Bacteria;Pseudomonadota;Alphaproteobacteria;Hyphomicrobiales;Rhizobiaceae;Rhizobium/Agrobacterium group;Rhizobium;Rhizobium freirei;
0	cellular organisms;Bacteria;Pseudomonadota;Alphaproteobacteria;Hyphomicrobiales;Rhizobiaceae;Shinella;Shinella zoogloeoides;
0	cellular organisms;Bacteria;Pseudomonadota;Alphaproteobacteria;Hyphomicrobiales;Rhizobiaceae;Sinorhizobium/Ensifer group;Ensifer;Ensifer adhaerens;
0	cellular organisms;Bacteria;Pseudomonadota;Alphaproteobacteria;Hyphomicrobiales;Rhizobiaceae;unclassified Rhizobiaceae;Rhizobiaceae bacterium;
0	cellular organisms;Bacteria;Pseudomonadota;Alphaproteobacteria;Pelagibacterales;unclassified Pelagibacterales;Pelagibacterales bacterium;
0	cellular organisms;Bacteria;Pseudomonadota;Alphaproteobacteria;Rhodobacterales;Paracoccaceae;Paracoccus;Paracoccus yeei;
0	cellular organisms;Bacteria;Pseudomonadota;Alphaproteobacteria;Rhodobacterales;Paracoccaceae;Paracoccus;Paracoccus zhejiangensis;
0	cellular organisms;Bacteria;Pseudomonadota;Alphaproteobacteria;Rhodobacterales;Roseobacteraceae;Roseovarius;unclassified Roseovarius;Roseovarius sp. EGI FJ00037;
0	cellular organisms;Bacteria;Pseudomonadota;Alphaproteobacteria;Rhodobacterales;Roseobacteraceae;Rubellimicrobium;Rubellimicrobium mesophilum;
0	cellular organisms;Bacteria;Pseudomonadota;Alphaproteobacteria;Rhodobacterales;Roseobacteraceae;Sulfitobacter;unclassified Sulfitobacter;Sulfitobacter sp. F26169L;
0	cellular organisms;Bacteria;Pseudomonadota;Alphaproteobacteria;Rhodospirillales;Acetobacteraceae;Asaia;Asaia bogorensis;
0	cellular organisms;Bacteria;Pseudomonadota;Alphaproteobacteria;Rhodospirillales;Acetobacteraceae;Komagataeibacter;Komagataeibacter xylinus;
0	cellular organisms;Bacteria;Pseudomonadota;Alphaproteobacteria;Rickettsiales;Rickettsiaceae;Rickettsieae;Rickettsia;spotted fever group;Rickettsia felis;
0	cellular organisms;Bacteria;Pseudomonadota;Alphaproteobacteria;Sphingomonadales;Sphingomonadaceae;Novosphingobium;Novosphingobium nitrogenifigens;
0	cellular organisms;Bacteria;Pseudomonadota;Alphaproteobacteria;Sphingomonadales;Sphingomonadaceae;Novosphingobium;Novosphingobium panipatense;
0	cellular organisms;Bacteria;Pseudomonadota;Alphaproteobacteria;Sphingomonadales;Sphingomonadaceae;Novosphingobium;Novosphingobium resinovorum;
0	cellular organisms;Bacteria;Pseudomonadota;Alphaproteobacteria;Sphingomonadales;Sphingomonadaceae;Sphingobium;Sphingobium xenophagum;
0	cellular organisms;Bacteria;Pseudomonadota;Alphaproteobacteria;Sphingomonadales;Sphingomonadaceae;Sphingobium;unclassified Sphingobium;Sphingobium sp. Leaf26;
0	cellular organisms;Bacteria;Pseudomonadota;Alphaproteobacteria;Sphingomonadales;Sphingomonadaceae;Sphingobium;unclassified Sphingobium;Sphingobium sp. TKS;
0	cellular organisms;Bacteria;Pseudomonadota;Alphaproteobacteria;Sphingomonadales;Sphingomonadaceae;Sphingobium;unclassified Sphingobium;Sphingobium sp. YG1;
0	cellular organisms;Bacteria;Pseudomonadota;Alphaproteobacteria;Sphingomonadales;Sphingomonadaceae;Sphingomonas;Sphingomonas hankookensis;
0	cellular organisms;Bacteria;Pseudomonadota;Alphaproteobacteria;Sphingomonadales;Sphingomonadaceae;Sphingomonas;Sphingomonas panni;
0	cellular organisms;Bacteria;Pseudomonadota;Alphaproteobacteria;Sphingomonadales;Sphingomonadaceae;Sphingomonas;Sphingomonas sanguinis;
0	cellular organisms;Bacteria;Pseudomonadota;Alphaproteobacteria;Sphingomonadales;Sphingomonadaceae;Sphingomonas;Sphingomonas taxi;
0	cellular organisms;Bacteria;Pseudomonadota;Alphaproteobacteria;Sphingomonadales;Sphingomonadaceae;Sphingomonas;unclassified Sphingomonas;Sphingomonas sp. 67-41;
0	cellular organisms;Bacteria;Pseudomonadota;Alphaproteobacteria;Sphingomonadales;Sphingomonadaceae;Sphingomonas;unclassified Sphingomonas;Sphingomonas sp. A2-49;
0	cellular organisms;Bacteria;Pseudomonadota;Alphaproteobacteria;Sphingomonadales;Sphingomonadaceae;Sphingomonas;unclassified Sphingomonas;Sphingomonas sp. FARSPH;
0	cellular organisms;Bacteria;Pseudomonadota;Alphaproteobacteria;Sphingomonadales;Sphingomonadaceae;Sphingomonas;unclassified Sphingomonas;Sphingomonas sp. GM_Shp_1;
0	cellular organisms;Bacteria;Pseudomonadota;Alphaproteobacteria;Sphingomonadales;Sphingomonadaceae;Sphingomonas;unclassified Sphingomonas;Sphingomonas sp. JXJ CY 53;
0	cellular organisms;Bacteria;Pseudomonadota;Alphaproteobacteria;Sphingomonadales;Sphingomonadaceae;Sphingomonas;unclassified Sphingomonas;Sphingomonas sp. MA1305;
0	cellular organisms;Bacteria;Pseudomonadota;Alphaproteobacteria;Sphingomonadales;Sphingomonadaceae;Sphingomonas;unclassified Sphingomonas;Sphingomonas sp. R1;
0	cellular organisms;Bacteria;Pseudomonadota;Alphaproteobacteria;Sphingomonadales;Sphingomonadaceae;Sphingomonas;unclassified Sphingomonas;Sphingomonas sp. S-NIH.Pt3_0716;
0	cellular organisms;Bacteria;Pseudomonadota;Alphaproteobacteria;Sphingomonadales;Sphingomonadaceae;Sphingomonas;unclassified Sphingomonas;Sphingomonas sp. Sph1(2015);
0	cellular organisms;Bacteria;Pseudomonadota;Alphaproteobacteria;Sphingomonadales;Sphingomonadaceae;Sphingomonas;unclassified Sphingomonas;Sphingomonas sp. TDK1;
0	cellular organisms;Bacteria;Pseudomonadota;Alphaproteobacteria;Sphingomonadales;Sphingomonadaceae;Sphingomonas;unclassified Sphingomonas;Sphingomonas sp. TX0522;
0	cellular organisms;Bacteria;Pseudomonadota;Alphaproteobacteria;Sphingomonadales;Sphingomonadaceae;Sphingopyxis;Sphingopyxis macrogoltabida;
0	cellular organisms;Bacteria;Pseudomonadota;Alphaproteobacteria;Sphingomonadales;Sphingomonadaceae;unclassified Sphingomonadaceae;Sphingomonadaceae bacterium;
0	cellular organisms;Bacteria;Pseudomonadota;Betaproteobacteria;Burkholderiales;Alcaligenaceae;Achromobacter;Achromobacter xylosoxidans;
0	cellular organisms;Bacteria;Pseudomonadota;Betaproteobacteria;Burkholderiales;Alcaligenaceae;Achromobacter;unclassified Achromobacter;Achromobacter sp. B7;
0	cellular organisms;Bacteria;Pseudomonadota;Betaproteobacteria;Burkholderiales;Alcaligenaceae;Achromobacter;unclassified Achromobacter;Achromobacter sp. ES-001;
0	cellular organisms;Bacteria;Pseudomonadota;Betaproteobacteria;Burkholderiales;Alcaligenaceae;Achromobacter;unclassified Achromobacter;Achromobacter sp. LC458;
0	cellular organisms;Bacteria;Pseudomonadota;Betaproteobacteria;Burkholderiales;Alcaligenaceae;Pigmentiphaga;Pigmentiphaga litoralis;
0	cellular organisms;Bacteria;Pseudomonadota;Betaproteobacteria;Burkholderiales;Burkholderiaceae;Burkholderia;Burkholderia cepacia complex;Burkholderia aenigmatica;
0	cellular organisms;Bacteria;Pseudomonadota;Betaproteobacteria;Burkholderiales;Burkholderiaceae;Burkholderia;Burkholderia cepacia complex;Burkholderia dolosa;
0	cellular organisms;Bacteria;Pseudomonadota;Betaproteobacteria;Burkholderiales;Burkholderiaceae;Burkholderia;Burkholderia cepacia complex;Burkholderia metallica;
0	cellular organisms;Bacteria;Pseudomonadota;Betaproteobacteria;Burkholderiales;Burkholderiaceae;Burkholderia;Burkholderia cepacia complex;Burkholderia paludis;
0	cellular organisms;Bacteria;Pseudomonadota;Betaproteobacteria;Burkholderiales;Burkholderiaceae;Burkholderia;Burkholderia cepacia complex;Burkholderia pseudomultivorans;
0	cellular organisms;Bacteria;Pseudomonadota;Betaproteobacteria;Burkholderiales;Burkholderiaceae;Burkholderia;Burkholderia cepacia complex;Burkholderia puraquae;
0	cellular organisms;Bacteria;Pseudomonadota;Betaproteobacteria;Burkholderiales;Burkholderiaceae;Burkholderia;Burkholderia cepacia complex;Burkholderia pyrrocinia;
0	cellular organisms;Bacteria;Pseudomonadota;Betaproteobacteria;Burkholderiales;Burkholderiaceae;Burkholderia;Burkholderia cepacia complex;Burkholderia seminalis;
0	cellular organisms;Bacteria;Pseudomonadota;Betaproteobacteria;Burkholderiales;Burkholderiaceae;Burkholderia;Burkholderia cepacia complex;Burkholderia stagnalis;
0	cellular organisms;Bacteria;Pseudomonadota;Betaproteobacteria;Burkholderiales;Burkholderiaceae;Burkholderia;Burkholderia cepacia complex;Burkholderia territorii;
0	cellular organisms;Bacteria;Pseudomonadota;Betaproteobacteria;Burkholderiales;Burkholderiaceae;Burkholderia;Burkholderia cepacia complex;Burkholderia ubonensis;
0	cellular organisms;Bacteria;Pseudomonadota;Betaproteobacteria;Burkholderiales;Burkholderiaceae;Burkholderia;Burkholderia gladioli;
0	cellular organisms;Bacteria;Pseudomonadota;Betaproteobacteria;Burkholderiales;Burkholderiaceae;Burkholderia;unclassified Burkholderia;Burkholderia sp. 4M9327G5;
0	cellular organisms;Bacteria;Pseudomonadota;Betaproteobacteria;Burkholderiales;Burkholderiaceae;Burkholderia;unclassified Burkholderia;Burkholderia sp. AU15512;
0	cellular organisms;Bacteria;Pseudomonadota;Betaproteobacteria;Burkholderiales;Burkholderiaceae;Burkholderia;unclassified Burkholderia;Burkholderia sp. AU30280;
0	cellular organisms;Bacteria;Pseudomonadota;Betaproteobacteria;Burkholderiales;Burkholderiaceae;Burkholderia;unclassified Burkholderia;Burkholderia sp. FXe9;
0	cellular organisms;Bacteria;Pseudomonadota;Betaproteobacteria;Burkholderiales;Burkholderiaceae;Burkholderia;unclassified Burkholderia;Burkholderia sp. HI2500;
0	cellular organisms;Bacteria;Pseudomonadota;Betaproteobacteria;Burkholderiales;Burkholderiaceae;Burkholderia;unclassified Burkholderia;Burkholderia sp. HI2714;
0	cellular organisms;Bacteria;Pseudomonadota;Betaproteobacteria;Burkholderiales;Burkholderiaceae;Burkholderia;unclassified Burkholderia;Burkholderia sp. JP2-270;
0	cellular organisms;Bacteria;Pseudomonadota;Betaproteobacteria;Burkholderiales;Burkholderiaceae;Burkholderia;unclassified Burkholderia;Burkholderia sp. KJ006;
0	cellular organisms;Bacteria;Pseudomonadota;Betaproteobacteria;Burkholderiales;Burkholderiaceae;Burkholderia;unclassified Burkholderia;Burkholderia sp. LMG 13014;
0	cellular organisms;Bacteria;Pseudomonadota;Betaproteobacteria;Burkholderiales;Burkholderiaceae;Burkholderia;unclassified Burkholderia;Burkholderia sp. MS455;
0	cellular organisms;Bacteria;Pseudomonadota;Betaproteobacteria;Burkholderiales;Burkholderiaceae;Burkholderia;unclassified Burkholderia;Burkholderia sp. SRS-25;
0	cellular organisms;Bacteria;Pseudomonadota;Betaproteobacteria;Burkholderiales;Burkholderiaceae;Cupriavidus;Cupriavidus cauae;
0	cellular organisms;Bacteria;Pseudomonadota;Betaproteobacteria;Burkholderiales;Burkholderiaceae;Cupriavidus;Cupriavidus metallidurans;
0	cellular organisms;Bacteria;Pseudomonadota;Betaproteobacteria;Burkholderiales;Burkholderiaceae;Cupriavidus;unclassified Cupriavidus;Cupriavidus sp. HPC(L);
0	cellular organisms;Bacteria;Pseudomonadota;Betaproteobacteria;Burkholderiales;Burkholderiaceae;Cupriavidus;unclassified Cupriavidus;Cupriavidus sp. UME77;
0	cellular organisms;Bacteria;Pseudomonadota;Betaproteobacteria;Burkholderiales;Burkholderiaceae;Lautropia;Lautropia mirabilis;
0	cellular organisms;Bacteria;Pseudomonadota;Betaproteobacteria;Burkholderiales;Burkholderiaceae;Pandoraea;Pandoraea pnomenusa;
0	cellular organisms;Bacteria;Pseudomonadota;Betaproteobacteria;Burkholderiales;Burkholderiaceae;Paraburkholderia;Paraburkholderia pallida;
0	cellular organisms;Bacteria;Pseudomonadota;Betaproteobacteria;Burkholderiales;Burkholderiaceae;Paraburkholderia;Paraburkholderia phenazinium;
0	cellular organisms;Bacteria;Pseudomonadota;Betaproteobacteria;Burkholderiales;Burkholderiaceae;Paraburkholderia;unclassified Paraburkholderia;Paraburkholderia sp. BCC1885;
0	cellular organisms;Bacteria;Pseudomonadota;Betaproteobacteria;Burkholderiales;Burkholderiaceae;Ralstonia;Ralstonia chuxiongensis;
0	cellular organisms;Bacteria;Pseudomonadota;Betaproteobacteria;Burkholderiales;Burkholderiaceae;Ralstonia;Ralstonia mojiangensis;
0	cellular organisms;Bacteria;Pseudomonadota;Betaproteobacteria;Burkholderiales;Burkholderiaceae;Ralstonia;unclassified Ralstonia;Ralstonia sp. A12;
0	cellular organisms;Bacteria;Pseudomonadota;Betaproteobacteria;Burkholderiales;Burkholderiaceae;Ralstonia;unclassified Ralstonia;Ralstonia sp. NFACC01;
0	cellular organisms;Bacteria;Pseudomonadota;Betaproteobacteria;Burkholderiales;Burkholderiaceae;unclassified Burkholderiaceae;Burkholderiaceae bacterium 16;
0	cellular organisms;Bacteria;Pseudomonadota;Betaproteobacteria;Burkholderiales;Burkholderiaceae;unclassified Burkholderiaceae;Burkholderiaceae bacterium 26;
0	cellular organisms;Bacteria;Pseudomonadota;Betaproteobacteria;Burkholderiales;Burkholderiales genera incertae sedis;Aquabacterium;unclassified Aquabacterium;Aquabacterium sp.;
0	cellular organisms;Bacteria;Pseudomonadota;Betaproteobacteria;Burkholderiales;Burkholderiales genera incertae sedis;Paucibacter;Paucibacter oligotrophus;
0	cellular organisms;Bacteria;Pseudomonadota;Betaproteobacteria;Burkholderiales;Burkholderiales genera incertae sedis;Paucibacter;Paucibacter toxinivorans;
0	cellular organisms;Bacteria;Pseudomonadota;Betaproteobacteria;Burkholderiales;Burkholderiales genera incertae sedis;Rivibacter;Rivibacter subsaxonicus;
0	cellular organisms;Bacteria;Pseudomonadota;Betaproteobacteria;Burkholderiales;Comamonadaceae;Acidovorax;Acidovorax caeni;
0	cellular organisms;Bacteria;Pseudomonadota;Betaproteobacteria;Burkholderiales;Comamonadaceae;Acidovorax;Acidovorax carolinensis;
0	cellular organisms;Bacteria;Pseudomonadota;Betaproteobacteria;Burkholderiales;Comamonadaceae;Acidovorax;Acidovorax soli;
0	cellular organisms;Bacteria;Pseudomonadota;Betaproteobacteria;Burkholderiales;Comamonadaceae;Acidovorax;unclassified Acidovorax;Acidovorax sp. 106;
0	cellular organisms;Bacteria;Pseudomonadota;Betaproteobacteria;Burkholderiales;Comamonadaceae;Acidovorax;unclassified Acidovorax;Acidovorax sp. HMWF018;
0	cellular organisms;Bacteria;Pseudomonadota;Betaproteobacteria;Burkholderiales;Comamonadaceae;Acidovorax;unclassified Acidovorax;Acidovorax sp. HMWF029;
0	cellular organisms;Bacteria;Pseudomonadota;Betaproteobacteria;Burkholderiales;Comamonadaceae;Acidovorax;unclassified Acidovorax;Acidovorax sp. JS42;
0	cellular organisms;Bacteria;Pseudomonadota;Betaproteobacteria;Burkholderiales;Comamonadaceae;Acidovorax;unclassified Acidovorax;Acidovorax sp. KKS102;
0	cellular organisms;Bacteria;Pseudomonadota;Betaproteobacteria;Burkholderiales;Comamonadaceae;Acidovorax;unclassified Acidovorax;Acidovorax sp. NO-1;
0	cellular organisms;Bacteria;Pseudomonadota;Betaproteobacteria;Burkholderiales;Comamonadaceae;Alicycliphilus;Alicycliphilus denitrificans;
0	cellular organisms;Bacteria;Pseudomonadota;Betaproteobacteria;Burkholderiales;Comamonadaceae;Alicycliphilus;unclassified Alicycliphilus;Alicycliphilus sp. B1;
0	cellular organisms;Bacteria;Pseudomonadota;Betaproteobacteria;Burkholderiales;Comamonadaceae;Curvibacter;unclassified Curvibacter;Curvibacter sp. GWA2_64_110;
0	cellular organisms;Bacteria;Pseudomonadota;Betaproteobacteria;Burkholderiales;Comamonadaceae;Curvibacter;unclassified Curvibacter;Curvibacter sp. HBC61;
0	cellular organisms;Bacteria;Pseudomonadota;Betaproteobacteria;Burkholderiales;Comamonadaceae;Curvibacter;unclassified Curvibacter;Curvibacter sp. PD_MW3;
0	cellular organisms;Bacteria;Pseudomonadota;Betaproteobacteria;Burkholderiales;Comamonadaceae;Curvibacter;unclassified Curvibacter;Curvibacter sp. RS43;
0	cellular organisms;Bacteria;Pseudomonadota;Betaproteobacteria;Burkholderiales;Comamonadaceae;Delftia;Delftia lacustris;
0	cellular organisms;Bacteria;Pseudomonadota;Betaproteobacteria;Burkholderiales;Comamonadaceae;Delftia;unclassified Delftia;Delftia sp. ASV31;
0	cellular organisms;Bacteria;Pseudomonadota;Betaproteobacteria;Burkholderiales;Comamonadaceae;Delftia;unclassified Delftia;Delftia sp. Cs1-4;
0	cellular organisms;Bacteria;Pseudomonadota;Betaproteobacteria;Burkholderiales;Comamonadaceae;Diaphorobacter;unclassified Diaphorobacter;Diaphorobacter sp. J5-51;
0	cellular organisms;Bacteria;Pseudomonadota;Betaproteobacteria;Burkholderiales;Comamonadaceae;Kinneretia;unclassified Kinneretia;Kinneretia sp. DAIF2;
0	cellular organisms;Bacteria;Pseudomonadota;Betaproteobacteria;Burkholderiales;Comamonadaceae;Pelomonas;unclassified Pelomonas;Pelomonas sp. BJYL3;
0	cellular organisms;Bacteria;Pseudomonadota;Betaproteobacteria;Burkholderiales;Comamonadaceae;Pelomonas;unclassified Pelomonas;Pelomonas sp. CA6;
0	cellular organisms;Bacteria;Pseudomonadota;Betaproteobacteria;Burkholderiales;Comamonadaceae;Pelomonas;unclassified Pelomonas;Pelomonas sp. KK5;
0	cellular organisms;Bacteria;Pseudomonadota;Betaproteobacteria;Burkholderiales;Comamonadaceae;Ramlibacter;unclassified Ramlibacter;Ramlibacter sp. GTP1;
0	cellular organisms;Bacteria;Pseudomonadota;Betaproteobacteria;Burkholderiales;Comamonadaceae;Rhodoferax;Rhodoferax ferrireducens;
0	cellular organisms;Bacteria;Pseudomonadota;Betaproteobacteria;Burkholderiales;Comamonadaceae;Rhodoferax;Rhodoferax lacus;
0	cellular organisms;Bacteria;Pseudomonadota;Betaproteobacteria;Burkholderiales;Comamonadaceae;Variovorax;unclassified Variovorax;Variovorax sp. HW608;
0	cellular organisms;Bacteria;Pseudomonadota;Betaproteobacteria;Burkholderiales;Oxalobacteraceae;Janthinobacterium;Janthinobacterium lividum;
0	cellular organisms;Bacteria;Pseudomonadota;Betaproteobacteria;Burkholderiales;Oxalobacteraceae;Massilia group;Massilia;unclassified Massilia;Massilia sp. 9I;
0	cellular organisms;Bacteria;Pseudomonadota;Betaproteobacteria;Burkholderiales;Oxalobacteraceae;Massilia group;Pseudoduganella;Pseudoduganella dura;
0	cellular organisms;Bacteria;Pseudomonadota;Betaproteobacteria;Burkholderiales;Oxalobacteraceae;unclassified Oxalobacteraceae;Oxalobacteraceae bacterium;
0	cellular organisms;Bacteria;Pseudomonadota;Betaproteobacteria;Burkholderiales;Sphaerotilaceae;Ideonella;Ideonella alba;
0	cellular organisms;Bacteria;Pseudomonadota;Betaproteobacteria;Burkholderiales;Sphaerotilaceae;Ideonella;Ideonella paludis;
0	cellular organisms;Bacteria;Pseudomonadota;Betaproteobacteria;Burkholderiales;Sphaerotilaceae;Inhella;Inhella crocodyli;
0	cellular organisms;Bacteria;Pseudomonadota;Betaproteobacteria;Burkholderiales;Sphaerotilaceae;Inhella;Inhella proteolytica;
0	cellular organisms;Bacteria;Pseudomonadota;Betaproteobacteria;Burkholderiales;Sphaerotilaceae;Leptothrix;Leptothrix mobilis;
0	cellular organisms;Bacteria;Pseudomonadota;Betaproteobacteria;Burkholderiales;Sphaerotilaceae;Methylibium;unclassified Methylibium;Methylibium sp. Root1272;
0	cellular organisms;Bacteria;Pseudomonadota;Betaproteobacteria;Burkholderiales;Sphaerotilaceae;Piscinibacter;Piscinibacter defluvii;
0	cellular organisms;Bacteria;Pseudomonadota;Betaproteobacteria;Burkholderiales;Sphaerotilaceae;Roseateles;Roseateles aquatilis;
0	cellular organisms;Bacteria;Pseudomonadota;Betaproteobacteria;Burkholderiales;Sphaerotilaceae;Rubrivivax;Rubrivivax albus;
0	cellular organisms;Bacteria;Pseudomonadota;Betaproteobacteria;Burkholderiales;Sutterellaceae;Sutterella;environmental samples;Sutterella sp. CAG:521;
0	cellular organisms;Bacteria;Pseudomonadota;Betaproteobacteria;Neisseriales;Chromobacteriaceae;Silvimonas;Silvimonas iriomotensis;
0	cellular organisms;Bacteria;Pseudomonadota;Betaproteobacteria;Nitrosomonadales;Nitrosomonadaceae;unclassified Nitrosomonadaceae;Nitrosomonadaceae bacterium;
0	cellular organisms;Bacteria;Pseudomonadota;Betaproteobacteria;Nitrosomonadales;Sterolibacteriaceae;Denitratisoma;Denitratisoma oestradiolicum;
0	cellular organisms;Bacteria;Pseudomonadota;Betaproteobacteria;Nitrosomonadales;Sterolibacteriaceae;Methyloversatilis;Methyloversatilis universalis;
0	cellular organisms;Bacteria;Pseudomonadota;Gammaproteobacteria;Alteromonadales;Pseudoalteromonadaceae;Pseudoalteromonas;unclassified Pseudoalteromonas;Pseudoalteromonas sp. CO342X;
0	cellular organisms;Bacteria;Pseudomonadota;Gammaproteobacteria;Enterobacterales;Enterobacteriaceae;Citrobacter;Citrobacter freundii complex;Citrobacter youngae;
0	cellular organisms;Bacteria;Pseudomonadota;Gammaproteobacteria;Enterobacterales;Enterobacteriaceae;Citrobacter;Citrobacter tructae;
0	cellular organisms;Bacteria;Pseudomonadota;Gammaproteobacteria;Enterobacterales;Enterobacteriaceae;Enterobacter;Enterobacter cloacae complex;Enterobacter asburiae;
0	cellular organisms;Bacteria;Pseudomonadota;Gammaproteobacteria;Enterobacterales;Enterobacteriaceae;Enterobacter;Enterobacter mori;
0	cellular organisms;Bacteria;Pseudomonadota;Gammaproteobacteria;Enterobacterales;Enterobacteriaceae;Enterobacter;unclassified Enterobacter;Enterobacter sp. 638;
0	cellular organisms;Bacteria;Pseudomonadota;Gammaproteobacteria;Enterobacterales;Enterobacteriaceae;Enterobacter;unclassified Enterobacter;Enterobacter sp. SM1;
0	cellular organisms;Bacteria;Pseudomonadota;Gammaproteobacteria;Enterobacterales;Enterobacteriaceae;Klebsiella/Raoultella group;Klebsiella;Klebsiella grimontii;
0	cellular organisms;Bacteria;Pseudomonadota;Gammaproteobacteria;Enterobacterales;Enterobacteriaceae;Kluyvera;Kluyvera genomosp. 1;
0	cellular organisms;Bacteria;Pseudomonadota;Gammaproteobacteria;Enterobacterales;Enterobacteriaceae;Kosakonia;Kosakonia radicincitans;
0	cellular organisms;Bacteria;Pseudomonadota;Gammaproteobacteria;Enterobacterales;Enterobacteriaceae;Phytobacter;Phytobacter diazotrophicus;
0	cellular organisms;Bacteria;Pseudomonadota;Gammaproteobacteria;Enterobacterales;Enterobacteriaceae;Phytobacter;Phytobacter massiliensis;
0	cellular organisms;Bacteria;Pseudomonadota;Gammaproteobacteria;Enterobacterales;Enterobacteriaceae;Phytobacter;Phytobacter palmae;
0	cellular organisms;Bacteria;Pseudomonadota;Gammaproteobacteria;Enterobacterales;Enterobacteriaceae;Phytobacter;Phytobacter ursingii;
0	cellular organisms;Bacteria;Pseudomonadota;Gammaproteobacteria;Moraxellales;Moraxellaceae;Acinetobacter;Acinetobacter bereziniae;
0	cellular organisms;Bacteria;Pseudomonadota;Gammaproteobacteria;Moraxellales;Moraxellaceae;Acinetobacter;Acinetobacter haemolyticus;
0	cellular organisms;Bacteria;Pseudomonadota;Gammaproteobacteria;Moraxellales;Moraxellaceae;Acinetobacter;Acinetobacter indicus;
0	cellular organisms;Bacteria;Pseudomonadota;Gammaproteobacteria;Moraxellales;Moraxellaceae;Moraxella;unclassified Moraxella;Moraxella sp.;
0	cellular organisms;Bacteria;Pseudomonadota;Gammaproteobacteria;Pasteurellales;Pasteurellaceae;Haemophilus;Haemophilus haemolyticus;
0	cellular organisms;Bacteria;Pseudomonadota;Gammaproteobacteria;Pseudomonadales;Pseudomonadaceae;Pseudomonas;Pseudomonas aeruginosa group;Pseudomonas alcaligenes;
0	cellular organisms;Bacteria;Pseudomonadota;Gammaproteobacteria;Pseudomonadales;Pseudomonadaceae;Pseudomonas;Pseudomonas asiatica;
0	cellular organisms;Bacteria;Pseudomonadota;Gammaproteobacteria;Pseudomonadales;Pseudomonadaceae;Pseudomonas;Pseudomonas borbori;
0	cellular organisms;Bacteria;Pseudomonadota;Gammaproteobacteria;Pseudomonadales;Pseudomonadaceae;Pseudomonas;Pseudomonas carnis;
0	cellular organisms;Bacteria;Pseudomonadota;Gammaproteobacteria;Pseudomonadales;Pseudomonadaceae;Pseudomonas;Pseudomonas chlororaphis group;Pseudomonas chlororaphis;
0	cellular organisms;Bacteria;Pseudomonadota;Gammaproteobacteria;Pseudomonadales;Pseudomonadaceae;Pseudomonas;Pseudomonas chlororaphis group;Pseudomonas lundensis;
0	cellular organisms;Bacteria;Pseudomonadota;Gammaproteobacteria;Pseudomonadales;Pseudomonadaceae;Pseudomonas;Pseudomonas endophytica;
0	cellular organisms;Bacteria;Pseudomonadota;Gammaproteobacteria;Pseudomonadales;Pseudomonadaceae;Pseudomonas;Pseudomonas entomophila;
0	cellular organisms;Bacteria;Pseudomonadota;Gammaproteobacteria;Pseudomonadales;Pseudomonadaceae;Pseudomonas;Pseudomonas fluorescens group;Pseudomonas azotoformans;
0	cellular organisms;Bacteria;Pseudomonadota;Gammaproteobacteria;Pseudomonadales;Pseudomonadaceae;Pseudomonas;Pseudomonas fluorescens group;Pseudomonas corrugata;
0	cellular organisms;Bacteria;Pseudomonadota;Gammaproteobacteria;Pseudomonadales;Pseudomonadaceae;Pseudomonas;Pseudomonas fluorescens group;Pseudomonas gessardii;
0	cellular organisms;Bacteria;Pseudomonadota;Gammaproteobacteria;Pseudomonadales;Pseudomonadaceae;Pseudomonas;Pseudomonas fluorescens group;Pseudomonas protegens;
0	cellular organisms;Bacteria;Pseudomonadota;Gammaproteobacteria;Pseudomonadales;Pseudomonadaceae;Pseudomonas;Pseudomonas fluorescens group;Pseudomonas rhodesiae;
0	cellular organisms;Bacteria;Pseudomonadota;Gammaproteobacteria;Pseudomonadales;Pseudomonadaceae;Pseudomonas;Pseudomonas fluorescens group;Pseudomonas synxantha;
0	cellular organisms;Bacteria;Pseudomonadota;Gammaproteobacteria;Pseudomonadales;Pseudomonadaceae;Pseudomonas;Pseudomonas fluorescens group;Pseudomonas tolaasii;
0	cellular organisms;Bacteria;Pseudomonadota;Gammaproteobacteria;Pseudomonadales;Pseudomonadaceae;Pseudomonas;Pseudomonas fluorescens group;Pseudomonas veronii;
0	cellular organisms;Bacteria;Pseudomonadota;Gammaproteobacteria;Pseudomonadales;Pseudomonadaceae;Pseudomonas;Pseudomonas frederiksbergensis;
0	cellular organisms;Bacteria;Pseudomonadota;Gammaproteobacteria;Pseudomonadales;Pseudomonadaceae;Pseudomonas;Pseudomonas hunanensis;
0	cellular organisms;Bacteria;Pseudomonadota;Gammaproteobacteria;Pseudomonadales;Pseudomonadaceae;Pseudomonas;Pseudomonas kairouanensis;
0	cellular organisms;Bacteria;Pseudomonadota;Gammaproteobacteria;Pseudomonadales;Pseudomonadaceae;Pseudomonas;Pseudomonas kuykendallii;
0	cellular organisms;Bacteria;Pseudomonadota;Gammaproteobacteria;Pseudomonadales;Pseudomonadaceae;Pseudomonas;Pseudomonas lactis;
0	cellular organisms;Bacteria;Pseudomonadota;Gammaproteobacteria;Pseudomonadales;Pseudomonadaceae;Pseudomonas;Pseudomonas moorei;
0	cellular organisms;Bacteria;Pseudomonadota;Gammaproteobacteria;Pseudomonadales;Pseudomonadaceae;Pseudomonas;Pseudomonas parafulva;
0	cellular organisms;Bacteria;Pseudomonadota;Gammaproteobacteria;Pseudomonadales;Pseudomonadaceae;Pseudomonas;Pseudomonas psychrotolerans;
0	cellular organisms;Bacteria;Pseudomonadota;Gammaproteobacteria;Pseudomonadales;Pseudomonadaceae;Pseudomonas;Pseudomonas putida group;Pseudomonas ceruminis;
0	cellular organisms;Bacteria;Pseudomonadota;Gammaproteobacteria;Pseudomonadales;Pseudomonadaceae;Pseudomonas;Pseudomonas putida group;Pseudomonas fulva;
0	cellular organisms;Bacteria;Pseudomonadota;Gammaproteobacteria;Pseudomonadales;Pseudomonadaceae;Pseudomonas;Pseudomonas putida group;Pseudomonas mosselii;
0	cellular organisms;Bacteria;Pseudomonadota;Gammaproteobacteria;Pseudomonadales;Pseudomonadaceae;Pseudomonas;Pseudomonas putida group;Pseudomonas plecoglossicida;
0	cellular organisms;Bacteria;Pseudomonadota;Gammaproteobacteria;Pseudomonadales;Pseudomonadaceae;Pseudomonas;Pseudomonas reactans;
0	cellular organisms;Bacteria;Pseudomonadota;Gammaproteobacteria;Pseudomonadales;Pseudomonadaceae;Pseudomonas;Pseudomonas salomonii;
0	cellular organisms;Bacteria;Pseudomonadota;Gammaproteobacteria;Pseudomonadales;Pseudomonadaceae;Pseudomonas;Pseudomonas sessilinigenes;
0	cellular organisms;Bacteria;Pseudomonadota;Gammaproteobacteria;Pseudomonadales;Pseudomonadaceae;Pseudomonas;Pseudomonas simiae;
0	cellular organisms;Bacteria;Pseudomonadota;Gammaproteobacteria;Pseudomonadales;Pseudomonadaceae;Pseudomonas;Pseudomonas songnenensis;
0	cellular organisms;Bacteria;Pseudomonadota;Gammaproteobacteria;Pseudomonadales;Pseudomonadaceae;Pseudomonas;Pseudomonas syringae group;Pseudomonas cannabina;
0	cellular organisms;Bacteria;Pseudomonadota;Gammaproteobacteria;Pseudomonadales;Pseudomonadaceae;Pseudomonas;Pseudomonas syringae group;Pseudomonas syringae group genomosp. 2;Pseudomonas amygdali;
0	cellular organisms;Bacteria;Pseudomonadota;Gammaproteobacteria;Pseudomonadales;Pseudomonadaceae;Pseudomonas;Pseudomonas syringae group;Pseudomonas syringae group genomosp. 3;
0	cellular organisms;Bacteria;Pseudomonadota;Gammaproteobacteria;Pseudomonadales;Pseudomonadaceae;Pseudomonas;Pseudomonas taiwanensis;
0	cellular organisms;Bacteria;Pseudomonadota;Gammaproteobacteria;Pseudomonadales;Pseudomonadaceae;Pseudomonas;unclassified Pseudomonas;Pseudomonas sp. 18.1.10;
0	cellular organisms;Bacteria;Pseudomonadota;Gammaproteobacteria;Pseudomonadales;Pseudomonadaceae;Pseudomonas;unclassified Pseudomonas;Pseudomonas sp. 21;
0	cellular organisms;Bacteria;Pseudomonadota;Gammaproteobacteria;Pseudomonadales;Pseudomonadaceae;Pseudomonas;unclassified Pseudomonas;Pseudomonas sp. 22 E 5;
0	cellular organisms;Bacteria;Pseudomonadota;Gammaproteobacteria;Pseudomonadales;Pseudomonadaceae;Pseudomonas;unclassified Pseudomonas;Pseudomonas sp. 382;
0	cellular organisms;Bacteria;Pseudomonadota;Gammaproteobacteria;Pseudomonadales;Pseudomonadaceae;Pseudomonas;unclassified Pseudomonas;Pseudomonas sp. 51_B;
0	cellular organisms;Bacteria;Pseudomonadota;Gammaproteobacteria;Pseudomonadales;Pseudomonadaceae;Pseudomonas;unclassified Pseudomonas;Pseudomonas sp. 74_A;
0	cellular organisms;Bacteria;Pseudomonadota;Gammaproteobacteria;Pseudomonadales;Pseudomonadaceae;Pseudomonas;unclassified Pseudomonas;Pseudomonas sp. 78_B;
0	cellular organisms;Bacteria;Pseudomonadota;Gammaproteobacteria;Pseudomonadales;Pseudomonadaceae;Pseudomonas;unclassified Pseudomonas;Pseudomonas sp. 79_C;
0	cellular organisms;Bacteria;Pseudomonadota;Gammaproteobacteria;Pseudomonadales;Pseudomonadaceae;Pseudomonas;unclassified Pseudomonas;Pseudomonas sp. BR1R-5;
0	cellular organisms;Bacteria;Pseudomonadota;Gammaproteobacteria;Pseudomonadales;Pseudomonadaceae;Pseudomonas;unclassified Pseudomonas;Pseudomonas sp. CAH-1;
0	cellular organisms;Bacteria;Pseudomonadota;Gammaproteobacteria;Pseudomonadales;Pseudomonadaceae;Pseudomonas;unclassified Pseudomonas;Pseudomonas sp. CES;
0	cellular organisms;Bacteria;Pseudomonadota;Gammaproteobacteria;Pseudomonadales;Pseudomonadaceae;Pseudomonas;unclassified Pseudomonas;Pseudomonas sp. DCB_BG;
0	cellular organisms;Bacteria;Pseudomonadota;Gammaproteobacteria;Pseudomonadales;Pseudomonadaceae;Pseudomonas;unclassified Pseudomonas;Pseudomonas sp. DCB_BI;
0	cellular organisms;Bacteria;Pseudomonadota;Gammaproteobacteria;Pseudomonadales;Pseudomonadaceae;Pseudomonas;unclassified Pseudomonas;Pseudomonas sp. DCB_Q;
0	cellular organisms;Bacteria;Pseudomonadota;Gammaproteobacteria;Pseudomonadales;Pseudomonadaceae;Pseudomonas;unclassified Pseudomonas;Pseudomonas sp. DrBHI1;
0	cellular organisms;Bacteria;Pseudomonadota;Gammaproteobacteria;Pseudomonadales;Pseudomonadaceae;Pseudomonas;unclassified Pseudomonas;Pseudomonas sp. FSL R10-0399;
0	cellular organisms;Bacteria;Pseudomonadota;Gammaproteobacteria;Pseudomonadales;Pseudomonadaceae;Pseudomonas;unclassified Pseudomonas;Pseudomonas sp. FW305-130;
0	cellular organisms;Bacteria;Pseudomonadota;Gammaproteobacteria;Pseudomonadales;Pseudomonadaceae;Pseudomonas;unclassified Pseudomonas;Pseudomonas sp. FW306-2-2C-D06B;
0	cellular organisms;Bacteria;Pseudomonadota;Gammaproteobacteria;Pseudomonadales;Pseudomonadaceae;Pseudomonas;unclassified Pseudomonas;Pseudomonas sp. GM84;
0	cellular organisms;Bacteria;Pseudomonadota;Gammaproteobacteria;Pseudomonadales;Pseudomonadaceae;Pseudomonas;unclassified Pseudomonas;Pseudomonas sp. GP01-A4;
0	cellular organisms;Bacteria;Pseudomonadota;Gammaproteobacteria;Pseudomonadales;Pseudomonadaceae;Pseudomonas;unclassified Pseudomonas;Pseudomonas sp. GXZC;
0	cellular organisms;Bacteria;Pseudomonadota;Gammaproteobacteria;Pseudomonadales;Pseudomonadaceae;Pseudomonas;unclassified Pseudomonas;Pseudomonas sp. JV551A1;
0	cellular organisms;Bacteria;Pseudomonadota;Gammaproteobacteria;Pseudomonadales;Pseudomonadaceae;Pseudomonas;unclassified Pseudomonas;Pseudomonas sp. KBW05;
0	cellular organisms;Bacteria;Pseudomonadota;Gammaproteobacteria;Pseudomonadales;Pseudomonadaceae;Pseudomonas;unclassified Pseudomonas;Pseudomonas sp. KU43P;
0	cellular organisms;Bacteria;Pseudomonadota;Gammaproteobacteria;Pseudomonadales;Pseudomonadaceae;Pseudomonas;unclassified Pseudomonas;Pseudomonas sp. LBUM920;
0	cellular organisms;Bacteria;Pseudomonadota;Gammaproteobacteria;Pseudomonadales;Pseudomonadaceae;Pseudomonas;unclassified Pseudomonas;Pseudomonas sp. LP_4_YM;
0	cellular organisms;Bacteria;Pseudomonadota;Gammaproteobacteria;Pseudomonadales;Pseudomonadaceae;Pseudomonas;unclassified Pseudomonas;Pseudomonas sp. MB-090624;
0	cellular organisms;Bacteria;Pseudomonadota;Gammaproteobacteria;Pseudomonadales;Pseudomonadaceae;Pseudomonas;unclassified Pseudomonas;Pseudomonas sp. MM221;
0	cellular organisms;Bacteria;Pseudomonadota;Gammaproteobacteria;Pseudomonadales;Pseudomonadaceae;Pseudomonas;unclassified Pseudomonas;Pseudomonas sp. MM223;
0	cellular organisms;Bacteria;Pseudomonadota;Gammaproteobacteria;Pseudomonadales;Pseudomonadaceae;Pseudomonas;unclassified Pseudomonas;Pseudomonas sp. NBRC 111131;
0	cellular organisms;Bacteria;Pseudomonadota;Gammaproteobacteria;Pseudomonadales;Pseudomonadaceae;Pseudomonas;unclassified Pseudomonas;Pseudomonas sp. NC02;
0	cellular organisms;Bacteria;Pseudomonadota;Gammaproteobacteria;Pseudomonadales;Pseudomonadaceae;Pseudomonas;unclassified Pseudomonas;Pseudomonas sp. o96-267;
0	cellular organisms;Bacteria;Pseudomonadota;Gammaproteobacteria;Pseudomonadales;Pseudomonadaceae;Pseudomonas;unclassified Pseudomonas;Pseudomonas sp. P818;
0	cellular organisms;Bacteria;Pseudomonadota;Gammaproteobacteria;Pseudomonadales;Pseudomonadaceae;Pseudomonas;unclassified Pseudomonas;Pseudomonas sp. PS1(2021);
0	cellular organisms;Bacteria;Pseudomonadota;Gammaproteobacteria;Pseudomonadales;Pseudomonadaceae;Pseudomonas;unclassified Pseudomonas;Pseudomonas sp. TJI-51;
0	cellular organisms;Bacteria;Pseudomonadota;Gammaproteobacteria;Pseudomonadales;Pseudomonadaceae;Pseudomonas;unclassified Pseudomonas;Pseudomonas sp. TKP;
0	cellular organisms;Bacteria;Pseudomonadota;Gammaproteobacteria;Pseudomonadales;Pseudomonadaceae;Pseudomonas;unclassified Pseudomonas;Pseudomonas sp. XWY-1;
0	cellular organisms;Bacteria;Pseudomonadota;Gammaproteobacteria;Pseudomonadales;Pseudomonadaceae;Pseudomonas;unclassified Pseudomonas;Pseudomonas sp.;
0	cellular organisms;Bacteria;Pseudomonadota;Gammaproteobacteria;Pseudomonadales;Pseudomonadaceae;Stutzerimonas;Stutzerimonas stutzeri group;Stutzerimonas frequens;
0	cellular organisms;Bacteria;Pseudomonadota;Gammaproteobacteria;Pseudomonadales;Pseudomonadaceae;Stutzerimonas;Stutzerimonas stutzeri group;Stutzerimonas stutzeri subgroup;Stutzerimonas kunmingensis;
0	cellular organisms;Bacteria;Pseudomonadota;Gammaproteobacteria;unclassified Gammaproteobacteria;Bathymodiolus platifrons methanotrophic gill symbiont;
0	cellular organisms;Bacteria;Pseudomonadota;Gammaproteobacteria;Xanthomonadales;Rhodanobacteraceae;Dyella;unclassified Dyella;Dyella sp. ASV21;
0	cellular organisms;Bacteria;Pseudomonadota;Gammaproteobacteria;Xanthomonadales;Xanthomonadaceae;Stenotrophomonas;environmental samples;uncultured Stenotrophomonas sp.;
0	cellular organisms;Bacteria;Pseudomonadota;Gammaproteobacteria;Xanthomonadales;Xanthomonadaceae;Stenotrophomonas;Stenotrophomonas indicatrix;
0	cellular organisms;Bacteria;Pseudomonadota;Gammaproteobacteria;Xanthomonadales;Xanthomonadaceae;Stenotrophomonas;unclassified Stenotrophomonas;Stenotrophomonas sp. LM091;
0	cellular organisms;Bacteria;Pseudomonadota;Gammaproteobacteria;Xanthomonadales;Xanthomonadaceae;Xanthomonas;Xanthomonas vasicola;
0	cellular organisms;Bacteria;PVC group;Planctomycetota;Planctomycetia;Pirellulales;Pirellulaceae;Roseimaritima;Roseimaritima multifibrata;
0	cellular organisms;Bacteria;PVC group;Planctomycetota;Planctomycetia;Planctomycetales;Planctomycetaceae;Planctopirus;Planctopirus hydrillae;
0	cellular organisms;Bacteria;Spirochaetota;Spirochaetia;Spirochaetales;Treponemataceae;Treponema;Treponema socranskii;
0	cellular organisms;Bacteria;Terrabacteria group;Actinomycetota;Actinomycetes;Actinomycetales;Actinomycetaceae;Actinomyces;Actinomyces graevenitzii;
0	cellular organisms;Bacteria;Terrabacteria group;Actinomycetota;Actinomycetes;Actinomycetales;Actinomycetaceae;Actinomyces;unclassified Actinomyces;Actinomyces sp. HPA0247;
0	cellular organisms;Bacteria;Terrabacteria group;Actinomycetota;Actinomycetes;Actinomycetales;Actinomycetaceae;Actinomyces;unclassified Actinomyces;Actinomyces sp. oral taxon 448;
0	cellular organisms;Bacteria;Terrabacteria group;Actinomycetota;Actinomycetes;Bifidobacteriales;Bifidobacteriaceae;Bifidobacterium;Bifidobacterium hapali;
0	cellular organisms;Bacteria;Terrabacteria group;Actinomycetota;Actinomycetes;Bifidobacteriales;Bifidobacteriaceae;Bifidobacterium;Bifidobacterium pseudocatenulatum;
0	cellular organisms;Bacteria;Terrabacteria group;Actinomycetota;Actinomycetes;Bifidobacteriales;Bifidobacteriaceae;Bifidobacterium;Bifidobacterium pullorum;
0	cellular organisms;Bacteria;Terrabacteria group;Actinomycetota;Actinomycetes;Bifidobacteriales;Bifidobacteriaceae;Bifidobacterium;Bifidobacterium vansinderenii;
0	cellular organisms;Bacteria;Terrabacteria group;Actinomycetota;Actinomycetes;Bifidobacteriales;Bifidobacteriaceae;unclassified Bifidobacteriaceae (miscellaneous);Bifidobacteriaceae bacterium NR003;
0	cellular organisms;Bacteria;Terrabacteria group;Actinomycetota;Actinomycetes;Frankiales;environmental samples;uncultured Frankineae bacterium;
0	cellular organisms;Bacteria;Terrabacteria group;Actinomycetota;Actinomycetes;Kitasatosporales;Streptomycetaceae;Streptomyces;Streptomyces beihaiensis;
0	cellular organisms;Bacteria;Terrabacteria group;Actinomycetota;Actinomycetes;Kitasatosporales;Streptomycetaceae;Streptomyces;Streptomyces griseoincarnatus group;Streptomyces griseoincarnatus;
0	cellular organisms;Bacteria;Terrabacteria group;Actinomycetota;Actinomycetes;Kitasatosporales;Streptomycetaceae;Streptomyces;Streptomyces polyasparticus;
0	cellular organisms;Bacteria;Terrabacteria group;Actinomycetota;Actinomycetes;Kitasatosporales;Streptomycetaceae;Streptomyces;Streptomyces samsunensis;
0	cellular organisms;Bacteria;Terrabacteria group;Actinomycetota;Actinomycetes;Kitasatosporales;Streptomycetaceae;Streptomyces;Streptomyces sviceus;
0	cellular organisms;Bacteria;Terrabacteria group;Actinomycetota;Actinomycetes;Kitasatosporales;Streptomycetaceae;Streptomyces;unclassified Streptomyces;Streptomyces sp. AV19;
0	cellular organisms;Bacteria;Terrabacteria group;Actinomycetota;Actinomycetes;Kitasatosporales;Streptomycetaceae;Streptomyces;unclassified Streptomyces;Streptomyces sp. ICBB 8177;
0	cellular organisms;Bacteria;Terrabacteria group;Actinomycetota;Actinomycetes;Micrococcales;Microbacteriaceae;Leifsonia;Leifsonia aquatica;
0	cellular organisms;Bacteria;Terrabacteria group;Actinomycetota;Actinomycetes;Micrococcales;Microbacteriaceae;Leifsonia;unclassified Leifsonia;Leifsonia sp. AG29;
0	cellular organisms;Bacteria;Terrabacteria group;Actinomycetota;Actinomycetes;Micrococcales;Microbacteriaceae;Leifsonia;unclassified Leifsonia;Leifsonia sp. ku-ls;
0	cellular organisms;Bacteria;Terrabacteria group;Actinomycetota;Actinomycetes;Micrococcales;Microbacteriaceae;Leifsonia;unclassified Leifsonia;Leifsonia sp. NCR5;
0	cellular organisms;Bacteria;Terrabacteria group;Actinomycetota;Actinomycetes;Micrococcales;Microbacteriaceae;Leucobacter;Leucobacter aridicollis;
0	cellular organisms;Bacteria;Terrabacteria group;Actinomycetota;Actinomycetes;Micrococcales;Microbacteriaceae;Leucobacter;Leucobacter chromiireducens;
0	cellular organisms;Bacteria;Terrabacteria group;Actinomycetota;Actinomycetes;Micrococcales;Microbacteriaceae;Microbacterium;Microbacterium flavum;
0	cellular organisms;Bacteria;Terrabacteria group;Actinomycetota;Actinomycetes;Micrococcales;Microbacteriaceae;Microbacterium;Microbacterium laevaniformans;
0	cellular organisms;Bacteria;Terrabacteria group;Actinomycetota;Actinomycetes;Micrococcales;Microbacteriaceae;Microbacterium;unclassified Microbacterium;Microbacterium sp. LCT-H2;
0	cellular organisms;Bacteria;Terrabacteria group;Actinomycetota;Actinomycetes;Micrococcales;Microbacteriaceae;Microbacterium;unclassified Microbacterium;Microbacterium sp. Marseille-Q6965;
0	cellular organisms;Bacteria;Terrabacteria group;Actinomycetota;Actinomycetes;Micrococcales;Microbacteriaceae;Microbacterium;unclassified Microbacterium;Microbacterium sp. Root53;
0	cellular organisms;Bacteria;Terrabacteria group;Actinomycetota;Actinomycetes;Micrococcales;Microbacteriaceae;unclassified Microbacteriaceae;Microbacteriaceae bacterium;
0	cellular organisms;Bacteria;Terrabacteria group;Actinomycetota;Actinomycetes;Micrococcales;Micrococcaceae;Kocuria;Kocuria marina;
0	cellular organisms;Bacteria;Terrabacteria group;Actinomycetota;Actinomycetes;Micrococcales;Micrococcaceae;Kocuria;Kocuria palustris;
0	cellular organisms;Bacteria;Terrabacteria group;Actinomycetota;Actinomycetes;Micrococcales;Micrococcaceae;Micrococcus;Micrococcus terreus;
0	cellular organisms;Bacteria;Terrabacteria group;Actinomycetota;Actinomycetes;Micrococcales;Ornithinimicrobiaceae;Ornithinimicrobium;Ornithinimicrobium flavum;
0	cellular organisms;Bacteria;Terrabacteria group;Actinomycetota;Actinomycetes;Mycobacteriales;Corynebacteriaceae;Corynebacterium;Corynebacterium ammoniagenes;
0	cellular organisms;Bacteria;Terrabacteria group;Actinomycetota;Actinomycetes;Mycobacteriales;Corynebacteriaceae;Corynebacterium;Corynebacterium durum;
0	cellular organisms;Bacteria;Terrabacteria group;Actinomycetota;Actinomycetes;Mycobacteriales;Corynebacteriaceae;Corynebacterium;Corynebacterium lujinxingii;
0	cellular organisms;Bacteria;Terrabacteria group;Actinomycetota;Actinomycetes;Mycobacteriales;Corynebacteriaceae;Corynebacterium;Corynebacterium minutissimum;
0	cellular organisms;Bacteria;Terrabacteria group;Actinomycetota;Actinomycetes;Mycobacteriales;Corynebacteriaceae;Corynebacterium;Corynebacterium pilbarense;
0	cellular organisms;Bacteria;Terrabacteria group;Actinomycetota;Actinomycetes;Mycobacteriales;Mycobacteriaceae;Mycobacterium;Mycobacterium avium complex (MAC);Mycobacterium intracellulare;
0	cellular organisms;Bacteria;Terrabacteria group;Actinomycetota;Actinomycetes;Mycobacteriales;Nocardiaceae;Williamsia;Williamsia marianensis;
0	cellular organisms;Bacteria;Terrabacteria group;Actinomycetota;Actinomycetes;Propionibacteriales;Nocardioidaceae;Propionicimonas;Propionicimonas paludicola;
0	cellular organisms;Bacteria;Terrabacteria group;Actinomycetota;Actinomycetes;Propionibacteriales;Propionibacteriaceae;Arachnia;[Pseudopropionibacterium] massiliense;
0	cellular organisms;Bacteria;Terrabacteria group;Actinomycetota;Actinomycetes;Propionibacteriales;Propionibacteriaceae;Cutibacterium;Cutibacterium namnetense;
0	cellular organisms;Bacteria;Terrabacteria group;Actinomycetota;Actinomycetes;Propionibacteriales;Propionibacteriaceae;Propionibacterium;Propionibacterium cyclohexanicum;
0	cellular organisms;Bacteria;Terrabacteria group;Actinomycetota;Actinomycetes;Pseudonocardiales;Pseudonocardiaceae;Lentzea;Lentzea pudingi;
0	cellular organisms;Bacteria;Terrabacteria group;Bacillota;Bacilli;Bacillales;Alicyclobacillaceae;Alicyclobacillus;Alicyclobacillus mali (ex Roth et al. 2021);
0	cellular organisms;Bacteria;Terrabacteria group;Bacillota;Bacilli;Bacillales;Bacillaceae;Alkalihalobacillus;Alkalihalobacillus xiaoxiensis;
0	cellular organisms;Bacteria;Terrabacteria group;Bacillota;Bacilli;Bacillales;Bacillaceae;Anoxybacillus;Anoxybacillus voinovskiensis;
0	cellular organisms;Bacteria;Terrabacteria group;Bacillota;Bacilli;Bacillales;Bacillaceae;Bacillus;Bacillus cabrialesii;
0	cellular organisms;Bacteria;Terrabacteria group;Bacillota;Bacilli;Bacillales;Bacillaceae;Bacillus;Bacillus haynesii;
0	cellular organisms;Bacteria;Terrabacteria group;Bacillota;Bacilli;Bacillales;Bacillaceae;Bacillus;Bacillus intestinalis;
0	cellular organisms;Bacteria;Terrabacteria group;Bacillota;Bacilli;Bacillales;Bacillaceae;Bacillus;Bacillus nakamurai;
0	cellular organisms;Bacteria;Terrabacteria group;Bacillota;Bacilli;Bacillales;Bacillaceae;Bacillus;Bacillus safensis;
0	cellular organisms;Bacteria;Terrabacteria group;Bacillota;Bacilli;Bacillales;Bacillaceae;Bacillus;Bacillus subtilis group;Bacillus amyloliquefaciens group;Bacillus amyloliquefaciens;
0	cellular organisms;Bacteria;Terrabacteria group;Bacillota;Bacilli;Bacillales;Bacillaceae;Bacillus;Bacillus subtilis group;Bacillus atrophaeus;
0	cellular organisms;Bacteria;Terrabacteria group;Bacillota;Bacilli;Bacillales;Bacillaceae;Bacillus;Bacillus subtilis group;Bacillus inaquosorum;
0	cellular organisms;Bacteria;Terrabacteria group;Bacillota;Bacilli;Bacillales;Bacillaceae;Bacillus;Bacillus subtilis group;Bacillus mojavensis subgroup;Bacillus halotolerans;
0	cellular organisms;Bacteria;Terrabacteria group;Bacillota;Bacilli;Bacillales;Bacillaceae;Bacillus;Bacillus subtilis group;Bacillus paralicheniformis;
0	cellular organisms;Bacteria;Terrabacteria group;Bacillota;Bacilli;Bacillales;Bacillaceae;Bacillus;Bacillus subtilis group;Bacillus spizizenii;
0	cellular organisms;Bacteria;Terrabacteria group;Bacillota;Bacilli;Bacillales;Bacillaceae;Bacillus;Bacillus subtilis group;Bacillus tequilensis;
0	cellular organisms;Bacteria;Terrabacteria group;Bacillota;Bacilli;Bacillales;Bacillaceae;Bacillus;Bacillus subtilis group;Bacillus vallismortis;
0	cellular organisms;Bacteria;Terrabacteria group;Bacillota;Bacilli;Bacillales;Bacillaceae;Bacillus;unclassified Bacillus (in: firmicutes);Bacillus sp. 2CMS4F;
0	cellular organisms;Bacteria;Terrabacteria group;Bacillota;Bacilli;Bacillales;Bacillaceae;Bacillus;unclassified Bacillus (in: firmicutes);Bacillus sp. CLL-3-40;
0	cellular organisms;Bacteria;Terrabacteria group;Bacillota;Bacilli;Bacillales;Bacillaceae;Bacillus;unclassified Bacillus (in: firmicutes);Bacillus sp. CLL-7-23;
0	cellular organisms;Bacteria;Terrabacteria group;Bacillota;Bacilli;Bacillales;Bacillaceae;Bacillus;unclassified Bacillus (in: firmicutes);Bacillus sp. SKDU12;
0	cellular organisms;Bacteria;Terrabacteria group;Bacillota;Bacilli;Bacillales;Bacillaceae;Bacillus;unclassified Bacillus (in: firmicutes);Bacillus sp. YP1;
0	cellular organisms;Bacteria;Terrabacteria group;Bacillota;Bacilli;Bacillales;Bacillaceae;Caldibacillus;Caldibacillus lycopersici;
0	cellular organisms;Bacteria;Terrabacteria group;Bacillota;Bacilli;Bacillales;Bacillaceae;Cytobacillus;Cytobacillus kochii;
0	cellular organisms;Bacteria;Terrabacteria group;Bacillota;Bacilli;Bacillales;Bacillaceae;Geobacillus;Geobacillus proteiniphilus;
0	cellular organisms;Bacteria;Terrabacteria group;Bacillota;Bacilli;Bacillales;Bacillaceae;Geobacillus;unclassified Geobacillus;Geobacillus sp. LEMMJ02;
0	cellular organisms;Bacteria;Terrabacteria group;Bacillota;Bacilli;Bacillales;Bacillaceae;Geobacillus;unclassified Geobacillus;Geobacillus sp. Manikaran-105;
0	cellular organisms;Bacteria;Terrabacteria group;Bacillota;Bacilli;Bacillales;Bacillaceae;Geobacillus;unclassified Geobacillus;Geobacillus sp. Sah69;
0	cellular organisms;Bacteria;Terrabacteria group;Bacillota;Bacilli;Bacillales;Bacillaceae;Gracilibacillus;Gracilibacillus orientalis;
0	cellular organisms;Bacteria;Terrabacteria group;Bacillota;Bacilli;Bacillales;Bacillaceae;Lentibacillus;Lentibacillus lipolyticus;
0	cellular organisms;Bacteria;Terrabacteria group;Bacillota;Bacilli;Bacillales;Bacillaceae;Oceanobacillus;Oceanobacillus bengalensis;
0	cellular organisms;Bacteria;Terrabacteria group;Bacillota;Bacilli;Bacillales;Paenibacillaceae;Brevibacillus;unclassified Brevibacillus;Brevibacillus sp. MCWH;
0	cellular organisms;Bacteria;Terrabacteria group;Bacillota;Bacilli;Bacillales;Paenibacillaceae;Paenibacillus;Paenibacillus pabuli;
0	cellular organisms;Bacteria;Terrabacteria group;Bacillota;Bacilli;Bacillales;Paenibacillaceae;Paenibacillus;Paenibacillus woosongensis;
0	cellular organisms;Bacteria;Terrabacteria group;Bacillota;Bacilli;Bacillales;Sporolactobacillaceae;Sporolactobacillus;Sporolactobacillus inulinus;
0	cellular organisms;Bacteria;Terrabacteria group;Bacillota;Bacilli;Bacillales;Sporolactobacillaceae;Sporolactobacillus;unclassified Sporolactobacillus;Sporolactobacillus sp. THM19-2;
0	cellular organisms;Bacteria;Terrabacteria group;Bacillota;Bacilli;Bacillales;Staphylococcaceae;Abyssicoccus;Abyssicoccus albus;
0	cellular organisms;Bacteria;Terrabacteria group;Bacillota;Bacilli;Bacillales;Staphylococcaceae;Aliicoccus;Aliicoccus persicus;
0	cellular organisms;Bacteria;Terrabacteria group;Bacillota;Bacilli;Bacillales;Staphylococcaceae;Salinicoccus;Salinicoccus qingdaonensis;
0	cellular organisms;Bacteria;Terrabacteria group;Bacillota;Bacilli;Bacillales;Staphylococcaceae;Salinicoccus;unclassified Salinicoccus;Salinicoccus sp. YB14-2;
0	cellular organisms;Bacteria;Terrabacteria group;Bacillota;Bacilli;Bacillales;Staphylococcaceae;Staphylococcus;Staphylococcus intermedius group;Staphylococcus delphini;
0	cellular organisms;Bacteria;Terrabacteria group;Bacillota;Bacilli;Bacillales;Staphylococcaceae;Staphylococcus;Staphylococcus muscae;
0	cellular organisms;Bacteria;Terrabacteria group;Bacillota;Bacilli;Bacillales;Staphylococcaceae;Staphylococcus;unclassified Staphylococcus;Staphylococcus sp. SKL71187;
0	cellular organisms;Bacteria;Terrabacteria group;Bacillota;Bacilli;Lactobacillales;Aerococcaceae;Aerococcus;unclassified Aerococcus;Aerococcus sp. HMSC23C02;
0	cellular organisms;Bacteria;Terrabacteria group;Bacillota;Bacilli;Lactobacillales;Carnobacteriaceae;Alloiococcus;Alloiococcus otitis;
0	cellular organisms;Bacteria;Terrabacteria group;Bacillota;Bacilli;Lactobacillales;Lactobacillaceae;Lactobacillus;Lactobacillus apis;
0	cellular organisms;Bacteria;Terrabacteria group;Bacillota;Bacilli;Lactobacillales;Lactobacillaceae;Lactobacillus;Lactobacillus johnsonii;
0	cellular organisms;Bacteria;Terrabacteria group;Bacillota;Bacilli;Lactobacillales;Lactobacillaceae;Lactobacillus;Lactobacillus paragasseri;
0	cellular organisms;Bacteria;Terrabacteria group;Bacillota;Bacilli;Lactobacillales;Lactobacillaceae;Lactobacillus;unclassified Lactobacillus;Lactobacillus sp. UMNPBX3;
0	cellular organisms;Bacteria;Terrabacteria group;Bacillota;Bacilli;Lactobacillales;Lactobacillaceae;Lentilactobacillus;Lentilactobacillus kefiri;
0	cellular organisms;Bacteria;Terrabacteria group;Bacillota;Bacilli;Lactobacillales;Lactobacillaceae;Ligilactobacillus;Ligilactobacillus salivarius;
0	cellular organisms;Bacteria;Terrabacteria group;Bacillota;Bacilli;Lactobacillales;Streptococcaceae;Lactococcus;Lactococcus garvieae;
0	cellular organisms;Bacteria;Terrabacteria group;Bacillota;Bacilli;Lactobacillales;Streptococcaceae;Lactococcus;Lactococcus piscium;
0	cellular organisms;Bacteria;Terrabacteria group;Bacillota;Bacilli;Lactobacillales;Streptococcaceae;Streptococcus;Streptococcus anginosus group;Streptococcus constellatus;
0	cellular organisms;Bacteria;Terrabacteria group;Bacillota;Bacilli;Lactobacillales;Streptococcaceae;Streptococcus;unclassified Streptococcus;Streptococcus sp. 263_SSPC;
0	cellular organisms;Bacteria;Terrabacteria group;Bacillota;Bacilli;Lactobacillales;Streptococcaceae;Streptococcus;unclassified Streptococcus;Streptococcus sp. SK643;
0	cellular organisms;Bacteria;Terrabacteria group;Bacillota;Clostridia;Eubacteriales;Clostridiaceae;Clostridium;Clostridium caldaquaticum;
0	cellular organisms;Bacteria;Terrabacteria group;Bacillota;Clostridia;Eubacteriales;Clostridiaceae;Clostridium;Clostridium magnum;
0	cellular organisms;Bacteria;Terrabacteria group;Bacillota;Clostridia;Eubacteriales;Clostridiaceae;Clostridium;Clostridium zeae;
0	cellular organisms;Bacteria;Terrabacteria group;Bacillota;Clostridia;Eubacteriales;Clostridiaceae;Clostridium;unclassified Clostridium;Clostridium sp. DJ247;
0	cellular organisms;Bacteria;Terrabacteria group;Bacillota;Clostridia;Eubacteriales;Clostridiaceae;Geosporobacter;Geosporobacter subterraneus;
0	cellular organisms;Bacteria;Terrabacteria group;Bacillota;Clostridia;Eubacteriales;Clostridiaceae;Proteiniclasticum;Proteiniclasticum aestuarii;
0	cellular organisms;Bacteria;Terrabacteria group;Bacillota;Clostridia;Eubacteriales;Eubacteriales incertae sedis;Clostridiales Family XVI. Incertae Sedis;Carboxydocella;unclassified Carboxydocella;Carboxydocella sp. ULO1;
0	cellular organisms;Bacteria;Terrabacteria group;Bacillota;Clostridia;Eubacteriales;Lachnospiraceae;Butyrivibrio;unclassified Butyrivibrio;Butyrivibrio sp. XB500-5;
0	cellular organisms;Bacteria;Terrabacteria group;Bacillota;Clostridia;Eubacteriales;Lachnospiraceae;Coprococcus;Coprococcus eutactus;
0	cellular organisms;Bacteria;Terrabacteria group;Bacillota;Clostridia;Eubacteriales;Lachnospiraceae;Roseburia;Roseburia inulinivorans;
0	cellular organisms;Bacteria;Terrabacteria group;Bacillota;Clostridia;Eubacteriales;Lachnospiraceae;Stomatobaculum;Stomatobaculum longum;
0	cellular organisms;Bacteria;Terrabacteria group;Bacillota;Clostridia;Eubacteriales;Oscillospiraceae;Anaerotruncus;Anaerotruncus colihominis;
0	cellular organisms;Bacteria;Terrabacteria group;Bacillota;Clostridia;Eubacteriales;Oscillospiraceae;Oscillospiraceae incertae sedis;[Clostridium] cellulosi;
0	cellular organisms;Bacteria;Terrabacteria group;Bacillota;Clostridia;Eubacteriales;Peptostreptococcaceae;Peptoclostridium;Peptoclostridium litorale;
0	cellular organisms;Bacteria;Terrabacteria group;Bacillota;Clostridia;Thermoanaerobacterales;Thermoanaerobacteraceae;Thermoanaerobacter;unclassified Thermoanaerobacter;Thermoanaerobacter sp. YS13;
0	cellular organisms;Bacteria;Terrabacteria group;Bacillota;Clostridia;Thermoanaerobacterales;Thermoanaerobacterales Family III. Incertae Sedis;Caldicellulosiruptor;Caldicellulosiruptor kronotskyensis;
0	cellular organisms;Bacteria;Terrabacteria group;Bacillota;Clostridia;Thermoanaerobacterales;Thermoanaerobacterales Family III. Incertae Sedis;Thermoanaerobacterium;Thermoanaerobacterium thermosaccharolyticum;
0	cellular organisms;Bacteria;Terrabacteria group;Bacillota;environmental samples;Firmicutes bacterium CAG:110;
0	cellular organisms;Bacteria;Terrabacteria group;Bacillota;Erysipelotrichia;Erysipelotrichales;Erysipelotrichaceae;Absicoccus;Absicoccus porci;
0	cellular organisms;Bacteria;Terrabacteria group;Bacillota;Erysipelotrichia;Erysipelotrichales;Erysipelotrichaceae;Amedibacillus;Amedibacillus dolichus;
0	cellular organisms;Bacteria;Terrabacteria group;Bacillota;Erysipelotrichia;Erysipelotrichales;Erysipelotrichaceae;Massilimicrobiota;unclassified Massilimicrobiota;Massilimicrobiota sp. An142;
0	cellular organisms;Bacteria;Terrabacteria group;Bacillota;Negativicutes;Selenomonadales;Sporomusaceae;Thermosinus;Thermosinus carboxydivorans;
0	cellular organisms;Bacteria;Terrabacteria group;Bacillota;Negativicutes;Veillonellales;Veillonellaceae;Dialister;environmental samples;uncultured Dialister sp.;
0	cellular organisms;Bacteria;Terrabacteria group;Bacillota;Tissierellia;Tissierellales;Peptoniphilaceae;Anaerococcus;Anaerococcus prevotii;
0	cellular organisms;Bacteria;Terrabacteria group;Bacillota;Tissierellia;Tissierellales;Peptoniphilaceae;Peptoniphilus;unclassified Peptoniphilus;Peptoniphilus sp. ING2-D1G;
0	cellular organisms;Bacteria;Terrabacteria group;Bacillota;unclassified Bacillota;Firmicutes bacterium AF36-3BH;
0	cellular organisms;Bacteria;Terrabacteria group;Chloroflexota;Chloroflexia;Kallotenuales;Kallotenuaceae;Kallotenue;Kallotenue papyrolyticum;
0	cellular organisms;Bacteria;Terrabacteria group;Cyanobacteriota/Melainabacteria group;Cyanobacteriota;Cyanophyceae;Chroococcidiopsidales;Aliterellaceae;Aliterella;Aliterella atlantica;
0	cellular organisms;Bacteria;Terrabacteria group;Cyanobacteriota/Melainabacteria group;Cyanobacteriota;Cyanophyceae;Chroococcidiopsidales;Chroococcidiopsidaceae;Chroococcidiopsis;unclassified Chroococcidiopsis;Chroococcidiopsis sp. CCMEE 29;
0	cellular organisms;Bacteria;Terrabacteria group;Cyanobacteriota/Melainabacteria group;Cyanobacteriota;Cyanophyceae;Oscillatoriophycideae;Chroococcales;Chroococcaceae;Gloeocapsopsis;Gloeocapsopsis dulcis;
0	cellular organisms;Bacteria;Terrabacteria group;Deinococcota;Deinococci;Deinococcales;Deinococcaceae;Deinococcus;Deinococcus gobiensis;
0	cellular organisms;Bacteria;Terrabacteria group;Deinococcota;Deinococci;Thermales;Thermaceae;Thermus;Thermus thermophilus;
0	cellular organisms;Bacteria;Terrabacteria group;Deinococcota;Deinococci;Trueperales;Trueperaceae;Truepera;Truepera radiovictrix;
0	cellular organisms;Eukaryota;Amoebozoa;Evosea;Archamoebae;Mastigamoebida;Mastigamoebidae;Mastigamoeba;Mastigamoeba balamuthi;
0	cellular organisms;Eukaryota;Discoba;Euglenozoa;Kinetoplastea;Metakinetoplastina;Trypanosomatida;Trypanosomatidae;Trypanosoma;Herpetosoma;Trypanosoma rangeli;
0	cellular organisms;Eukaryota;Discoba;Jakobida;Andalucina;Andaluciidae;Andalucia;Andalucia godoyi;
0	cellular organisms;Eukaryota;Metamonada;Parabasalia;Tritrichomonadida;Tritrichomonadidae;Tritrichomonas;Tritrichomonas foetus;
0	cellular organisms;Eukaryota;Opisthokonta;Fungi;Dikarya;Ascomycota;saccharomyceta;Pezizomycotina;leotiomyceta;Candelariomycetes;Candelariales;Candelariaceae;Candelina;Candelina submexicana;
0	cellular organisms;Eukaryota;Opisthokonta;Fungi;Dikarya;Ascomycota;saccharomyceta;Pezizomycotina;leotiomyceta;dothideomyceta;Dothideomycetes;Dothideomycetes incertae sedis;Patellariales;Patellariaceae;Patellaria;Patellaria atrata;
0	cellular organisms;Eukaryota;Opisthokonta;Fungi;Dikarya;Ascomycota;saccharomyceta;Pezizomycotina;leotiomyceta;dothideomyceta;Dothideomycetes;Pleosporomycetidae;Pleosporales;Lophiotremataceae;Lophiotrema;Lophiotrema nucula;
0	cellular organisms;Eukaryota;Opisthokonta;Fungi;Dikarya;Ascomycota;saccharomyceta;Pezizomycotina;leotiomyceta;Eurotiomycetes;Chaetothyriomycetidae;Chaetothyriales;Herpotrichiellaceae;Fonsecaea;Fonsecaea erecta;
0	cellular organisms;Eukaryota;Opisthokonta;Fungi;Dikarya;Ascomycota;saccharomyceta;Pezizomycotina;leotiomyceta;Eurotiomycetes;Eurotiomycetidae;Eurotiales;Aspergillaceae;Aspergillus;Aspergillus cristatus;
0	cellular organisms;Eukaryota;Opisthokonta;Fungi;Dikarya;Ascomycota;saccharomyceta;Pezizomycotina;leotiomyceta;Eurotiomycetes;Eurotiomycetidae;Eurotiales;Aspergillaceae;Aspergillus;Aspergillus felis;
0	cellular organisms;Eukaryota;Opisthokonta;Fungi;Dikarya;Ascomycota;saccharomyceta;Pezizomycotina;leotiomyceta;Eurotiomycetes;Eurotiomycetidae;Eurotiales;Aspergillaceae;Aspergillus;Aspergillus puulaauensis;
0	cellular organisms;Eukaryota;Opisthokonta;Fungi;Dikarya;Ascomycota;saccharomyceta;Pezizomycotina;leotiomyceta;Eurotiomycetes;Eurotiomycetidae;Eurotiales;Aspergillaceae;Aspergillus;Aspergillus ruber;
0	cellular organisms;Eukaryota;Opisthokonta;Fungi;Dikarya;Ascomycota;saccharomyceta;Pezizomycotina;leotiomyceta;Eurotiomycetes;Eurotiomycetidae;Eurotiales;Aspergillaceae;Aspergillus;Aspergillus saccharolyticus;
0	cellular organisms;Eukaryota;Opisthokonta;Fungi;Dikarya;Ascomycota;saccharomyceta;Pezizomycotina;leotiomyceta;Eurotiomycetes;Eurotiomycetidae;Eurotiales;Aspergillaceae;Aspergillus;Aspergillus subgen. Nidulantes;Aspergillus versicolor;
0	cellular organisms;Eukaryota;Opisthokonta;Fungi;Dikarya;Ascomycota;saccharomyceta;Pezizomycotina;leotiomyceta;sordariomyceta;Leotiomycetes;Helotiales;Mollisiaceae;Acephala;Acephala macrosclerotiorum;
0	cellular organisms;Eukaryota;Opisthokonta;Fungi;Dikarya;Ascomycota;saccharomyceta;Pezizomycotina;leotiomyceta;sordariomyceta;Leotiomycetes;Helotiales;Mollisiaceae;Mollisia;Mollisia scopiformis;
0	cellular organisms;Eukaryota;Opisthokonta;Fungi;Dikarya;Ascomycota;saccharomyceta;Pezizomycotina;leotiomyceta;sordariomyceta;Sordariomycetes;Hypocreomycetidae;Glomerellales;Glomerellaceae;Colletotrichum;Colletotrichum gloeosporioides species complex;Colletotrichum fructicola;
0	cellular organisms;Eukaryota;Opisthokonta;Fungi;Dikarya;Ascomycota;saccharomyceta;Pezizomycotina;leotiomyceta;sordariomyceta;Sordariomycetes;Hypocreomycetidae;Hypocreales;Cordycipitaceae;Akanthomyces;Akanthomyces lecanii;
0	cellular organisms;Eukaryota;Opisthokonta;Fungi;Dikarya;Ascomycota;saccharomyceta;Pezizomycotina;leotiomyceta;sordariomyceta;Sordariomycetes;Hypocreomycetidae;Hypocreales;Nectriaceae;Fusarium;Fusarium fujikuroi species complex;Fusarium subglutinans;
0	cellular organisms;Eukaryota;Opisthokonta;Fungi;Dikarya;Ascomycota;saccharomyceta;Pezizomycotina;leotiomyceta;sordariomyceta;Sordariomycetes;Hypocreomycetidae;Hypocreales;Ophiocordycipitaceae;Ophiocordyceps;Ophiocordyceps camponoti-floridani;
0	cellular organisms;Eukaryota;Opisthokonta;Fungi;Dikarya;Ascomycota;saccharomyceta;Pezizomycotina;leotiomyceta;sordariomyceta;Sordariomycetes;Sordariomycetidae;Coniochaetales;Coniochaetaceae;Coniochaeta;unclassified Coniochaeta;Coniochaeta sp. PMI_546;
0	cellular organisms;Eukaryota;Opisthokonta;Fungi;Dikarya;Ascomycota;saccharomyceta;Pezizomycotina;leotiomyceta;sordariomyceta;Sordariomycetes;Sordariomycetidae;Magnaporthales;Pyriculariaceae;Pyricularia;Pyricularia oryzae;
0	cellular organisms;Eukaryota;Opisthokonta;Fungi;Dikarya;Ascomycota;saccharomyceta;Pezizomycotina;leotiomyceta;sordariomyceta;Sordariomycetes;Sordariomycetidae;Sordariales;Chaetomiaceae;Chaetomium;Chaetomium globosum;
0	cellular organisms;Eukaryota;Opisthokonta;Fungi;Dikarya;Ascomycota;saccharomyceta;Saccharomycotina;Saccharomycetes;Saccharomycetales;Pichiaceae;Brettanomyces;Brettanomyces bruxellensis;
0	cellular organisms;Eukaryota;Opisthokonta;Fungi;Dikarya;Ascomycota;Taphrinomycotina;Pneumocystidomycetes;Pneumocystidales;Pneumocystidaceae;Pneumocystis;Pneumocystis jirovecii;
0	cellular organisms;Eukaryota;Opisthokonta;Fungi;Dikarya;Basidiomycota;Agaricomycotina;Agaricomycetes;Agaricomycetes incertae sedis;Gloeophyllales;Gloeophyllaceae;Gloeophyllum;Gloeophyllum trabeum;
0	cellular organisms;Eukaryota;Opisthokonta;Fungi;Dikarya;Basidiomycota;Agaricomycotina;Agaricomycetes;Agaricomycetes incertae sedis;Hymenochaetales;Schizoporaceae;Schizopora;Schizopora paradoxa;
0	cellular organisms;Eukaryota;Opisthokonta;Fungi;Dikarya;Basidiomycota;Agaricomycotina;Agaricomycetes;Agaricomycetes incertae sedis;Polyporales;Phaeolaceae;Wolfiporia;Wolfiporia cocos;
0	cellular organisms;Eukaryota;Opisthokonta;Fungi;Dikarya;Basidiomycota;Agaricomycotina;Agaricomycetes;Agaricomycetes incertae sedis;Polyporales;Polyporaceae;Trametes;Trametes sanguinea;
0	cellular organisms;Eukaryota;Opisthokonta;Fungi;Dikarya;Basidiomycota;Agaricomycotina;Agaricomycetes;Agaricomycetidae;Agaricales;Agaricales incertae sedis;Dendrothele;Dendrothele bispora;
0	cellular organisms;Eukaryota;Opisthokonta;Fungi;Dikarya;Basidiomycota;Agaricomycotina;Agaricomycetes;Agaricomycetidae;Agaricales;Agaricineae;Hydnangiaceae;Laccaria;Laccaria amethystina;
0	cellular organisms;Eukaryota;Opisthokonta;Fungi;Dikarya;Basidiomycota;Agaricomycotina;Agaricomycetes;Agaricomycetidae;Agaricales;Agaricineae;Hymenogastraceae;Gymnopilus;Gymnopilus junonius;
0	cellular organisms;Eukaryota;Opisthokonta;Fungi;Dikarya;Basidiomycota;Agaricomycotina;Agaricomycetes;Agaricomycetidae;Agaricales;Marasmiineae;Physalacriaceae;Mucidula;Mucidula mucida;
0	cellular organisms;Eukaryota;Opisthokonta;Fungi;Dikarya;Basidiomycota;Agaricomycotina;Agaricomycetes;Agaricomycetidae;Agaricales;Tricholomatineae;Tricholomataceae;Tricholoma;Tricholoma matsutake;
0	cellular organisms;Eukaryota;Opisthokonta;Fungi;Dikarya;Basidiomycota;Agaricomycotina;Agaricomycetes;Agaricomycetidae;Boletales;Boletineae;Boletaceae;Boletoideae;Boletus;Boletus edulis;
0	cellular organisms;Eukaryota;Opisthokonta;Fungi;Dikarya;Basidiomycota;Agaricomycotina;Agaricomycetes;Agaricomycetidae;Boletales;Paxilineae;Gyrodontaceae;Gyrodon;Gyrodon lividus;
0	cellular organisms;Eukaryota;Opisthokonta;Fungi;Fungi incertae sedis;Chytridiomycota;Chytridiomycota incertae sedis;Chytridiomycetes;Chytridiomycetes incertae sedis;Blyttiomyces;Blyttiomyces helicus;
0	cellular organisms;Eukaryota;Opisthokonta;Fungi;Fungi incertae sedis;Mucoromycota;Glomeromycotina;Glomeromycetes;Diversisporales;Gigasporaceae;Racocetra;Racocetra fulgida;
0	cellular organisms;Eukaryota;Opisthokonta;Fungi;Fungi incertae sedis;Mucoromycota;Mucoromycotina;Mucoromycetes;Mucorales;Lichtheimiaceae;Circinella;Circinella umbellata;
0	cellular organisms;Eukaryota;Opisthokonta;Fungi;Fungi incertae sedis;Mucoromycota;Mucoromycotina;Mucoromycetes;Mucorales;Mucorineae;Rhizopodaceae;Rhizopus;Rhizopus microsporus;
0	cellular organisms;Eukaryota;Sar;Rhizaria;Cercozoa;Chlorarachniophyceae;Bigelowiella;Bigelowiella natans;
0	cellular organisms;Archaea;Euryarchaeota;Stenosarchaea group;Methanomicrobia;Methanosarcinales;Methanosarcinaceae;Methanohalophilus;unclassified Methanohalophilus;Methanohalophilus sp. WG1-DM;
0	cellular organisms;Bacteria;FCB group;Bacteroidota/Chlorobiota group;Bacteroidota;Bacteroidia;Bacteroidales;Bacteroidaceae;Bacteroides;Bacteroides eggerthii;
0	cellular organisms;Bacteria;FCB group;Bacteroidota/Chlorobiota group;Bacteroidota;Bacteroidia;Bacteroidales;Bacteroidaceae;Bacteroides;Bacteroides ovatus;
0	cellular organisms;Bacteria;FCB group;Bacteroidota/Chlorobiota group;Bacteroidota;Bacteroidia;Bacteroidales;Bacteroidaceae;Bacteroides;Bacteroides stercoris;
0	cellular organisms;Bacteria;FCB group;Bacteroidota/Chlorobiota group;Bacteroidota;Bacteroidia;Bacteroidales;Bacteroidaceae;Bacteroides;Bacteroides thetaiotaomicron;
0	cellular organisms;Bacteria;FCB group;Bacteroidota/Chlorobiota group;Bacteroidota;Bacteroidia;Bacteroidales;Odoribacteraceae;Odoribacter;Odoribacter splanchnicus;
0	cellular organisms;Bacteria;Pseudomonadota;Alphaproteobacteria;Rhodospirillales;Azospirillaceae;Azospirillum;environmental samples;Azospirillum sp. CAG:260;
0	cellular organisms;Bacteria;Pseudomonadota;Alphaproteobacteria;Sphingomonadales;Sphingomonadaceae;Sphingomonas;unclassified Sphingomonas;Sphingomonas sp. IC-56;
0	cellular organisms;Bacteria;Pseudomonadota;Alphaproteobacteria;Sphingomonadales;Sphingomonadaceae;Sphingomonas;unclassified Sphingomonas;Sphingomonas sp. S2-65;
0	cellular organisms;Bacteria;Pseudomonadota;Betaproteobacteria;Nitrosomonadales;Gallionellaceae;Candidatus Nitrotoga;unclassified Candidatus Nitrotoga;Candidatus Nitrotoga sp. M5;
0	cellular organisms;Bacteria;Pseudomonadota;Gammaproteobacteria;Alteromonadales;Pseudoalteromonadaceae;Pseudoalteromonas;unclassified Pseudoalteromonas;Pseudoalteromonas sp. CO348;
0	cellular organisms;Bacteria;Pseudomonadota;Gammaproteobacteria;Enterobacterales;Erwiniaceae;Pantoea;Pantoea coffeiphila;
0	cellular organisms;Bacteria;Pseudomonadota;Gammaproteobacteria;Enterobacterales;Morganellaceae;Providencia;unclassified Providencia;Providencia sp. PROV114;
0	cellular organisms;Bacteria;Pseudomonadota;Gammaproteobacteria;Pseudomonadales;Pseudomonadaceae;Pseudomonas;unclassified Pseudomonas;Pseudomonas sp. DCB_BZ;
0	cellular organisms;Bacteria;Pseudomonadota;Gammaproteobacteria;Thiotrichales;Thiotrichales incertae sedis;Thioflexithrix;Thioflexithrix psekupsensis;
0	cellular organisms;Bacteria;Pseudomonadota;Gammaproteobacteria;Xanthomonadales;unclassified Xanthomonadales;Xanthomonadales bacterium;
0	cellular organisms;Bacteria;Spirochaetota;Spirochaetia;Spirochaetales;environmental samples;uncultured Spirochaetales bacterium HF0500_06B09;
0	cellular organisms;Bacteria;Terrabacteria group;Actinomycetota;Actinomycetes;Bifidobacteriales;Bifidobacteriaceae;Bifidobacterium;Bifidobacterium aquikefiri;
0	cellular organisms;Bacteria;Terrabacteria group;Actinomycetota;Actinomycetes;Bifidobacteriales;Bifidobacteriaceae;Bifidobacterium;Bifidobacterium bifidum;
0	cellular organisms;Bacteria;Terrabacteria group;Actinomycetota;Actinomycetes;Micrococcales;Intrasporangiaceae;Terrabacter;unclassified Terrabacter;Terrabacter sp. 28;
0	cellular organisms;Bacteria;Terrabacteria group;Bacillota;Clostridia;Eubacteriales;Clostridiaceae;Butyricicoccus;Butyricicoccus pullicaecorum;
0	cellular organisms;Bacteria;Terrabacteria group;Bacillota;Clostridia;Eubacteriales;Clostridiaceae;Clostridium;environmental samples;uncultured Clostridium sp.;
0	cellular organisms;Bacteria;Terrabacteria group;Bacillota;Clostridia;Eubacteriales;Clostridiaceae;Clostridium;unclassified Clostridium;Clostridium sp. L2-50;
0	cellular organisms;Bacteria;Terrabacteria group;Bacillota;Clostridia;Eubacteriales;Clostridiaceae;Clostridium;unclassified Clostridium;Clostridium sp. M62/1;
0	cellular organisms;Bacteria;Terrabacteria group;Bacillota;Clostridia;Eubacteriales;Clostridiaceae;Clostridium;unclassified Clostridium;Clostridium sp. SS2/1;
0	cellular organisms;Bacteria;Terrabacteria group;Bacillota;Clostridia;Eubacteriales;Clostridiaceae;Hungatella;Hungatella hathewayi;
0	cellular organisms;Bacteria;Terrabacteria group;Bacillota;Clostridia;Eubacteriales;Clostridiaceae;Thermotalea;Thermotalea metallivorans;
0	cellular organisms;Bacteria;Terrabacteria group;Bacillota;Clostridia;Eubacteriales;Eubacteriales incertae sedis;Evtepia;Evtepia gabavorous;
0	cellular organisms;Bacteria;Terrabacteria group;Bacillota;Clostridia;Eubacteriales;Eubacteriales incertae sedis;Gemmiger;unclassified Gemmiger;Gemmiger sp. An87;
0	cellular organisms;Bacteria;Terrabacteria group;Bacillota;Clostridia;Eubacteriales;Lachnospiraceae;Anaerobutyricum;Anaerobutyricum hallii;
0	cellular organisms;Bacteria;Terrabacteria group;Bacillota;Clostridia;Eubacteriales;Lachnospiraceae;Anaerostipes;Anaerostipes caccae;
0	cellular organisms;Bacteria;Terrabacteria group;Bacillota;Clostridia;Eubacteriales;Lachnospiraceae;Blautia;environmental samples;uncultured Blautia sp.;
0	cellular organisms;Bacteria;Terrabacteria group;Bacillota;Clostridia;Eubacteriales;Lachnospiraceae;Eisenbergiella;Eisenbergiella massiliensis;
0	cellular organisms;Bacteria;Terrabacteria group;Bacillota;Clostridia;Eubacteriales;Lachnospiraceae;Enterocloster;Enterocloster clostridioformis;
0	cellular organisms;Bacteria;Terrabacteria group;Bacillota;Clostridia;Eubacteriales;Lachnospiraceae;Frisingicoccus;Frisingicoccus caecimuris;
0	cellular organisms;Bacteria;Terrabacteria group;Bacillota;Clostridia;Eubacteriales;Lachnospiraceae;Lachnoclostridium;[Clostridium] methoxybenzovorans;
0	cellular organisms;Bacteria;Terrabacteria group;Bacillota;Clostridia;Eubacteriales;Lachnospiraceae;Lachnoclostridium;[Clostridium] symbiosum;
0	cellular organisms;Bacteria;Terrabacteria group;Bacillota;Clostridia;Eubacteriales;Lachnospiraceae;Lachnospiraceae incertae sedis;[Eubacterium] rectale;
0	cellular organisms;Bacteria;Terrabacteria group;Bacillota;Clostridia;Eubacteriales;Lachnospiraceae;Roseburia;Roseburia intestinalis;
0	cellular organisms;Bacteria;Terrabacteria group;Bacillota;Clostridia;Eubacteriales;Lachnospiraceae;unclassified Lachnospiraceae;Lachnospiraceae bacterium A4;
0	cellular organisms;Bacteria;Terrabacteria group;Bacillota;Clostridia;Eubacteriales;Oscillospiraceae;Faecalibacterium;Faecalibacterium gallinarum;
0	cellular organisms;Bacteria;Terrabacteria group;Bacillota;Clostridia;Eubacteriales;unclassified Eubacteriales;Clostridiales bacterium TF09-2AC;
0	cellular organisms;Bacteria;Terrabacteria group;Bacillota;Clostridia;Eubacteriales;unclassified Eubacteriales;Clostridiales bacterium;
0	cellular organisms;Bacteria;Terrabacteria group;Bacillota;Erysipelotrichia;Erysipelotrichales;Erysipelotrichaceae;environmental samples;Erysipelotrichaceae bacterium CAG:64;
0	cellular organisms;Bacteria;Terrabacteria group;Bacillota;Erysipelotrichia;Erysipelotrichales;Erysipelotrichaceae;Faecalibacillus;Faecalibacillus faecis;
0	cellular organisms;Bacteria;Terrabacteria group;Bacillota;Erysipelotrichia;Erysipelotrichales;Erysipelotrichaceae;unclassified Erysipelotrichaceae;Erysipelotrichaceae bacterium 2_2_44A;
0	cellular organisms;Bacteria;Terrabacteria group;Bacillota;Tissierellia;Tissierellales;Sporanaerobacteraceae;Anaerosalibacter;Anaerosalibacter bizertensis;
0	cellular organisms;Bacteria;Terrabacteria group;Bacillota;Tissierellia;Tissierellales;Tissierellaceae;Soehngenia;Soehngenia saccharolytica;
0	cellular organisms;Bacteria;Terrabacteria group;Cyanobacteriota/Melainabacteria group;Candidatus Melainabacteria;unclassified Candidatus Melainabacteria;Candidatus Melainabacteria bacterium;
0	cellular organisms;Eukaryota;Discoba;Euglenozoa;Kinetoplastea;Metakinetoplastina;Trypanosomatida;Trypanosomatidae;Trypanosoma;Schizotrypanum;Trypanosoma cruzi;
0	cellular organisms;Eukaryota;Metamonada;Fornicata;Diplomonadida;Hexamitidae;Hexamitinae;Spironucleus;Spironucleus salmonicida;
0	cellular organisms;Eukaryota;Opisthokonta;Fungi;Dikarya;Ascomycota;saccharomyceta;Pezizomycotina;leotiomyceta;Eurotiomycetes;Eurotiomycetidae;Eurotiales;Trichocomaceae;Talaromyces;Talaromyces sect. Talaromyces;Talaromyces stipitatus;
0	cellular organisms;Eukaryota;Opisthokonta;Fungi;Dikarya;Ascomycota;saccharomyceta;Pezizomycotina;leotiomyceta;sordariomyceta;Sordariomycetes;Hypocreomycetidae;Hypocreales;Cordycipitaceae;Cordyceps;Cordyceps javanica;
0	cellular organisms;Eukaryota;Opisthokonta;Fungi;Dikarya;Ascomycota;saccharomyceta;Saccharomycotina;Saccharomycetes;Saccharomycetales;CUG-Ser1 clade;Debaryomycetaceae;Candida/Lodderomyces clade;Candida;Candida albicans;
0	cellular organisms;Eukaryota;Opisthokonta;Fungi;Dikarya;Basidiomycota;Agaricomycotina;Tremellomycetes;Cystofilobasidiales;Mrakiaceae;Phaffia;Phaffia rhodozyma;
0	cellular organisms;Eukaryota;Opisthokonta;Fungi;Fungi incertae sedis;Chytridiomycota;Chytridiomycota incertae sedis;Chytridiomycetes;Cladochytriales;Cladochytriaceae;Cladochytrium;Cladochytrium replicatum;
0	cellular organisms;Eukaryota;Opisthokonta;Fungi;Fungi incertae sedis;Zoopagomycota;Kickxellomycotina;Kickxellomycetes;Kickxellales;Kickxellaceae;Coemansia;Coemansia spiralis;
0	cellular organisms;Eukaryota;Sar;Alveolata;Apicomplexa;Aconoidasida;Haemosporida;Plasmodiidae;Plasmodium;Plasmodium (Plasmodium);Plasmodium knowlesi;
0	cellular organisms;Eukaryota;Sar;Alveolata;Apicomplexa;Aconoidasida;Piroplasmida;Babesiidae;Babesia;Babesia bovis;
0	cellular organisms;Bacteria;Campylobacterota;Epsilonproteobacteria;Campylobacterales;Arcobacteraceae;Malaciobacter;Malaciobacter marinus;
0	cellular organisms;Bacteria;Pseudomonadota;Alphaproteobacteria;Rhodobacterales;Roseobacteraceae;Sulfitobacter;Sulfitobacter porphyrae;
0	cellular organisms;Bacteria;Pseudomonadota;Gammaproteobacteria;Pseudomonadales;Pseudomonadaceae;Pseudomonas;unclassified Pseudomonas;Pseudomonas sp. NBRC 111140;
0	cellular organisms;Bacteria;Terrabacteria group;Actinomycetota;Actinomycetes;Micrococcales;Micrococcaceae;Arthrobacter;unclassified Arthrobacter;Arthrobacter sp. B1805;
0	cellular organisms;Bacteria;Terrabacteria group;Actinomycetota;Actinomycetes;Streptosporangiales;Thermomonosporaceae;Actinomadura;Actinomadura roseirufa;
0	cellular organisms;Bacteria;Terrabacteria group;Bacillota;Bacilli;Bacillales;Paenibacillaceae;Saccharibacillus;Saccharibacillus sacchari;
0	cellular organisms;Bacteria;Terrabacteria group;Chloroflexota;Anaerolineae;Anaerolineales;Anaerolineaceae;unclassified Anaerolineaceae;Anaerolineaceae bacterium;
0	cellular organisms;Eukaryota;Opisthokonta;Fungi;Dikarya;Ascomycota;saccharomyceta;Pezizomycotina;leotiomyceta;Eurotiomycetes;Eurotiomycetidae;Eurotiales;Aspergillaceae;Penicillium;Penicillium roqueforti;
0	cellular organisms;Eukaryota;Opisthokonta;Fungi;Dikarya;Ascomycota;saccharomyceta;Pezizomycotina;leotiomyceta;Eurotiomycetes;Eurotiomycetidae;Onygenales;Arthrodermataceae;Trichophyton;Trichophyton interdigitale;
0	cellular organisms;Eukaryota;Opisthokonta;Fungi;Dikarya;Basidiomycota;Agaricomycotina;Agaricomycetes;Agaricomycetes incertae sedis;Cantharellales;Botryobasidiaceae;Botryobasidium;Botryobasidium botryosum;
0	cellular organisms;Eukaryota;Opisthokonta;Fungi;Dikarya;Basidiomycota;Agaricomycotina;Agaricomycetes;Agaricomycetes incertae sedis;Polyporales;Sparassidaceae;Sparassis;Sparassis crispa;
0	cellular organisms;Eukaryota;Opisthokonta;Fungi;Dikarya;Basidiomycota;Agaricomycotina;Agaricomycetes;Agaricomycetidae;Agaricales;Marasmiineae;Mycenaceae;Mycena;Mycena amicta;
0	cellular organisms;Eukaryota;Opisthokonta;Fungi;Dikarya;Basidiomycota;Agaricomycotina;Agaricomycetes;Agaricomycetidae;Agaricales;Marasmiineae;Mycenaceae;Mycena;Mycena galopus;
0	cellular organisms;Eukaryota;Opisthokonta;Fungi;Dikarya;Basidiomycota;Agaricomycotina;Agaricomycetes;Agaricomycetidae;Agaricales;Marasmiineae;Mycenaceae;Mycena;Mycena leptocephala;
0	cellular organisms;Eukaryota;Opisthokonta;Fungi;Dikarya;Basidiomycota;Agaricomycotina;Agaricomycetes;Agaricomycetidae;Agaricales;Tricholomatineae;Tricholomataceae;Flagelloscypha;unclassified Flagelloscypha;Flagelloscypha sp. PMI_526;
0	cellular organisms;Eukaryota;Opisthokonta;Fungi;Dikarya;Basidiomycota;Agaricomycotina;Agaricomycetes;Agaricomycetidae;Boletales;Boletineae;Boletaceae;Boletaceae incertae sedis;Lanmaoa;Lanmaoa asiatica;
0	cellular organisms;Eukaryota;Opisthokonta;Fungi;Dikarya;Basidiomycota;Agaricomycotina;Agaricomycetes;Agaricomycetidae;Boletales;Paxilineae;Paxillaceae;Paxillus;Paxillus involutus;
0	cellular organisms;Eukaryota;Opisthokonta;Fungi;Dikarya;Basidiomycota;Agaricomycotina;Agaricomycetes;Agaricomycetidae;Boletales;Suillineae;Suillaceae;Suillus;Suillus ampliporus;
0	cellular organisms;Eukaryota;Opisthokonta;Fungi;Dikarya;Basidiomycota;Agaricomycotina;Agaricomycetes;Agaricomycetidae;Boletales;Suillineae;Suillaceae;Suillus;Suillus occidentalis;
0	cellular organisms;Eukaryota;Opisthokonta;Fungi;Dikarya;Basidiomycota;Agaricomycotina;Tremellomycetes;Tremellales;Cryptococcaceae;Cryptococcus;Cryptococcus neoformans species complex;Cryptococcus neoformans;
0	cellular organisms;Eukaryota;Opisthokonta;Fungi;Fungi incertae sedis;Chytridiomycota;Chytridiomycota incertae sedis;Chytridiomycetes;Synchytriales;Synchytriaceae;Synchytrium;Synchytrium endobioticum;
0	cellular organisms;Eukaryota;Opisthokonta;Fungi;Fungi incertae sedis;Microsporidia;Apansporoblastina;Unikaryonidae;Encephalitozoon;Encephalitozoon intestinalis;
0	cellular organisms;Eukaryota;Opisthokonta;Fungi;Fungi incertae sedis;Microsporidia;Microsporidia incertae sedis;Nematocida;Nematocida homosporus;
0	cellular organisms;Eukaryota;Opisthokonta;Fungi;Fungi incertae sedis;Microsporidia;Microsporidia incertae sedis;Pancytospora;Pancytospora philotis;
0	cellular organisms;Eukaryota;Opisthokonta;Fungi;Fungi incertae sedis;Microsporidia;Tubulinosematoidea;Tubulinosematidae;Tubulinosema;Tubulinosema ratisbonensis;
0	cellular organisms;Eukaryota;Opisthokonta;Fungi;Fungi incertae sedis;Mucoromycota;Glomeromycotina;Glomeromycetes;Diversisporales;Gigasporaceae;Racocetra;Racocetra persica;
0	cellular organisms;Eukaryota;Opisthokonta;Fungi;Fungi incertae sedis;Mucoromycota;Glomeromycotina;Glomeromycetes;Glomerales;Glomeraceae;Funneliformis;Funneliformis caledonium;
0	cellular organisms;Eukaryota;Sar;Alveolata;Apicomplexa;Aconoidasida;Piroplasmida;Theileriidae;Theileria;Theileria lestoquardi;
0	cellular organisms;Eukaryota;Sar;Alveolata;Ciliophora;Intramacronucleata;Oligohymenophorea;Peniculida;Parameciidae;Paramecium;Paramecium primaurelia;
0	cellular organisms;Eukaryota;Sar;Alveolata;Ciliophora;Intramacronucleata;Oligohymenophorea;Peniculida;Parameciidae;Paramecium;Paramecium sonneborni;
0	cellular organisms;Eukaryota;Sar;Alveolata;Ciliophora;Intramacronucleata;Spirotrichea;Oligotrichia;Strombidiidae;Strombidium;Strombidium sulcatum;
0	cellular organisms;Eukaryota;Sar;Alveolata;Dinophyceae;Suessiales;Symbiodiniaceae;Symbiodinium;Symbiodinium necroappetens;
0	cellular organisms;Eukaryota;Sar;Stramenopiles;Ochrophyta;PX clade;Phaeophyceae;Ectocarpales;Ectocarpaceae;Ectocarpus;unclassified Ectocarpus;Ectocarpus sp. CCAP 1310/34;
0	cellular organisms;Bacteria;Acidobacteriota;Terriglobia;Terriglobales;Acidobacteriaceae;Terriglobus;Terriglobus aquaticus;
0	cellular organisms;Bacteria;Bacteria incertae sedis;Bacteria candidate phyla;Candidatus Saccharibacteria;Candidatus Mycosynbacter;Candidatus Mycosynbacter amalyticus;
0	cellular organisms;Bacteria;Campylobacterota;Epsilonproteobacteria;Campylobacterales;Campylobacteraceae;Campylobacter;Campylobacter coli;
0	cellular organisms;Bacteria;FCB group;Bacteroidota/Chlorobiota group;Bacteroidota;Chitinophagia;Chitinophagales;Chitinophagaceae;Puia;Puia dinghuensis;
0	cellular organisms;Bacteria;FCB group;Bacteroidota/Chlorobiota group;Bacteroidota;Chitinophagia;Chitinophagales;Chitinophagaceae;Sediminibacterium;Sediminibacterium ginsengisoli;
0	cellular organisms;Bacteria;FCB group;Bacteroidota/Chlorobiota group;Bacteroidota;Cytophagia;Cytophagales;Marivirgaceae;Marivirga;Marivirga lumbricoides;
0	cellular organisms;Bacteria;FCB group;Bacteroidota/Chlorobiota group;Bacteroidota;Flavobacteriia;Flavobacteriales;Flavobacteriaceae;Flavobacterium;Flavobacterium nitratireducens;
0	cellular organisms;Bacteria;FCB group;Bacteroidota/Chlorobiota group;Bacteroidota;Flavobacteriia;Flavobacteriales;Flavobacteriaceae;Tamlana;unclassified Tamlana;Tamlana sp. s12;
0	cellular organisms;Bacteria;FCB group;Bacteroidota/Chlorobiota group;Bacteroidota;Sphingobacteriia;Sphingobacteriales;Sphingobacteriaceae;Pedobacter;Pedobacter nutrimenti;
0	cellular organisms;Bacteria;Pseudomonadota;Alphaproteobacteria;Hyphomicrobiales;Methylobacteriaceae;Methylobacterium;Methylobacterium mesophilicum;
0	cellular organisms;Bacteria;Pseudomonadota;Alphaproteobacteria;Hyphomicrobiales;Phyllobacteriaceae;Phyllobacterium;Phyllobacterium calauticae;
0	cellular organisms;Bacteria;Pseudomonadota;Alphaproteobacteria;Rhodospirillales;Acetobacteraceae;Belnapia;Belnapia mucosa;
0	cellular organisms;Bacteria;Pseudomonadota;Alphaproteobacteria;Sphingomonadales;environmental samples;uncultured Sphingomonadales bacterium HF0500_24B12;
0	cellular organisms;Bacteria;Pseudomonadota;Alphaproteobacteria;Sphingomonadales;Sphingomonadaceae;Sphingomonas;Sphingomonas koreensis;
0	cellular organisms;Bacteria;Pseudomonadota;Alphaproteobacteria;Sphingomonadales;Sphingomonadaceae;Sphingomonas;unclassified Sphingomonas;Sphingomonas sp. MM-1;
0	cellular organisms;Bacteria;Pseudomonadota;Alphaproteobacteria;Sphingomonadales;Sphingomonadaceae;Sphingorhabdus;Sphingorhabdus lacus;
0	cellular organisms;Bacteria;Pseudomonadota;Betaproteobacteria;Burkholderiales;Burkholderiaceae;Paraburkholderia;Paraburkholderia insulsa;
0	cellular organisms;Bacteria;Pseudomonadota;Betaproteobacteria;Burkholderiales;Burkholderiales genera incertae sedis;Aquabacterium;Aquabacterium soli;
0	cellular organisms;Bacteria;Pseudomonadota;Betaproteobacteria;Burkholderiales;Comamonadaceae;Melaminivora;Melaminivora alkalimesophila;
0	cellular organisms;Bacteria;Pseudomonadota;Betaproteobacteria;Burkholderiales;Comamonadaceae;Ramlibacter;Ramlibacter humi;
0	cellular organisms;Bacteria;Pseudomonadota;Gammaproteobacteria;Alteromonadales;Pseudoalteromonadaceae;Pseudoalteromonas;Pseudoalteromonas ruthenica;
0	cellular organisms;Bacteria;Pseudomonadota;Gammaproteobacteria;Enterobacterales;Erwiniaceae;Duffyella;Duffyella gerundensis;
0	cellular organisms;Bacteria;Pseudomonadota;Gammaproteobacteria;Enterobacterales;Hafniaceae;Hafnia;Hafnia alvei;
0	cellular organisms;Bacteria;Pseudomonadota;Gammaproteobacteria;Moraxellales;Moraxellaceae;Acinetobacter;Acinetobacter baylyi;
0	cellular organisms;Bacteria;Pseudomonadota;Gammaproteobacteria;Thiotrichales;Fastidiosibacteraceae;Caedibacter;unclassified Caedibacter;Caedibacter sp. 37-49;
0	cellular organisms;Bacteria;Terrabacteria group;Actinomycetota;Actinomycetes;Kitasatosporales;Streptomycetaceae;Streptomyces;Streptomyces fumigatiscleroticus;
0	cellular organisms;Bacteria;Terrabacteria group;Actinomycetota;Actinomycetes;Micrococcales;Micrococcaceae;Arthrobacter;Arthrobacter stackebrandtii;
0	cellular organisms;Bacteria;Terrabacteria group;Actinomycetota;Actinomycetes;Micrococcales;Micrococcaceae;Nesterenkonia;Nesterenkonia natronophila;
0	cellular organisms;Bacteria;Terrabacteria group;Actinomycetota;Actinomycetes;Propionibacteriales;Nocardioidaceae;Nocardioides;Nocardioides silvaticus;
0	cellular organisms;Bacteria;Terrabacteria group;Bacillota;Bacilli;Bacillales;Bacillaceae;Anoxybacillus;unclassified Anoxybacillus;Anoxybacillus sp. BCO1;
0	cellular organisms;Bacteria;Terrabacteria group;Bacillota;Bacilli;Bacillales;Bacillaceae;Geobacillus;unclassified Geobacillus;Geobacillus sp. Y412MC52;
0	cellular organisms;Bacteria;Terrabacteria group;Bacillota;Bacilli;Bacillales;Bacillaceae;Parageobacillus;Parageobacillus galactosidasius;
0	cellular organisms;Bacteria;Terrabacteria group;Bacillota;Bacilli;Bacillales;Bacillaceae;Saccharococcus;Saccharococcus thermophilus;
0	cellular organisms;Bacteria;Terrabacteria group;Bacillota;Bacilli;Bacillales;Paenibacillaceae;Paenibacillus;Paenibacillus dakarensis;
0	cellular organisms;Bacteria;Terrabacteria group;Bacillota;Bacilli;Bacillales;Staphylococcaceae;Mammaliicoccus;Mammaliicoccus sciuri;
0	cellular organisms;Bacteria;Terrabacteria group;Bacillota;Bacilli;Lactobacillales;Streptococcaceae;Lactococcus;Lactococcus lactis;
0	cellular organisms;Bacteria;Terrabacteria group;Bacillota;Clostridia;Eubacteriales;Clostridiaceae;Paraclostridium;Paraclostridium benzoelyticum;
0	cellular organisms;Bacteria;Terrabacteria group;Bacillota;Negativicutes;Selenomonadales;Sporomusaceae;unclassified Sporomusaceae;Sporomusaceae bacterium FL31;
0	cellular organisms;Bacteria;Terrabacteria group;Chloroflexota;Chloroflexia;environmental samples;uncultured Chloroflexia bacterium;
0	cellular organisms;Bacteria;Terrabacteria group;Cyanobacteriota/Melainabacteria group;Cyanobacteriota;Cyanophyceae;Nostocales;Nostocaceae;Richelia;Richelia intracellularis;
0	cellular organisms;Bacteria;Terrabacteria group;Cyanobacteriota/Melainabacteria group;Cyanobacteriota;Cyanophyceae;Oscillatoriophycideae;Oscillatoriales;Microcoleaceae;Planktothrix;Planktothrix tepida;
0	cellular organisms;Eukaryota;Metamonada;Preaxostyla;Oxymonadida;Streblomastigidae;Streblomastix;Streblomastix strix;
0	cellular organisms;Eukaryota;Opisthokonta;Fungi;Dikarya;Ascomycota;saccharomyceta;Pezizomycotina;leotiomyceta;Eurotiomycetes;Eurotiomycetidae;Eurotiales;Aspergillaceae;Aspergillus;Aspergillus lentulus;
0	cellular organisms;Eukaryota;Opisthokonta;Fungi;Dikarya;Ascomycota;saccharomyceta;Pezizomycotina;leotiomyceta;sordariomyceta;Sordariomycetes;Hypocreomycetidae;Hypocreales;Cordycipitaceae;Cordyceps;Cordyceps militaris;
0	cellular organisms;Eukaryota;Opisthokonta;Fungi;Dikarya;Ascomycota;saccharomyceta;Pezizomycotina;leotiomyceta;sordariomyceta;Sordariomycetes;Sordariomycetidae;Sordariales;Chaetomiaceae;Thermothelomyces;Thermothelomyces thermophilus;
0	cellular organisms;Eukaryota;Opisthokonta;Fungi;Dikarya;Ascomycota;saccharomyceta;Pezizomycotina;Pezizomycetes;Pezizales;Pyronemataceae;Sphaerosporella;Sphaerosporella brunnea;
0	cellular organisms;Eukaryota;Opisthokonta;Fungi;Fungi incertae sedis;Chytridiomycota;Chytridiomycota incertae sedis;Chytridiomycetes;Caulochytriales;Caulochytriaceae;Caulochytrium;Caulochytrium protostelioides;
0	cellular organisms;Eukaryota;Opisthokonta;Fungi;Fungi incertae sedis;Microsporidia;Apansporoblastina;Enterocytozoonidae;Enterospora;Enterospora canceri;
0	cellular organisms;Eukaryota;Opisthokonta;Fungi;Fungi incertae sedis;Mucoromycota;Glomeromycotina;Glomeromycetes;Archaeosporales;Geosiphonaceae;Geosiphon;Geosiphon pyriformis;
0	cellular organisms;Eukaryota;Opisthokonta;Fungi;Fungi incertae sedis;Mucoromycota;Mucoromycotina;Mucoromycetes;Mucorales;Mucorineae;Mucoraceae;Mucor;Mucor saturninus;
0	cellular organisms;Eukaryota;Sar;Alveolata;Apicomplexa;Aconoidasida;Haemosporida;Plasmodiidae;Plasmodium;Plasmodium (Vinckeia);Plasmodium berghei;
0	cellular organisms;Eukaryota;Sar;Alveolata;Apicomplexa;Aconoidasida;Piroplasmida;Babesiidae;Babesia;Babesia bigemina;
0	cellular organisms;Eukaryota;Sar;Stramenopiles;Ochrophyta;Bacillariophyta;Bacillariophyceae;Bacillariophycidae;Bacillariales;Bacillariaceae;Fragilariopsis;Fragilariopsis cylindrus;
0	cellular organisms;Eukaryota;Sar;Stramenopiles;Ochrophyta;Bacillariophyta;Coscinodiscophyceae;Thalassiosirophycidae;Thalassiosirales;Thalassiosiraceae;Thalassiosira;Thalassiosira oceanica;
0	cellular organisms;Bacteria;Pseudomonadota;Alphaproteobacteria;Hyphomicrobiales;Nitrobacteraceae;Bradyrhizobium;Bradyrhizobium manausense;
0	cellular organisms;Bacteria;Pseudomonadota;Alphaproteobacteria;Maricaulales;Maricaulaceae;Glycocaulis;Glycocaulis profundi;
0	cellular organisms;Eukaryota;Discoba;Euglenozoa;Kinetoplastea;Metakinetoplastina;Trypanosomatida;Trypanosomatidae;Strigomonadinae;Angomonas;Angomonas deanei;
0	cellular organisms;Eukaryota;Opisthokonta;Fungi;Dikarya;Ascomycota;saccharomyceta;Pezizomycotina;leotiomyceta;sordariomyceta;Sordariomycetes;Xylariomycetidae;Xylariales;unclassified Xylariales;Xylariales sp. PMI_506;
0	cellular organisms;Eukaryota;Opisthokonta;Fungi;Dikarya;Ascomycota;saccharomyceta;Saccharomycotina;Saccharomycetes;Saccharomycetales;CUG-Ser1 clade;CUG-Ser1 clade incertae sedis;Babjeviella;Babjeviella inositovora;
0	cellular organisms;Eukaryota;Opisthokonta;Fungi;Dikarya;Basidiomycota;Agaricomycotina;Agaricomycetes;Agaricomycetes incertae sedis;Russulales;Russulaceae;Russula;Russula vinacea;
0	cellular organisms;Eukaryota;Opisthokonta;Fungi;Dikarya;Basidiomycota;Agaricomycotina;Agaricomycetes;Agaricomycetidae;Boletales;Sclerodermatineae;Pisolithaceae;Pisolithus;Pisolithus marmoratus;
0	cellular organisms;Eukaryota;Opisthokonta;Fungi;Dikarya;Basidiomycota;Pucciniomycotina;Microbotryomycetes;Microbotryales;Microbotryaceae;Microbotryum;Microbotryum intermedium;
0	cellular organisms;Eukaryota;Opisthokonta;Fungi;Fungi incertae sedis;Chytridiomycota;Chytridiomycota incertae sedis;Chytridiomycetes;Cladochytriales;Nowakowskiellaceae;Nowakowskiella;unclassified Nowakowskiella;Nowakowskiella sp. JEL0407;
0	cellular organisms;Eukaryota;Opisthokonta;Fungi;Fungi incertae sedis;Chytridiomycota;Chytridiomycota incertae sedis;Monoblepharidomycetes;Monoblepharidales;Monoblepharidales incertae sedis;Hyaloraphidium;Hyaloraphidium curvatum;
0	cellular organisms;Eukaryota;Opisthokonta;Fungi;Fungi incertae sedis;Mucoromycota;Glomeromycotina;Glomeromycetes;Diversisporales;Gigasporaceae;Dentiscutata;Dentiscutata heterogama;
0	cellular organisms;Eukaryota;Opisthokonta;Fungi;Fungi incertae sedis;Mucoromycota;Mucoromycotina;Mucoromycetes;Mucorales;Cunninghamellaceae;Absidia;Absidia repens;
0	cellular organisms;Eukaryota;Opisthokonta;Fungi;Fungi incertae sedis;Mucoromycota;Mucoromycotina;Mucoromycetes;Mucorales;Lichtheimiaceae;Lichtheimia;Lichtheimia hyalospora;
0	cellular organisms;Eukaryota;Opisthokonta;Fungi;Fungi incertae sedis;Mucoromycota;Mucoromycotina;Mucoromycetes;Mucorales;Mucorineae;Backusellaceae;Backusella;Backusella circina;
0	cellular organisms;Eukaryota;Opisthokonta;Fungi;Fungi incertae sedis;Zoopagomycota;Kickxellomycotina;Kickxellomycetes;Kickxellales;Kickxellaceae;Coemansia;Coemansia helicoidea;
0	cellular organisms;Eukaryota;Opisthokonta;Fungi;Fungi incertae sedis;Zoopagomycota;Kickxellomycotina;Kickxellomycetes;Kickxellales;Kickxellaceae;Coemansia;Coemansia nantahalensis;
0	cellular organisms;Eukaryota;Sar;Stramenopiles;Oomycota;Pythiales;Pythiaceae;Globisporangium;Globisporangium splendens;
0	cellular organisms;Bacteria;FCB group;Bacteroidota/Chlorobiota group;Bacteroidota;Bacteroidia;Bacteroidales;Barnesiellaceae;Barnesiella;unclassified Barnesiella;Barnesiella sp. GGCC_0306;
0	cellular organisms;Bacteria;FCB group;Bacteroidota/Chlorobiota group;Bacteroidota;Bacteroidia;Bacteroidales;Tannerellaceae;Parabacteroides;unclassified Parabacteroides;Parabacteroides sp. 52;
0	cellular organisms;Bacteria;Myxococcota;Myxococcia;Myxococcales;Cystobacterineae;Myxococcaceae;Corallococcus;unclassified Corallococcus;Corallococcus sp. AB030;
0	cellular organisms;Bacteria;Pseudomonadota;Alphaproteobacteria;Hyphomicrobiales;Hyphomicrobiaceae;Rhodomicrobium;Rhodomicrobium udaipurense;
0	cellular organisms;Bacteria;Pseudomonadota;Alphaproteobacteria;Rhodobacterales;Roseobacteraceae;Sulfitobacter;unclassified Sulfitobacter;Sulfitobacter sp. CW3;
0	cellular organisms;Bacteria;Pseudomonadota;Alphaproteobacteria;Rhodospirillales;Acetobacteraceae;Parasaccharibacter;unclassified Parasaccharibacter;Parasaccharibacter sp. TMW 2.1884;
0	cellular organisms;Bacteria;Pseudomonadota;Betaproteobacteria;Burkholderiales;Burkholderiales genera incertae sedis;Saezia;Saezia sanguinis;
0	cellular organisms;Bacteria;Pseudomonadota;Betaproteobacteria;Burkholderiales;Oxalobacteraceae;Massilia group;Massilia;unclassified Massilia;Massilia sp. JS1662;
0	cellular organisms;Bacteria;Pseudomonadota;Betaproteobacteria;Neisseriales;Chromobacteriaceae;Chromobacterium group;Chromobacterium;Chromobacterium vaccinii;
0	cellular organisms;Bacteria;Pseudomonadota;Betaproteobacteria;Rhodocyclales;Zoogloeaceae;Azoarcus;unclassified Azoarcus;Azoarcus sp. TTM-91;
0	cellular organisms;Bacteria;Pseudomonadota;Gammaproteobacteria;Aeromonadales;Aeromonadaceae;Aeromonas;Aeromonas sanarellii;
0	cellular organisms;Bacteria;Pseudomonadota;Gammaproteobacteria;Alteromonadales;Alteromonadales genera incertae sedis;Motilimonas;Motilimonas pumila;
0	cellular organisms;Bacteria;Pseudomonadota;Gammaproteobacteria;Alteromonadales;Idiomarinaceae;Pseudidiomarina;Pseudidiomarina aestuarii;
0	cellular organisms;Bacteria;Pseudomonadota;Gammaproteobacteria;Pseudomonadales;Pseudomonadaceae;Pseudomonas;Pseudomonas daroniae;
0	cellular organisms;Bacteria;Pseudomonadota;Gammaproteobacteria;Pseudomonadales;Pseudomonadaceae;Pseudomonas;unclassified Pseudomonas;Pseudomonas sp. 2822-15;
0	cellular organisms;Bacteria;Pseudomonadota;Gammaproteobacteria;Thiotrichales;Thiotrichaceae;Achromatium;unclassified Achromatium;Achromatium sp. WMS1;
0	cellular organisms;Bacteria;Pseudomonadota;Gammaproteobacteria;Vibrionales;Vibrionaceae;Vibrio;Vibrio agarivorans;
0	cellular organisms;Bacteria;Pseudomonadota;Gammaproteobacteria;Xanthomonadales;Xanthomonadaceae;Thermomonas;Thermomonas alba;
0	cellular organisms;Bacteria;Terrabacteria group;Actinomycetota;Actinomycetes;Geodermatophilales;Geodermatophilaceae;Klenkia;Klenkia terrae;
0	cellular organisms;Bacteria;Terrabacteria group;Actinomycetota;Actinomycetes;Kitasatosporales;Streptomycetaceae;Streptomyces;Streptomyces aurantiacus group;Streptomyces aureocirculatus;
0	cellular organisms;Bacteria;Terrabacteria group;Actinomycetota;Actinomycetes;Micrococcales;Intrasporangiaceae;Tetrasphaera;Tetrasphaera japonica;
0	cellular organisms;Bacteria;Terrabacteria group;Actinomycetota;Actinomycetes;Mycobacteriales;Corynebacteriaceae;Corynebacterium;Corynebacterium propinquum;
0	cellular organisms;Bacteria;Terrabacteria group;Actinomycetota;Actinomycetes;Mycobacteriales;Nocardiaceae;Nocardia;Nocardia cerradoensis;
0	cellular organisms;Bacteria;Terrabacteria group;Bacillota;Bacilli;Bacillales;Bacillaceae;Bacillus;unclassified Bacillus (in: firmicutes);Bacillus sp. 159;
0	cellular organisms;Bacteria;Terrabacteria group;Bacillota;Bacilli;Bacillales;Bacillaceae;Bacillus;unclassified Bacillus (in: firmicutes);Bacillus sp. BA3;
0	cellular organisms;Bacteria;Terrabacteria group;Bacillota;Bacilli;Bacillales;Bacillaceae;Bacillus;unclassified Bacillus (in: firmicutes);Bacillus sp. VT-16-64;
0	cellular organisms;Bacteria;Terrabacteria group;Bacillota;Bacilli;Bacillales;Listeriaceae;Listeria;Listeria rocourtiae;
0	cellular organisms;Bacteria;Terrabacteria group;Bacillota;Bacilli;Bacillales;Paenibacillaceae;Paenibacillus;Paenibacillus tyrfis;
0	cellular organisms;Bacteria;Terrabacteria group;Bacillota;Bacilli;Bacillales;Paenibacillaceae;Paenibacillus;unclassified Paenibacillus;Paenibacillus sp. FSL H8-0548;
0	cellular organisms;Bacteria;Terrabacteria group;Bacillota;Bacilli;Lactobacillales;Lactobacillaceae;Leuconostoc;unclassified Leuconostoc;Leuconostoc sp. DORA_2;
0	cellular organisms;Bacteria;Terrabacteria group;Bacillota;Bacilli;Lactobacillales;Lactobacillaceae;Levilactobacillus;Levilactobacillus brevis;
0	cellular organisms;Bacteria;Terrabacteria group;Bacillota;Bacilli;Lactobacillales;Streptococcaceae;Streptococcus;Streptococcus vestibularis;
0	cellular organisms;Bacteria;Terrabacteria group;Bacillota;Clostridia;Eubacteriales;Eubacteriales incertae sedis;Eubacteriales Family XIII. Incertae Sedis;Senimuribacter;Senimuribacter intestinalis;
0	cellular organisms;Bacteria;Terrabacteria group;Bacillota;Clostridia;Eubacteriales;Oscillospiraceae;Bittarella;Bittarella massiliensis;
0	cellular organisms;Eukaryota;Opisthokonta;Fungi;Dikarya;Ascomycota;saccharomyceta;Pezizomycotina;leotiomyceta;Lichinomycetes;Lichinales;Lichinaceae;Lichina;Lichina confinis;
0	cellular organisms;Eukaryota;Opisthokonta;Fungi;Fungi incertae sedis;Chytridiomycota;Chytridiomycota incertae sedis;Chytridiomycetes;Polychytriales;Polychytriales incertae sedis;Polychytrium;Polychytrium aggregatum;
0	cellular organisms;Eukaryota;Opisthokonta;Fungi;Fungi incertae sedis;Mucoromycota;Mucoromycotina;Endogonomycetes;Endogonales;Endogonaceae;Jimgerdemannia;Jimgerdemannia flammicorona;
0	cellular organisms;Eukaryota;Sar;Alveolata;Apicomplexa;Conoidasida;Coccidia;Eucoccidiorida;Eimeriorina;Sarcocystidae;Toxoplasma;Toxoplasma gondii;
0	cellular organisms;Eukaryota;Sar;Alveolata;Ciliophora;Postciliodesmatophora;Heterotrichea;Heterotrichida;Stentoridae;Stentor;Stentor coeruleus;
0	cellular organisms;Eukaryota;Sar;Stramenopiles;Ochrophyta;Synurophyceae;Ochromonadales;Ochromonadaceae;unclassified Ochromonadaceae;Ochromonadaceae sp. CCMP2298;

## Sheet: Liver
Overall Importance Score	microbiomes
0.560854	cellular organisms;Bacteria;Terrabacteria group;Actinomycetota;Actinomycetes;Propionibacteriales;Nocardioidaceae;Nocardioides;unclassified Nocardioides;Nocardioides sp. OK12;
0.223539	cellular organisms;Eukaryota;Sar;Alveolata;Apicomplexa;Aconoidasida;Haemosporida;Plasmodiidae;Plasmodium;Plasmodium coatneyi;
0.142136	cellular organisms;Bacteria;Terrabacteria group;Bacillota;Clostridia;Eubacteriales;Lachnospiraceae;Blautia;unclassified Blautia;Blautia sp. MSK22_86;
0.0143687	cellular organisms;Bacteria;Pseudomonadota;Gammaproteobacteria;Oceanospirillales;Saccharospirillaceae;Saccharospirillum;Saccharospirillum mangrovi;
0.013853	cellular organisms;Bacteria;Terrabacteria group;Actinomycetota;Actinomycetes;Kitasatosporales;Streptomycetaceae;Streptomyces;Streptomyces aureoverticillatus;
0.0110609	cellular organisms;Eukaryota;Sar;Alveolata;Apicomplexa;Aconoidasida;Haemosporida;Plasmodiidae;Plasmodium;Plasmodium (Plasmodium);Plasmodium knowlesi;
0.00691417	cellular organisms;Bacteria;Pseudomonadota;Betaproteobacteria;Rhodocyclales;Zoogloeaceae;Azoarcus;unclassified Azoarcus;Azoarcus sp. TTM-91;
0.00424011	cellular organisms;Eukaryota;Opisthokonta;Fungi;Dikarya;Ascomycota;saccharomyceta;Pezizomycotina;leotiomyceta;dothideomyceta;Dothideomycetes;Pleosporomycetidae;Pleosporales;Pleosporineae;Pleosporaceae;Pyrenophora;Pyrenophora tritici-repentis;
0.00310961	cellular organisms;Bacteria;Pseudomonadota;Gammaproteobacteria;Moraxellales;Moraxellaceae;Acinetobacter;unclassified Acinetobacter;Acinetobacter sp. 8I-beige;
0.00271548	cellular organisms;Bacteria;Terrabacteria group;Actinomycetota;Actinomycetes;Kitasatosporales;Streptomycetaceae;Streptomyces;unclassified Streptomyces;Streptomyces sp. JJ36;
0.00245757	cellular organisms;Archaea;Euryarchaeota;Stenosarchaea group;Methanomicrobia;Methanosarcinales;Methanosarcinaceae;Methanohalophilus;unclassified Methanohalophilus;Methanohalophilus sp. WG1-DM;
0.00143428	cellular organisms;Bacteria;Terrabacteria group;Actinomycetota;Actinomycetes;Kitasatosporales;Streptomycetaceae;Kitasatospora;Kitasatospora herbaricolor;
0.00138313	cellular organisms;Eukaryota;Opisthokonta;Fungi;Dikarya;Ascomycota;saccharomyceta;Pezizomycotina;leotiomyceta;Eurotiomycetes;Chaetothyriomycetidae;Chaetothyriales;Herpotrichiellaceae;Cladophialophora;Cladophialophora immunda;
0.00127744	cellular organisms;Bacteria;Terrabacteria group;Actinomycetota;Actinomycetes;Kitasatosporales;Streptomycetaceae;Streptomyces;Streptomyces caelestis;
0.00114831	cellular organisms;Eukaryota;Sar;Alveolata;Ciliophora;Postciliodesmatophora;Heterotrichea;Heterotrichida;Blepharismidae;Blepharisma;Blepharisma stoltei;
0.00094935	cellular organisms;Bacteria;Pseudomonadota;Gammaproteobacteria;Pseudomonadales;Pseudomonadaceae;Pseudomonas;Pseudomonas lactis;
0.000638836	cellular organisms;Bacteria;Pseudomonadota;Alphaproteobacteria;Rhodobacterales;Roseobacteraceae;Sulfitobacter;unclassified Sulfitobacter;Sulfitobacter sp. F26169L;
0.000570792	cellular organisms;Bacteria;Terrabacteria group;Actinomycetota;Actinomycetes;Propionibacteriales;Nocardioidaceae;Nocardioides;Nocardioides humilatus;
0.000479625	cellular organisms;Bacteria;Pseudomonadota;Betaproteobacteria;Burkholderiales;Comamonadaceae;Acidovorax;unclassified Acidovorax;Acidovorax sp. 106;
0.00045705	cellular organisms;Eukaryota;Opisthokonta;Fungi;Dikarya;Ascomycota;saccharomyceta;Saccharomycotina;Saccharomycetes;Saccharomycetales;Dipodascaceae;Geotrichum;Geotrichum candidum;
0.000431416	cellular organisms;Bacteria;Pseudomonadota;Gammaproteobacteria;Oceanospirillales;Halomonadaceae;Halomonas;Halomonas titanicae;
0.000422009	cellular organisms;Bacteria;Pseudomonadota;Betaproteobacteria;Burkholderiales;Comamonadaceae;Pelomonas;unclassified Pelomonas;Pelomonas sp. HMWF004;
0.000391879	cellular organisms;Bacteria;Pseudomonadota;Gammaproteobacteria;Enterobacterales;Enterobacteriaceae;Citrobacter;Citrobacter freundii complex;Citrobacter freundii;
0.000359695	cellular organisms;Eukaryota;Opisthokonta;Fungi;Fungi incertae sedis;Mucoromycota;Glomeromycotina;Glomeromycetes;Diversisporales;Gigasporaceae;Dentiscutata;Dentiscutata heterogama;
0.000348065	cellular organisms;Bacteria;Terrabacteria group;Actinomycetota;Actinomycetes;Kitasatosporales;Streptomycetaceae;Streptomyces;Streptomyces rochei group;Streptomyces geysiriensis;
0.000326187	cellular organisms;Bacteria;FCB group;Bacteroidota/Chlorobiota group;Bacteroidota;Chitinophagia;Chitinophagales;Chitinophagaceae;Sediminibacterium;Sediminibacterium soli;
0.000310853	cellular organisms;Bacteria;Pseudomonadota;Gammaproteobacteria;Pseudomonadales;Pseudomonadaceae;Pseudomonas;Pseudomonas chlororaphis group;Pseudomonas chlororaphis;
0.000276835	cellular organisms;Eukaryota;Sar;Rhizaria;Retaria;Foraminifera;Monothalamids;Reticulomyxidae;Reticulomyxa;Reticulomyxa filosa;
0.000237118	cellular organisms;Bacteria;Pseudomonadota;Gammaproteobacteria;unclassified Gammaproteobacteria;methanotrophic bacterial endosymbiont of Bathymodiolus sp.;
0.00023086	cellular organisms;Eukaryota;Opisthokonta;Fungi;Dikarya;Ascomycota;saccharomyceta;Pezizomycotina;leotiomyceta;dothideomyceta;Dothideomycetes;Dothideomycetidae;Mycosphaerellales;Teratosphaeriaceae;Acidomyces;unclassified Acidomyces;Acidomyces sp. 'richmondensis';
0.000208139	cellular organisms;Bacteria;Terrabacteria group;Bacillota;Bacilli;Bacillales;Bacillaceae;Bacillus;unclassified Bacillus (in: firmicutes);Bacillus sp. Soil745;
0.000197743	cellular organisms;Eukaryota;Opisthokonta;Fungi;Fungi incertae sedis;Mucoromycota;Glomeromycotina;Glomeromycetes;Diversisporales;Gigasporaceae;Gigaspora;Gigaspora rosea;
0.00015941	cellular organisms;Bacteria;Pseudomonadota;Gammaproteobacteria;Thiotrichales;Francisellaceae;Francisella;unclassified Francisella;Francisella sp.;
0.000158195	cellular organisms;Bacteria;Pseudomonadota;Gammaproteobacteria;Pseudomonadales;Pseudomonadaceae;Pseudomonas;Pseudomonas putida group;Pseudomonas urethralis;
0.000156004	cellular organisms;Eukaryota;Sar;Alveolata;Apicomplexa;Aconoidasida;Piroplasmida;Babesiidae;Babesia;Babesia bovis;
0.000155484	cellular organisms;Bacteria;Pseudomonadota;Gammaproteobacteria;Alteromonadales;Alteromonadaceae;Alteromonas/Salinimonas group;Alteromonas;unclassified Alteromonas;Alteromonas sp. KUL150;
0.000127243	cellular organisms;Eukaryota;Sar;Stramenopiles;Ochrophyta;PX clade;Phaeophyceae;Dictyotales;Dictyotaceae;Dictyopteris;Dictyopteris delicatula/repens complex sp.;
0.000105587	cellular organisms;Eukaryota;Sar;Alveolata;Apicomplexa;Aconoidasida;Haemosporida;Plasmodiidae;Plasmodium;Plasmodium (Plasmodium);Plasmodium ovale;
0.000100203	cellular organisms;Bacteria;Terrabacteria group;Actinomycetota;Actinomycetes;Mycobacteriales;Mycobacteriaceae;Mycolicibacter;unclassified Mycolicibacter;Mycolicibacter sp. MYC017;
9.72743e-05	cellular organisms;Bacteria;Pseudomonadota;Betaproteobacteria;Nitrosomonadales;Nitrosomonadaceae;environmental samples;uncultured beta proteobacterium HF0010_04H24;
7.5501e-05	cellular organisms;Eukaryota;Sar;Stramenopiles;Ochrophyta;PX clade;Phaeophyceae;Ralfsiales;Hapalospongidiaceae;Hapalospongidion;Hapalospongidion gelatinosum;
6.54262e-05	cellular organisms;Bacteria;Pseudomonadota;Betaproteobacteria;Burkholderiales;Alcaligenaceae;Paenalcaligenes;Paenalcaligenes hominis;
6.14854e-05	cellular organisms;Bacteria;Pseudomonadota;Gammaproteobacteria;Pseudomonadales;Pseudomonadaceae;Pseudomonas;Pseudomonas simiae;
6.01048e-05	cellular organisms;Eukaryota;Opisthokonta;Fungi;Dikarya;Basidiomycota;Agaricomycotina;Agaricomycetes;Agaricomycetidae;Agaricales;Agaricineae;Psathyrellaceae;Tulosesus;Tulosesus angulatus;
5.97533e-05	cellular organisms;Bacteria;Pseudomonadota;Gammaproteobacteria;Moraxellales;Moraxellaceae;Acinetobacter;Acinetobacter ursingii;
5.66497e-05	cellular organisms;Bacteria;Pseudomonadota;Betaproteobacteria;Burkholderiales;Sphaerotilaceae;Caldimonas;unclassified Caldimonas;Schlegelella sp. S2-27;
5.46495e-05	cellular organisms;Eukaryota;Opisthokonta;Fungi;Dikarya;Ascomycota;saccharomyceta;Pezizomycotina;leotiomyceta;sordariomyceta;Leotiomycetes;Erysiphales;Erysiphaceae;Podosphaera;Podosphaera aphanis;
5.32706e-05	cellular organisms;Bacteria;Terrabacteria group;Bacillota;Bacilli;Bacillales;Bacillales incertae sedis;Bacillales Family XII. Incertae Sedis;Exiguobacterium;Exiguobacterium aurantiacum;
5.0174e-05	cellular organisms;Bacteria;Pseudomonadota;Gammaproteobacteria;Pseudomonadales;Pseudomonadaceae;Pseudomonas;unclassified Pseudomonas;Pseudomonas sp. DCB_Q;
4.51159e-05	cellular organisms;Bacteria;Pseudomonadota;Alphaproteobacteria;Hyphomicrobiales;Nitrobacteraceae;Bradyrhizobium;Bradyrhizobium cosmicum;
4.34839e-05	cellular organisms;Bacteria;Spirochaetota;Spirochaetia;unclassified Spirochaetia;Spirochaetia bacterium;
4.06317e-05	cellular organisms;Bacteria;environmental samples;uncultured bacterium A1Q1_fos_4;
4.04606e-05	cellular organisms;Eukaryota;Opisthokonta;Fungi;Dikarya;Ascomycota;saccharomyceta;Pezizomycotina;leotiomyceta;dothideomyceta;Dothideomycetes;Dothideomycetidae;Mycosphaerellales;Mycosphaerellaceae;Cercospora;Cercospora zeae-maydis;
3.95853e-05	cellular organisms;Bacteria;Terrabacteria group;Actinomycetota;Actinomycetes;Mycobacteriales;Mycobacteriaceae;Mycobacterium;Mycobacterium avium complex (MAC);Mycobacterium timonense;
3.93774e-05	cellular organisms;Eukaryota;Sar;Stramenopiles;Bigyra;Opalozoa;Bicosoecida;Cafeteriaceae;Cafeteria;Cafeteria roenbergensis;
3.85731e-05	cellular organisms;Bacteria;Pseudomonadota;Betaproteobacteria;Burkholderiales;Burkholderiaceae;Paraburkholderia;Paraburkholderia pallida;
3.83769e-05	cellular organisms;Bacteria;Pseudomonadota;Gammaproteobacteria;Pseudomonadales;Pseudomonadaceae;Pseudomonas;Pseudomonas fluorescens group;Pseudomonas fluorescens;
3.64222e-05	cellular organisms;Bacteria;Pseudomonadota;Alphaproteobacteria;Hyphomicrobiales;Rhizobiaceae;Rhizobium/Agrobacterium group;Agrobacterium;Agrobacterium rosae;
3.41666e-05	cellular organisms;Bacteria;FCB group;Bacteroidota/Chlorobiota group;Bacteroidota;Flavobacteriia;Flavobacteriales;unclassified Flavobacteriales;Flavobacteriales bacterium;
3.41148e-05	cellular organisms;Bacteria;Terrabacteria group;Bacillota;Bacilli;Bacillales;Bacillaceae;Bacillus;Bacillus subtilis group;Bacillus subtilis;
3.34781e-05	cellular organisms;Archaea;TACK group;Nitrososphaerota;Nitrososphaeria;Nitrosopumilales;Nitrosopumilaceae;Nitrosopumilus;Candidatus Nitrosopumilus salaria;
3.23164e-05	cellular organisms;Bacteria;Terrabacteria group;Actinomycetota;Actinomycetes;Streptosporangiales;Streptosporangiaceae;Streptosporangium;Streptosporangium violaceochromogenes;
3.17498e-05	cellular organisms;Bacteria;Pseudomonadota;Gammaproteobacteria;Enterobacterales;Morganellaceae;Xenorhabdus;Xenorhabdus kozodoii;
3.04645e-05	cellular organisms;Bacteria;Pseudomonadota;Gammaproteobacteria;Xanthomonadales;Xanthomonadaceae;Stenotrophomonas;Stenotrophomonas panacihumi;
2.10973e-05	cellular organisms;Bacteria;Pseudomonadota;Gammaproteobacteria;Alteromonadales;Pseudoalteromonadaceae;Pseudoalteromonas;unclassified Pseudoalteromonas;Pseudoalteromonas sp. CO342X;
2.06072e-05	cellular organisms;Eukaryota;Metamonada;Fornicata;Diplomonadida;Hexamitidae;Hexamitinae;Spironucleus;Spironucleus salmonicida;
2.05166e-05	cellular organisms;Bacteria;Pseudomonadota;Gammaproteobacteria;Xanthomonadales;unclassified Xanthomonadales;Xanthomonadales bacterium;
1.79123e-05	cellular organisms;Bacteria;FCB group;Bacteroidota/Chlorobiota group;Bacteroidota;Chitinophagia;Chitinophagales;Chitinophagaceae;Hydrobacter;Hydrobacter penzbergensis;
1.78492e-05	cellular organisms;Eukaryota;Amoebozoa;Discosea;Flabellinia;Dactylopodida;Vexilliferidae;Pseudoparamoeba;Pseudoparamoeba pagei;
1.75058e-05	cellular organisms;Eukaryota;Opisthokonta;Fungi;Dikarya;Ascomycota;saccharomyceta;Pezizomycotina;leotiomyceta;dothideomyceta;Dothideomycetes;Dothideomycetidae;Mycosphaerellales;Teratosphaeriaceae;Teratosphaeria;Teratosphaeria destructans;
1.73998e-05	cellular organisms;Bacteria;Pseudomonadota;Gammaproteobacteria;Enterobacterales;Erwiniaceae;Pantoea;Pantoea vagans;
1.64661e-05	cellular organisms;Bacteria;Pseudomonadota;Betaproteobacteria;Burkholderiales;Sphaerotilaceae;Methylibium;unclassified Methylibium;Methylibium sp. Root1272;
1.64562e-05	cellular organisms;Bacteria;Pseudomonadota;Gammaproteobacteria;Pseudomonadales;Pseudomonadaceae;Pseudomonas;Pseudomonas putida group;Pseudomonas inefficax;
1.51631e-05	cellular organisms;Bacteria;Pseudomonadota;Betaproteobacteria;Rhodocyclales;Zoogloeaceae;Azoarcus;Azoarcus indigens;
1.48116e-05	cellular organisms;Bacteria;Pseudomonadota;Alphaproteobacteria;Hyphomicrobiales;Salinarimonadaceae;Salinarimonas;Salinarimonas soli;
1.47507e-05	cellular organisms;Bacteria;Terrabacteria group;Bacillota;Bacilli;Bacillales;Staphylococcaceae;Salinicoccus;Salinicoccus qingdaonensis;
1.43064e-05	cellular organisms;Eukaryota;Opisthokonta;Fungi;Dikarya;Ascomycota;saccharomyceta;Pezizomycotina;Pezizomycetes;Pezizales;Pyronemataceae;Sphaerosporella;Sphaerosporella brunnea;
1.36625e-05	cellular organisms;Bacteria;Aquificota;Aquificae;Aquificales;Hydrogenothermaceae;Venenivibrio;Venenivibrio stagnispumantis;
1.2756e-05	cellular organisms;Bacteria;Terrabacteria group;Actinomycetota;Actinomycetes;Geodermatophilales;Geodermatophilaceae;Modestobacter;Modestobacter marinus;
1.27477e-05	cellular organisms;Bacteria;Terrabacteria group;Actinomycetota;Actinomycetes;Micrococcales;Intrasporangiaceae;Terrabacter;unclassified Terrabacter;Terrabacter sp. 28;
1.27294e-05	cellular organisms;Bacteria;Pseudomonadota;Gammaproteobacteria;Pseudomonadales;Pseudomonadaceae;Pseudomonas;unclassified Pseudomonas;Pseudomonas sp. MM223;
1.09281e-05	cellular organisms;Bacteria;Pseudomonadota;Betaproteobacteria;Nitrosomonadales;Sulfuricellaceae;Sulfuriferula;unclassified Sulfuriferula;Sulfuriferula sp. AH1;
1.03304e-05	cellular organisms;Bacteria;FCB group;Bacteroidota/Chlorobiota group;Bacteroidota;Sphingobacteriia;Sphingobacteriales;Sphingobacteriaceae;Pedobacter;Pedobacter panaciterrae;
9.72277e-06	cellular organisms;Bacteria;PVC group;Chlamydiota;Chlamydiia;Parachlamydiales;Waddliaceae;Waddlia;Waddlia chondrophila;
9.71228e-06	cellular organisms;Eukaryota;Opisthokonta;Fungi;Dikarya;Basidiomycota;Agaricomycotina;Agaricomycetes;Agaricomycetidae;Agaricales;Pleurotineae;Pleurotaceae;Pleurotus;Pleurotus eryngii;
9.45766e-06	cellular organisms;Bacteria;Pseudomonadota;Gammaproteobacteria;Xanthomonadales;Xanthomonadaceae;Thermomonas;Thermomonas alba;
9.11962e-06	cellular organisms;Eukaryota;Opisthokonta;Fungi;Dikarya;Basidiomycota;Ustilaginomycotina;Exobasidiomycetes;Tilletiales;Tilletiaceae;Tilletia;Tilletia indica;
9.11206e-06	cellular organisms;Bacteria;Pseudomonadota;Gammaproteobacteria;Pseudomonadales;Pseudomonadaceae;Pseudomonas;unclassified Pseudomonas;Pseudomonas sp. DCB_PUT;
8.53208e-06	cellular organisms;Bacteria;Pseudomonadota;Betaproteobacteria;Burkholderiales;Alcaligenaceae;Taylorella;Taylorella asinigenitalis;
8.48863e-06	cellular organisms;Bacteria;Terrabacteria group;Actinomycetota;Actinomycetes;Propionibacteriales;Nocardioidaceae;Nocardioides;unclassified Nocardioides;Nocardioides sp. AX2bis;
8.3595e-06	cellular organisms;Bacteria;FCB group;Bacteroidota/Chlorobiota group;Bacteroidota;Bacteroidia;Bacteroidales;Bacteroidaceae;Bacteroides;Bacteroides uniformis;
7.63551e-06	cellular organisms;Bacteria;Terrabacteria group;Actinomycetota;Rubrobacteria;Rubrobacterales;Rubrobacteraceae;Rubrobacter;Rubrobacter naiadicus;
7.42015e-06	cellular organisms;Bacteria;Terrabacteria group;Bacillota;Tissierellia;Tissierellales;Tissierellaceae;Tissierella;Tissierella creatinini;
7.08285e-06	cellular organisms;Eukaryota;Opisthokonta;Fungi;Dikarya;Ascomycota;saccharomyceta;Pezizomycotina;Pezizomycetes;Pezizales;Ascobolaceae;Ascobolus;Ascobolus immersus;
6.289e-06	cellular organisms;Eukaryota;Opisthokonta;Fungi;Dikarya;Basidiomycota;Agaricomycotina;Agaricomycetes;Agaricomycetes incertae sedis;Sebacinales;Serendipitaceae;Serendipita;Serendipita indica;
6.27285e-06	cellular organisms;Bacteria;Terrabacteria group;Bacillota;Negativicutes;Veillonellales;Veillonellaceae;Megasphaera;Megasphaera genomosp. type_2;
5.86937e-06	cellular organisms;Bacteria;Pseudomonadota;Gammaproteobacteria;Moraxellales;Moraxellaceae;Acinetobacter;Acinetobacter towneri;
5.31359e-06	cellular organisms;Bacteria;FCB group;Bacteroidota/Chlorobiota group;Bacteroidota;Sphingobacteriia;Sphingobacteriales;Sphingobacteriaceae;Pedobacter;unclassified Pedobacter;Pedobacter sp.;
5.24059e-06	cellular organisms;Bacteria;Terrabacteria group;Actinomycetota;Actinomycetes;Micrococcales;Micrococcaceae;Arthrobacter;unclassified Arthrobacter;Arthrobacter sp. B1805;
5.17388e-06	cellular organisms;Bacteria;Terrabacteria group;Mycoplasmatota;Mollicutes;Mycoplasmatales;Mycoplasmataceae;Mesomycoplasma;Mesomycoplasma ovipneumoniae;
5.08122e-06	cellular organisms;Eukaryota;Opisthokonta;Fungi;Dikarya;Basidiomycota;Pucciniomycotina;Pucciniomycetes;Pucciniales;Melampsoraceae;Melampsora;Melampsora laricis-populina;
5.00949e-06	cellular organisms;Bacteria;Pseudomonadota;Gammaproteobacteria;Aeromonadales;Aeromonadaceae;Aeromonas;Aeromonas dhakensis;
4.97871e-06	cellular organisms;Eukaryota;Opisthokonta;Fungi;Fungi incertae sedis;Mucoromycota;Mucoromycotina;Mucoromycetes;Mucorales;Mucorineae;Backusellaceae;Backusella;Backusella circina;
4.70482e-06	cellular organisms;Bacteria;Pseudomonadota;Betaproteobacteria;Burkholderiales;Comamonadaceae;Pelomonas;unclassified Pelomonas;Pelomonas sp. UHG3;
4.43984e-06	cellular organisms;Eukaryota;Opisthokonta;Fungi;Dikarya;Ascomycota;saccharomyceta;Pezizomycotina;leotiomyceta;dothideomyceta;Dothideomycetes;Dothideomycetidae;Mycosphaerellales;Mycosphaerellaceae;Sphaerulina;Sphaerulina musiva;
4.35446e-06	cellular organisms;Bacteria;Pseudomonadota;Betaproteobacteria;Burkholderiales;Burkholderiaceae;Cupriavidus;unclassified Cupriavidus;Cupriavidus sp. HPC(L);
4.19203e-06	cellular organisms;Bacteria;Pseudomonadota;Betaproteobacteria;Burkholderiales;Comamonadaceae;Pelomonas;unclassified Pelomonas;Pelomonas sp. P8;
4.16294e-06	cellular organisms;Bacteria;Pseudomonadota;Betaproteobacteria;Burkholderiales;Burkholderiaceae;Burkholderia;Burkholderia cepacia complex;Burkholderia pyrrocinia;
4.14725e-06	cellular organisms;Eukaryota;Sar;Alveolata;Apicomplexa;Aconoidasida;Haemosporida;Plasmodiidae;Plasmodium;Plasmodium (Vinckeia);Plasmodium yoelii;
3.62878e-06	cellular organisms;Bacteria;Pseudomonadota;Betaproteobacteria;Rhodocyclales;Azonexaceae;Dechloromonas;unclassified Dechloromonas;Dechloromonas sp.;
3.13876e-06	cellular organisms;Bacteria;Terrabacteria group;Actinomycetota;Actinomycetes;Frankiales;Frankiaceae;Frankia;Candidatus Frankia meridionalis;
2.99726e-06	cellular organisms;Bacteria;Terrabacteria group;Bacillota;Bacilli;Lactobacillales;Streptococcaceae;Streptococcus;Streptococcus thermophilus;
2.98463e-06	cellular organisms;Bacteria;Pseudomonadota;Alphaproteobacteria;unclassified Alphaproteobacteria;Alphaproteobacteria bacterium;
2.68973e-06	cellular organisms;Bacteria;Terrabacteria group;Actinomycetota;Actinomycetes;Mycobacteriales;Mycobacteriaceae;Mycobacterium;Mycobacterium simiae complex;Mycobacterium ahvazicum;
2.54866e-06	cellular organisms;Bacteria;Pseudomonadota;Alphaproteobacteria;Caulobacterales;Caulobacteraceae;Asticcacaulis;unclassified Asticcacaulis;Asticcacaulis sp. DXS10W;
2.50112e-06	cellular organisms;Bacteria;Pseudomonadota;Alphaproteobacteria;Sphingomonadales;Sphingomonadaceae;Sphingomonas;unclassified Sphingomonas;Sphingomonas sp. S2-65;
2.47589e-06	cellular organisms;Bacteria;FCB group;Bacteroidota/Chlorobiota group;Bacteroidota;Flavobacteriia;Flavobacteriales;Flavobacteriaceae;Muricauda;Muricauda nanhaiensis;
2.34139e-06	cellular organisms;Bacteria;Terrabacteria group;Bacillota;Bacilli;Lactobacillales;Streptococcaceae;Streptococcus;Streptococcus agalactiae;
2.33207e-06	cellular organisms;Bacteria;Pseudomonadota;Alphaproteobacteria;Hyphomicrobiales;Rhizobiaceae;Rhizobium/Agrobacterium group;Rhizobium;Rhizobium freirei;
2.2673e-06	cellular organisms;Eukaryota;Discoba;Heterolobosea;Tetramitia;Eutetramitia;Vahlkampfiidae;Naegleria;Naegleria gruberi;
2.06879e-06	cellular organisms;Bacteria;environmental samples;uncultured marine bacterium Ant4D3;
1.7889e-06	cellular organisms;Eukaryota;Opisthokonta;Fungi;Dikarya;Ascomycota;saccharomyceta;Pezizomycotina;leotiomyceta;sordariomyceta;Sordariomycetes;Hypocreomycetidae;Hypocreales;Ophiocordycipitaceae;Purpureocillium;Purpureocillium lilacinum;
1.72979e-06	cellular organisms;Bacteria;Terrabacteria group;Actinomycetota;Actinomycetes;Geodermatophilales;Geodermatophilaceae;Klenkia;Klenkia taihuensis;
1.71245e-06	cellular organisms;Bacteria;Pseudomonadota;Alphaproteobacteria;Rhodobacterales;Paracoccaceae;Paracoccus;Paracoccus acridae;
1.70148e-06	cellular organisms;Bacteria;Terrabacteria group;Bacillota;Bacilli;Bacillales;Staphylococcaceae;Abyssicoccus;Abyssicoccus albus;
1.38085e-06	cellular organisms;Bacteria;Pseudomonadota;Betaproteobacteria;Burkholderiales;Burkholderiaceae;Ralstonia;unclassified Ralstonia;Ralstonia sp. NT80;
1.26925e-06	cellular organisms;Eukaryota;Sar;Alveolata;Ciliophora;Intramacronucleata;Oligohymenophorea;Scuticociliatia;Philasterida;Pseudocohnilembidae;Pseudocohnilembus;Pseudocohnilembus persalinus;
1.26494e-06	cellular organisms;Bacteria;Pseudomonadota;Betaproteobacteria;Burkholderiales;Comamonadaceae;Pelomonas;Pelomonas saccharophila;
1.16065e-06	cellular organisms;Bacteria;Pseudomonadota;Alphaproteobacteria;Sphingomonadales;Sphingomonadaceae;Sphingomonas;Sphingomonas aquatilis;
1.12274e-06	cellular organisms;Bacteria;Pseudomonadota;Gammaproteobacteria;Aeromonadales;Aeromonadaceae;Aeromonas;Aeromonas jandaei;
1.07784e-06	cellular organisms;Bacteria;Pseudomonadota;Betaproteobacteria;Burkholderiales;Comamonadaceae;Melaminivora;Melaminivora alkalimesophila;
9.57476e-07	cellular organisms;Bacteria;Terrabacteria group;Actinomycetota;Actinomycetes;Streptosporangiales;Thermomonosporaceae;Actinomadura;unclassified Actinomadura;Actinomadura sp. ATCC 31491;
7.8481e-07	cellular organisms;Bacteria;Terrabacteria group;Actinomycetota;Actinomycetes;Mycobacteriales;Dietziaceae;Dietzia;Dietzia cercidiphylli;
7.77577e-07	cellular organisms;Bacteria;Terrabacteria group;Bacillota;Bacilli;Bacillales;Planococcaceae;Ureibacillus;Ureibacillus chungkukjangi;
7.7482e-07	cellular organisms;Bacteria;Terrabacteria group;Bacillota;Bacilli;Lactobacillales;Enterococcaceae;Enterococcus;unclassified Enterococcus;Enterococcus sp. 10A9_DIV0425;
0	cellular organisms;Archaea;Euryarchaeota;environmental samples;uncultured marine group II/III euryarchaeote KM3_87_G01;
0	cellular organisms;Archaea;Euryarchaeota;Methanomada group;Methanobacteria;Methanobacteriales;Methanobacteriaceae;Methanobrevibacter;Methanobrevibacter smithii;
0	cellular organisms;Bacteria;Acidobacteriota;Blastocatellia;Blastocatellales;Pyrinomonadaceae;Pyrinomonas;Pyrinomonas methylaliphatogenes;
0	cellular organisms;Bacteria;Acidobacteriota;unclassified Acidobacteriota;Acidobacteriota bacterium;
0	cellular organisms;Bacteria;Bacteria incertae sedis;Bacteria candidate phyla;Patescibacteria group;Parcubacteria group;Candidatus Kaiserbacteria;Candidatus Kaiserbacteria bacterium CG10_big_fil_rev_8_21_14_0_10_44_10;
0	cellular organisms;Bacteria;Bdellovibrionota;Bdellovibrionia;Bdellovibrionales;Pseudobdellovibrionaceae;Bdellovibrio;Bdellovibrio bacteriovorus;
0	cellular organisms;Bacteria;Campylobacterota;Epsilonproteobacteria;Campylobacterales;Campylobacteraceae;Campylobacter;Campylobacter jejuni;
0	cellular organisms;Bacteria;delta/epsilon subdivisions;Deltaproteobacteria;unclassified Deltaproteobacteria;Deltaproteobacteria bacterium;
0	cellular organisms;Bacteria;environmental samples;uncultured bacterium 5G12;
0	cellular organisms;Bacteria;environmental samples;uncultured bacterium 5H7;
0	cellular organisms;Bacteria;environmental samples;uncultured bacterium;
0	cellular organisms;Bacteria;FCB group;Bacteroidota/Chlorobiota group;Bacteroidota;Bacteroidia;Bacteroidales;Bacteroidaceae;Bacteroides;Bacteroides fragilis;
0	cellular organisms;Bacteria;FCB group;Bacteroidota/Chlorobiota group;Bacteroidota;Bacteroidia;Bacteroidales;Bacteroidaceae;Bacteroides;Bacteroides xylanisolvens;
0	cellular organisms;Bacteria;FCB group;Bacteroidota/Chlorobiota group;Bacteroidota;Bacteroidia;Bacteroidales;Porphyromonadaceae;Sanguibacteroides;Sanguibacteroides justesenii;
0	cellular organisms;Bacteria;FCB group;Bacteroidota/Chlorobiota group;Bacteroidota;Bacteroidia;Bacteroidales;Prevotellaceae;Prevotella;Prevotella copri;
0	cellular organisms;Bacteria;FCB group;Bacteroidota/Chlorobiota group;Bacteroidota;Bacteroidia;Marinilabiliales;Marinifilaceae;Ancylomarina;Ancylomarina longa;
0	cellular organisms;Bacteria;FCB group;Bacteroidota/Chlorobiota group;Bacteroidota;Bacteroidia;unclassified Bacteroidia;Bacteroidia bacterium;
0	cellular organisms;Bacteria;FCB group;Bacteroidota/Chlorobiota group;Bacteroidota;Chitinophagia;Chitinophagales;Chitinophagaceae;Chitinophaga;unclassified Chitinophaga;[Flexibacter] sp. ATCC 35208;
0	cellular organisms;Bacteria;FCB group;Bacteroidota/Chlorobiota group;Bacteroidota;Chitinophagia;Chitinophagales;Chitinophagaceae;Sediminibacterium;Sediminibacterium magnilacihabitans;
0	cellular organisms;Bacteria;FCB group;Bacteroidota/Chlorobiota group;Bacteroidota;Chitinophagia;Chitinophagales;Chitinophagaceae;unclassified Chitinophagaceae;Chitinophagaceae bacterium;
0	cellular organisms;Bacteria;FCB group;Bacteroidota/Chlorobiota group;Bacteroidota;Cytophagia;Cytophagales;Cytophagaceae;Sporocytophaga;Sporocytophaga myxococcoides;
0	cellular organisms;Bacteria;FCB group;Bacteroidota/Chlorobiota group;Bacteroidota;Cytophagia;Cytophagales;Flammeovirgaceae;Flammeovirga;unclassified Flammeovirga;Flammeovirga sp. OC4;
0	cellular organisms;Bacteria;FCB group;Bacteroidota/Chlorobiota group;Bacteroidota;Cytophagia;Cytophagales;Spirosomaceae;Flectobacillus;unclassified Flectobacillus;Flectobacillus sp. BAB-3569;
0	cellular organisms;Bacteria;FCB group;Bacteroidota/Chlorobiota group;Bacteroidota;Flavobacteriia;Flavobacteriales;Crocinitomicaceae;Putridiphycobacter;Putridiphycobacter roseus;
0	cellular organisms;Bacteria;FCB group;Bacteroidota/Chlorobiota group;Bacteroidota;Flavobacteriia;Flavobacteriales;Flavobacteriaceae;Flavobacterium;unclassified Flavobacterium;Flavobacterium sp. 9R;
0	cellular organisms;Bacteria;FCB group;Bacteroidota/Chlorobiota group;Bacteroidota;Flavobacteriia;Flavobacteriales;Flavobacteriaceae;Flavobacterium;unclassified Flavobacterium;Flavobacterium sp. CECT 9288;
0	cellular organisms;Bacteria;FCB group;Bacteroidota/Chlorobiota group;Bacteroidota;Flavobacteriia;Flavobacteriales;Flavobacteriaceae;Mesonia;unclassified Mesonia;Mesonia sp. K4-1;
0	cellular organisms;Bacteria;FCB group;Bacteroidota/Chlorobiota group;Bacteroidota;Flavobacteriia;Flavobacteriales;Flavobacteriaceae;Wenyingzhuangia;Wenyingzhuangia marina;
0	cellular organisms;Bacteria;FCB group;Bacteroidota/Chlorobiota group;Bacteroidota;Flavobacteriia;Flavobacteriales;Weeksellaceae;Algoriella;Algoriella xinjiangensis;
0	cellular organisms;Bacteria;FCB group;Bacteroidota/Chlorobiota group;Bacteroidota;Flavobacteriia;Flavobacteriales;Weeksellaceae;Cloacibacterium;Cloacibacterium caeni;
0	cellular organisms;Bacteria;FCB group;Bacteroidota/Chlorobiota group;Bacteroidota;Flavobacteriia;Flavobacteriales;Weeksellaceae;Cloacibacterium;Cloacibacterium normanense;
0	cellular organisms;Bacteria;FCB group;Bacteroidota/Chlorobiota group;Bacteroidota;Flavobacteriia;Flavobacteriales;Weeksellaceae;Cloacibacterium;Cloacibacterium rupense;
0	cellular organisms;Bacteria;FCB group;Bacteroidota/Chlorobiota group;Bacteroidota;Flavobacteriia;Flavobacteriales;Weeksellaceae;Riemerella;Riemerella anatipestifer;
0	cellular organisms;Bacteria;FCB group;Bacteroidota/Chlorobiota group;Bacteroidota;Sphingobacteriia;Sphingobacteriales;Sphingobacteriaceae;Mucilaginibacter;Mucilaginibacter hurinus;
0	cellular organisms;Bacteria;FCB group;Bacteroidota/Chlorobiota group;Bacteroidota;Sphingobacteriia;Sphingobacteriales;Sphingobacteriaceae;Mucilaginibacter;unclassified Mucilaginibacter;Mucilaginibacter sp. 44-25;
0	cellular organisms;Bacteria;FCB group;Bacteroidota/Chlorobiota group;Bacteroidota;Sphingobacteriia;Sphingobacteriales;Sphingobacteriaceae;Pedobacter;Pedobacter cryoconitis;
0	cellular organisms;Bacteria;FCB group;Bacteroidota/Chlorobiota group;Bacteroidota;Sphingobacteriia;Sphingobacteriales;Sphingobacteriaceae;Pedobacter;Pedobacter quisquiliarum;
0	cellular organisms;Bacteria;FCB group;Bacteroidota/Chlorobiota group;Bacteroidota;Sphingobacteriia;Sphingobacteriales;Sphingobacteriaceae;unclassified Sphingobacteriaceae;Sphingobacteriaceae bacterium;
0	cellular organisms;Bacteria;FCB group;Bacteroidota/Chlorobiota group;Bacteroidota;Sphingobacteriia;Sphingobacteriales;unclassified Sphingobacteriales;Sphingobacteriales bacterium 50-39;
0	cellular organisms;Bacteria;FCB group;Bacteroidota/Chlorobiota group;Bacteroidota;Sphingobacteriia;Sphingobacteriales;unclassified Sphingobacteriales;Sphingobacteriales bacterium;
0	cellular organisms;Bacteria;FCB group;Bacteroidota/Chlorobiota group;Bacteroidota;Sphingobacteriia;unclassified Sphingobacteriia;Sphingobacteriia bacterium;
0	cellular organisms;Bacteria;FCB group;Bacteroidota/Chlorobiota group;Bacteroidota;unclassified Bacteroidota;Bacteroidota bacterium;
0	cellular organisms;Bacteria;FCB group;Bacteroidota/Chlorobiota group;Ignavibacteriota;Ignavibacteria;Ignavibacteriales;Ignavibacteriaceae;unclassified Ignavibacteriaceae;Ignavibacteriaceae bacterium;
0	cellular organisms;Bacteria;Fusobacteriota;Fusobacteriia;Fusobacteriales;Fusobacteriaceae;Fusobacterium;Fusobacterium polymorphum;
0	cellular organisms;Bacteria;Fusobacteriota;Fusobacteriia;Fusobacteriales;Leptotrichiaceae;Leptotrichia;Leptotrichia hofstadii;
0	cellular organisms;Bacteria;Nitrospirota;Nitrospiria;Nitrospirales;unclassified Nitrospirales;Nitrospirales bacterium;
0	cellular organisms;Bacteria;Pseudomonadota;Alphaproteobacteria;Caulobacterales;Caulobacteraceae;Asticcacaulis;Asticcacaulis excentricus;
0	cellular organisms;Bacteria;Pseudomonadota;Alphaproteobacteria;Caulobacterales;Caulobacteraceae;Asticcacaulis;unclassified Asticcacaulis;Asticcacaulis sp. AND118;
0	cellular organisms;Bacteria;Pseudomonadota;Alphaproteobacteria;Caulobacterales;Caulobacteraceae;Caulobacter;unclassified Caulobacter;Caulobacter sp. CCUG 60055;
0	cellular organisms;Bacteria;Pseudomonadota;Alphaproteobacteria;Hyphomicrobiales;Aurantimonadaceae;Aurantimonas;Aurantimonas manganoxydans;
0	cellular organisms;Bacteria;Pseudomonadota;Alphaproteobacteria;Hyphomicrobiales;Brucellaceae;Brucella/Ochrobactrum group;Brucella;Brucella abortus;
0	cellular organisms;Bacteria;Pseudomonadota;Alphaproteobacteria;Hyphomicrobiales;Brucellaceae;Brucella/Ochrobactrum group;Brucella;Brucella pinnipedialis;
0	cellular organisms;Bacteria;Pseudomonadota;Alphaproteobacteria;Hyphomicrobiales;Brucellaceae;Brucella/Ochrobactrum group;Brucella;Brucella suis;
0	cellular organisms;Bacteria;Pseudomonadota;Alphaproteobacteria;Hyphomicrobiales;Hyphomicrobiaceae;Hyphomicrobium;unclassified Hyphomicrobium;Hyphomicrobium sp. GJ21;
0	cellular organisms;Bacteria;Pseudomonadota;Alphaproteobacteria;Hyphomicrobiales;Hyphomicrobiales incertae sedis;Enhydrobacter;unclassified Enhydrobacter;Enhydrobacter sp. 8BJ;
0	cellular organisms;Bacteria;Pseudomonadota;Alphaproteobacteria;Hyphomicrobiales;Methylobacteriaceae;Methylobacterium;Methylobacterium aerolatum;
0	cellular organisms;Bacteria;Pseudomonadota;Alphaproteobacteria;Hyphomicrobiales;Methylobacteriaceae;Methylobacterium;Methylobacterium brachiatum;
0	cellular organisms;Bacteria;Pseudomonadota;Alphaproteobacteria;Hyphomicrobiales;Methylobacteriaceae;Methylobacterium;unclassified Methylobacterium;Methylobacterium sp. 092160098-2;
0	cellular organisms;Bacteria;Pseudomonadota;Alphaproteobacteria;Hyphomicrobiales;Methylobacteriaceae;Methylobacterium;unclassified Methylobacterium;Methylobacterium sp. WL64;
0	cellular organisms;Bacteria;Pseudomonadota;Alphaproteobacteria;Hyphomicrobiales;Methylobacteriaceae;Methylorubrum;Methylorubrum populi;
0	cellular organisms;Bacteria;Pseudomonadota;Alphaproteobacteria;Hyphomicrobiales;Methylobacteriaceae;Microvirga;unclassified Microvirga;Microvirga sp. BSC39;
0	cellular organisms;Bacteria;Pseudomonadota;Alphaproteobacteria;Hyphomicrobiales;Nitrobacteraceae;Afipia;unclassified Afipia;Afipia sp. P52-10;
0	cellular organisms;Bacteria;Pseudomonadota;Alphaproteobacteria;Hyphomicrobiales;Nitrobacteraceae;Bradyrhizobium;Bradyrhizobium canariense;
0	cellular organisms;Bacteria;Pseudomonadota;Alphaproteobacteria;Hyphomicrobiales;Nitrobacteraceae;Bradyrhizobium;Bradyrhizobium diazoefficiens;
0	cellular organisms;Bacteria;Pseudomonadota;Alphaproteobacteria;Hyphomicrobiales;Nitrobacteraceae;Bradyrhizobium;unclassified Bradyrhizobium;Bradyrhizobium sp. ORS 285;
0	cellular organisms;Bacteria;Pseudomonadota;Alphaproteobacteria;Hyphomicrobiales;Nitrobacteraceae;Bradyrhizobium;unclassified Bradyrhizobium;Bradyrhizobium sp. SK17;
0	cellular organisms;Bacteria;Pseudomonadota;Alphaproteobacteria;Hyphomicrobiales;Phreatobacteraceae;Phreatobacter;Phreatobacter stygius;
0	cellular organisms;Bacteria;Pseudomonadota;Alphaproteobacteria;Hyphomicrobiales;Phyllobacteriaceae;Chelativorans;unclassified Chelativorans;Chelativorans sp. Marseille-P2723;
0	cellular organisms;Bacteria;Pseudomonadota;Alphaproteobacteria;Hyphomicrobiales;Phyllobacteriaceae;Hoeflea;unclassified Hoeflea;Hoeflea sp. IMCC20628;
0	cellular organisms;Bacteria;Pseudomonadota;Alphaproteobacteria;Hyphomicrobiales;Phyllobacteriaceae;Mesorhizobium;unclassified Mesorhizobium;Mesorhizobium sp. 65-26;
0	cellular organisms;Bacteria;Pseudomonadota;Alphaproteobacteria;Hyphomicrobiales;Phyllobacteriaceae;Mesorhizobium;unclassified Mesorhizobium;Mesorhizobium sp. M6A.T.Ce.TU.002.03.1.1;
0	cellular organisms;Bacteria;Pseudomonadota;Alphaproteobacteria;Hyphomicrobiales;Phyllobacteriaceae;Mesorhizobium;unclassified Mesorhizobium;Mesorhizobium sp. SCN 65-12;
0	cellular organisms;Bacteria;Pseudomonadota;Alphaproteobacteria;Hyphomicrobiales;Pleomorphomonadaceae;Pleomorphomonas;environmental samples;uncultured Pleomorphomonas sp.;
0	cellular organisms;Bacteria;Pseudomonadota;Alphaproteobacteria;Hyphomicrobiales;Rhizobiaceae;Ciceribacter;Ciceribacter ferrooxidans;
0	cellular organisms;Bacteria;Pseudomonadota;Alphaproteobacteria;Hyphomicrobiales;Rhizobiaceae;Liberibacter;Candidatus Liberibacter asiaticus;
0	cellular organisms;Bacteria;Pseudomonadota;Alphaproteobacteria;Hyphomicrobiales;Rhizobiaceae;Liberibacter;unclassified Liberibacter;Candidatus Liberibacter sp.;
0	cellular organisms;Bacteria;Pseudomonadota;Alphaproteobacteria;Hyphomicrobiales;Rhizobiaceae;Rhizobium/Agrobacterium group;Agrobacterium;Agrobacterium tumefaciens complex;Agrobacterium genomosp. 5;
0	cellular organisms;Bacteria;Pseudomonadota;Alphaproteobacteria;Hyphomicrobiales;Rhizobiaceae;Rhizobium/Agrobacterium group;Agrobacterium;Agrobacterium tumefaciens complex;Agrobacterium tumefaciens;
0	cellular organisms;Bacteria;Pseudomonadota;Alphaproteobacteria;Hyphomicrobiales;Rhizobiaceae;Rhizobium/Agrobacterium group;Agrobacterium;unclassified Agrobacterium;Agrobacterium sp. ST15.16.024;
0	cellular organisms;Bacteria;Pseudomonadota;Alphaproteobacteria;Hyphomicrobiales;Rhizobiaceae;Rhizobium/Agrobacterium group;Pseudorhizobium;Pseudorhizobium banfieldiae;
0	cellular organisms;Bacteria;Pseudomonadota;Alphaproteobacteria;Hyphomicrobiales;Rhizobiaceae;Rhizobium/Agrobacterium group;Rhizobium;Rhizobium dioscoreae;
0	cellular organisms;Bacteria;Pseudomonadota;Alphaproteobacteria;Hyphomicrobiales;Rhizobiaceae;Rhizobium/Agrobacterium group;Rhizobium;Rhizobium leguminosarum;
0	cellular organisms;Bacteria;Pseudomonadota;Alphaproteobacteria;Hyphomicrobiales;Rhizobiaceae;Rhizobium/Agrobacterium group;Rhizobium;Rhizobium oryzihabitans;
0	cellular organisms;Bacteria;Pseudomonadota;Alphaproteobacteria;Hyphomicrobiales;Rhizobiaceae;Rhizobium/Agrobacterium group;Rhizobium;unclassified Rhizobium;Rhizobium sp. ASV8;
0	cellular organisms;Bacteria;Pseudomonadota;Alphaproteobacteria;Hyphomicrobiales;Stappiaceae;Pseudovibrio;unclassified Pseudovibrio;Pseudovibrio sp. JE062;
0	cellular organisms;Bacteria;Pseudomonadota;Alphaproteobacteria;Hyphomicrobiales;Stappiaceae;Pseudovibrio;unclassified Pseudovibrio;Pseudovibrio sp. Tun.PSC04-5.I4;
0	cellular organisms;Bacteria;Pseudomonadota;Alphaproteobacteria;Hyphomicrobiales;Stappiaceae;Roseibium;unclassified Roseibium;Roseibium sp. TrichSKD4;
0	cellular organisms;Bacteria;Pseudomonadota;Alphaproteobacteria;Hyphomicrobiales;unclassified Hyphomicrobiales;Hyphomicrobiales bacterium;
0	cellular organisms;Bacteria;Pseudomonadota;Alphaproteobacteria;Maricaulales;Robiginitomaculaceae;Robiginitomaculum;unclassified Robiginitomaculum;Robiginitomaculum sp.;
0	cellular organisms;Bacteria;Pseudomonadota;Alphaproteobacteria;Rhodobacterales;Paracoccaceae;Allgaiera;Allgaiera indica;
0	cellular organisms;Bacteria;Pseudomonadota;Alphaproteobacteria;Rhodobacterales;Paracoccaceae;Marinosulfonomonas;unclassified Marinosulfonomonas;Marinosulfonomonas sp. PRT-SC04;
0	cellular organisms;Bacteria;Pseudomonadota;Alphaproteobacteria;Rhodobacterales;Paracoccaceae;Paracoccus;Paracoccus marinus;
0	cellular organisms;Bacteria;Pseudomonadota;Alphaproteobacteria;Rhodobacterales;Paracoccaceae;Pelagivirga;Pelagivirga sediminicola;
0	cellular organisms;Bacteria;Pseudomonadota;Alphaproteobacteria;Rhodobacterales;Paracoccaceae;Rhodovulum;Rhodovulum sulfidophilum;
0	cellular organisms;Bacteria;Pseudomonadota;Alphaproteobacteria;Rhodobacterales;Roseobacteraceae;Roseobacter;unclassified Roseobacter;Roseobacter sp. AzwK-3b;
0	cellular organisms;Bacteria;Pseudomonadota;Alphaproteobacteria;Rhodobacterales;Roseobacteraceae;Sagittula;Sagittula salina;
0	cellular organisms;Bacteria;Pseudomonadota;Alphaproteobacteria;Rhodospirillales;Acetobacteraceae;Acetobacter;Acetobacter pomorum;
0	cellular organisms;Bacteria;Pseudomonadota;Alphaproteobacteria;Rhodospirillales;Acetobacteraceae;Acidiphilium;Acidiphilium multivorum;
0	cellular organisms;Bacteria;Pseudomonadota;Alphaproteobacteria;Rhodospirillales;Acetobacteraceae;Commensalibacter;unclassified Commensalibacter;Commensalibacter sp. LMG 31819;
0	cellular organisms;Bacteria;Pseudomonadota;Alphaproteobacteria;Rhodospirillales;Acetobacteraceae;Komagataeibacter;Komagataeibacter nataicola;
0	cellular organisms;Bacteria;Pseudomonadota;Alphaproteobacteria;Rhodospirillales;Acetobacteraceae;Roseomonas;Roseomonas marmotae;
0	cellular organisms;Bacteria;Pseudomonadota;Alphaproteobacteria;Rhodospirillales;Azospirillaceae;Azospirillum;Azospirillum baldaniorum;
0	cellular organisms;Bacteria;Pseudomonadota;Alphaproteobacteria;Rhodospirillales;Azospirillaceae;Azospirillum;Azospirillum brasilense;
0	cellular organisms;Bacteria;Pseudomonadota;Alphaproteobacteria;Rhodospirillales;Azospirillaceae;Azospirillum;Azospirillum lipoferum;
0	cellular organisms;Bacteria;Pseudomonadota;Alphaproteobacteria;Rhodospirillales;environmental samples;uncultured Rhodospirillales bacterium HF4000_24M03;
0	cellular organisms;Bacteria;Pseudomonadota;Alphaproteobacteria;Rhodospirillales;Rhodospirillaceae;Magnetospirillum;Magnetospirillum gryphiswaldense;
0	cellular organisms;Bacteria;Pseudomonadota;Alphaproteobacteria;Rhodospirillales;Rhodospirillaceae;Magnetospirillum;unclassified Magnetospirillum;Magnetospirillum sp. XM-1;
0	cellular organisms;Bacteria;Pseudomonadota;Alphaproteobacteria;Rhodospirillales;Rhodospirillaceae;Pararhodospirillum;Pararhodospirillum photometricum;
0	cellular organisms;Bacteria;Pseudomonadota;Alphaproteobacteria;Rhodospirillales;Terasakiellaceae;Terasakiella;Candidatus Terasakiella magnetica;
0	cellular organisms;Bacteria;Pseudomonadota;Alphaproteobacteria;Rhodospirillales;Thalassospiraceae;Thalassospira;Thalassospira xiamenensis;
0	cellular organisms;Bacteria;Pseudomonadota;Alphaproteobacteria;Rhodospirillales;Thalassospiraceae;Thalassospira;Thalassospira xianhensis;
0	cellular organisms;Bacteria;Pseudomonadota;Alphaproteobacteria;Rickettsiales;Rickettsiaceae;Rickettsieae;Rickettsia;spotted fever group;Rickettsia massiliae;
0	cellular organisms;Bacteria;Pseudomonadota;Alphaproteobacteria;Rickettsiales;Rickettsiaceae;Rickettsieae;Rickettsia;typhus group;Rickettsia prowazekii;
0	cellular organisms;Bacteria;Pseudomonadota;Alphaproteobacteria;Rickettsiales;Rickettsiaceae;Rickettsieae;Rickettsia;unclassified Rickettsia;Rickettsia endosymbiont of Proechinophthirus fluctus;
0	cellular organisms;Bacteria;Pseudomonadota;Alphaproteobacteria;Rickettsiales;unclassified Rickettsiales;Rickettsiales bacterium;
0	cellular organisms;Bacteria;Pseudomonadota;Alphaproteobacteria;Sphingomonadales;Erythrobacteraceae;Erythrobacter/Porphyrobacter group;Erythrobacter;unclassified Erythrobacter;Erythrobacter sp. SN021;
0	cellular organisms;Bacteria;Pseudomonadota;Alphaproteobacteria;Sphingomonadales;Sphingomonadaceae;Novosphingobium;Novosphingobium meiothermophilum;
0	cellular organisms;Bacteria;Pseudomonadota;Alphaproteobacteria;Sphingomonadales;Sphingomonadaceae;Novosphingobium;unclassified Novosphingobium;Novosphingobium sp. PP1Y;
0	cellular organisms;Bacteria;Pseudomonadota;Alphaproteobacteria;Sphingomonadales;Sphingomonadaceae;Novosphingobium;unclassified Novosphingobium;Novosphingobium sp. PY1;
0	cellular organisms;Bacteria;Pseudomonadota;Alphaproteobacteria;Sphingomonadales;Sphingomonadaceae;Sphingobium;Sphingobium yanoikuyae;
0	cellular organisms;Bacteria;Pseudomonadota;Alphaproteobacteria;Sphingomonadales;Sphingomonadaceae;Sphingobium;unclassified Sphingobium;Sphingobium sp. D43FB;
0	cellular organisms;Bacteria;Pseudomonadota;Alphaproteobacteria;Sphingomonadales;Sphingomonadaceae;Sphingomonas;Sphingomonas beigongshangi;
0	cellular organisms;Bacteria;Pseudomonadota;Alphaproteobacteria;Sphingomonadales;Sphingomonadaceae;Sphingomonas;Sphingomonas canadensis;
0	cellular organisms;Bacteria;Pseudomonadota;Alphaproteobacteria;Sphingomonadales;Sphingomonadaceae;Sphingomonas;Sphingomonas echinoides;
0	cellular organisms;Bacteria;Pseudomonadota;Alphaproteobacteria;Sphingomonadales;Sphingomonadaceae;Sphingomonas;Sphingomonas glacialis;
0	cellular organisms;Bacteria;Pseudomonadota;Alphaproteobacteria;Sphingomonadales;Sphingomonadaceae;Sphingomonas;Sphingomonas hengshuiensis;
0	cellular organisms;Bacteria;Pseudomonadota;Alphaproteobacteria;Sphingomonadales;Sphingomonadaceae;Sphingomonas;Sphingomonas melonis;
0	cellular organisms;Bacteria;Pseudomonadota;Alphaproteobacteria;Sphingomonadales;Sphingomonadaceae;Sphingomonas;Sphingomonas naasensis;
0	cellular organisms;Bacteria;Pseudomonadota;Alphaproteobacteria;Sphingomonadales;Sphingomonadaceae;Sphingomonas;Sphingomonas psychrotolerans;
0	cellular organisms;Bacteria;Pseudomonadota;Alphaproteobacteria;Sphingomonadales;Sphingomonadaceae;Sphingomonas;unclassified Sphingomonas;Sphingomonas sp. AX6;
0	cellular organisms;Bacteria;Pseudomonadota;Alphaproteobacteria;Sphingomonadales;Sphingomonadaceae;Sphingomonas;unclassified Sphingomonas;Sphingomonas sp. dw_22;
0	cellular organisms;Bacteria;Pseudomonadota;Alphaproteobacteria;Sphingomonadales;Sphingomonadaceae;Sphingomonas;unclassified Sphingomonas;Sphingomonas sp. JC676;
0	cellular organisms;Bacteria;Pseudomonadota;Alphaproteobacteria;Sphingomonadales;Sphingomonadaceae;Sphingomonas;unclassified Sphingomonas;Sphingomonas sp. Leaf16;
0	cellular organisms;Bacteria;Pseudomonadota;Alphaproteobacteria;Sphingomonadales;Sphingomonadaceae;Sphingomonas;unclassified Sphingomonas;Sphingomonas sp. LM7;
0	cellular organisms;Bacteria;Pseudomonadota;Alphaproteobacteria;Sphingomonadales;Sphingomonadaceae;Sphingomonas;unclassified Sphingomonas;Sphingomonas sp. S6-11;
0	cellular organisms;Bacteria;Pseudomonadota;Alphaproteobacteria;Sphingomonadales;Sphingomonadaceae;Sphingomonas;unclassified Sphingomonas;Sphingomonas sp. UNC305MFCol5.2;
0	cellular organisms;Bacteria;Pseudomonadota;Alphaproteobacteria;Sphingomonadales;Sphingosinicellaceae;Sandaracinobacteroides;Sandaracinobacteroides hominis;
0	cellular organisms;Bacteria;Pseudomonadota;Alphaproteobacteria;Sphingomonadales;unclassified Sphingomonadales;Sphingomonadales bacterium;
0	cellular organisms;Bacteria;Pseudomonadota;Alphaproteobacteria;Sphingomonadales;Zymomonadaceae;Zymomonas;Zymomonas mobilis;
0	cellular organisms;Bacteria;Pseudomonadota;Alphaproteobacteria;unclassified Alphaproteobacteria;Alphaproteobacteria bacterium 65-37;
0	cellular organisms;Bacteria;Pseudomonadota;Betaproteobacteria;Burkholderiales;Alcaligenaceae;Achromobacter;Achromobacter spanius;
0	cellular organisms;Bacteria;Pseudomonadota;Betaproteobacteria;Burkholderiales;Alcaligenaceae;Achromobacter;unclassified Achromobacter;Achromobacter sp. KAs 3-5;
0	cellular organisms;Bacteria;Pseudomonadota;Betaproteobacteria;Burkholderiales;Alcaligenaceae;Bordetella;Bordetella bronchiseptica;
0	cellular organisms;Bacteria;Pseudomonadota;Betaproteobacteria;Burkholderiales;Alcaligenaceae;Bordetella;Bordetella pertussis;
0	cellular organisms;Bacteria;Pseudomonadota;Betaproteobacteria;Burkholderiales;Alcaligenaceae;Pusillimonas;unclassified Pusillimonas;Pusillimonas sp. T2;
0	cellular organisms;Bacteria;Pseudomonadota;Betaproteobacteria;Burkholderiales;Burkholderiaceae;Burkholderia;Burkholderia cepacia complex;Burkholderia cenocepacia;
0	cellular organisms;Bacteria;Pseudomonadota;Betaproteobacteria;Burkholderiales;Burkholderiaceae;Burkholderia;Burkholderia cepacia complex;Burkholderia contaminans;
0	cellular organisms;Bacteria;Pseudomonadota;Betaproteobacteria;Burkholderiales;Burkholderiaceae;Burkholderia;Burkholderia cepacia complex;Burkholderia multivorans;
0	cellular organisms;Bacteria;Pseudomonadota;Betaproteobacteria;Burkholderiales;Burkholderiaceae;Burkholderia;Burkholderia cepacia complex;Burkholderia stabilis;
0	cellular organisms;Bacteria;Pseudomonadota;Betaproteobacteria;Burkholderiales;Burkholderiaceae;Burkholderia;pseudomallei group;Burkholderia mallei;
0	cellular organisms;Bacteria;Pseudomonadota;Betaproteobacteria;Burkholderiales;Burkholderiaceae;Burkholderia;pseudomallei group;Burkholderia pseudomallei;
0	cellular organisms;Bacteria;Pseudomonadota;Betaproteobacteria;Burkholderiales;Burkholderiaceae;Burkholderia;unclassified Burkholderia;Burkholderia sp. MSHR3999;
0	cellular organisms;Bacteria;Pseudomonadota;Betaproteobacteria;Burkholderiales;Burkholderiaceae;Burkholderia;unclassified Burkholderia;Burkholderia sp. RPE67;
0	cellular organisms;Bacteria;Pseudomonadota;Betaproteobacteria;Burkholderiales;Burkholderiaceae;Cupriavidus;Cupriavidus gilardii;
0	cellular organisms;Bacteria;Pseudomonadota;Betaproteobacteria;Burkholderiales;Burkholderiaceae;Cupriavidus;Cupriavidus oxalaticus;
0	cellular organisms;Bacteria;Pseudomonadota;Betaproteobacteria;Burkholderiales;Burkholderiaceae;Cupriavidus;Cupriavidus pauculus;
0	cellular organisms;Bacteria;Pseudomonadota;Betaproteobacteria;Burkholderiales;Burkholderiaceae;Cupriavidus;Cupriavidus taiwanensis;
0	cellular organisms;Bacteria;Pseudomonadota;Betaproteobacteria;Burkholderiales;Burkholderiaceae;Paraburkholderia;Paraburkholderia terrae;
0	cellular organisms;Bacteria;Pseudomonadota;Betaproteobacteria;Burkholderiales;Burkholderiaceae;Ralstonia;Ralstonia insidiosa;
0	cellular organisms;Bacteria;Pseudomonadota;Betaproteobacteria;Burkholderiales;Burkholderiaceae;Ralstonia;Ralstonia mannitolilytica;
0	cellular organisms;Bacteria;Pseudomonadota;Betaproteobacteria;Burkholderiales;Burkholderiaceae;Ralstonia;Ralstonia pickettii;
0	cellular organisms;Bacteria;Pseudomonadota;Betaproteobacteria;Burkholderiales;Burkholderiaceae;Ralstonia;Ralstonia solanacearum;
0	cellular organisms;Bacteria;Pseudomonadota;Betaproteobacteria;Burkholderiales;Burkholderiaceae;Ralstonia;unclassified Ralstonia;Ralstonia sp. MD27;
0	cellular organisms;Bacteria;Pseudomonadota;Betaproteobacteria;Burkholderiales;Burkholderiaceae;unclassified Burkholderiaceae;Burkholderiaceae bacterium;
0	cellular organisms;Bacteria;Pseudomonadota;Betaproteobacteria;Burkholderiales;Burkholderiales genera incertae sedis;Aquabacterium;Aquabacterium commune;
0	cellular organisms;Bacteria;Pseudomonadota;Betaproteobacteria;Burkholderiales;Burkholderiales genera incertae sedis;Rhizobacter;Rhizobacter gummiphilus;
0	cellular organisms;Bacteria;Pseudomonadota;Betaproteobacteria;Burkholderiales;Burkholderiales genera incertae sedis;Tepidimonas;Tepidimonas fonticaldi;
0	cellular organisms;Bacteria;Pseudomonadota;Betaproteobacteria;Burkholderiales;Burkholderiales genera incertae sedis;Tepidimonas;Tepidimonas taiwanensis;
0	cellular organisms;Bacteria;Pseudomonadota;Betaproteobacteria;Burkholderiales;Burkholderiales genera incertae sedis;Thiomonas;unclassified Thiomonas;Thiomonas sp. CB2;
0	cellular organisms;Bacteria;Pseudomonadota;Betaproteobacteria;Burkholderiales;Comamonadaceae;Acidovorax;Acidovorax delafieldii;
0	cellular organisms;Bacteria;Pseudomonadota;Betaproteobacteria;Burkholderiales;Comamonadaceae;Acidovorax;Acidovorax temperans;
0	cellular organisms;Bacteria;Pseudomonadota;Betaproteobacteria;Burkholderiales;Comamonadaceae;Acidovorax;Acidovorax valerianellae;
0	cellular organisms;Bacteria;Pseudomonadota;Betaproteobacteria;Burkholderiales;Comamonadaceae;Acidovorax;unclassified Acidovorax;Acidovorax sp. IB03;
0	cellular organisms;Bacteria;Pseudomonadota;Betaproteobacteria;Burkholderiales;Comamonadaceae;Comamonas;Comamonas aquatica;
0	cellular organisms;Bacteria;Pseudomonadota;Betaproteobacteria;Burkholderiales;Comamonadaceae;Curvibacter;Curvibacter gracilis;
0	cellular organisms;Bacteria;Pseudomonadota;Betaproteobacteria;Burkholderiales;Comamonadaceae;Curvibacter;Curvibacter lanceolatus;
0	cellular organisms;Bacteria;Pseudomonadota;Betaproteobacteria;Burkholderiales;Comamonadaceae;Curvibacter;Curvibacter putative symbiont of Hydra magnipapillata;
0	cellular organisms;Bacteria;Pseudomonadota;Betaproteobacteria;Burkholderiales;Comamonadaceae;Curvibacter;unclassified Curvibacter;Curvibacter sp. PAE-UM;
0	cellular organisms;Bacteria;Pseudomonadota;Betaproteobacteria;Burkholderiales;Comamonadaceae;Curvibacter;unclassified Curvibacter;Curvibacter sp.;
0	cellular organisms;Bacteria;Pseudomonadota;Betaproteobacteria;Burkholderiales;Comamonadaceae;Pelomonas;Pelomonas aquatica;
0	cellular organisms;Bacteria;Pseudomonadota;Betaproteobacteria;Burkholderiales;Comamonadaceae;Pelomonas;Pelomonas puraquae;
0	cellular organisms;Bacteria;Pseudomonadota;Betaproteobacteria;Burkholderiales;Comamonadaceae;Pelomonas;unclassified Pelomonas;Pelomonas sp. P7;
0	cellular organisms;Bacteria;Pseudomonadota;Betaproteobacteria;Burkholderiales;Comamonadaceae;Pelomonas;unclassified Pelomonas;Pelomonas sp. Root1217;
0	cellular organisms;Bacteria;Pseudomonadota;Betaproteobacteria;Burkholderiales;Comamonadaceae;Pelomonas;unclassified Pelomonas;Pelomonas sp. Root1237;
0	cellular organisms;Bacteria;Pseudomonadota;Betaproteobacteria;Burkholderiales;Comamonadaceae;Pelomonas;unclassified Pelomonas;Pelomonas sp. Root1444;
0	cellular organisms;Bacteria;Pseudomonadota;Betaproteobacteria;Burkholderiales;Comamonadaceae;Rhodoferax;unclassified Rhodoferax;Rhodoferax sp. BAB1;
0	cellular organisms;Bacteria;Pseudomonadota;Betaproteobacteria;Burkholderiales;Comamonadaceae;unclassified Comamonadaceae;Comamonadaceae bacterium;
0	cellular organisms;Bacteria;Pseudomonadota;Betaproteobacteria;Burkholderiales;Comamonadaceae;Variovorax;unclassified Variovorax;Variovorax sp.;
0	cellular organisms;Bacteria;Pseudomonadota;Betaproteobacteria;Burkholderiales;Comamonadaceae;Variovorax;Variovorax paradoxus;
0	cellular organisms;Bacteria;Pseudomonadota;Betaproteobacteria;Burkholderiales;Oxalobacteraceae;Herbaspirillum;unclassified Herbaspirillum;Herbaspirillum sp. RU 5E;
0	cellular organisms;Bacteria;Pseudomonadota;Betaproteobacteria;Burkholderiales;Oxalobacteraceae;Massilia group;Massilia;Massilia psychrophila;
0	cellular organisms;Bacteria;Pseudomonadota;Betaproteobacteria;Burkholderiales;Oxalobacteraceae;Undibacterium;Undibacterium macrobrachii;
0	cellular organisms;Bacteria;Pseudomonadota;Betaproteobacteria;Burkholderiales;Oxalobacteraceae;Undibacterium;Undibacterium squillarum;
0	cellular organisms;Bacteria;Pseudomonadota;Betaproteobacteria;Burkholderiales;Sphaerotilaceae;Caldimonas;Caldimonas brevitalea;
0	cellular organisms;Bacteria;Pseudomonadota;Betaproteobacteria;Burkholderiales;Sphaerotilaceae;Caldimonas;Caldimonas manganoxidans;
0	cellular organisms;Bacteria;Pseudomonadota;Betaproteobacteria;Burkholderiales;Sphaerotilaceae;Caldimonas;Caldimonas thermodepolymerans;
0	cellular organisms;Bacteria;Pseudomonadota;Betaproteobacteria;Burkholderiales;Sphaerotilaceae;Caldimonas;Schlegelella aquatica;
0	cellular organisms;Bacteria;Pseudomonadota;Betaproteobacteria;Burkholderiales;Sphaerotilaceae;Ideonella;unclassified Ideonella;Ideonella sp. MAG2;
0	cellular organisms;Bacteria;Pseudomonadota;Betaproteobacteria;Burkholderiales;Sphaerotilaceae;Roseateles;Roseateles depolymerans;
0	cellular organisms;Bacteria;Pseudomonadota;Betaproteobacteria;Burkholderiales;Sphaerotilaceae;Rubrivivax;unclassified Rubrivivax;Rubrivivax sp.;
0	cellular organisms;Bacteria;Pseudomonadota;Betaproteobacteria;Burkholderiales;Sutterellaceae;Parasutterella;Parasutterella excrementihominis;
0	cellular organisms;Bacteria;Pseudomonadota;Betaproteobacteria;Burkholderiales;Sutterellaceae;Sutterella;environmental samples;Sutterella wadsworthensis CAG:135;
0	cellular organisms;Bacteria;Pseudomonadota;Betaproteobacteria;Burkholderiales;unclassified Burkholderiales;Burkholderiales bacterium 8X;
0	cellular organisms;Bacteria;Pseudomonadota;Betaproteobacteria;Burkholderiales;unclassified Burkholderiales;Burkholderiales bacterium;
0	cellular organisms;Bacteria;Pseudomonadota;Betaproteobacteria;environmental samples;uncultured beta proteobacterium CBNPD1 BAC clone 578;
0	cellular organisms;Bacteria;Pseudomonadota;Betaproteobacteria;Neisseriales;Chromobacteriaceae;Chromobacterium group;Chromobacterium;Chromobacterium violaceum;
0	cellular organisms;Bacteria;Pseudomonadota;Betaproteobacteria;Neisseriales;Neisseriaceae;Neisseria;Neisseria gonorrhoeae;
0	cellular organisms;Bacteria;Pseudomonadota;Betaproteobacteria;Neisseriales;Neisseriaceae;Neisseria;Neisseria meningitidis;
0	cellular organisms;Bacteria;Pseudomonadota;Betaproteobacteria;Nitrosomonadales;Methylophilaceae;Novimethylophilus;Novimethylophilus kurashikiensis;
0	cellular organisms;Bacteria;Pseudomonadota;Betaproteobacteria;Nitrosomonadales;Nitrosomonadaceae;environmental samples;uncultured beta proteobacterium HF0130_04F21;
0	cellular organisms;Bacteria;Pseudomonadota;Betaproteobacteria;Rhodocyclales;Rhodocyclaceae;Aromatoleum;Aromatoleum toluclasticum;
0	cellular organisms;Bacteria;Pseudomonadota;Betaproteobacteria;Rhodocyclales;Rhodocyclaceae;Oryzomicrobium;Oryzomicrobium terrae;
0	cellular organisms;Bacteria;Pseudomonadota;Betaproteobacteria;Rhodocyclales;Rhodocyclaceae;unclassified Rhodocyclaceae;Rhodocyclaceae bacterium;
0	cellular organisms;Bacteria;Pseudomonadota;Betaproteobacteria;unclassified Betaproteobacteria;Betaproteobacteria bacterium;
0	cellular organisms;Bacteria;Pseudomonadota;Gammaproteobacteria;Alteromonadales;Alteromonadaceae;Alteromonas/Salinimonas group;Alteromonas;unclassified Alteromonas;Alteromonas sp. ZYF713;
0	cellular organisms;Bacteria;Pseudomonadota;Gammaproteobacteria;Alteromonadales;Alteromonadaceae;Lacimicrobium;Lacimicrobium alkaliphilum;
0	cellular organisms;Bacteria;Pseudomonadota;Gammaproteobacteria;Alteromonadales;Pseudoalteromonadaceae;Pseudoalteromonas;unclassified Pseudoalteromonas;Pseudoalteromonas sp. S558;
0	cellular organisms;Bacteria;Pseudomonadota;Gammaproteobacteria;Alteromonadales;Shewanellaceae;Shewanella;Shewanella algae;
0	cellular organisms;Bacteria;Pseudomonadota;Gammaproteobacteria;Alteromonadales;Shewanellaceae;Shewanella;Shewanella chilikensis;
0	cellular organisms;Bacteria;Pseudomonadota;Gammaproteobacteria;Chromatiales;Chromatiaceae;Candidatus Nitrosacidococcus;Candidatus Nitrosacidococcus tergens;
0	cellular organisms;Bacteria;Pseudomonadota;Gammaproteobacteria;Chromatiales;Chromatiaceae;Candidatus Nitrosoglobus;Candidatus Nitrosoglobus terrae;
0	cellular organisms;Bacteria;Pseudomonadota;Gammaproteobacteria;Chromatiales;Chromatiaceae;Thiohalocapsa;Thiohalocapsa halophila;
0	cellular organisms;Bacteria;Pseudomonadota;Gammaproteobacteria;Chromatiales;environmental samples;uncultured Chromatiales bacterium HF0200_41F04;
0	cellular organisms;Bacteria;Pseudomonadota;Gammaproteobacteria;Chromatiales;Woeseiaceae;Woeseia;unclassified Woeseia;Woeseia sp.;
0	cellular organisms;Bacteria;Pseudomonadota;Gammaproteobacteria;Enterobacterales;Budviciaceae;Pragia;Pragia fontium;
0	cellular organisms;Bacteria;Pseudomonadota;Gammaproteobacteria;Enterobacterales;Enterobacteriaceae;Citrobacter;Citrobacter freundii complex;Citrobacter braakii;
0	cellular organisms;Bacteria;Pseudomonadota;Gammaproteobacteria;Enterobacterales;Enterobacteriaceae;Cronobacter;Cronobacter sakazakii;
0	cellular organisms;Bacteria;Pseudomonadota;Gammaproteobacteria;Enterobacterales;Enterobacteriaceae;Enterobacter;Enterobacter cloacae complex;Enterobacter cloacae;
0	cellular organisms;Bacteria;Pseudomonadota;Gammaproteobacteria;Enterobacterales;Enterobacteriaceae;Enterobacter;Enterobacter cloacae complex;Enterobacter hormaechei;
0	cellular organisms;Bacteria;Pseudomonadota;Gammaproteobacteria;Enterobacterales;Enterobacteriaceae;Enterobacter;Enterobacter cloacae complex;Enterobacter kobei;
0	cellular organisms;Bacteria;Pseudomonadota;Gammaproteobacteria;Enterobacterales;Enterobacteriaceae;Enterobacter;Enterobacter cloacae complex;Enterobacter roggenkampii;
0	cellular organisms;Bacteria;Pseudomonadota;Gammaproteobacteria;Enterobacterales;Enterobacteriaceae;Escherichia;Escherichia coli;
0	cellular organisms;Bacteria;Pseudomonadota;Gammaproteobacteria;Enterobacterales;Enterobacteriaceae;Escherichia;Escherichia marmotae;
0	cellular organisms;Bacteria;Pseudomonadota;Gammaproteobacteria;Enterobacterales;Enterobacteriaceae;Klebsiella/Raoultella group;Klebsiella;Klebsiella aerogenes;
0	cellular organisms;Bacteria;Pseudomonadota;Gammaproteobacteria;Enterobacterales;Enterobacteriaceae;Klebsiella/Raoultella group;Klebsiella;Klebsiella michiganensis;
0	cellular organisms;Bacteria;Pseudomonadota;Gammaproteobacteria;Enterobacterales;Enterobacteriaceae;Klebsiella/Raoultella group;Klebsiella;Klebsiella pneumoniae;
0	cellular organisms;Bacteria;Pseudomonadota;Gammaproteobacteria;Enterobacterales;Enterobacteriaceae;Klebsiella/Raoultella group;Klebsiella;Klebsiella quasipneumoniae;
0	cellular organisms;Bacteria;Pseudomonadota;Gammaproteobacteria;Enterobacterales;Enterobacteriaceae;Klebsiella/Raoultella group;Klebsiella;Klebsiella variicola;
0	cellular organisms;Bacteria;Pseudomonadota;Gammaproteobacteria;Enterobacterales;Enterobacteriaceae;Klebsiella/Raoultella group;Raoultella;Raoultella ornithinolytica;
0	cellular organisms;Bacteria;Pseudomonadota;Gammaproteobacteria;Enterobacterales;Enterobacteriaceae;Klebsiella/Raoultella group;Raoultella;Raoultella planticola;
0	cellular organisms;Bacteria;Pseudomonadota;Gammaproteobacteria;Enterobacterales;Enterobacteriaceae;Salmonella;Salmonella enterica;
0	cellular organisms;Bacteria;Pseudomonadota;Gammaproteobacteria;Enterobacterales;Enterobacteriaceae;Shigella;Shigella flexneri;
0	cellular organisms;Bacteria;Pseudomonadota;Gammaproteobacteria;Enterobacterales;Enterobacteriaceae;Shigella;Shigella sonnei;
0	cellular organisms;Bacteria;Pseudomonadota;Gammaproteobacteria;Enterobacterales;Enterobacteriaceae;Shimwellia;Shimwellia blattae;
0	cellular organisms;Bacteria;Pseudomonadota;Gammaproteobacteria;Enterobacterales;Erwiniaceae;Mixta;Mixta theicola;
0	cellular organisms;Bacteria;Pseudomonadota;Gammaproteobacteria;Enterobacterales;Erwiniaceae;Pantoea;Pantoea ananatis;
0	cellular organisms;Bacteria;Pseudomonadota;Gammaproteobacteria;Enterobacterales;Erwiniaceae;Pantoea;unclassified Pantoea;Pantoea sp. CCBC3-3-1;
0	cellular organisms;Bacteria;Pseudomonadota;Gammaproteobacteria;Enterobacterales;Hafniaceae;Edwardsiella;Edwardsiella tarda;
0	cellular organisms;Bacteria;Pseudomonadota;Gammaproteobacteria;Enterobacterales;Morganellaceae;Proteus;Proteus mirabilis;
0	cellular organisms;Bacteria;Pseudomonadota;Gammaproteobacteria;Enterobacterales;Morganellaceae;Providencia;Providencia stuartii;
0	cellular organisms;Bacteria;Pseudomonadota;Gammaproteobacteria;Enterobacterales;Pectobacteriaceae;Pectobacterium;Pectobacterium carotovorum;
0	cellular organisms;Bacteria;Pseudomonadota;Gammaproteobacteria;Enterobacterales;Yersiniaceae;Serratia;Serratia grimesii;
0	cellular organisms;Bacteria;Pseudomonadota;Gammaproteobacteria;Enterobacterales;Yersiniaceae;Serratia;Serratia marcescens;
0	cellular organisms;Bacteria;Pseudomonadota;Gammaproteobacteria;environmental samples;uncultured gamma proteobacterium HF0010_05D02;
0	cellular organisms;Bacteria;Pseudomonadota;Gammaproteobacteria;Gammaproteobacteria incertae sedis;Candidatus Thioglobus;environmental samples;uncultured Candidatus Thioglobus sp.;
0	cellular organisms;Bacteria;Pseudomonadota;Gammaproteobacteria;Gammaproteobacteria incertae sedis;sulfur-oxidizing symbionts;Bathymodiolus azoricus thioautotrophic gill symbiont;
0	cellular organisms;Bacteria;Pseudomonadota;Gammaproteobacteria;Legionellales;Legionellaceae;Legionella;Legionella pneumophila;
0	cellular organisms;Bacteria;Pseudomonadota;Gammaproteobacteria;Legionellales;Legionellaceae;Legionella;unclassified Legionella;Legionella sp. 515359;
0	cellular organisms;Bacteria;Pseudomonadota;Gammaproteobacteria;Methylococcales;Methylococcaceae;Methylococcus;Methylococcus capsulatus;
0	cellular organisms;Bacteria;Pseudomonadota;Gammaproteobacteria;Methylococcales;Methylococcaceae;Methylomonas;Methylomonas fluvii;
0	cellular organisms;Bacteria;Pseudomonadota;Gammaproteobacteria;Methylococcales;Methylococcaceae;unclassified Methylococcaceae;Methylococcaceae bacterium HT1;
0	cellular organisms;Bacteria;Pseudomonadota;Gammaproteobacteria;Moraxellales;Moraxellaceae;Acinetobacter;Acinetobacter calcoaceticus/baumannii complex;Acinetobacter baumannii;
0	cellular organisms;Bacteria;Pseudomonadota;Gammaproteobacteria;Moraxellales;Moraxellaceae;Acinetobacter;Acinetobacter calcoaceticus/baumannii complex;Acinetobacter pittii;
0	cellular organisms;Bacteria;Pseudomonadota;Gammaproteobacteria;Moraxellales;Moraxellaceae;Acinetobacter;Acinetobacter idrijaensis;
0	cellular organisms;Bacteria;Pseudomonadota;Gammaproteobacteria;Moraxellales;Moraxellaceae;Acinetobacter;Acinetobacter johnsonii;
0	cellular organisms;Bacteria;Pseudomonadota;Gammaproteobacteria;Moraxellales;Moraxellaceae;Acinetobacter;Acinetobacter junii;
0	cellular organisms;Bacteria;Pseudomonadota;Gammaproteobacteria;Moraxellales;Moraxellaceae;Acinetobacter;Acinetobacter lwoffii;
0	cellular organisms;Bacteria;Pseudomonadota;Gammaproteobacteria;Moraxellales;Moraxellaceae;Acinetobacter;unclassified Acinetobacter;Acinetobacter sp. SA01;
0	cellular organisms;Bacteria;Pseudomonadota;Gammaproteobacteria;Moraxellales;Moraxellaceae;Acinetobacter;unclassified Acinetobacter;Acinetobacter sp. SM1B;
0	cellular organisms;Bacteria;Pseudomonadota;Gammaproteobacteria;Moraxellales;Moraxellaceae;Moraxella;Moraxella osloensis;
0	cellular organisms;Bacteria;Pseudomonadota;Gammaproteobacteria;Nevskiales;Steroidobacteraceae;Steroidobacter;Steroidobacter agaridevorans;
0	cellular organisms;Bacteria;Pseudomonadota;Gammaproteobacteria;Oceanospirillales;Alcanivoracaceae;Alcanivorax;unclassified Alcanivorax;Alcanivorax sp. N3-2A;
0	cellular organisms;Bacteria;Pseudomonadota;Gammaproteobacteria;Pasteurellales;Pasteurellaceae;Actinobacillus;Actinobacillus pleuropneumoniae;
0	cellular organisms;Bacteria;Pseudomonadota;Gammaproteobacteria;Pasteurellales;Pasteurellaceae;Avibacterium;Avibacterium paragallinarum;
0	cellular organisms;Bacteria;Pseudomonadota;Gammaproteobacteria;Pasteurellales;Pasteurellaceae;Glaesserella;Glaesserella parasuis;
0	cellular organisms;Bacteria;Pseudomonadota;Gammaproteobacteria;Pasteurellales;Pasteurellaceae;Haemophilus;Haemophilus influenzae;
0	cellular organisms;Bacteria;Pseudomonadota;Gammaproteobacteria;Pasteurellales;Pasteurellaceae;Haemophilus;Haemophilus parainfluenzae;
0	cellular organisms;Bacteria;Pseudomonadota;Gammaproteobacteria;Pasteurellales;Pasteurellaceae;Mannheimia;Mannheimia haemolytica;
0	cellular organisms;Bacteria;Pseudomonadota;Gammaproteobacteria;Pasteurellales;Pasteurellaceae;Pasteurella;Pasteurella multocida;
0	cellular organisms;Bacteria;Pseudomonadota;Gammaproteobacteria;Pseudomonadales;Pseudomonadaceae;Denitrificimonas;Denitrificimonas caeni;
0	cellular organisms;Bacteria;Pseudomonadota;Gammaproteobacteria;Pseudomonadales;Pseudomonadaceae;Halopseudomonas;Halopseudomonas pertucinogena group;Halopseudomonas pertucinogena;
0	cellular organisms;Bacteria;Pseudomonadota;Gammaproteobacteria;Pseudomonadales;Pseudomonadaceae;Pseudomonas;Pseudomonas aeruginosa group;Pseudomonas aeruginosa;
0	cellular organisms;Bacteria;Pseudomonadota;Gammaproteobacteria;Pseudomonadales;Pseudomonadaceae;Pseudomonas;Pseudomonas aeruginosa group;Pseudomonas nitroreducens/multiresinivorans group;Pseudomonas nitroreducens;
0	cellular organisms;Bacteria;Pseudomonadota;Gammaproteobacteria;Pseudomonadales;Pseudomonadaceae;Pseudomonas;Pseudomonas aeruginosa group;Pseudomonas oleovorans/pseudoalcaligenes group;Pseudomonas oleovorans;
0	cellular organisms;Bacteria;Pseudomonadota;Gammaproteobacteria;Pseudomonadales;Pseudomonadaceae;Pseudomonas;Pseudomonas atacamensis;
0	cellular organisms;Bacteria;Pseudomonadota;Gammaproteobacteria;Pseudomonadales;Pseudomonadaceae;Pseudomonas;Pseudomonas chengduensis;
0	cellular organisms;Bacteria;Pseudomonadota;Gammaproteobacteria;Pseudomonadales;Pseudomonadaceae;Pseudomonas;Pseudomonas glycinae;
0	cellular organisms;Bacteria;Pseudomonadota;Gammaproteobacteria;Pseudomonadales;Pseudomonadaceae;Pseudomonas;Pseudomonas putida group;Pseudomonas putida;
0	cellular organisms;Bacteria;Pseudomonadota;Gammaproteobacteria;Pseudomonadales;Pseudomonadaceae;Pseudomonas;Pseudomonas syringae group;Pseudomonas avellanae;
0	cellular organisms;Bacteria;Pseudomonadota;Gammaproteobacteria;Pseudomonadales;Pseudomonadaceae;Pseudomonas;Pseudomonas syringae group;Pseudomonas cichorii;
0	cellular organisms;Bacteria;Pseudomonadota;Gammaproteobacteria;Pseudomonadales;Pseudomonadaceae;Pseudomonas;Pseudomonas syringae group;Pseudomonas coronafaciens;
0	cellular organisms;Bacteria;Pseudomonadota;Gammaproteobacteria;Pseudomonadales;Pseudomonadaceae;Pseudomonas;Pseudomonas syringae group;Pseudomonas syringae group genomosp. 1;Pseudomonas syringae;
0	cellular organisms;Bacteria;Pseudomonadota;Gammaproteobacteria;Pseudomonadales;Pseudomonadaceae;Pseudomonas;Pseudomonas syringae group;Pseudomonas syringae group genomosp. 2;Pseudomonas savastanoi;
0	cellular organisms;Bacteria;Pseudomonadota;Gammaproteobacteria;Pseudomonadales;Pseudomonadaceae;Pseudomonas;Pseudomonas syringae group;Pseudomonas viridiflava;
0	cellular organisms;Bacteria;Pseudomonadota;Gammaproteobacteria;Pseudomonadales;Pseudomonadaceae;Pseudomonas;unclassified Pseudomonas;Pseudomonas sp. 8AS;
0	cellular organisms;Bacteria;Pseudomonadota;Gammaproteobacteria;Pseudomonadales;Pseudomonadaceae;Pseudomonas;unclassified Pseudomonas;Pseudomonas sp. GW704-F2;
0	cellular organisms;Bacteria;Pseudomonadota;Gammaproteobacteria;Pseudomonadales;Pseudomonadaceae;Stutzerimonas;Stutzerimonas stutzeri group;Stutzerimonas stutzeri subgroup;Stutzerimonas stutzeri;
0	cellular organisms;Bacteria;Pseudomonadota;Gammaproteobacteria;Thiotrichales;Francisellaceae;Francisella;Francisella tularensis;
0	cellular organisms;Bacteria;Pseudomonadota;Gammaproteobacteria;unclassified Gammaproteobacteria;Gammaproteobacteria bacterium;
0	cellular organisms;Bacteria;Pseudomonadota;Gammaproteobacteria;Vibrionales;Vibrionaceae;Photobacterium;Photobacterium proteolyticum;
0	cellular organisms;Bacteria;Pseudomonadota;Gammaproteobacteria;Vibrionales;Vibrionaceae;Salinivibrio;unclassified Salinivibrio;Salinivibrio sp. PR5;
0	cellular organisms;Bacteria;Pseudomonadota;Gammaproteobacteria;Vibrionales;Vibrionaceae;Vibrio;Vibrio anguillarum;
0	cellular organisms;Bacteria;Pseudomonadota;Gammaproteobacteria;Vibrionales;Vibrionaceae;Vibrio;Vibrio cholerae;
0	cellular organisms;Bacteria;Pseudomonadota;Gammaproteobacteria;Vibrionales;Vibrionaceae;Vibrio;Vibrio harveyi group;Vibrio harveyi;
0	cellular organisms;Bacteria;Pseudomonadota;Gammaproteobacteria;Vibrionales;Vibrionaceae;Vibrio;Vibrio harveyi group;Vibrio parahaemolyticus;
0	cellular organisms;Bacteria;Pseudomonadota;Gammaproteobacteria;Vibrionales;Vibrionaceae;Vibrio;Vibrio vulnificus;
0	cellular organisms;Bacteria;Pseudomonadota;Gammaproteobacteria;Xanthomonadales;Rhodanobacteraceae;Dyella;unclassified Dyella;Dyella sp. OK004;
0	cellular organisms;Bacteria;Pseudomonadota;Gammaproteobacteria;Xanthomonadales;Rhodanobacteraceae;Rudaea;unclassified Rudaea;Rudaea sp. 3F27F6;
0	cellular organisms;Bacteria;Pseudomonadota;Gammaproteobacteria;Xanthomonadales;Xanthomonadaceae;Pseudoxanthomonas;Pseudoxanthomonas taiwanensis;
0	cellular organisms;Bacteria;Pseudomonadota;Gammaproteobacteria;Xanthomonadales;Xanthomonadaceae;Stenotrophomonas;Stenotrophomonas maltophilia group;Stenotrophomonas maltophilia;
0	cellular organisms;Bacteria;Pseudomonadota;Gammaproteobacteria;Xanthomonadales;Xanthomonadaceae;Xanthomonas;Xanthomonas campestris;
0	cellular organisms;Bacteria;Pseudomonadota;Gammaproteobacteria;Xanthomonadales;Xanthomonadaceae;Xanthomonas;Xanthomonas citri group;Xanthomonas citri;
0	cellular organisms;Bacteria;Pseudomonadota;Gammaproteobacteria;Xanthomonadales;Xanthomonadaceae;Xanthomonas;Xanthomonas fragariae;
0	cellular organisms;Bacteria;Pseudomonadota;Gammaproteobacteria;Xanthomonadales;Xanthomonadaceae;Xanthomonas;Xanthomonas hortorum;
0	cellular organisms;Bacteria;Pseudomonadota;unclassified Pseudomonadota;Pseudomonadota bacterium;
0	cellular organisms;Bacteria;PVC group;Chlamydiota;Chlamydiia;Chlamydiales;Chlamydiaceae;Chlamydia/Chlamydophila group;Chlamydia;Chlamydia abortus;
0	cellular organisms;Bacteria;PVC group;Chlamydiota;Chlamydiia;Chlamydiales;Chlamydiaceae;Chlamydia/Chlamydophila group;Chlamydia;Chlamydia psittaci;
0	cellular organisms;Bacteria;PVC group;Chlamydiota;Chlamydiia;Chlamydiales;Chlamydiaceae;Chlamydia/Chlamydophila group;Chlamydia;Chlamydia trachomatis;
0	cellular organisms;Bacteria;PVC group;Planctomycetota;Planctomycetia;Gemmatales;Gemmataceae;Gemmata;Gemmata obscuriglobus;
0	cellular organisms;Bacteria;Spirochaetota;Spirochaetia;Brachyspirales;Brachyspiraceae;Brachyspira;Brachyspira hyodysenteriae;
0	cellular organisms;Bacteria;Spirochaetota;Spirochaetia;Leptospirales;Leptospiraceae;Leptospira;Leptospira borgpetersenii;
0	cellular organisms;Bacteria;Spirochaetota;Spirochaetia;Leptospirales;Leptospiraceae;Leptospira;Leptospira interrogans;
0	cellular organisms;Bacteria;Terrabacteria group;Actinomycetota;Acidimicrobiia;Acidimicrobiales;Acidimicrobiaceae;unclassified Acidimicrobiaceae;Acidimicrobiaceae bacterium;
0	cellular organisms;Bacteria;Terrabacteria group;Actinomycetota;Actinomycetes;Actinomycetales;Actinomycetaceae;Actinomyces;Actinomyces naeslundii;
0	cellular organisms;Bacteria;Terrabacteria group;Actinomycetota;Actinomycetes;Actinomycetales;Actinomycetaceae;Actinomyces;Actinomyces oris;
0	cellular organisms;Bacteria;Terrabacteria group;Actinomycetota;Actinomycetes;Actinomycetales;Actinomycetaceae;Actinomyces;Actinomyces urogenitalis;
0	cellular organisms;Bacteria;Terrabacteria group;Actinomycetota;Actinomycetes;Actinomycetales;Actinomycetaceae;Actinomyces;environmental samples;uncultured Actinomyces sp.;
0	cellular organisms;Bacteria;Terrabacteria group;Actinomycetota;Actinomycetes;Actinomycetales;Actinomycetaceae;Actinomyces;unclassified Actinomyces;Actinomyces sp. oral taxon 849;
0	cellular organisms;Bacteria;Terrabacteria group;Actinomycetota;Actinomycetes;Actinomycetales;Actinomycetaceae;Arcanobacterium;Arcanobacterium haemolyticum;
0	cellular organisms;Bacteria;Terrabacteria group;Actinomycetota;Actinomycetes;Actinomycetales;Actinomycetaceae;Buchananella;Buchananella hordeovulneris;
0	cellular organisms;Bacteria;Terrabacteria group;Actinomycetota;Actinomycetes;Actinomycetales;Actinomycetaceae;Mobiluncus;Mobiluncus mulieris;
0	cellular organisms;Bacteria;Terrabacteria group;Actinomycetota;Actinomycetes;Actinomycetales;Actinomycetaceae;Schaalia;Schaalia odontolytica;
0	cellular organisms;Bacteria;Terrabacteria group;Actinomycetota;Actinomycetes;Actinomycetales;Actinomycetaceae;Schaalia;Schaalia turicensis;
0	cellular organisms;Bacteria;Terrabacteria group;Actinomycetota;Actinomycetes;Actinomycetales;Actinomycetaceae;Varibaculum;Varibaculum cambriense;
0	cellular organisms;Bacteria;Terrabacteria group;Actinomycetota;Actinomycetes;Bifidobacteriales;Bifidobacteriaceae;Bifidobacterium;Bifidobacterium adolescentis;
0	cellular organisms;Bacteria;Terrabacteria group;Actinomycetota;Actinomycetes;Bifidobacteriales;Bifidobacteriaceae;Bifidobacterium;Bifidobacterium animalis;
0	cellular organisms;Bacteria;Terrabacteria group;Actinomycetota;Actinomycetes;Bifidobacteriales;Bifidobacteriaceae;Bifidobacterium;Bifidobacterium breve;
0	cellular organisms;Bacteria;Terrabacteria group;Actinomycetota;Actinomycetes;Bifidobacteriales;Bifidobacteriaceae;Bifidobacterium;Bifidobacterium longum;
0	cellular organisms;Bacteria;Terrabacteria group;Actinomycetota;Actinomycetes;Bifidobacteriales;Bifidobacteriaceae;Bifidobacterium;Bifidobacterium pseudolongum;
0	cellular organisms;Bacteria;Terrabacteria group;Actinomycetota;Actinomycetes;Bifidobacteriales;Bifidobacteriaceae;Gardnerella;Gardnerella vaginalis;
0	cellular organisms;Bacteria;Terrabacteria group;Actinomycetota;Actinomycetes;Bifidobacteriales;Bifidobacteriaceae;unclassified Bifidobacteriaceae (miscellaneous);Bifidobacteriaceae bacterium MCC01946;
0	cellular organisms;Bacteria;Terrabacteria group;Actinomycetota;Actinomycetes;Kitasatosporales;Streptomycetaceae;Streptomyces;Streptomyces albidoflavus group;Streptomyces albidoflavus;
0	cellular organisms;Bacteria;Terrabacteria group;Actinomycetota;Actinomycetes;Kitasatosporales;Streptomycetaceae;Streptomyces;Streptomyces althioticus group;Streptomyces griseorubens;
0	cellular organisms;Bacteria;Terrabacteria group;Actinomycetota;Actinomycetes;Kitasatosporales;Streptomycetaceae;Streptomyces;Streptomyces cinnamoneus group;Streptomyces cinnamoneus;
0	cellular organisms;Bacteria;Terrabacteria group;Actinomycetota;Actinomycetes;Kitasatosporales;Streptomycetaceae;Streptomyces;Streptomyces clavifer;
0	cellular organisms;Bacteria;Terrabacteria group;Actinomycetota;Actinomycetes;Kitasatosporales;Streptomycetaceae;Streptomyces;Streptomyces griseocarneus;
0	cellular organisms;Bacteria;Terrabacteria group;Actinomycetota;Actinomycetes;Kitasatosporales;Streptomycetaceae;Streptomyces;Streptomyces kurssanovii;
0	cellular organisms;Bacteria;Terrabacteria group;Actinomycetota;Actinomycetes;Kitasatosporales;Streptomycetaceae;Streptomyces;Streptomyces lincolnensis;
0	cellular organisms;Bacteria;Terrabacteria group;Actinomycetota;Actinomycetes;Kitasatosporales;Streptomycetaceae;Streptomyces;Streptomyces malachitofuscus;
0	cellular organisms;Bacteria;Terrabacteria group;Actinomycetota;Actinomycetes;Kitasatosporales;Streptomycetaceae;Streptomyces;Streptomyces pseudogriseolus group;Streptomyces gancidicus;
0	cellular organisms;Bacteria;Terrabacteria group;Actinomycetota;Actinomycetes;Kitasatosporales;Streptomycetaceae;Streptomyces;Streptomyces rochei group;Streptomyces plicatus;
0	cellular organisms;Bacteria;Terrabacteria group;Actinomycetota;Actinomycetes;Kitasatosporales;Streptomycetaceae;Streptomyces;Streptomyces rochei group;Streptomyces rochei;
0	cellular organisms;Bacteria;Terrabacteria group;Actinomycetota;Actinomycetes;Kitasatosporales;Streptomycetaceae;Streptomyces;Streptomyces scopuliridis;
0	cellular organisms;Bacteria;Terrabacteria group;Actinomycetota;Actinomycetes;Kitasatosporales;Streptomycetaceae;Streptomyces;Streptomyces violaceusniger group;Streptomyces himastatinicus;
0	cellular organisms;Bacteria;Terrabacteria group;Actinomycetota;Actinomycetes;Kitasatosporales;Streptomycetaceae;Streptomyces;Streptomyces viridosporus;
0	cellular organisms;Bacteria;Terrabacteria group;Actinomycetota;Actinomycetes;Kitasatosporales;Streptomycetaceae;Streptomyces;unclassified Streptomyces;Streptomyces sp. AA4;
0	cellular organisms;Bacteria;Terrabacteria group;Actinomycetota;Actinomycetes;Kitasatosporales;Streptomycetaceae;Streptomyces;unclassified Streptomyces;Streptomyces sp. alain-838;
0	cellular organisms;Bacteria;Terrabacteria group;Actinomycetota;Actinomycetes;Kitasatosporales;Streptomycetaceae;Streptomyces;unclassified Streptomyces;Streptomyces sp. C;
0	cellular organisms;Bacteria;Terrabacteria group;Actinomycetota;Actinomycetes;Kitasatosporales;Streptomycetaceae;Streptomyces;unclassified Streptomyces;Streptomyces sp. e14;
0	cellular organisms;Bacteria;Terrabacteria group;Actinomycetota;Actinomycetes;Kitasatosporales;Streptomycetaceae;Streptomyces;unclassified Streptomyces;Streptomyces sp. FBKL.4005;
0	cellular organisms;Bacteria;Terrabacteria group;Actinomycetota;Actinomycetes;Kitasatosporales;Streptomycetaceae;Streptomyces;unclassified Streptomyces;Streptomyces sp. Mg1;
0	cellular organisms;Bacteria;Terrabacteria group;Actinomycetota;Actinomycetes;Kitasatosporales;Streptomycetaceae;Streptomyces;unclassified Streptomyces;Streptomyces sp. SPB78;
0	cellular organisms;Bacteria;Terrabacteria group;Actinomycetota;Actinomycetes;Kitasatosporales;Streptomycetaceae;Streptomyces;unclassified Streptomyces;Streptomyces sp. t39;
0	cellular organisms;Bacteria;Terrabacteria group;Actinomycetota;Actinomycetes;Micrococcales;Brevibacteriaceae;Brevibacterium;Brevibacterium casei;
0	cellular organisms;Bacteria;Terrabacteria group;Actinomycetota;Actinomycetes;Micrococcales;Intrasporangiaceae;Phycicoccus;Phycicoccus elongatus;
0	cellular organisms;Bacteria;Terrabacteria group;Actinomycetota;Actinomycetes;Micrococcales;Intrasporangiaceae;Phycicoccus;unclassified Phycicoccus;Phycicoccus sp. DTK01;
0	cellular organisms;Bacteria;Terrabacteria group;Actinomycetota;Actinomycetes;Micrococcales;Jonesiaceae;Flavimobilis;Flavimobilis marinus;
0	cellular organisms;Bacteria;Terrabacteria group;Actinomycetota;Actinomycetes;Micrococcales;Microbacteriaceae;Agrococcus;Agrococcus terreus;
0	cellular organisms;Bacteria;Terrabacteria group;Actinomycetota;Actinomycetes;Micrococcales;Microbacteriaceae;Curtobacterium;Curtobacterium pusillum;
0	cellular organisms;Bacteria;Terrabacteria group;Actinomycetota;Actinomycetes;Micrococcales;Microbacteriaceae;Curtobacterium;unclassified Curtobacterium;Curtobacterium sp. 8I-2;
0	cellular organisms;Bacteria;Terrabacteria group;Actinomycetota;Actinomycetes;Micrococcales;Microbacteriaceae;Curtobacterium;unclassified Curtobacterium;Curtobacterium sp. MCBD17_029;
0	cellular organisms;Bacteria;Terrabacteria group;Actinomycetota;Actinomycetes;Micrococcales;Microbacteriaceae;Frigoribacterium;unclassified Frigoribacterium;Frigoribacterium sp. 9N;
0	cellular organisms;Bacteria;Terrabacteria group;Actinomycetota;Actinomycetes;Micrococcales;Microbacteriaceae;Leifsonia;Leifsonia shinshuensis;
0	cellular organisms;Bacteria;Terrabacteria group;Actinomycetota;Actinomycetes;Micrococcales;Microbacteriaceae;Leifsonia;unclassified Leifsonia;Leifsonia sp. TF02-11;
0	cellular organisms;Bacteria;Terrabacteria group;Actinomycetota;Actinomycetes;Micrococcales;Microbacteriaceae;Microbacterium;Microbacterium saperdae;
0	cellular organisms;Bacteria;Terrabacteria group;Actinomycetota;Actinomycetes;Micrococcales;Microbacteriaceae;Microbacterium;Microbacterium sediminis;
0	cellular organisms;Bacteria;Terrabacteria group;Actinomycetota;Actinomycetes;Micrococcales;Micrococcaceae;Arthrobacter;Arthrobacter cheniae;
0	cellular organisms;Bacteria;Terrabacteria group;Actinomycetota;Actinomycetes;Micrococcales;Micrococcaceae;Arthrobacter;unclassified Arthrobacter;Arthrobacter sp. 8AJ;
0	cellular organisms;Bacteria;Terrabacteria group;Actinomycetota;Actinomycetes;Micrococcales;Micrococcaceae;Arthrobacter;unclassified Arthrobacter;Arthrobacter sp. RT-1;
0	cellular organisms;Bacteria;Terrabacteria group;Actinomycetota;Actinomycetes;Micrococcales;Micrococcaceae;Kocuria;Kocuria rhizophila;
0	cellular organisms;Bacteria;Terrabacteria group;Actinomycetota;Actinomycetes;Micrococcales;Micrococcaceae;Micrococcus;Micrococcus luteus;
0	cellular organisms;Bacteria;Terrabacteria group;Actinomycetota;Actinomycetes;Micrococcales;Micrococcaceae;Paenarthrobacter;Paenarthrobacter nicotinovorans;
0	cellular organisms;Bacteria;Terrabacteria group;Actinomycetota;Actinomycetes;Micrococcales;Micrococcaceae;Paeniglutamicibacter;Paeniglutamicibacter antarcticus;
0	cellular organisms;Bacteria;Terrabacteria group;Actinomycetota;Actinomycetes;Micrococcales;Micrococcaceae;Pseudarthrobacter;Pseudarthrobacter siccitolerans;
0	cellular organisms;Bacteria;Terrabacteria group;Actinomycetota;Actinomycetes;Micrococcales;Micrococcaceae;Rothia;Rothia dentocariosa;
0	cellular organisms;Bacteria;Terrabacteria group;Actinomycetota;Actinomycetes;Micrococcales;Promicromonosporaceae;Isoptericola;Isoptericola cucumis;
0	cellular organisms;Bacteria;Terrabacteria group;Actinomycetota;Actinomycetes;Micrococcales;Promicromonosporaceae;Isoptericola;unclassified Isoptericola;Isoptericola sp. q2;
0	cellular organisms;Bacteria;Terrabacteria group;Actinomycetota;Actinomycetes;Micromonosporales;Micromonosporaceae;Plantactinospora;unclassified Plantactinospora;Plantactinospora sp. BC1;
0	cellular organisms;Bacteria;Terrabacteria group;Actinomycetota;Actinomycetes;Mycobacteriales;Corynebacteriaceae;Corynebacterium;Corynebacterium accolens;
0	cellular organisms;Bacteria;Terrabacteria group;Actinomycetota;Actinomycetes;Mycobacteriales;Corynebacteriaceae;Corynebacterium;Corynebacterium diphtheriae;
0	cellular organisms;Bacteria;Terrabacteria group;Actinomycetota;Actinomycetes;Mycobacteriales;Corynebacteriaceae;Corynebacterium;Corynebacterium efficiens;
0	cellular organisms;Bacteria;Terrabacteria group;Actinomycetota;Actinomycetes;Mycobacteriales;Corynebacteriaceae;Corynebacterium;Corynebacterium kroppenstedtii;
0	cellular organisms;Bacteria;Terrabacteria group;Actinomycetota;Actinomycetes;Mycobacteriales;Corynebacteriaceae;Corynebacterium;Corynebacterium matruchotii;
0	cellular organisms;Bacteria;Terrabacteria group;Actinomycetota;Actinomycetes;Mycobacteriales;Corynebacteriaceae;Corynebacterium;Corynebacterium pseudogenitalium;
0	cellular organisms;Bacteria;Terrabacteria group;Actinomycetota;Actinomycetes;Mycobacteriales;Corynebacteriaceae;Corynebacterium;Corynebacterium rouxii;
0	cellular organisms;Bacteria;Terrabacteria group;Actinomycetota;Actinomycetes;Mycobacteriales;Corynebacteriaceae;Corynebacterium;Corynebacterium tuberculostearicum;
0	cellular organisms;Bacteria;Terrabacteria group;Actinomycetota;Actinomycetes;Mycobacteriales;Corynebacteriaceae;Corynebacterium;unclassified Corynebacterium;Corynebacterium sp. LK10;
0	cellular organisms;Bacteria;Terrabacteria group;Actinomycetota;Actinomycetes;Mycobacteriales;Dietziaceae;Dietzia;Dietzia cinnamea;
0	cellular organisms;Bacteria;Terrabacteria group;Actinomycetota;Actinomycetes;Mycobacteriales;Gordoniaceae;Gordonia;Gordonia jinhuaensis;
0	cellular organisms;Bacteria;Terrabacteria group;Actinomycetota;Actinomycetes;Mycobacteriales;Gordoniaceae;Gordonia;Gordonia paraffinivorans;
0	cellular organisms;Bacteria;Terrabacteria group;Actinomycetota;Actinomycetes;Mycobacteriales;Gordoniaceae;Gordonia;Gordonia polyisoprenivorans;
0	cellular organisms;Bacteria;Terrabacteria group;Actinomycetota;Actinomycetes;Mycobacteriales;Lawsonellaceae;Lawsonella;Lawsonella clevelandensis;
0	cellular organisms;Bacteria;Terrabacteria group;Actinomycetota;Actinomycetes;Mycobacteriales;Mycobacteriaceae;Mycobacterium;Mycobacterium angelicum;
0	cellular organisms;Bacteria;Terrabacteria group;Actinomycetota;Actinomycetes;Mycobacteriales;Mycobacteriaceae;Mycobacterium;Mycobacterium tuberculosis complex;Mycobacterium tuberculosis;
0	cellular organisms;Bacteria;Terrabacteria group;Actinomycetota;Actinomycetes;Mycobacteriales;Mycobacteriaceae;Mycobacterium;Mycobacterium ulcerans group;Mycobacterium marinum;
0	cellular organisms;Bacteria;Terrabacteria group;Actinomycetota;Actinomycetes;Mycobacteriales;Mycobacteriaceae;Mycobacterium;unclassified Mycobacterium;Mycobacterium sp.;
0	cellular organisms;Bacteria;Terrabacteria group;Actinomycetota;Actinomycetes;Mycobacteriales;Mycobacteriaceae;Mycobacteroides;Mycobacteroides abscessus;
0	cellular organisms;Bacteria;Terrabacteria group;Actinomycetota;Actinomycetes;Mycobacteriales;Mycobacteriaceae;Mycobacteroides;Mycobacteroides franklinii;
0	cellular organisms;Bacteria;Terrabacteria group;Actinomycetota;Actinomycetes;Mycobacteriales;Mycobacteriaceae;Mycolicibacterium;Mycolicibacterium malmesburyense;
0	cellular organisms;Bacteria;Terrabacteria group;Actinomycetota;Actinomycetes;Mycobacteriales;Mycobacteriaceae;Mycolicibacterium;Mycolicibacterium novocastrense;
0	cellular organisms;Bacteria;Terrabacteria group;Actinomycetota;Actinomycetes;Mycobacteriales;Nocardiaceae;Nocardia;Nocardia asteroides;
0	cellular organisms;Bacteria;Terrabacteria group;Actinomycetota;Actinomycetes;Mycobacteriales;Nocardiaceae;Nocardia;Nocardia cyriacigeorgica;
0	cellular organisms;Bacteria;Terrabacteria group;Actinomycetota;Actinomycetes;Mycobacteriales;Nocardiaceae;Rhodococcus;Rhodococcus fascians;
0	cellular organisms;Bacteria;Terrabacteria group;Actinomycetota;Actinomycetes;Mycobacteriales;Nocardiaceae;Rhodococcus;Rhodococcus opacus;
0	cellular organisms;Bacteria;Terrabacteria group;Actinomycetota;Actinomycetes;Mycobacteriales;Nocardiaceae;Rhodococcus;Rhodococcus ruber;
0	cellular organisms;Bacteria;Terrabacteria group;Actinomycetota;Actinomycetes;Mycobacteriales;Nocardiaceae;Rhodococcus;unclassified Rhodococcus (in: high G+C Gram-positive bacteria);Rhodococcus sp. KRD162;
0	cellular organisms;Bacteria;Terrabacteria group;Actinomycetota;Actinomycetes;Mycobacteriales;Nocardiaceae;Rhodococcus;unclassified Rhodococcus (in: high G+C Gram-positive bacteria);Rhodococcus sp. RD6.2;
0	cellular organisms;Bacteria;Terrabacteria group;Actinomycetota;Actinomycetes;Mycobacteriales;Nocardiaceae;Williamsia;Williamsia serinedens;
0	cellular organisms;Bacteria;Terrabacteria group;Actinomycetota;Actinomycetes;Propionibacteriales;Nocardioidaceae;Nocardioides;Nocardioides albus;
0	cellular organisms;Bacteria;Terrabacteria group;Actinomycetota;Actinomycetes;Propionibacteriales;Nocardioidaceae;Nocardioides;Nocardioides antri;
0	cellular organisms;Bacteria;Terrabacteria group;Actinomycetota;Actinomycetes;Propionibacteriales;Nocardioidaceae;Nocardioides;Nocardioides deserti;
0	cellular organisms;Bacteria;Terrabacteria group;Actinomycetota;Actinomycetes;Propionibacteriales;Nocardioidaceae;Nocardioides;Nocardioides immobilis;
0	cellular organisms;Bacteria;Terrabacteria group;Actinomycetota;Actinomycetes;Propionibacteriales;Nocardioidaceae;Nocardioides;unclassified Nocardioides;Nocardioides sp. BGMRC 2183;
0	cellular organisms;Bacteria;Terrabacteria group;Actinomycetota;Actinomycetes;Propionibacteriales;Nocardioidaceae;unclassified Nocardioidaceae;Nocardioidaceae bacterium Broad-1;
0	cellular organisms;Bacteria;Terrabacteria group;Actinomycetota;Actinomycetes;Propionibacteriales;Propionibacteriaceae;Cutibacterium;Cutibacterium acnes;
0	cellular organisms;Bacteria;Terrabacteria group;Actinomycetota;Actinomycetes;Propionibacteriales;Propionibacteriaceae;Cutibacterium;Cutibacterium granulosum;
0	cellular organisms;Bacteria;Terrabacteria group;Actinomycetota;Actinomycetes;Propionibacteriales;Propionibacteriaceae;Cutibacterium;Cutibacterium modestum;
0	cellular organisms;Bacteria;Terrabacteria group;Actinomycetota;Actinomycetes;Propionibacteriales;Propionibacteriaceae;Microlunatus;Microlunatus phosphovorus;
0	cellular organisms;Bacteria;Terrabacteria group;Actinomycetota;Actinomycetes;Propionibacteriales;Propionibacteriaceae;Propionibacterium;Propionibacterium freudenreichii;
0	cellular organisms;Bacteria;Terrabacteria group;Actinomycetota;Actinomycetes;Propionibacteriales;Propionibacteriaceae;Propionibacterium;Propionibacterium ruminifibrarum;
0	cellular organisms;Bacteria;Terrabacteria group;Actinomycetota;Actinomycetes;Propionibacteriales;Propionibacteriaceae;Propionibacterium;unclassified Propionibacterium;Propionibacterium sp. DORA_15;
0	cellular organisms;Bacteria;Terrabacteria group;Actinomycetota;Actinomycetes;Pseudonocardiales;Pseudonocardiaceae;Lentzea;Lentzea cavernae;
0	cellular organisms;Bacteria;Terrabacteria group;Actinomycetota;Actinomycetes;Streptosporangiales;Nocardiopsaceae;Nocardiopsis;Nocardiopsis kunsanensis;
0	cellular organisms;Bacteria;Terrabacteria group;Actinomycetota;Actinomycetes;Streptosporangiales;Streptosporangiaceae;Planotetraspora;Planotetraspora silvatica;
0	cellular organisms;Bacteria;Terrabacteria group;Actinomycetota;Actinomycetes;Streptosporangiales;Streptosporangiaceae;Sphaerisporangium;Sphaerisporangium siamense;
0	cellular organisms;Bacteria;Terrabacteria group;Actinomycetota;Actinomycetes;Streptosporangiales;Thermomonosporaceae;Actinomadura;Actinomadura coerulea;
0	cellular organisms;Bacteria;Terrabacteria group;Actinomycetota;Actinomycetes;Streptosporangiales;Thermomonosporaceae;Actinomadura;Actinomadura cremea;
0	cellular organisms;Bacteria;Terrabacteria group;Actinomycetota;Actinomycetota incertae sedis;Candidatus Hakubanella;Candidatus Hakubanella thermoalkaliphilus;
0	cellular organisms;Bacteria;Terrabacteria group;Actinomycetota;Coriobacteriia;Coriobacteriales;Coriobacteriaceae;Collinsella;Collinsella aerofaciens;
0	cellular organisms;Bacteria;Terrabacteria group;Actinomycetota;Rubrobacteria;Rubrobacterales;Rubrobacteraceae;Rubrobacter;Rubrobacter xylanophilus;
0	cellular organisms;Bacteria;Terrabacteria group;Actinomycetota;unclassified Actinomycetota;Actinomycetota bacterium;
0	cellular organisms;Bacteria;Terrabacteria group;Bacillota;Bacilli;Bacillales;Bacillaceae;Anaerobacillus;Anaerobacillus alkalidiazotrophicus;
0	cellular organisms;Bacteria;Terrabacteria group;Bacillota;Bacilli;Bacillales;Bacillaceae;Anoxybacillus;Anoxybacillus caldiproteolyticus;
0	cellular organisms;Bacteria;Terrabacteria group;Bacillota;Bacilli;Bacillales;Bacillaceae;Anoxybacillus;Anoxybacillus flavithermus;
0	cellular organisms;Bacteria;Terrabacteria group;Bacillota;Bacilli;Bacillales;Bacillaceae;Anoxybacillus;Anoxybacillus kamchatkensis;
0	cellular organisms;Bacteria;Terrabacteria group;Bacillota;Bacilli;Bacillales;Bacillaceae;Anoxybacillus;Anoxybacillus tepidamans;
0	cellular organisms;Bacteria;Terrabacteria group;Bacillota;Bacilli;Bacillales;Bacillaceae;Anoxybacillus;unclassified Anoxybacillus;Anoxybacillus sp. ST4;
0	cellular organisms;Bacteria;Terrabacteria group;Bacillota;Bacilli;Bacillales;Bacillaceae;Bacillus;Bacillus altitudinis complex;Bacillus altitudinis;
0	cellular organisms;Bacteria;Terrabacteria group;Bacillota;Bacilli;Bacillales;Bacillaceae;Bacillus;Bacillus alveayuensis;
0	cellular organisms;Bacteria;Terrabacteria group;Bacillota;Bacilli;Bacillales;Bacillaceae;Bacillus;Bacillus cereus group;Bacillus anthracis;
0	cellular organisms;Bacteria;Terrabacteria group;Bacillota;Bacilli;Bacillales;Bacillaceae;Bacillus;Bacillus cereus group;Bacillus cereus;
0	cellular organisms;Bacteria;Terrabacteria group;Bacillota;Bacilli;Bacillales;Bacillaceae;Bacillus;Bacillus cereus group;Bacillus paranthracis;
0	cellular organisms;Bacteria;Terrabacteria group;Bacillota;Bacilli;Bacillales;Bacillaceae;Bacillus;Bacillus cereus group;Bacillus thuringiensis;
0	cellular organisms;Bacteria;Terrabacteria group;Bacillota;Bacilli;Bacillales;Bacillaceae;Bacillus;Bacillus cereus group;Bacillus toyonensis;
0	cellular organisms;Bacteria;Terrabacteria group;Bacillota;Bacilli;Bacillales;Bacillaceae;Bacillus;Bacillus cereus group;Bacillus wiedmannii;
0	cellular organisms;Bacteria;Terrabacteria group;Bacillota;Bacilli;Bacillales;Bacillaceae;Bacillus;Bacillus pumilus;
0	cellular organisms;Bacteria;Terrabacteria group;Bacillota;Bacilli;Bacillales;Bacillaceae;Bacillus;Bacillus subtilis group;Bacillus amyloliquefaciens group;Bacillus velezensis;
0	cellular organisms;Bacteria;Terrabacteria group;Bacillota;Bacilli;Bacillales;Bacillaceae;Bacillus;Bacillus subtilis group;Bacillus licheniformis;
0	cellular organisms;Bacteria;Terrabacteria group;Bacillota;Bacilli;Bacillales;Bacillaceae;Bacillus;Bacillus yapensis;
0	cellular organisms;Bacteria;Terrabacteria group;Bacillota;Bacilli;Bacillales;Bacillaceae;Bacillus;unclassified Bacillus (in: firmicutes);Bacillus sp. BML-BC021;
0	cellular organisms;Bacteria;Terrabacteria group;Bacillota;Bacilli;Bacillales;Bacillaceae;Bacillus;unclassified Bacillus (in: firmicutes);Bacillus sp. SRB_8;
0	cellular organisms;Bacteria;Terrabacteria group;Bacillota;Bacilli;Bacillales;Bacillaceae;Caldalkalibacillus;Caldalkalibacillus thermarum;
0	cellular organisms;Bacteria;Terrabacteria group;Bacillota;Bacilli;Bacillales;Bacillaceae;Geobacillus;Geobacillus stearothermophilus;
0	cellular organisms;Bacteria;Terrabacteria group;Bacillota;Bacilli;Bacillales;Bacillaceae;Geobacillus;Geobacillus thermodenitrificans;
0	cellular organisms;Bacteria;Terrabacteria group;Bacillota;Bacilli;Bacillales;Bacillaceae;Geobacillus;Geobacillus thermoleovorans group;Geobacillus kaustophilus;
0	cellular organisms;Bacteria;Terrabacteria group;Bacillota;Bacilli;Bacillales;Bacillaceae;Geobacillus;Geobacillus thermoleovorans group;Geobacillus thermoleovorans;
0	cellular organisms;Bacteria;Terrabacteria group;Bacillota;Bacilli;Bacillales;Bacillaceae;Geobacillus;Geobacillus thermoleovorans group;Geobacillus vulcani;
0	cellular organisms;Bacteria;Terrabacteria group;Bacillota;Bacilli;Bacillales;Bacillaceae;Geobacillus;unclassified Geobacillus;Geobacillus sp. 12AMOR1;
0	cellular organisms;Bacteria;Terrabacteria group;Bacillota;Bacilli;Bacillales;Bacillaceae;Geobacillus;unclassified Geobacillus;Geobacillus sp. BCO2;
0	cellular organisms;Bacteria;Terrabacteria group;Bacillota;Bacilli;Bacillales;Bacillaceae;Halalkalibacter;unclassified Halalkalibacter;Halalkalibacter sp. APA_J-10(15);
0	cellular organisms;Bacteria;Terrabacteria group;Bacillota;Bacilli;Bacillales;Bacillaceae;Lysinibacillus;unclassified Lysinibacillus;Lysinibacillus sp. B2A1;
0	cellular organisms;Bacteria;Terrabacteria group;Bacillota;Bacilli;Bacillales;Bacillaceae;Parageobacillus;Parageobacillus genomosp. 1;
0	cellular organisms;Bacteria;Terrabacteria group;Bacillota;Bacilli;Bacillales;Bacillaceae;Parageobacillus;Parageobacillus thermantarcticus;
0	cellular organisms;Bacteria;Terrabacteria group;Bacillota;Bacilli;Bacillales;Bacillaceae;Parageobacillus;Parageobacillus thermoglucosidasius;
0	cellular organisms;Bacteria;Terrabacteria group;Bacillota;Bacilli;Bacillales;Bacillaceae;Parageobacillus;unclassified Parageobacillus;Parageobacillus sp. VR-IP;
0	cellular organisms;Bacteria;Terrabacteria group;Bacillota;Bacilli;Bacillales;Bacillaceae;Priestia;Priestia megaterium;
0	cellular organisms;Bacteria;Terrabacteria group;Bacillota;Bacilli;Bacillales;Bacillaceae;Pseudalkalibacillus;Pseudalkalibacillus hwajinpoensis;
0	cellular organisms;Bacteria;Terrabacteria group;Bacillota;Bacilli;Bacillales;Bacillaceae;Siminovitchia;Siminovitchia fortis;
0	cellular organisms;Bacteria;Terrabacteria group;Bacillota;Bacilli;Bacillales;Bacillaceae;Virgibacillus;Virgibacillus profundi;
0	cellular organisms;Bacteria;Terrabacteria group;Bacillota;Bacilli;Bacillales;Bacillaceae;Weizmannia;Weizmannia coagulans;
0	cellular organisms;Bacteria;Terrabacteria group;Bacillota;Bacilli;Bacillales;Bacillales incertae sedis;[Flavobacterium] thermophilum;
0	cellular organisms;Bacteria;Terrabacteria group;Bacillota;Bacilli;Bacillales;Bacillales incertae sedis;Bacillales Family XI. Incertae Sedis;Gemella;Gemella morbillorum;
0	cellular organisms;Bacteria;Terrabacteria group;Bacillota;Bacilli;Bacillales;Listeriaceae;Listeria;Listeria grayi;
[truncated: 1,246 more rows]

## Sheet: Bladder
Overall Importance Score	microbiomes
[truncated: 1,864 more rows]

## Sheet: Colon
Overall Importance Score	microbiomes
[truncated: 1,864 more rows]

[truncated: 4 more sheets: Muscle, Blood, Stomach, Testis]
