# Supplementary material for: Machine learning models reveal microbial signatures in healthy human tissues, challenging the sterility of human organs
Source: Front Microbiol. 2025 Jan 27;15:1512304. doi: 10.3389/fmicb.2024.1512304 (PMC11808598; doi:10.3389/fmicb.2024.1512304)
Supplement: Supplementary file 1 [file Data_Sheet_1.zip › Supplementary_new/Supplementary_File17.xlsx]

## Sheet: Sheet1
Not Random Models	Tissues	ROC	margin_of_error_ROC	PR	margin_of_error_PR	PR_random	ROC_living_data	margin_of_error_ROC	PR_living_data	margin_of_error_PR	PR_living_data_random	relative AUPR
	Muscle	0.7793	0.0029	0.4358	0.0058	0.1936	NA	NA	NA	NA	0	NA
	Heart	0.8427	0.0023	0.6627	0.0051	0.2079	0.7806	0.0113	0.4659	0.0245	0.2368	1.96748
	Stomach	0.83	0.0044	0.5952	0.0079	0.0859	0.5864	0.0167	0.1186	0.0045	0.1053	1.12631
	Colon	0.9208	0.0021	0.8418	0.0038	0.1886	0.9988	0.001	0.9944	0.0048	0.1579	6.29766
	Testis	0.8497	0.0033	0.4019	0.0092	0.0859	0.6933	0.0152	0.2928	0.0104	0.2105	1.39097
	Blood	0.8659	0.0019	0.5796	0.0058	0.1793	NA	NA	NA	NA	0	NA
	Liver	0.8367	0.0062	0.595	0.0114	0.0547	0.7066	0.0279	0.3005	0.0375	0.1316	2.28343
	Bladder	0.941	0.0086	0.1094	0.0193	0.0042	0.519	0.0234	0.1588	0.0081	0.1579	1.0057
Random Models	Tissues	ROC	margin_of_error_ROC	PR	margin_of_error_PR	PR_random	ROC_living_data	margin_of_error_ROC	PR_living_data	margin_of_error_PR	PR_living_data_random
	Muscle	0.507589	0.00599346	0.197913	0.00304641	0.193603	NA	NA	NA	NA	0	NA
	Heart	0.499782	0.00563534	0.210461	0.00348521	0.207912	0.530402	0.0277373	0.278127	0.0218355	0.236842	1.17431
	Stomach	0.502258	0.00793686	0.0885865	0.00217236	0.0858586	0.45114	0.0370118	0.145974	0.023738	0.105263	1.38675
	Colon	0.495359	0.00906165	0.189171	0.00459848	0.188552	0.400938	0.0441846	0.218407	0.031642	0.157895	1.38325
	Testis	0.517861	0.00750366	0.0932228	0.00262684	0.0858586	0.477771	0.0275652	0.241251	0.0198465	0.210526	1.14594
	Blood	0.486312	0.00635606	0.178163	0.00331674	0.179293	NA	NA	NA	NA	0	NA
	Liver	0.500803	0.00838338	0.0578853	0.00191528	0.0547138	0.490727	0.0465328	0.195503	0.0333985	0.131579	1.48582
	Bladder	0.504902	0.0328678	0.00692561	0.00129199	0.00420875	0.533646	0.0395512	0.202254	0.0246174	0.157895	1.28094
Comparisons For the living tests
		Muscle	Heart	Stomach	Colon	Testis	Blood	Liver	Bladder
AUROC	Mann-Withney-Wilcoxon test	NA	W = 540.5	W = 2557	W = 0	W = 892.5	NA	W = 2272	W = 5175.5
	Mann-Withney-Wilcoxon test p value	NA	p-value < 2.2e-16	p-value = 2.039e-09	p-value < 2.2e-16	p-value < 2.2e-16	NA	p-value = 2.651e-11	P-value = 0.6689
AUPR	Mann-Withney-Wilcoxon test	NA	W = 1064	W = 3967	W = 1	W = 2594	NA	W = 2526.5	W = 5522
	Mann-Withney-Wilcoxon test p value	NA	p-value < 2.2e-16	P-value = 0.01164	p-value < 2.2e-16	p-value = 4.163e-09	NA	p-value = 1.517e-09	P-value = 0.2026
