# Supplementary material for: Machine learning models reveal microbial signatures in healthy human tissues, challenging the sterility of human organs
Source: Front Microbiol. 2025 Jan 27;15:1512304. doi: 10.3389/fmicb.2024.1512304 (PMC11808598; doi:10.3389/fmicb.2024.1512304)
Supplement: Supplementary file 1 [file Data_Sheet_1.zip › Supplementary_new/Supplementary_File18.csv]

	Mean_AUROC	margin_of_error_ROC	Mean AUPR	margin_of_error_AUPR	AUPR_random	Mean_AUROC_living_data	margin_of_error_AUROC	mean_AUPR_living_data	margin_of_error_AUPR	AUPR_living_data_random	mean_relative_AUPR
Muscle	0.779336661523101	0.002943698481748	0.435836274651049	0.005828659579131	0.193602693602694	NA	NA	NA	NA	0	NA
Heart	0.842696567094184	0.002291611920734	0.662670837460117	0.005063991103103	0.207912457912458	0.780593869731801	0.011310821114925	0.465910633848567	0.024502741505984	0.236842105263158	1.96717823180506
Stomach	0.829997427147655	0.004440323090087	0.595199452221005	0.007866615519773	0.085858585858586	0.586360294117647	0.016711211194824	0.118605875550963	0.004475066913241	0.105263157894737	1.12675581773415
Colon	0.920845505149674	0.002144665100472	0.841754197350307	0.003842187444352	0.188552188552189	0.99875	0.001018938886256	0.994425934920261	0.00476078651984	0.157894736842105	6.29803092116166
Testis	0.849708003827682	0.00330904201583	0.401921824595681	0.009223122417404	0.085858585858586	0.69325	0.015156429321091	0.292812592573799	0.010446049914151	0.210526315789474	1.39085981472554
Blood	0.865900902853016	0.001930006814894	0.579613256289217	0.005829609856989	0.179292929292929	NA	NA	NA	NA	0	NA
Liver	0.836669155421604	0.006188084622924	0.595032626714979	0.011425422818746	0.054713804713805	0.706575757575758	0.02790930912242	0.300464346437823	0.037466584090021	0.131578947368421	2.28352903292746
Bladder	0.941043110735418	0.008601211093084	0.109437606751844	0.019267124070873	0.004208754208754	0.519010416666667	0.023397307789499	0.158824621441691	0.008135451377816	0.157894736842105	1.00588926913071
