# Supplementary material for: Machine learning models reveal microbial signatures in healthy human tissues, challenging the sterility of human organs
Source: Front Microbiol. 2025 Jan 27;15:1512304. doi: 10.3389/fmicb.2024.1512304 (PMC11808598; doi:10.3389/fmicb.2024.1512304)
Supplement: Supplementary file 1 [file Data_Sheet_1.zip › Supplementary_new/Supplementary_File19.csv]

	Liver	Heart	Bladder	Colon	Testis	Stomach	microbiomes
Aalivirus A	0	0	0	0	0	0	Aalivirus A
Aarhusvirus dagda	0	0	0	0	0	0	Aarhusvirus dagda
Aarhusvirus katbat	0	0	0	0	0	0	Aarhusvirus katbat
Aarhusvirus luksen	0	0	0	0	0	0	Aarhusvirus luksen
Aarhusvirus mysterion	0	0	0	0	0	0	Aarhusvirus mysterion
Abaca bunchy top virus	0	0	0	0	0	0	Abaca bunchy top virus
Abalone shriveling syndrome-associated virus	0	0	0	0	0	0	Abalone shriveling syndrome-associated virus
Abatino macacapox virus	0	0	0	0	0	0	Abatino macacapox virus
Abbeymikolonvirus abbeymikolon	0	0	0	0	0	0	Abbeymikolonvirus abbeymikolon
Abelson murine leukemia virus	0.000389105096216449	4.12982013598941e-05	2.32227428546015e-05	0.00130021947122878	0.000419582173922068	0.000439555157970782	Abelson murine leukemia virus
Abidjanvirus ZC01	0	0	0	0	0	0	Abidjanvirus ZC01
Abiotrophia defectiva	0	0	0	0	7.20519467485207e-06	0	Abiotrophia defectiva
Abisko virus	0	0	0	0	0	0	Abisko virus
Abouovirus abouo	0	0	0	0	0	0	Abouovirus abouo
Abouovirus davies	0	0	0	0	0	0	Abouovirus davies
Abutilon Brazil virus	0	0	0	0	0	0	Abutilon Brazil virus
Abutilon golden mosaic virus	0	0	0	0	0	0	Abutilon golden mosaic virus
Abutilon mosaic Bolivia virus	0	0	0	0	0	0	Abutilon mosaic Bolivia virus
Abutilon mosaic Brazil virus	0	0	0	0	0	0	Abutilon mosaic Brazil virus
Abutilon mosaic virus	0	0	0	0	0	0	Abutilon mosaic virus
Abyssalbus ytuae	0	0	0	0	0	0	Abyssalbus ytuae
Abyssicoccus albus	0	0	0	0	0	0	Abyssicoccus albus
Abyssogena phaseoliformis symbiont	0	0	0	0	0	0	Abyssogena phaseoliformis symbiont
Acadevirus PM116	0	0	0	0	0	0	Acadevirus PM116
Acadevirus PM85	0	0	0	0	0	0	Acadevirus PM85
Acadevirus PM93	0	0	0	0	0	0	Acadevirus PM93
Acadevirus Pm5460	0	0	0	0	0	0	Acadevirus Pm5460
Acadianvirus acadian	0	0	0	0	0	0	Acadianvirus acadian
Acadianvirus baee	0	0	0	0	0	0	Acadianvirus baee
Acadianvirus reprobate	0	0	0	0	0	0	Acadianvirus reprobate
Acadianvirus serendipitous	0	0	0	0	0	0	Acadianvirus serendipitous
Acajnonavirus acj9	0	0	0	0	0	0	Acajnonavirus acj9
Acanthamoeba polyphaga mimivirus	0	0	0	0	0	0	Acanthamoeba polyphaga mimivirus
Acanthocystis turfacea chlorella virus 1	0	0	0	0	0	0	Acanthocystis turfacea chlorella virus 1
Acartia tonsa copepod circovirus	0	0	0	0	0	0	Acartia tonsa copepod circovirus
Acaryochloris marina	0	0	0	0	0	0	Acaryochloris marina
Acetilactobacillus jinshanensis	0	0	0	0	0	0	Acetilactobacillus jinshanensis
Acetivibrio clariflavus	0	0	0	0	0	0	Acetivibrio clariflavus
Acetivibrio saccincola	0	0	0	6.4816310911444e-05	0	0	Acetivibrio saccincola
Acetivibrio thermocellus	0	0	0	0	0	0	Acetivibrio thermocellus
Acetoanaerobium sticklandii	0	0	0	0	0	0	Acetoanaerobium sticklandii
Acetobacter ascendens	0	0	0	0	0	0	Acetobacter ascendens
Acetobacter oryzifermentans	0	0	0	3.13814108937607e-05	0	0	Acetobacter oryzifermentans
Acetobacter oryzoeni	0	0	0	0	0	0	Acetobacter oryzoeni
Acetobacter pasteurianus	0	0	0	0	0	0	Acetobacter pasteurianus
Acetobacter senegalensis	0	1.91951474833008e-05	0	0	0	0	Acetobacter senegalensis
Acetobacterium woodii	0	0	0	1.25234369690685e-05	0	0	Acetobacterium woodii
Acetohalobium arabaticum	0	0	0	0	0	0	Acetohalobium arabaticum
Acetomicrobium mobile	0	0	0	0	0	0	Acetomicrobium mobile
Acheta domesticus volvovirus	0	0	0	0	0	0	Acheta domesticus volvovirus
Achimota pararubulavirus 1	0	0	0	0	0	0	Achimota pararubulavirus 1
Achimota pararubulavirus 2	0	0	0	0	0	0	Achimota pararubulavirus 2
Acholeplasma hippikon	0	0	0	0	0	0	Acholeplasma hippikon
Achromobacter denitrificans	0	0	0	0	0	0	Achromobacter denitrificans
Achromobacter insolitus	0	0	0	0	0	0	Achromobacter insolitus
Achromobacter phage JWF	0	0	0	0	0	0	Achromobacter phage JWF
Achromobacter phage phiAxp-1	0	0	0	0	0	0	Achromobacter phage phiAxp-1
Achromobacter spanius	0	0	0	1.25320034336632e-05	1.36740367471636e-05	0	Achromobacter spanius
Achromobacter xylosoxidans	0	0	0	0	6.34330561360843e-06	0	Achromobacter xylosoxidans
Acidaminococcus fermentans	0	0	0	4.8968603940792e-05	0	0	Acidaminococcus fermentans
Acidianus ambivalens	0	0	0	0	0	0	Acidianus ambivalens
Acidianus brierleyi	0	0	0	0	0	0	Acidianus brierleyi
Acidianus filamentous virus 6	0	0	0	0	0	0	Acidianus filamentous virus 6
Acidianus filamentous virus 7	0	0	0	0	0	0	Acidianus filamentous virus 7
Acidianus filamentous virus 8	0	0	0	0	0	0	Acidianus filamentous virus 8
Acidianus filamentous virus 9	0	0	0	0	0	0	Acidianus filamentous virus 9
Acidianus hospitalis	0	0	0	0	0	0	Acidianus hospitalis
Acidianus manzaensis	0	0	0	0	0	0	Acidianus manzaensis
Acidianus sp. HS-5	0	0	0	0	0	0	Acidianus sp. HS-5
Acidianus spindle-shaped virus 1	0	0	0	0	0	0	Acidianus spindle-shaped virus 1
Acidianus sulfidivorans	0	0	0	0	0	0	Acidianus sulfidivorans
Acidianus tailed spindle virus	0	0	0	0	0	0	Acidianus tailed spindle virus
Acidianus two-tailed virus	0	0	0	0	0	0	Acidianus two-tailed virus
Acidibrevibacterium fodinaquatile	0	0	0	0	0	0	Acidibrevibacterium fodinaquatile
Acididesulfobacillus acetoxydans	0	0	0	0	0	0	Acididesulfobacillus acetoxydans
Acidiferrobacter thiooxydans	0	0	0	0	0	0	Acidiferrobacter thiooxydans
Acidihalobacter yilgarnensis	0	0	0	0	0	0	Acidihalobacter yilgarnensis
Acidilobus saccharovorans	0	0	0	0	0	0	Acidilobus saccharovorans
Acidilobus sp. 7A	0	0	0	0	0	0	Acidilobus sp. 7A
Acidimicrobium ferrooxidans	0	0	0	0	0	0	Acidimicrobium ferrooxidans
Acidiphilium multivorum	0	0	0	0	0	0	Acidiphilium multivorum
Acidipropionibacterium acidipropionici	0	0	0	0	0	0	Acidipropionibacterium acidipropionici
Acidipropionibacterium jensenii	0	0	0	0	0	0	Acidipropionibacterium jensenii
Acidipropionibacterium virtanenii	0	0	0	0	0	0	Acidipropionibacterium virtanenii
Acidisarcina polymorpha	0	0	0	0	0	0	Acidisarcina polymorpha
Acidithiobacillus ferridurans	0	0	0	0	0	0	Acidithiobacillus ferridurans
Acidithiobacillus ferriphilus	9.24214050450978e-05	0	0	0	0	0	Acidithiobacillus ferriphilus
Acidithiobacillus ferrooxidans	0	0	0	0	0	0	Acidithiobacillus ferrooxidans
Acidithiobacillus thiooxidans	0	0	0	0	0	0	Acidithiobacillus thiooxidans
Acidobacterium capsulatum	0	0	0	0	0	0	Acidobacterium capsulatum
Acidothermus cellulolyticus	0	0	0	0	0	0	Acidothermus cellulolyticus
Acidovorax antarcticus	0	2.10997881547901e-05	0	7.4868789636058e-06	0	0	Acidovorax antarcticus
Acidovorax avenae	0.00045688617058701	0	0	0	4.85662964867268e-06	0	Acidovorax avenae
Acidovorax carolinensis	0	1.0285128631218e-05	0	0.000166865224250818	1.93266949597326e-05	0.000303589722299359	Acidovorax carolinensis
Acidovorax citrulli	0	0	0	0.000544844472241743	0	1.65060852170475e-05	Acidovorax citrulli
Acidovorax monticola	0	1.7409176302337e-05	0	0.000678437860253301	5.5255944049769e-06	6.36596617004016e-05	Acidovorax monticola
Aciduliprofundum boonei	0	0	0	0	0	0	Aciduliprofundum boonei
Acinetobacter baumannii	0	0.000107319714194862	0.00015870134395723	0.000680746893806973	0.000217228731479945	0.00901924676998175	Acinetobacter baumannii
Acinetobacter baylyi	8.85739408194189e-05	0	0	0	0	0	Acinetobacter baylyi
Acinetobacter bereziniae	0	8.3393300812571e-06	0	0	0	0	Acinetobacter bereziniae
Acinetobacter bouvetii	9.1116191385478e-05	3.87314227751663e-05	0	0	0	0.000125672257160718	Acinetobacter bouvetii
Acinetobacter calcoaceticus	0	0	0	0	0	0	Acinetobacter calcoaceticus
Acinetobacter chinensis	0	0	0	0	0	0	Acinetobacter chinensis
Acinetobacter cumulans	0	0	0	0	0	0	Acinetobacter cumulans
Acinetobacter defluvii	0	1.66768543542725e-05	0	0	0	0	Acinetobacter defluvii
Acinetobacter dispersus	0	0	0	9.12448197638238e-05	0	0	Acinetobacter dispersus
Acinetobacter equi	0	0	0	0	0	0	Acinetobacter equi
Acinetobacter guillouiae	0	0	0	0	0	0	Acinetobacter guillouiae
Acinetobacter haemolyticus	0	0	0	0.000708947650988033	0	0.000375711327507396	Acinetobacter haemolyticus
Acinetobacter indicus	0	0	0	0	0	0	Acinetobacter indicus
Acinetobacter junii	0.000269569286683936	5.09121161487572e-05	0	0.000422872971399011	3.2978635097294e-05	0	Acinetobacter junii
Acinetobacter lactucae	0	0	0	0.000171227495616853	0	4.9306448104988e-05	Acinetobacter lactucae
Acinetobacter lanii	0	7.06008983947232e-06	1.07867884952275e-05	7.21568154598389e-06	0	0	Acinetobacter lanii
Acinetobacter larvae	0	0	0	0	0	0	Acinetobacter larvae
Acinetobacter lwoffii	0.000352733686067019	1.97623453483951e-05	1.07867884952275e-05	0.000117361642825463	9.75449938102548e-06	0.000107858904426295	Acinetobacter lwoffii
Acinetobacter nosocomialis	0	0	0	0	0	0.000305881271454542	Acinetobacter nosocomialis
Acinetobacter oleivorans	0	0	0	0	0	0	Acinetobacter oleivorans
Acinetobacter phage Ac42	0	0	0	0	0	0	Acinetobacter phage Ac42
Acinetobacter phage YMC13/03/R2096	0	0	0	0	0	0	Acinetobacter phage YMC13/03/R2096
Acinetobacter phage phiAC-1	0	0	0	0	0	0	Acinetobacter phage phiAC-1
Acinetobacter phage vB_AbaM_Acibel004	0	0	0	0	0	0	Acinetobacter phage vB_AbaM_Acibel004
Acinetobacter phage vB_AbaM_phiAbaA1	0	0	0	0	0	0	Acinetobacter phage vB_AbaM_phiAbaA1
Acinetobacter phage vB_AbaS_TRS1	0	0	0	0	0	0	Acinetobacter phage vB_AbaS_TRS1
Acinetobacter pittii	0	0	0	0	0	0.000171843920480067	Acinetobacter pittii
Acinetobacter radioresistens	0	0	0	0.000207394085698627	0	0	Acinetobacter radioresistens
Acinetobacter schindleri	8.85739408194189e-05	3.81857342554819e-05	0	4.49236229272781e-05	0	0	Acinetobacter schindleri
Acinetobacter seifertii	0	1.02775984616911e-05	0	0	0	0	Acinetobacter seifertii
Acinetobacter shaoyimingii	0	0	0	0	0	0	Acinetobacter shaoyimingii
Acinetobacter soli	0	0	0	0	0	0	Acinetobacter soli
Acinetobacter towneri	0	2.04423700684358e-05	3.51395034597705e-05	0	0	0	Acinetobacter towneri
Acinetobacter variabilis	0	0	2.4578634958404e-05	3.11092385537458e-05	0	1.9680387350933e-05	Acinetobacter variabilis
Acinetobacter virus 133	0	0	0	0	0	0	Acinetobacter virus 133
Acinetobacter virus Acj61	0	0	0	0	0	0	Acinetobacter virus Acj61
Acinetobacter wanghuae	0	0	0	0	0	0	Acinetobacter wanghuae
Acinetobacter wuhouensis	0	0	0	0	0	0	Acinetobacter wuhouensis
Acionnavirus monteraybay	0	0	0	0	0	0	Acionnavirus monteraybay
Aconitum latent virus	0	0	0	0	0	0	Aconitum latent virus
Actinidia seed borne latent virus	0	0	0	0	0	0	Actinidia seed borne latent virus
Actinidia virus 1	0	0	0	0	0	0	Actinidia virus 1
Actinidia virus B	0	0	0	0	0	0	Actinidia virus B
Actinidia virus X	0	0	0	0	0	0	Actinidia virus X
Actinoalloteichus fjordicus	0	0	0	0	0	0	Actinoalloteichus fjordicus
Actinoalloteichus hoggarensis	0	0	0	0	0	0	Actinoalloteichus hoggarensis
Actinoalloteichus hymeniacidonis	0	0	0	0	4.04543835060863e-06	0	Actinoalloteichus hymeniacidonis
Actinobacillus delphinicola	0	0	0	2.83374977450954e-05	0	3.04179696101022e-05	Actinobacillus delphinicola
Actinobacillus equuli	0	0	0	5.01863880719625e-05	0	0	Actinobacillus equuli
Actinobacillus pleuropneumoniae	0	0	0	0	0	0	Actinobacillus pleuropneumoniae
Actinobacillus porcitonsillarum	0	0	0	0	0	0	Actinobacillus porcitonsillarum
Actinobacillus suis	0	0	0	0	0	0	Actinobacillus suis
Actinocatenispora sera	0	0	0	0	0	0	Actinocatenispora sera
Actinocatenispora thailandica	0	0	0	0	0	0	Actinocatenispora thailandica
Actinomadura graeca	0	0	0	0	0	0	Actinomadura graeca
Actinomarinicola tropica	0	0	0	0	0	0	Actinomarinicola tropica
Actinomyces faecalis	0	0	0.000139015315806262	0	0	0	Actinomyces faecalis
Actinomyces gaoshouyii	0	0	0	0	0	0	Actinomyces gaoshouyii
Actinomyces howellii	0	0	0	0	0	0	Actinomyces howellii
Actinomyces marmotae	0	0	0	0	0	0	Actinomyces marmotae
Actinomyces naeslundii	0	0	0	0	0	0	Actinomyces naeslundii
Actinomyces oris	0	0	0	2.73749942588472e-05	4.71075936198405e-06	0	Actinomyces oris
Actinomyces pacaensis	0	0	0	2.83255046946628e-05	0	0	Actinomyces pacaensis
Actinomyces procaprae	0	0	0	0	0	0	Actinomyces procaprae
Actinomyces qiguomingii	0	0	0	0	0	0	Actinomyces qiguomingii
Actinomyces radicidentis	9.20720002331117e-05	0	7.29061710492559e-05	0	0	0	Actinomyces radicidentis
Actinomyces respiraculi	0	0	0	0	0	0	Actinomyces respiraculi
Actinomyces slackii	0	0	0	0	0	0	Actinomyces slackii
Actinomyces trachealis	0	0	0	0	0	0	Actinomyces trachealis
Actinomyces viscosus	0	0	0	0	0	3.13342048002372e-05	Actinomyces viscosus
Actinomyces weissii	0	0	0	0	4.71075936198405e-06	0	Actinomyces weissii
Actinomyces wuliandei	0	0	0	0	0	0	Actinomyces wuliandei
Actinoplanes friuliensis	0	0	0	0	0	0	Actinoplanes friuliensis
Actinoplanes ianthinogenes	0	0	0	0	0	0	Actinoplanes ianthinogenes
Actinoplanes missouriensis	0	0	0	0	0	0	Actinoplanes missouriensis
Actinoplanes phage phiAsp2	0	0	0	0	0	0	Actinoplanes phage phiAsp2
Actinoplanes teichomyceticus	0	0	0	0	0	0	Actinoplanes teichomyceticus
Actinopolyspora erythraea	0	0	0	0	0	0	Actinopolyspora erythraea
Actinosynnema mirum	0	0	0	0	0	0	Actinosynnema mirum
Actinosynnema pretiosum	0	0	0	0	0	0	Actinosynnema pretiosum
Actinotignum schaalii	0	0	0	0	0	0	Actinotignum schaalii
Acute bee paralysis virus	0	0	0	0	0	0	Acute bee paralysis virus
Acyrthosiphon pisum virus	0	0	0	0	0	0	Acyrthosiphon pisum virus
Adana phlebovirus	0	0	0	0	0	0	Adana phlebovirus
Adelphocoris suturalis virus	0	0	0	0	0	0	Adelphocoris suturalis virus
Adeno-associated dependoparvovirus A	0	0	0	0	0	0	Adeno-associated dependoparvovirus A
Adeno-associated dependoparvovirus B	0	0	0	0	0	0	Adeno-associated dependoparvovirus B
Adeno-associated virus	0	0	0	0	0	0	Adeno-associated virus
Adhaeretor mobilis	0	0	0	0	0	0	Adhaeretor mobilis
Adhaeribacter radiodurans	0	0	0	0	0	0	Adhaeribacter radiodurans
Adhaeribacter swui	0	0	0	0	4.04543835060863e-06	0	Adhaeribacter swui
Adlercreutzia equolifaciens	0	0	0	0	0	0	Adlercreutzia equolifaciens
Adlercreutzia hattorii	0	0	0	0	0	0	Adlercreutzia hattorii
Adonis mosaic virus	0	0	0	0	0	0	Adonis mosaic virus
Adoxophyes honmai entomopoxvirus	0	0	0	0	0	0	Adoxophyes honmai entomopoxvirus
Adoxophyes honmai nucleopolyhedrovirus	0	0	0	0	0	0	Adoxophyes honmai nucleopolyhedrovirus
Adoxophyes orana granulovirus	0	0	0	0	0	0	Adoxophyes orana granulovirus
Adoxophyes orana nucleopolyhedrovirus	0	0	0	0	0	0	Adoxophyes orana nucleopolyhedrovirus
Advenella kashmirensis	0	0	0	0	0	0	Advenella kashmirensis
Advenella mimigardefordensis	0	0	0	0	0	0	Advenella mimigardefordensis
Aedes alboannulatus toti-like virus 1	0	0	0	0	0	0	Aedes alboannulatus toti-like virus 1
Aedes camptorhynchus negev-like virus	0	0	0	0	0	0	Aedes camptorhynchus negev-like virus
Aedes camptorhynchus reo-like virus	0	0	0	0	0	0	Aedes camptorhynchus reo-like virus
Aedes camptorhynchus toti-like virus 1	0	0	0	0	0	0	Aedes camptorhynchus toti-like virus 1
Aedes flavivirus	0	0	0	0	0	0	Aedes flavivirus
Aedes pseudoscutellaris reovirus	0	0	0	0	0	0	Aedes pseudoscutellaris reovirus
Aegicerativicinus sediminis	0	0	0	0	0	0	Aegicerativicinus sediminis
Aegirvirus SCBP42	0	0	0	0	0	0	Aegirvirus SCBP42
Aeoliella mucimassa	0	0	0	0	0	0	Aeoliella mucimassa
Aeonium ringspot virus	0	0	0	0	0	0	Aeonium ringspot virus
Aequoribacter fuscus	0	0	0	0	0	0	Aequoribacter fuscus
Aequorivita iocasae	0	0	0	0	0	0	Aequorivita iocasae
Aequorivita sublithincola	0	0	0	0	0	0	Aequorivita sublithincola
Aerococcus christensenii	0	0	0	0	0	0	Aerococcus christensenii
Aerococcus urinae	0	0	0	0	0	0	Aerococcus urinae
Aerococcus urinaeequi	0	0	0	0	0	0	Aerococcus urinaeequi
Aerococcus urinaehominis	0	0	0	0	0	0	Aerococcus urinaehominis
Aerococcus viridans	0	0	0	0	0	1.56671024001186e-05	Aerococcus viridans
Aeromicrobium chenweiae	0	0	0	0	0	0	Aeromicrobium chenweiae
Aeromicrobium erythreum	0	0	0	0	0	0	Aeromicrobium erythreum
Aeromicrobium yanjiei	0	0	0	0.000193678468640376	3.67299614431118e-06	1.56671024001186e-05	Aeromicrobium yanjiei
Aeromonas allosaccharophila	0	0	0	0	0	0	Aeromonas allosaccharophila
Aeromonas caviae	0	0	0	0	0	0	Aeromonas caviae
Aeromonas dhakensis	0	0	0	0	0	0	Aeromonas dhakensis
Aeromonas encheleia	0	0	0	0	0	0	Aeromonas encheleia
Aeromonas hydrophila	0	0	0	0	0	0	Aeromonas hydrophila
Aeromonas jandaei	0	0	0	0	0	0	Aeromonas jandaei
Aeromonas media	0	0	0	0	0	0	Aeromonas media
Aeromonas rivuli	0	0	0	0	0	0	Aeromonas rivuli
Aeromonas salmonicida	0	0	0	0	0	0	Aeromonas salmonicida
Aeromonas simiae	0	0	0	0	0	0	Aeromonas simiae
Aeromonas veronii	0	0	0	0	0	0	Aeromonas veronii
Aeropyrum camini	0	0	0	0	0	0	Aeropyrum camini
Aeropyrum coil-shaped virus	0	0	0	0	0	0	Aeropyrum coil-shaped virus
Aeropyrum globular virus 1	0	0	0	0	0	0	Aeropyrum globular virus 1
Aeropyrum pernix	0	0	0	0	0	0	Aeropyrum pernix
Aeropyrum pernix bacilliform virus 1	0	0	0	0	0	0	Aeropyrum pernix bacilliform virus 1
Aeropyrum pernix ovoid virus 1	0	0	0	0	0	0	Aeropyrum pernix ovoid virus 1
Aeropyrum pernix spindle-shaped virus 1	0	0	0	0	0	0	Aeropyrum pernix spindle-shaped virus 1
Aerosticca soli	0	0	0	0	0	0	Aerosticca soli
Aerosvirus AS7	0	0	0	0	0	0	Aerosvirus AS7
Aerosvirus ZPAH7	0	0	0	0	0	0	Aerosvirus ZPAH7
Aerosvirus av25AhydR2PP	0	0	0	0	0	0	Aerosvirus av25AhydR2PP
Aestuariispira ectoiniformans	0	0	0	0	0	0	Aestuariispira ectoiniformans
Affertcholeramvirus CTXphi	0	0	0	0	0	0	Affertcholeramvirus CTXphi
Afipia carboxidovorans	0.00260274625664175	0	3.51395034597705e-05	0	3.07463023698298e-05	0	Afipia carboxidovorans
Afonbuvirus coli	0	0	0	0	0	0	Afonbuvirus coli
Afonbuvirus faecalis	0	0	0	0	0	0	Afonbuvirus faecalis
Afonbuvirus intestinihominis	0	0	0	0	0	0	Afonbuvirus intestinihominis
African cassava mosaic Burkina Faso virus	0	0	0	0	0	0	African cassava mosaic Burkina Faso virus
African cassava mosaic virus	0	0	0	0	0	0	African cassava mosaic virus
African eggplant mosaic virus	0	0	0	0	0	0	African eggplant mosaic virus
African eggplant yellowing virus	0	0	0	0	0	0	African eggplant yellowing virus
African green monkey polyomavirus	0	0	0	0	0	0	African green monkey polyomavirus
African green monkey simian foamy virus	0	0	0	0	0	0	African green monkey simian foamy virus
African horse sickness virus	0	0	0	0	0	0	African horse sickness virus
African oil palm ringspot virus	0	0	0	0	0	0	African oil palm ringspot virus
African swine fever virus	0	0	0	0	0	0	African swine fever virus
Agaricus bisporus alphaendornavirus 1	0	0	0	0	0	0	Agaricus bisporus alphaendornavirus 1
Agarilytica rhodophyticola	0	0	0	0	0	0	Agarilytica rhodophyticola
Agarivorans aestuarii	0	0	0	0	0	0	Agarivorans aestuarii
Agarivorans albus	0	0	0	0	0	0	Agarivorans albus
Agatevirus Bp8pC	0	0	0	0	0	0	Agatevirus Bp8pC
Agatevirus agate	0	0	0	0	0	0	Agatevirus agate
Agatevirus bobb	0	0	0	0	0	0	Agatevirus bobb
Agave tequilana leaf virus	0	0	0	0	0	0	Agave tequilana leaf virus
Ageratum Yellow vein China virus - OX1	0	0	0	0	0	0	Ageratum Yellow vein China virus - OX1
Ageratum conyzoides associated symptomless alphasatellite	0	0	0	0	0	0	Ageratum conyzoides associated symptomless alphasatellite
Ageratum conyzoides symptomless alphasatellite	0	0	0	0	0	0	Ageratum conyzoides symptomless alphasatellite
Ageratum enation alphasatellite	0	0	0	0	0	0	Ageratum enation alphasatellite
Ageratum enation virus	0	0	0	0	0	0	Ageratum enation virus
Ageratum latent virus	0	0	0	0	0	0	Ageratum latent virus
Ageratum leaf curl Buea betasatellite	0	0	0	0	0	0	Ageratum leaf curl Buea betasatellite
Ageratum leaf curl Cameroon alphasatellite	0	0	0	0	0	0	Ageratum leaf curl Cameroon alphasatellite
Ageratum leaf curl Cameroon betasatellite	0	0	0	0	0	0	Ageratum leaf curl Cameroon betasatellite
Ageratum leaf curl Cameroon virus	0	0	0	0	0	0	Ageratum leaf curl Cameroon virus
Ageratum leaf curl Sichuan virus	0	0	0	0	0	0	Ageratum leaf curl Sichuan virus
Ageratum leaf curl betasatellite	0	0	0	0	0	0	Ageratum leaf curl betasatellite
Ageratum leaf curl virus	0	0	0	0	0	0	Ageratum leaf curl virus
Ageratum yellow leaf curl betasatellite	0	0	0	0	0	0	Ageratum yellow leaf curl betasatellite
Ageratum yellow vein China alphasatellite	0	0	0	0	0	0	Ageratum yellow vein China alphasatellite
Ageratum yellow vein China betasatellite	0	0	0	0	0	0	Ageratum yellow vein China betasatellite
Ageratum yellow vein Hualian virus	0	0	0	0	0	0	Ageratum yellow vein Hualian virus
Ageratum yellow vein India alphasatellite	0	0	0	0	0	0	Ageratum yellow vein India alphasatellite
Ageratum yellow vein India betasatellite	0	0	0	0	0	0	Ageratum yellow vein India betasatellite
Ageratum yellow vein Pakistan alphasatellite	0	0	0	0	0	0	Ageratum yellow vein Pakistan alphasatellite
Ageratum yellow vein Singapore alphasatellite	0	0	0	0	0	0	Ageratum yellow vein Singapore alphasatellite
Ageratum yellow vein Sri Lanka betasatellite	0	0	0	0	0	0	Ageratum yellow vein Sri Lanka betasatellite
Ageratum yellow vein Sri Lanka virus	0	0	0	0	0	0	Ageratum yellow vein Sri Lanka virus
Ageratum yellow vein Taiwan virus	0	0	0	0	0	0	Ageratum yellow vein Taiwan virus
Ageratum yellow vein alphasatellite	0	0	0	0	0	0	Ageratum yellow vein alphasatellite
Ageratum yellow vein betasatellite	0	0	0	0	0	0	Ageratum yellow vein betasatellite
Ageratum yellow vein virus	0	0	0	0	0	0	Ageratum yellow vein virus
Aggregatibacter aphrophilus	0	0	0	1.15117893645258e-05	6.3639132031173e-06	0	Aggregatibacter aphrophilus
Aggregatibacter phage S1249	0	0	0	0	0	0	Aggregatibacter phage S1249
Aggregatibacter segnis	0	0	0	0	1.07770780811179e-05	0	Aggregatibacter segnis
Aggregatimonas sangjinii	0	0	0	0	0	0	Aggregatimonas sangjinii
Aghbyvirus ISAO8	0	0	0	0	0	0	Aghbyvirus ISAO8
Aglaonema bacilliform virus	0	0	0	0	0	0	Aglaonema bacilliform virus
Agmunavirus AGM1	0	0	0	0	0	0	Agmunavirus AGM1
Agricanvirus Ea3570	0	0	0	0	0	0	Agricanvirus Ea3570
Agricanvirus deimos	0	0	0	0	0	0	Agricanvirus deimos
Agricanvirus desertfox	0	0	0	0	0	0	Agricanvirus desertfox
Agricanvirus ray	0	0	0	0	0	0	Agricanvirus ray
Agricanvirus simmy50	0	0	0	0	0	0	Agricanvirus simmy50
Agricanvirus specialG	0	0	0	0	0	0	Agricanvirus specialG
Agrobacterium fabrum	0	0.000179207739129307	0	0	0.000363772071082317	1.56671024001186e-05	Agrobacterium fabrum
Agrobacterium rhizogenes	0	0	0	0	1.9845276094762e-05	0	Agrobacterium rhizogenes
Agrobacterium tumefaciens	0	0	0	0	0	0	Agrobacterium tumefaciens
Agrobacterium vaccinii	0	0	0	0	0	0	Agrobacterium vaccinii
Agromyces archimandritae	0	0	0	0	0	0	Agromyces archimandritae
Agromyces aureus	0	0	0	0	0	0	Agromyces aureus
Agromyces badenianii	0	0	0	0	0	0	Agromyces badenianii
Agromyces laixinhei	0	0	0	0	0	0	Agromyces laixinhei
Agromyces marinus	0	0	0	0	0	0	Agromyces marinus
Agromyces protaetiae	0	0	0	0	0	0	Agromyces protaetiae
Agromyces soli	0	0	0	0	0	0	Agromyces soli
Agropyron mosaic virus	0	0	0	0	0	0	Agropyron mosaic virus
Agrotis ipsilon multiple nucleopolyhedrovirus	0	0	0	0	0	0	Agrotis ipsilon multiple nucleopolyhedrovirus
Agrotis segetum granulovirus	0	0	0	0	0	0	Agrotis segetum granulovirus
Agrotis segetum nucleopolyhedrovirus A	0	0	0	0	0	0	Agrotis segetum nucleopolyhedrovirus A
Agrotis segetum nucleopolyhedrovirus B	0	0	0	0	0	0	Agrotis segetum nucleopolyhedrovirus B
Agtrevirus AG3	0	0	0	0	0	0	Agtrevirus AG3
Agtrevirus EM4	0	0	0	0	0	0	Agtrevirus EM4
Agtrevirus MK13	0	0	0	0	0	0	Agtrevirus MK13
Agtrevirus P46FS4	0	0	0	0	0	0	Agtrevirus P46FS4
Agtrevirus SKML39	0	0	0	0	0	0	Agtrevirus SKML39
Aguacate phlebovirus	0	0	0	0	0	0	Aguacate phlebovirus
Aguilavirus mEp043	0	0	0	0	0	0	Aguilavirus mEp043
Aguilavirus mEp213	0	0	0	0	0	0	Aguilavirus mEp213
Ahniella affigens	9.24214050450978e-05	0	0	0	0	0	Ahniella affigens
Ahphunavirus Ahp1	0	0	0	0	0	0	Ahphunavirus Ahp1
Ahphunavirus CF7	0	0	0	0	0	0	Ahphunavirus CF7
Ahtivirus sagseatwo	0	0	0	0	0	0	Ahtivirus sagseatwo
Aichivirus A	0	0	0	0	0	0	Aichivirus A
Aichivirus B	0	0	0	0	0	0	Aichivirus B
Aichivirus C	0	0	0	0	0	0	Aichivirus C
Aichivirus D	0	0	0	0	0	0	Aichivirus D
Ailurivirus A	0	0	0	0	0	0	Ailurivirus A
Aimelvirus 2	0	0	0	0	0	0	Aimelvirus 2
Aino orthobunyavirus	0	0	0	0	0	0	Aino orthobunyavirus
Aiptasia sp. sea anemone associated circular virus	0	0	0	0	0	0	Aiptasia sp. sea anemone associated circular virus
Air potato ampelovirus 1	0	0	0	0	0	0	Air potato ampelovirus 1
Akabane orthobunyavirus	0	0	0	0	0	0	Akabane orthobunyavirus
Akhmeta virus	0	0	0	0	0	0	Akhmeta virus
Akihdevirus balticus	0	0	0	0	0	0	Akihdevirus balticus
Akiravirus akira	0	0	0	0	0	0	Akiravirus akira
Akkermansia glycaniphila	0	0	0	0	0	0	Akkermansia glycaniphila
Akkermansia muciniphila	0	0	0	5.40423714955172e-05	0	0	Akkermansia muciniphila
Akodon montensis polyomavirus	0	0	0	0	0	0	Akodon montensis polyomavirus
Akonivirus akoni	0	0	0	0	0	0	Akonivirus akoni
Akonivirus phedro	0	0	0	0	0	0	Akonivirus phedro
Alachuavirus Xp15	0	0	0	0	0	0	Alachuavirus Xp15
Alajuela orthobunyavirus	0	0	0	0	0	0	Alajuela orthobunyavirus
Alasvirus muscae	0	0	0	0	0	0	Alasvirus muscae
Alcaligenes ammonioxydans	0	0	0	1.29942253875805e-05	7.30798017983507e-06	0	Alcaligenes ammonioxydans
Alcaligenes faecalis	0	0	1.07867884952275e-05	0	5.25351595077518e-06	3.13342048002372e-05	Alcaligenes faecalis
Alcanivorax borkumensis	0	0	0	0	0	0	Alcanivorax borkumensis
Alcelaphine gammaherpesvirus 1	0	0	0	0	0	0	Alcelaphine gammaherpesvirus 1
Alcelaphine gammaherpesvirus 2	0	0	0	0	0	0	Alcelaphine gammaherpesvirus 2
Alces alces faeces associated circular virus MP65	0	0	0	0	0	0	Alces alces faeces associated circular virus MP65
Alces alces faeces associated microvirus MP10 5560	0	0	0	0	0	0	Alces alces faeces associated microvirus MP10 5560
Alces alces faeces associated microvirus MP11 5517	0	0	0	0	0	0	Alces alces faeces associated microvirus MP11 5517
Alces alces faeces associated microvirus MP12 5423	0	0	0	0	0	0	Alces alces faeces associated microvirus MP12 5423
Alces alces faeces associated microvirus MP15 5067	0	0	0	0	0	0	Alces alces faeces associated microvirus MP15 5067
Alces alces faeces associated microvirus MP18 4940	0	0	0	0	0	0	Alces alces faeces associated microvirus MP18 4940
Alces alces faeces associated microvirus MP21 4718	0	0	0	0	0	0	Alces alces faeces associated microvirus MP21 4718
Alces alces faeces associated microvirus MP3 6497	0	0	0	0	0	0	Alces alces faeces associated microvirus MP3 6497
Alcube phlebovirus	0	0	0	0	0	0	Alcube phlebovirus
Alcyoneusvirus K641	0	0	0	0	0	0	Alcyoneusvirus K641
Alcyoneusvirus RaK2	0	0	0	0	0	0	Alcyoneusvirus RaK2
Alefpapillomavirus 1	0	0	0	0	0	0	Alefpapillomavirus 1
Alegriavirus av2B8	0	0	0	0	0	0	Alegriavirus av2B8
Alenquer phlebovirus	0	0	0	0	0	0	Alenquer phlebovirus
Alethinophid 2 reptarenavirus	0	0	0	0	0	0	Alethinophid 2 reptarenavirus
Alexandravirus AD1	0	0	0	0	0	0	Alexandravirus AD1
Alexandravirus alexandra	0	0	0	0	0	0	Alexandravirus alexandra
Alfalfa enamovirus 1	0	0	0	0	0	0	Alfalfa enamovirus 1
Alfalfa leaf curl virus	0	0	0	0	0	0	Alfalfa leaf curl virus
Alfalfa mosaic virus	0	0	0	0	0	0	Alfalfa mosaic virus
Alfalfa virus F	0	0	0	0	0	0	Alfalfa virus F
Alfalfa virus S	0	0	0	0	0	0	Alfalfa virus S
Algerian watermelon mosaic virus	0	0	0	0	0	0	Algerian watermelon mosaic virus
Algibacter alginicilyticus	0	4.30412986757598e-06	0	0	1.43957147440321e-05	0	Algibacter alginicilyticus
Algoriphagus sanaruensis	0	0	0	0	0	0	Algoriphagus sanaruensis
Aliarcobacter butzleri	0	0	0	0	0	0	Aliarcobacter butzleri
Aliarcobacter cryaerophilus	0	1.02775984616911e-05	0	0	0	0	Aliarcobacter cryaerophilus
Aliarcobacter faecis	0	0	0	0	0	0	Aliarcobacter faecis
Aliarcobacter skirrowii	0	0	0	0	0	0	Aliarcobacter skirrowii
Aliarcobacter trophiarum	0	0	0	1.22378065638678e-05	0	0	Aliarcobacter trophiarum
Alicycliphilus denitrificans	0	0	0	4.81630653765641e-05	0	0	Alicycliphilus denitrificans
Alicyclobacillus acidocaldarius	0.000743400859494124	0	0	7.9362079617752e-06	0	0	Alicyclobacillus acidocaldarius
Alicyclobacillus acidoterrestris	0	0	0	6.58438049239719e-05	0	0	Alicyclobacillus acidoterrestris
Alicyclobacillus mengziensis	0	0	0	7.78816010131935e-05	0	0	Alicyclobacillus mengziensis
Aliiroseovarius crassostreae	0	0	0	0	3.15975632424344e-06	0	Aliiroseovarius crassostreae
Aliivibrio salmonicida	0	0	0	0	0	0	Aliivibrio salmonicida
Alisovirus socal22	0	0	0	0	0	0	Alisovirus socal22
Alistipes communis	0	0	0	0.000100915155730836	0	0	Alistipes communis
Alistipes dispar	0	0	0	2.31578461169384e-05	0	9.21998894961459e-06	Alistipes dispar
Alistipes ihumii	0	0	0	0	0	0	Alistipes ihumii
Alistipes indistinctus	0	0	0	3.99129942177267e-05	0	0	Alistipes indistinctus
Alistipes megaguti	0	0	0	0.000212476922822566	0	0	Alistipes megaguti
Alistipes onderdonkii	0	0	0	0.000551456062167957	0	0	Alistipes onderdonkii
Alkalibacter rhizosphaerae	0	0	0	0	0	0	Alkalibacter rhizosphaerae
Alkalicella caledoniensis	0	0	0	0	0	0	Alkalicella caledoniensis
Alkalilimnicola ehrlichii	0	0	0	0	0	0	Alkalilimnicola ehrlichii
Alkaliphilus metalliredigens	0	0	0	0	0	0	Alkaliphilus metalliredigens
Alkaliphilus oremlandii	0	0	0	0	0	0	Alkaliphilus oremlandii
Alkalitalea saponilacus	0	0	0	5.76852792359738e-06	0	0	Alkalitalea saponilacus
Allamanda leaf curl virus	0	0	0	0	0	0	Allamanda leaf curl virus
Allamanda leaf mottle distortion virus	0	0	0	0	0	0	Allamanda leaf mottle distortion virus
Allium cepa amalgavirus 1	0	0	0	0	0	0	Allium cepa amalgavirus 1
Allium cepa amalgavirus 2	0	0	0	0	0	0	Allium cepa amalgavirus 2
Allium virus X	0	0	0	0	0	0	Allium virus X
Alloacidobacterium dinghuense	0	0	0	0	0	0	Alloacidobacterium dinghuense
Alloalcanivorax dieselolei	0	0	0	0	0	0	Alloalcanivorax dieselolei
Allobaculum mucilyticum	0	0	0	0.000150157894475104	0	0	Allobaculum mucilyticum
Allochromatium tepidum	0	0	0	0	0	0	Allochromatium tepidum
Allochromatium vinosum	0	0	0	0	0	0	Allochromatium vinosum
Allocoleopsis franciscana	0	0	0	0	0	0	Allocoleopsis franciscana
Allofrancisella frigidaquae	0	0	0	0	0	0	Allofrancisella frigidaquae
Allofrancisella guangzhouensis	0	0	0	0	0	0	Allofrancisella guangzhouensis
Allofrancisella inopinata	0	0	0	0	0	0	Allofrancisella inopinata
Allomeiothermus silvanus	0	6.48921717066252e-05	0	0	1.73142346875108e-05	0.000143413578175056	Allomeiothermus silvanus
Allosaccharopolyspora coralli	0	0	0	0	0	0	Allosaccharopolyspora coralli
Allpahuayo mammarenavirus	0	0	0	0	0	0	Allpahuayo mammarenavirus
Almendravirus almendras	0	0	0	0	0	0	Almendravirus almendras
Almendravirus arboretum	0	0	0	0	0	0	Almendravirus arboretum
Almendravirus balsa	0	0	0	0	0	0	Almendravirus balsa
Almendravirus chico	0	0	0	0	0	0	Almendravirus chico
Almendravirus cootbay	0	0	0	0	0	0	Almendravirus cootbay
Almendravirus menghai	0	0	0	0	0	0	Almendravirus menghai
Alphaarterivirus equid	0	0	0	0	0	0	Alphaarterivirus equid
Alphabaculovirus speridania-b	0	0	0	0	0	0	Alphabaculovirus speridania-b
Alphachrysovirus anthurii	0	0	0	0	0	0	Alphachrysovirus anthurii
Alphachrysovirus aspergilli	0	0	0	0	0	0	Alphachrysovirus aspergilli
Alphachrysovirus brassicae	0	0	0	0	0	0	Alphachrysovirus brassicae
Alphachrysovirus cerasi	0	0	0	0	0	0	Alphachrysovirus cerasi
Alphachrysovirus chrysothricis	0	0	0	0	0	0	Alphachrysovirus chrysothricis
Alphachrysovirus colletotrichi	0	0	0	0	0	0	Alphachrysovirus colletotrichi
Alphachrysovirus cryphonectriae	0	0	0	0	0	0	Alphachrysovirus cryphonectriae
Alphachrysovirus isariae	0	0	0	0	0	0	Alphachrysovirus isariae
Alphachrysovirus macrophominae	0	0	0	0	0	0	Alphachrysovirus macrophominae
Alphachrysovirus penicillii	0	0	0	0	0	0	Alphachrysovirus penicillii
Alphachrysovirus perseae	0	0	0	0	0	0	Alphachrysovirus perseae
Alphachrysovirus raphani	0	0	0	0	0	0	Alphachrysovirus raphani
Alphachrysovirus shuangaoense	0	0	0	0	0	0	Alphachrysovirus shuangaoense
Alphachrysovirus verticillii	0	0	0	0	0	0	Alphachrysovirus verticillii
Alphachrysovirus zeae	0	0	0	0	0	0	Alphachrysovirus zeae
Alphacoronavirus 1	0	0	0	0	0	0	Alphacoronavirus 1
Alphacoronavirus Bat-CoV/P.kuhlii/Italy/3398-19/2015	0	0	0	0	0	0	Alphacoronavirus Bat-CoV/P.kuhlii/Italy/3398-19/2015
Alphacrustrhavirus wenling	0	0	0	0	0	0	Alphacrustrhavirus wenling
Alphacrustrhavirus zhejiang	0	0	0	0	0	0	Alphacrustrhavirus zhejiang
Alphadrosrhavirus hubei	0	0	0	0	0	0	Alphadrosrhavirus hubei
Alphadrosrhavirus shayang	0	0	0	0	0	0	Alphadrosrhavirus shayang
Alphafusarivirus fusarii	0	0	0	0	0	0	Alphafusarivirus fusarii
Alphafusarivirus ioaponiae	0	0	0	0	0	0	Alphafusarivirus ioaponiae
Alphafusarivirus neofusicocci	0	0	0	0	0	0	Alphafusarivirus neofusicocci
Alphafusarivirus penicilli	0	0	0	0	0	0	Alphafusarivirus penicilli
Alphafusarivirus pleosporae	0	0	0	0	0	0	Alphafusarivirus pleosporae
Alphafusarivirus roqueforti	0	0	0	0	0	0	Alphafusarivirus roqueforti
Alphafusarivirus roselliniae	0	0	0	0	0	0	Alphafusarivirus roselliniae
Alphaglobulovirus PSV	0	0	0	0	0	0	Alphaglobulovirus PSV
Alphaglobulovirus TTSV1	0	0	0	0	0	0	Alphaglobulovirus TTSV1
Alphahypovirus americanum	0	0	0	0	0	0	Alphahypovirus americanum
Alphahypovirus cryphonectriae	0	0	0	0	0	0	Alphahypovirus cryphonectriae
Alphahypovirus fusarii	0	0	0	0	0	0	Alphahypovirus fusarii
Alphahypovirus insecti	0	0	0	0	0	0	Alphahypovirus insecti
Alphalipothrixvirus SFV1	0	0	0	0	0	0	Alphalipothrixvirus SFV1
Alphamesonivirus 1	0	0	0	0	0	0	Alphamesonivirus 1
Alphamesonivirus 10	0	0	0	0	0	0	Alphamesonivirus 10
Alphamesonivirus 11	0	0	0	0	0	0	Alphamesonivirus 11
Alphamesonivirus 2	0	0	0	0	0	0	Alphamesonivirus 2
Alphamesonivirus 3	0	0	0	0	0	0	Alphamesonivirus 3
Alphamesonivirus 4	0	0	0	0	0	0	Alphamesonivirus 4
Alphamesonivirus 6	0	0	0	0	0	0	Alphamesonivirus 6
Alphamesonivirus 7	0	0	0	0	0	0	Alphamesonivirus 7
Alphanemrhavirus xingshan	0	0	0	0	0	0	Alphanemrhavirus xingshan
Alphanemrhavirus xinzhou	0	0	0	0	0	0	Alphanemrhavirus xinzhou
Alphanucleorhabdovirus colocasiae	0	0	0	0	0	0	Alphanucleorhabdovirus colocasiae
Alphanucleorhabdovirus maydis	0	0	0	0	0	0	Alphanucleorhabdovirus maydis
Alphanucleorhabdovirus melongenae	0	0	0	0	0	0	Alphanucleorhabdovirus melongenae
Alphanucleorhabdovirus morogoromaydis	0	0	0	0	0	0	Alphanucleorhabdovirus morogoromaydis
Alphanucleorhabdovirus oryzae	0	0	0	0	0	0	Alphanucleorhabdovirus oryzae
Alphanucleorhabdovirus physostegiae	0	0	0	0	0	0	Alphanucleorhabdovirus physostegiae
Alphanucleorhabdovirus tritici	0	0	0	0	0	0	Alphanucleorhabdovirus tritici
Alphanucleorhabdovirus tuberosum	0	0	0	0	0	0	Alphanucleorhabdovirus tuberosum
Alphanucleorhabdovirus zeairanense	0	0	0	0	0	0	Alphanucleorhabdovirus zeairanense
Alphapapillomavirus 1	0	0	0	0	0	0	Alphapapillomavirus 1
Alphapapillomavirus 10	0	0	0	0	0	0	Alphapapillomavirus 10
Alphapapillomavirus 11	0	0	0	0	0	0	Alphapapillomavirus 11
Alphapapillomavirus 12	0	0	0	0	0	0	Alphapapillomavirus 12
Alphapapillomavirus 13	0	0	0	0	0	0	Alphapapillomavirus 13
Alphapapillomavirus 14	0	0	0	0	0	0	Alphapapillomavirus 14
Alphapapillomavirus 2	0	0	0	0	0	0	Alphapapillomavirus 2
Alphapapillomavirus 3	0	0	0	0	0	0	Alphapapillomavirus 3
Alphapapillomavirus 4	0	0	0	0	0	0	Alphapapillomavirus 4
Alphapapillomavirus 5	0	0	0	0	0	0	Alphapapillomavirus 5
Alphapapillomavirus 6	0	0	0	0	0	0	Alphapapillomavirus 6
Alphapapillomavirus 7	0	0	0	0	0	0	Alphapapillomavirus 7
Alphapapillomavirus 8	0	0	0	0	0	0	Alphapapillomavirus 8
Alphapapillomavirus 9	0	0	0	0	0	0	Alphapapillomavirus 9
Alphapaprhavirus hubei	0	0	0	0	0	0	Alphapaprhavirus hubei
Alphapleolipovirus HHPV1	0	0	0	0	0	0	Alphapleolipovirus HHPV1
Alphapleolipovirus HHPV2	0	0	0	0	0	0	Alphapleolipovirus HHPV2
Alphapleolipovirus HRPV1	0	0	0	0	0	0	Alphapleolipovirus HRPV1
Alphapleolipovirus HRPV2	0	0	0	0	0	0	Alphapleolipovirus HRPV2
Alphapleolipovirus HRPV6	0	0	0	0	0	0	Alphapleolipovirus HRPV6
Alphapolyomavirus acelebensis	0	0	0	0	0	0	Alphapolyomavirus acelebensis
Alphapolyomavirus aflavicollis	0	0	0	0	0	0	Alphapolyomavirus aflavicollis
Alphapolyomavirus apaniscus	0	0	0	0	0	0	Alphapolyomavirus apaniscus
Alphapolyomavirus callosciuri	0	0	0	0	0	0	Alphapolyomavirus callosciuri
Alphapolyomavirus cardiodermae	0	0	0	0	0	0	Alphapolyomavirus cardiodermae
Alphapolyomavirus carolliae	0	0	0	0	0	0	Alphapolyomavirus carolliae
Alphapolyomavirus chlopygerythrus	0	0	0	0	0	0	Alphapolyomavirus chlopygerythrus
Alphapolyomavirus dobsoniae	0	0	0	0	0	0	Alphapolyomavirus dobsoniae
Alphapolyomavirus eidoli	0	0	0	0	0	0	Alphapolyomavirus eidoli
Alphapolyomavirus gorillae	0	0	0	0	0	0	Alphapolyomavirus gorillae
Alphapolyomavirus macacae	0	0	0	0	0	0	Alphapolyomavirus macacae
Alphapolyomavirus mauratus	0	0	0	0	0	0	Alphapolyomavirus mauratus
Alphapolyomavirus mischreibersii	0	0	0	0	0	0	Alphapolyomavirus mischreibersii
Alphapolyomavirus molossi	0	0	0	0	0	0	Alphapolyomavirus molossi
Alphapolyomavirus muris	0	0	0	0	0	0	Alphapolyomavirus muris
Alphapolyomavirus nonihominis	0	0	0	0	0	0	Alphapolyomavirus nonihominis
Alphapolyomavirus octihominis	0	0	0	0	0	0	Alphapolyomavirus octihominis
Alphapolyomavirus omartiensseni	0	0	0	0	0	0	Alphapolyomavirus omartiensseni
Alphapolyomavirus pacynocephalus	0	0	0	0	0	0	Alphapolyomavirus pacynocephalus
Alphapolyomavirus panos	0	0	0	0	0	0	Alphapolyomavirus panos
Alphapolyomavirus philantombae	0	0	0	0	0	0	Alphapolyomavirus philantombae
Alphapolyomavirus pibadius	0	0	0	0	0	0	Alphapolyomavirus pibadius
Alphapolyomavirus pirufomitratus	0	0	0	0	0	0	Alphapolyomavirus pirufomitratus
Alphapolyomavirus ponabelii	0	0	0	0	0	0	Alphapolyomavirus ponabelii
Alphapolyomavirus ponpygmaeus	0	0	0	0	0	0	Alphapolyomavirus ponpygmaeus
Alphapolyomavirus procyonis	0	0	0	0	0	0	Alphapolyomavirus procyonis
Alphapolyomavirus ptevampyrus	0	0	0	0	0	0	Alphapolyomavirus ptevampyrus
Alphapolyomavirus quardecihominis	0	0	0	0	0	0	Alphapolyomavirus quardecihominis
Alphapolyomavirus quartipanos	0	0	0	0	0	0	Alphapolyomavirus quartipanos
Alphapolyomavirus quintihominis	0	0	0	0	0	0	Alphapolyomavirus quintihominis
Alphapolyomavirus quintipanos	0	0	0	0	0	0	Alphapolyomavirus quintipanos
Alphapolyomavirus ranorvegicus	0	0	0	0	0	0	Alphapolyomavirus ranorvegicus
Alphapolyomavirus saraneus	0	0	0	0	0	0	Alphapolyomavirus saraneus
Alphapolyomavirus secarplanirostris	0	0	0	0	0	0	Alphapolyomavirus secarplanirostris
Alphapolyomavirus secomartiensseni	0	0	0	0	0	0	Alphapolyomavirus secomartiensseni
Alphapolyomavirus secumastomysis	0	0	0	0	0	0	Alphapolyomavirus secumastomysis
Alphapolyomavirus secumischreibersii	0	0	0	0	0	0	Alphapolyomavirus secumischreibersii
Alphapolyomavirus secupanos	0	0	0	0	0	0	Alphapolyomavirus secupanos
Alphapolyomavirus septipanos	0	0	0	0	0	0	Alphapolyomavirus septipanos
Alphapolyomavirus sextipanos	0	0	0	0	0	0	Alphapolyomavirus sextipanos
Alphapolyomavirus socoronatus	0	0	0	0	0	0	Alphapolyomavirus socoronatus
Alphapolyomavirus sominutus	0	0	0	0	0	0	Alphapolyomavirus sominutus
Alphapolyomavirus sturnirae	0	0	0	0	0	0	Alphapolyomavirus sturnirae
Alphapolyomavirus suis	0	0	0	0	0	0	Alphapolyomavirus suis
Alphapolyomavirus terdecihominis	0	0	0	0	0	0	Alphapolyomavirus terdecihominis
Alphapolyomavirus tertarplanisrostris	0	0	0	0	0	0	Alphapolyomavirus tertarplanisrostris
Alphapolyomavirus tertichlopygerythrus	0	0	0	0	0	0	Alphapolyomavirus tertichlopygerythrus
Alphapolyomavirus tertimastomysis	0	0	0	0	0	0	Alphapolyomavirus tertimastomysis
Alphapolyomavirus tertipanos	0	0	0	0	0	0	Alphapolyomavirus tertipanos
Alphapolyomavirus tuglis	0	0	0	0	0	0	Alphapolyomavirus tuglis
Alphaportoglobovirus SPV2	0	0	0	0	0	0	Alphaportoglobovirus SPV2
Alpharicinrhavirus bole	0	0	0	0	0	0	Alpharicinrhavirus bole
Alpharicinrhavirus wuhan	0	0	0	0	0	0	Alpharicinrhavirus wuhan
Alphasphaerolipovirus HCIV1	0	0	0	0	0	0	Alphasphaerolipovirus HCIV1
Alphasphaerolipovirus HHIV2	0	0	0	0	0	0	Alphasphaerolipovirus HHIV2
Alphasphaerolipovirus PH1	0	0	0	0	0	0	Alphasphaerolipovirus PH1
Alphasphaerolipovirus SH1	0	0	0	0	0	0	Alphasphaerolipovirus SH1
Alphatectivirus PR4	0	0	0	0	0	0	Alphatectivirus PR4
Alphatectivirus PRD1	0	0	0	0	0	0	Alphatectivirus PRD1
Alphatrevirus ID21	0	0	0	0	0	0	Alphatrevirus ID21
Alphatrevirus ID32	0	0	0	0	0	0	Alphatrevirus ID32
Alphatrevirus ID62	0	0	0	0	0	0	Alphatrevirus ID62
Alphatrevirus NC28	0	0	0	0	0	0	Alphatrevirus NC28
Alphatrevirus NC29	0	0	0	0	0	0	Alphatrevirus NC29
Alphatrevirus NC35	0	0	0	0	0	0	Alphatrevirus NC35
Alphatrevirus St1	0	0	0	0	0	0	Alphatrevirus St1
Alphatrevirus WA45	0	0	0	0	0	0	Alphatrevirus WA45
Alphatrevirus alpha3	0	0	0	0	0	0	Alphatrevirus alpha3
Alphatrevirus phiK	0	0	0	0	0	0	Alphatrevirus phiK
Alphatristromavirus PFV1	0	0	0	0	0	0	Alphatristromavirus PFV1
Alphayadokarivirus ichibani	0	0	0	0	0	0	Alphayadokarivirus ichibani
Alphayadokarivirus sanbani	0	0	0	0	0	0	Alphayadokarivirus sanbani
Alpinia oxyphylla mosaic virus	0	0	0	0	0	0	Alpinia oxyphylla mosaic virus
Alstroemeria necrotic streak orthotospovirus	0	0	0	0	0	0	Alstroemeria necrotic streak orthotospovirus
Alstroemeria virus X	0	0	0	0	0	0	Alstroemeria virus X
Alstroemeria yellow spot orthotospovirus	0	0	0	0	0	0	Alstroemeria yellow spot orthotospovirus
Alteracholeplasma palmae	0	0	0	0	0	0	Alteracholeplasma palmae
Altererythrobacter epoxidivorans	0	0	0	0	0	0	Altererythrobacter epoxidivorans
Altererythrobacter ishigakiensis	0	0	0	0	0	0	Altererythrobacter ishigakiensis
Alternanthera mosaic virus	0	0	0	0	0	0	Alternanthera mosaic virus
Alternanthera yellow vein betasatellite	0	0	0	0	0	0	Alternanthera yellow vein betasatellite
Alternanthera yellow vein virus	0	0	0	0	0	0	Alternanthera yellow vein virus
Alternaria alternata virus 1	0	0	0	0	0	0	Alternaria alternata virus 1
Alternaria arborescens victorivirus 1	0	0	0	0	0	0	Alternaria arborescens victorivirus 1
Alternaria brassicicola betaendornavirus 1	0	0	0	0	0	0	Alternaria brassicicola betaendornavirus 1
Alternaria longipes dsRNA virus 1	0	0	0	0	0	0	Alternaria longipes dsRNA virus 1
Alteromonas australica	0	0	0	0	0	0	Alteromonas australica
Alteromonas macleodii	0	0	0	0	0	0	Alteromonas macleodii
Alteromonas mediterranea	0	0	0	0	0	0	Alteromonas mediterranea
Alteromonas naphthalenivorans	0	0	0	0	0	0	Alteromonas naphthalenivorans
Alteromonas pelagimontana	0	0	0	0	0	0	Alteromonas pelagimontana
Alteromonas phage vB_AmaP_AD45-P1	0	0	0	0	0	0	Alteromonas phage vB_AmaP_AD45-P1
Alteromonas stellipolaris	0	0	0	0	0	0	Alteromonas stellipolaris
Alysiella filiformis	0	0	0	0	8.33097346732589e-06	0	Alysiella filiformis
Amazon lily mild mottle virus	0	0	0	0	0	0	Amazon lily mild mottle virus
Ambe phlebovirus	0	0	0	0	0	0	Ambe phlebovirus
Ambrosia asymptomatic virus 1	0	0	0	0	0	0	Ambrosia asymptomatic virus 1
Ambystoma tigrinum virus	0	0	0	0	0	0	Ambystoma tigrinum virus
Amdoparvovirus sp.	0	0	0	0	0	0	Amdoparvovirus sp.
Amedibacterium intestinale	0	0	0	0.000149319596789033	0	0	Amedibacterium intestinale
American hop latent virus	0	0	0	0	0	0	American hop latent virus
American plum line pattern virus	0	0	0	0	0	0	American plum line pattern virus
Amginevirus amgine	0	0	0	0	0	0	Amginevirus amgine
Amginevirus amohnition	0	0	0	0	0	0	Amginevirus amohnition
Amginevirus darthP	0	0	0	0	0	0	Amginevirus darthP
Amginevirus ekdilam	0	0	0	0	0	0	Amginevirus ekdilam
Amginevirus ellie	0	0	0	0	0	0	Amginevirus ellie
Amigovirus amigo	0	0	0	0	0	0	Amigovirus amigo
Amigovirus molivia	0	0	0	0	0	0	Amigovirus molivia
Aminayvirus aminay	0	0	0	0	0	0	Aminayvirus aminay
Aminipila butyrica	0	0	0	0.000253962684186205	0	0	Aminipila butyrica
Aminipila luticellarii	0	0	0	0	0	0	Aminipila luticellarii
Aminipila terrae	0	0	0	6.94058652303413e-05	0	0	Aminipila terrae
Aminobacterium colombiense	0	0	0	0	0	0	Aminobacterium colombiense
Ammonifex degensii	0	0	0	0	0	0	Ammonifex degensii
Amoyvirus R7M	0	0	0	0	0	0	Amoyvirus R7M
Amphibacillus xylanus	0	0	0	0	0	0	Amphibacillus xylanus
Ampivirus A	0	0	0	0	0	0	Ampivirus A
Ampunavirus BpAMP1	0	0	0	0	0	0	Ampunavirus BpAMP1
Ampunavirus RSPI1	0	0	0	0	0	0	Ampunavirus RSPI1
Amsacta moorei entomopoxvirus	0	0	0	0	0	0	Amsacta moorei entomopoxvirus
Amycolatopsis acidiphila	0	0	0	0	0	0	Amycolatopsis acidiphila
Amycolatopsis aidingensis	0	0	0	5.78038417742381e-06	0	0	Amycolatopsis aidingensis
Amycolatopsis albispora	0	0	0	0	0	0	Amycolatopsis albispora
Amycolatopsis japonica	0	0	0	0	0	0	Amycolatopsis japonica
Amycolatopsis keratiniphila	0	0	0	0	0	0	Amycolatopsis keratiniphila
Amycolatopsis mediterranei	0	0	0	0	0	0	Amycolatopsis mediterranei
Amycolatopsis orientalis	0	0	0	0	0	0	Amycolatopsis orientalis
Amycolatopsis roodepoortensis	0	0	0	0	0	0	Amycolatopsis roodepoortensis
Amylolactobacillus amylophilus	0	0	0	0	0	1.74921198845526e-05	Amylolactobacillus amylophilus
Anabaena cylindrica	0	0	0	2.48093381127323e-05	0	0	Anabaena cylindrica
Anadyr orthobunyavirus	0	0	0	0	0	0	Anadyr orthobunyavirus
Anaerobacillus isosaccharinicus	0	0	0	0	0	0	Anaerobacillus isosaccharinicus
Anaerococcus mediterraneensis	0.000369685620180391	0	2.1573576990455e-05	4.49236229272781e-05	0	1.56671024001186e-05	Anaerococcus mediterraneensis
Anaerococcus obesiensis	0.000273348574156434	0	4.81141492000082e-05	2.5459410397405e-05	0	0	Anaerococcus obesiensis
Anaerococcus vaginalis	0	0	0	0	0	0	Anaerococcus vaginalis
Anaerocolumna cellulosilytica	0	0	0	0.000258961890624512	0	0	Anaerocolumna cellulosilytica
Anaerocolumna chitinilytica	0	0	0	6.58476768945347e-05	0	0	Anaerocolumna chitinilytica
Anaerocolumna sedimenticola	0	0	0	0.000328283884631872	0	0	Anaerocolumna sedimenticola
Anaerohalosphaera lusitana	0	0	0	0	0	0	Anaerohalosphaera lusitana
Anaerolinea thermophila	0	0	0	0	0	0	Anaerolinea thermophila
Anaeromyxobacter dehalogenans	0	0	0	0	0	0	Anaeromyxobacter dehalogenans
Anaerostipes caccae	0	0	0	0.00298500567842837	0	0	Anaerostipes caccae
Anaerostipes rhamnosivorans	0	5.24405855846561e-06	0	0.00294292191082856	0	0	Anaerostipes rhamnosivorans
Anaerotignum propionicum	0	0	0	0.00053675952308389	0	0	Anaerotignum propionicum
Anaerotruncus colihominis	0	0	0	0.000489684094598577	0	0	Anaerotruncus colihominis
Anagyris vein yellowing virus	0	0	0	0	0	0	Anagyris vein yellowing virus
Anamdongvirus LBR48	0	0	0	0	0	0	Anamdongvirus LBR48
Anaplasma centrale	0	0	0	0	0	0	Anaplasma centrale
Anaplasma marginale	0	0	0	0	0	0	Anaplasma marginale
Anaplasma ovis	0	0	0	0	0	0	Anaplasma ovis
Anaplasma phagocytophilum	0	0	0	0	0	0	Anaplasma phagocytophilum
Anaposvirus socalone	0	0	0	0	0	0	Anaposvirus socalone
Anatid alphaherpesvirus 1	0	0	0	0	0	0	Anatid alphaherpesvirus 1
Anatilimnocola aggregata	0	0	0	0	0	0	Anatilimnocola aggregata
Anativirus A	0	0	0	0	0	0	Anativirus A
Anatolevirus B3	0	0	0	0	0	0	Anatolevirus B3
Anatolevirus anatole	0	0	0	0	0	0	Anatolevirus anatole
Anayavirus JAWS	0	0	0	0	0	0	Anayavirus JAWS
Anayavirus adephagia	0	0	0	0	0	0	Anayavirus adephagia
Anayavirus adonis	0	0	0	0	0	0	Anayavirus adonis
Anayavirus amelie	0	0	0	0	0	0	Anayavirus amelie
Anayavirus anaya	0	0	0	0	0	0	Anayavirus anaya
Anayavirus angelica	0	0	0	0	0	0	Anayavirus angelica
Anayavirus apocalypse	0	0	0	0	0	0	Anayavirus apocalypse
Anayavirus beezoo	0	0	0	0	0	0	Anayavirus beezoo
Anayavirus bella96	0	0	0	0	0	0	Anayavirus bella96
Anayavirus chris	0	0	0	0	0	0	Anayavirus chris
Anayavirus crimD	0	0	0	0	0	0	Anayavirus crimD
Anayavirus curiosium	0	0	0	0	0	0	Anayavirus curiosium
Anayavirus kisi	0	0	0	0	0	0	Anayavirus kisi
Anayavirus lasthope	0	0	0	0	0	0	Anayavirus lasthope
Anayavirus laterM	0	0	0	0	0	0	Anayavirus laterM
Anayavirus markphew	0	0	0	0	0	0	Anayavirus markphew
Anayavirus marshawn	0	0	0	0	0	0	Anayavirus marshawn
Anayavirus murucutumbu	0	0	0	0	0	0	Anayavirus murucutumbu
Anayavirus nibb	0	0	0	0	0	0	Anayavirus nibb
Anayavirus niklas	0	0	0	0	0	0	Anayavirus niklas
Anayavirus prithvi	0	0	0	0	0	0	Anayavirus prithvi
Anayavirus sirphilip	0	0	0	0	0	0	Anayavirus sirphilip
Anayavirus urkel	0	0	0	0	0	0	Anayavirus urkel
Anayavirus validus	0	0	0	0	0	0	Anayavirus validus
Anayavirus yuna	0	0	0	0	0	0	Anayavirus yuna
Anayavirus yunkel11	0	0	0	0	0	0	Anayavirus yunkel11
Anayavirus zavala	0	0	0	0	0	0	Anayavirus zavala
Anchaingvirus anchaing	0	0	0	0	0	0	Anchaingvirus anchaing
Ancient caribou feces associated virus	0	0	0	0	0	0	Ancient caribou feces associated virus
Ancylobacter polymorphus	0	0	0	0	1.08856280668778e-05	0	Ancylobacter polymorphus
Ancylobacter pratisalsi	0	0	0	0	0	0	Ancylobacter pratisalsi
Andean potato latent virus	0	0	0	0	0	0	Andean potato latent virus
Andean potato mild mosaic virus	0	0	0	0	0	0	Andean potato mild mosaic virus
Andes orthohantavirus	0	0	0	0	0	0	Andes orthohantavirus
Andhravirus St134	0	0	0	0	0	0	Andhravirus St134
Andhravirus andhra	0	0	0	0.000162127114486552	0	0	Andhravirus andhra
Andrena haemorrhoa nege-like virus	0	0	0	0	0	0	Andrena haemorrhoa nege-like virus
Andrewvirus andrew	0	0	0	0	0	0	Andrewvirus andrew
Andrographis yellow vein leaf curl betasatellite	0	0	0	0	0	0	Andrographis yellow vein leaf curl betasatellite
Andrographis yellow vein leaf curl virus	0	0	0	0	0	0	Andrographis yellow vein leaf curl virus
Andromedavirus andromeda	0	0	0	0	0	0	Andromedavirus andromeda
Andromedavirus blastoid	0	0	0	0	0	0	Andromedavirus blastoid
Andromedavirus curly	0	0	0	0	0	0	Andromedavirus curly
Andromedavirus eoghan	0	0	0	0	0	0	Andromedavirus eoghan
Andromedavirus finn	0	0	0	0	0	0	Andromedavirus finn
Andromedavirus glittering	0	0	0	0	0	0	Andromedavirus glittering
Andromedavirus riggi	0	0	0	0	0	0	Andromedavirus riggi
Andromedavirus taylor	0	0	0	0	0	0	Andromedavirus taylor
Andurilvirus erebor	0	0	0	0	0	0	Andurilvirus erebor
Aneurinibacillus soli	0	0	0	0	0	0	Aneurinibacillus soli
Aneurinibacillus thermoaerophilus	0	0	0	0	0	0	Aneurinibacillus thermoaerophilus
Angelica bushy stunt virus	0	0	0	0	0	0	Angelica bushy stunt virus
Angelonia flower break virus	0	0	0	0	0	0	Angelonia flower break virus
Angelvirus px29	0	0	0	0	0	0	Angelvirus px29
Anguilla anguilla circovirus	0	0	0	0	0	0	Anguilla anguilla circovirus
Anguillid herpesvirus 1	0	0	0	0	0	0	Anguillid herpesvirus 1
Anhanga phlebovirus	0	0	0	0	0	0	Anhanga phlebovirus
Anhembi orthobunyavirus	0	0	0	0	0	0	Anhembi orthobunyavirus
Anjalivirus anjali	0	0	0	0	0	0	Anjalivirus anjali
Anjalivirus mendel	0	0	0	0	0	0	Anjalivirus mendel
Annadreamyvirus annadreamy	0	0	0	0	0	0	Annadreamyvirus annadreamy
Annadreamyvirus blueeyedbeauty	0	0	0	0	0	0	Annadreamyvirus blueeyedbeauty
Anomala cuprea entomopoxvirus	0	0	0	0	0	0	Anomala cuprea entomopoxvirus
Anopheles A orthobunyavirus	0	0	0	0	0	0	Anopheles A orthobunyavirus
Anopheles C virus	0	0	0	0	0	0	Anopheles C virus
Anopheles flavivirus Liberia/2013	0	0	0	0	0	0	Anopheles flavivirus Liberia/2013
Anopheles minimus iridovirus	0	0	0	0	0	0	Anopheles minimus iridovirus
Anopheles orthophasmavirus	0	0	0	0	0	0	Anopheles orthophasmavirus
Anopheline-associated C virus	0	0	0	0	0	0	Anopheline-associated C virus
Anoxybacillus amylolyticus	0	0	0	2.95483063265245e-05	4.04543835060863e-06	0	Anoxybacillus amylolyticus
Anoxybacillus caldiproteolyticus	0	0	0	7.78816010131935e-05	0	0	Anoxybacillus caldiproteolyticus
Anoxybacillus flavithermus	0	1.02775984616911e-05	0	0.000436044704368805	4.04543835060863e-06	1.84399778992292e-05	Anoxybacillus flavithermus
Anoxybacillus gonensis	0	1.11005653741955e-05	0	0	3.18195660155865e-06	0	Anoxybacillus gonensis
Anoxybacillus sediminis	0	0	0	0	0	0	Anoxybacillus sediminis
Anoxybacter fermentans	0	0	0	0	0	0	Anoxybacter fermentans
Anphevirus xinchengense	0	0	0	0	0	0	Anphevirus xinchengense
Anseriform dependoparvovirus 1	0	0	0	0	0	0	Anseriform dependoparvovirus 1
Ant associated cyclovirus 1	0	0	0	0	0	0	Ant associated cyclovirus 1
Antarctic picorna-like virus 1	0	0	0	0	0	0	Antarctic picorna-like virus 1
Antarctic picorna-like virus 2	0	0	0	0	0	0	Antarctic picorna-like virus 2
Antarctic picorna-like virus 3	0	0	0	0	0	0	Antarctic picorna-like virus 3
Antarctic picorna-like virus 4	0	0	0	0	0	0	Antarctic picorna-like virus 4
Antarcticibacterium arcticum	0	0	0	0	0	0	Antarcticibacterium arcticum
Antarcticibacterium flavum	0	0	0	0	0	0	Antarcticibacterium flavum
Antheraea pernyi iflavirus	0	0	0	0	0	0	Antheraea pernyi iflavirus
Antheraea pernyi nucleopolyhedrovirus	0	0	0	0	0	0	Antheraea pernyi nucleopolyhedrovirus
Anthocerotibacter panamensis	0	0	0	0	0	0	Anthocerotibacter panamensis
Anthonyvirus anthony	0	0	0	0	0	0	Anthonyvirus anthony
Anthoxanthum odoratum amalgavirus 1	0	0	0	0	0	0	Anthoxanthum odoratum amalgavirus 1
Anticarsia gemmatalis multiple nucleopolyhedrovirus	0	0	0	0	0	0	Anticarsia gemmatalis multiple nucleopolyhedrovirus
Anticarsia gemmatalis nucleopolyhedrovirus	0	0	0	0	0	0	Anticarsia gemmatalis nucleopolyhedrovirus
Antonospora locustae virus 1	0	0	0	0	0	0	Antonospora locustae virus 1
Antsirabevirus antsirabe	0	0	0	0	0	0	Antsirabevirus antsirabe
Aokuangvirus SCBWM1	0	0	0	0	0	0	Aokuangvirus SCBWM1
Aorunvirus EE36phi1	0	0	0	0	0	0	Aorunvirus EE36phi1
Aorunvirus V12	0	0	0	0	0	0	Aorunvirus V12
Aotine betaherpesvirus 1	0	0	0	0	0	0	Aotine betaherpesvirus 1
Apdecimavirus AP10	0	0	0	0	0	0	Apdecimavirus AP10
Apeevirus quebecense	0	0	0	0	0	0	Apeevirus quebecense
Aphid lethal paralysis virus	0	0	0	0	0	0	Aphid lethal paralysis virus
Aphis glycines virus 2	0	0	0	0	0	0	Aphis glycines virus 2
Aphis glycines virus 3	0	0	0	0	0	0	Aphis glycines virus 3
Aphroditevirus PDCC1	0	0	0	0	0	0	Aphroditevirus PDCC1
Aphroditevirus USC1	0	0	0	0	0	0	Aphroditevirus USC1
Aphroditevirus aphrodite1	0	0	0	0	0	0	Aphroditevirus aphrodite1
Aphroditevirus av2TSL2019	0	0	0	0	0	0	Aphroditevirus av2TSL2019
Apibacter raozihei	0	0	0	0	0	0	Apibacter raozihei
Apilactobacillus apisilvae	0	0	0	0	0	0	Apilactobacillus apisilvae
Apilactobacillus bombintestini	0	0	0	0	0	0	Apilactobacillus bombintestini
Apilactobacillus kunkeei	0	0	0	0	0	0	Apilactobacillus kunkeei
Apis dicistrovirus	0	0	0	0	0	0	Apis dicistrovirus
Apis flavivirus	0	0	0	0	0	0	Apis flavivirus
Apium virus Y	0	0	0	0	0	0	Apium virus Y
Aplysia californica nido-like virus	0	0	0	0	0	0	Aplysia californica nido-like virus
Apocheima cinerarium nucleopolyhedrovirus	0	0	0	0	0	0	Apocheima cinerarium nucleopolyhedrovirus
Apoi virus	0	0	0	0	0	0	Apoi virus
Apore mammarenavirus	0	0	0	0	0	0	Apore mammarenavirus
Appavirus appa	0	0	0	0	0	0	Appavirus appa
Apple chlorotic leaf spot virus	0	0	0	0	0	0	Apple chlorotic leaf spot virus
Apple dimple fruit viroid	0	0	0	0	0	0	Apple dimple fruit viroid
Apple fruit crinkle viroid	0	0	0	0	0	0	Apple fruit crinkle viroid
Apple geminivirus 1	0	0	0	0	0	0	Apple geminivirus 1
Apple green crinkle associated virus	0	0	0	0	0	0	Apple green crinkle associated virus
Apple hammerhead viroid	0	0	0	0	0	0	Apple hammerhead viroid
Apple latent spherical virus	0	0	0	0	0	0	Apple latent spherical virus
Apple luteovirus 1	0	0	0	0	0	0	Apple luteovirus 1
Apple mosaic virus	0	0	0	0	0	0	Apple mosaic virus
Apple necrotic mosaic virus	0	0	0	0	0	0	Apple necrotic mosaic virus
Apple rubodvirus 1	0	0	0	0	0	0	Apple rubodvirus 1
Apple rubodvirus 2	0	0	0	0	0	0	Apple rubodvirus 2
Apple scar skin viroid	0	0	0	0	0	0	Apple scar skin viroid
Apple stem grooving virus	0	0	0	0	0	0	Apple stem grooving virus
Apple stem pitting virus	0	0	0	0	0	0	Apple stem pitting virus
Apple-associated luteovirus	0	0	0	0	0	0	Apple-associated luteovirus
Apricot latent virus	0	0	0	0	0	0	Apricot latent virus
Apricot pseudo-chlorotic leaf spot virus	0	0	0	0	0	0	Apricot pseudo-chlorotic leaf spot virus
Apricot vein clearing associated virus	0	0	0	0	0	0	Apricot vein clearing associated virus
Apricotvirus apricot	0	0	0	0	0	0	Apricotvirus apricot
Apscaviroid glvd	0	0	0	0	0	0	Apscaviroid glvd
Apscaviroid pvd	0	0	0	0	0	0	Apscaviroid pvd
Apscaviroid pvd-2	0	0	0	0	0	0	Apscaviroid pvd-2
Apteryx rowi circovirus-like virus	0	0	0	0	0	0	Apteryx rowi circovirus-like virus
Aptresvirus AP3	0	0	0	0	0	0	Aptresvirus AP3
Aptresvirus mana	0	0	0	0	0	0	Aptresvirus mana
Aquabacterium olei	9.1116191385478e-05	0	0	0.00433300680660757	0	0.00292706138675493	Aquabacterium olei
Aqualcavirus P14	0	0	0	0	0	0	Aqualcavirus P14
Aquamavirus A	0	0	0	0	0	0	Aquamavirus A
Aquareovirus A	0	0	0	0	0	0	Aquareovirus A
Aquareovirus C	0	0	0	0	0	0	Aquareovirus C
Aquareovirus E	0	0	0	0	0	0	Aquareovirus E
Aquareovirus G	0	0	0	0	0	0	Aquareovirus G
Aquella oligotrophica	0	0	0	0	0	0	Aquella oligotrophica
Aquibium microcysteis	0	0	0	0	0	0	Aquibium microcysteis
Aquibium oceanicum	0	0	0	0	0	0	Aquibium oceanicum
Aquicella siphonis	0	0	0	0	0	0	Aquicella siphonis
Aquifex aeolicus	0	0	0	0	0	0	Aquifex aeolicus
Aquiluna borgnonia	0	0	0	0	0	0	Aquiluna borgnonia
Aquincola tertiaricarbonis	0	0	1.07867884952275e-05	0.000354952684262361	1.57809627740685e-05	0	Aquincola tertiaricarbonis
Aquirhabdus parva	0	0	0	0	0	0	Aquirhabdus parva
Aquirufa nivalisilvae	0	0	0	0	0	0	Aquirufa nivalisilvae
Aquisediminimonas profunda	0	0	0	6.31917449897082e-05	0	0	Aquisediminimonas profunda
Aquisphaera giovannonii	0	0	0	0	0	0	Aquisphaera giovannonii
Aquitalea aquatilis	0	0	0	0	0	0	Aquitalea aquatilis
Aquitalea denitrificans	0	0	0	0	0	0	Aquitalea denitrificans
Arabidopsis halleri partitivirus 1	0	0	0	0	0	0	Arabidopsis halleri partitivirus 1
Arabis mosaic virus	0	0	0	0	0	0	Arabis mosaic virus
Arabis mosaic virus large satellite RNA	0	0	0	0	0	0	Arabis mosaic virus large satellite RNA
Arabis mosaic virus small satellite RNA	0	0	0	0	0	0	Arabis mosaic virus small satellite RNA
Arabis mosaic virus small satellite RNA barley/CHE/1991	0	0	0	0	0	0	Arabis mosaic virus small satellite RNA barley/CHE/1991
Arachidicoccus ginsenosidivorans	0	4.30412986757598e-06	0	0	9.54586980467595e-06	0	Arachidicoccus ginsenosidivorans
Arachidicoccus soli	0	4.30412986757598e-06	0	0	0.000121871960996234	0	Arachidicoccus soli
Arachidicoccus terrestris	0	4.0399633612006e-06	0	0	0.000321556969038585	0	Arachidicoccus terrestris
Arachis pintoi virus	0	0	0	0	0	0	Arachis pintoi virus
Arachnia propionica	0	0	0	0	0	0	Arachnia propionica
Arachnia rubra	0	0	0	1.22575094324356e-05	0	0	Arachnia rubra
Arawnvirus arawn	0	0	0	0	0	0	Arawnvirus arawn
Arcanobacterium haemolyticum	0	0	0	0	0	0	Arcanobacterium haemolyticum
Arcanobacterium phocisimile	0	0	0	0	0	0	Arcanobacterium phocisimile
Arcanobacterium pinnipediorum	0	0	0	0	0	0	Arcanobacterium pinnipediorum
Archaeoglobus fulgidus	0	0	0	0	0	0	Archaeoglobus fulgidus
Archaeoglobus profundus	0	0	0	0	0	0	Archaeoglobus profundus
Archaeoglobus sulfaticallidus	0	0	0	0	0	0	Archaeoglobus sulfaticallidus
Archaeoglobus veneficus	0	0	0	0	0	0	Archaeoglobus veneficus
Archangium gephyra	0	0	0	0	0	1.58981921605204e-05	Archangium gephyra
Archimedesvirus archimedes	0	0	0	0	0	0	Archimedesvirus archimedes
Arcobacter acticola	0	0	0	0	0	0	Arcobacter acticola
Arcobacter aquimarinus	0	0	0	0	0	0	Arcobacter aquimarinus
Arcobacter cloacae	0	0	0	0	0	0	Arcobacter cloacae
Arcobacter defluvii	0	0	0	0	0	0	Arcobacter defluvii
Arcobacter ellisii	0	0	0	0	0	0	Arcobacter ellisii
Arcobacter nitrofigilis	0	0	0	0	0	0	Arcobacter nitrofigilis
Arcobacter suis	0	0	0	0	0	0	Arcobacter suis
Arcobacter venerupis	0	0	0	0	0	0	Arcobacter venerupis
Arcticibacterium luteifluviistationis	0	0	0	0	0	0	Arcticibacterium luteifluviistationis
Arctopus echinatus-associated virus	0	0	0	0	0	0	Arctopus echinatus-associated virus
Areca palm necrotic ringspot virus	0	0	0	0	0	0	Areca palm necrotic ringspot virus
Areca palm necrotic spindle-spot virus	0	0	0	0	0	0	Areca palm necrotic spindle-spot virus
Areca palm velarivirus 1	0	0	0	0	0	0	Areca palm velarivirus 1
Arenibacter algicola	0	0	0	0	0	0	Arenibacter algicola
Arequatrovirus ELB20	0	0	0	0	0	0	Arequatrovirus ELB20
Arequatrovirus R4	0	0	0	0	0	0	Arequatrovirus R4
Arequatrovirus paedore	0	0	0	0	0	0	Arequatrovirus paedore
Aresaunavirus RSA1	0	0	0	0	0	0	Aresaunavirus RSA1
Aresaunavirus RsoM1USA	0	0	0	0	0	0	Aresaunavirus RsoM1USA
Argentinian mammarenavirus	0	0	0	0	0	0	Argentinian mammarenavirus
Arhar cryptic virus-I	0	0	0	0	0	0	Arhar cryptic virus-I
Arlivirus arachnae	0	0	0	0	0	0	Arlivirus arachnae
Armigeres iflavirus	0	0	0	0	0	0	Armigeres iflavirus
Armigeres subalbatus virus SaX06-AK20	0	0	0	0	0	0	Armigeres subalbatus virus SaX06-AK20
Armstrongvirus armstrong	0	0	0	0	0	0	Armstrongvirus armstrong
Aroa virus	0	0	0	0	0	0	Aroa virus
Aromatoleum aromaticum	0	0	0	3.73096456273951e-05	0	0	Aromatoleum aromaticum
Aromatoleum bremense	0	0	0	0	0	0	Aromatoleum bremense
Aromatoleum petrolei	0	0	0	0	0	0	Aromatoleum petrolei
Arrabida virus	0	0	0	0	0	0	Arrabida virus
Arracacha mottle virus	0	0	0	0	0	0	Arracacha mottle virus
Arracacha virus 1	0	0	0	0	0	0	Arracacha virus 1
Arracacha virus B	0	0	0	0	0	0	Arracacha virus B
Arracacha virus V	0	0	0	0	0	0	Arracacha virus V
Arsenophonus apicola	0	0	0	0	0	0	Arsenophonus apicola
Arsenophonus endosymbiont of Aleurodicus dispersus	0	0	0	0	0	0	Arsenophonus endosymbiont of Aleurodicus dispersus
Arsenophonus endosymbiont of Aphis craccivora	0	0	0	0	0	0	Arsenophonus endosymbiont of Aphis craccivora
Arsenophonus nasoniae	0	0	0	0	0	0	Arsenophonus nasoniae
Arsyunavirus RSY1	0	0	0	0	0	0	Arsyunavirus RSY1
Artashat orthonairovirus	0	0	0	0	0	0	Artashat orthonairovirus
Artemia melana sponge associated circular genome	0	0	0	0	0	0	Artemia melana sponge associated circular genome
Artemisia virus A	0	0	0	0	0	0	Artemisia virus A
Arthobacter virus Yang	0	0	0	0	0	0	Arthobacter virus Yang
Arthrobacter agilis	0	0	0	0	0	0	Arthrobacter agilis
Arthrobacter alpinus	0	0	0	0	0	0	Arthrobacter alpinus
Arthrobacter crystallopoietes	0	0	0	0	0	0	Arthrobacter crystallopoietes
Arthrobacter dokdonellae	0	0	0	0	0	0	Arthrobacter dokdonellae
Arthrobacter jiangjiafuii	0	0	0	0	0	0	Arthrobacter jiangjiafuii
Arthrobacter phage vB_ArS-ArV2	0	0	0	0	0	0	Arthrobacter phage vB_ArS-ArV2
Arthrobacter sulfonylureivorans	0	0	0	0	0	0	Arthrobacter sulfonylureivorans
Arthrobacter sunyaminii	0	0	0	0	0	0	Arthrobacter sunyaminii
Arthrobacter virus Liebe	0	0	0	0	0	0	Arthrobacter virus Liebe
Artibeus jamaicensis parvovirus 1	0	0	0	0	0	0	Artibeus jamaicensis parvovirus 1
Artichoke Italian latent virus	0	0	0	0	0	0	Artichoke Italian latent virus
Artichoke latent virus	0	0	0	0	0	0	Artichoke latent virus
Artichoke mottled crinkle virus	0	0	0	0	0	0	Artichoke mottled crinkle virus
Artogeia rapae granulovirus	0	0	0	0	0	0	Artogeia rapae granulovirus
Arumowot phlebovirus	0	0	0	0	0	0	Arumowot phlebovirus
Arurhavirus inhangapi	0	0	0	0	0	0	Arurhavirus inhangapi
Arurhavirus santabarbara	0	0	0	0	0	0	Arurhavirus santabarbara
Arurhavirus xiburema	0	0	0	0	0	0	Arurhavirus xiburema
Asaia bogorensis	0	0	0	0	0	0	Asaia bogorensis
Asclepias asymptomatic virus	0	0	0	0	0	0	Asclepias asymptomatic virus
Ash gourd yellow vein mosaic alphasatellite	0	0	0	0	0	0	Ash gourd yellow vein mosaic alphasatellite
Ashduovirus A2	0	0	0	0	0	0	Ashduovirus A2
Ashivirus S45C4	0	0	0	0	0	0	Ashivirus S45C4
Asian prunus virus 1	0	0	0	0	0	0	Asian prunus virus 1
Asian prunus virus 2	0	0	0	0	0	0	Asian prunus virus 2
Asian prunus virus 3	0	0	0	0	0	0	Asian prunus virus 3
Asikkala orthohantavirus	0	0	0	0	0	0	Asikkala orthohantavirus
Asparagus virus 1	0	0	0	0	0	0	Asparagus virus 1
Asparagus virus 2	0	0	0	0	0	0	Asparagus virus 2
Asparagus virus 3	0	0	0	0	0	0	Asparagus virus 3
Aspergillus chevalieri	0.000445155091112117	0.000305226676403829	0	0.00136111143081351	0.000336620196389858	0.000453439906913159	Aspergillus chevalieri
Aspergillus flavus	0	9.59757374165041e-06	5.02545776218306e-05	5.58570240214963e-05	0	5.69896764515145e-05	Aspergillus flavus
Aspergillus foetidus dsRNA mycovirus	0	0	0	0	0	0	Aspergillus foetidus dsRNA mycovirus
Aspergillus foetidus slow virus 1	0	0	0	0	0	0	Aspergillus foetidus slow virus 1
Aspergillus fumigatus	0.000445155091112117	0.000243069858871836	1.07867884952275e-05	0.000909639509756568	0.000391334243536124	0.000298624054421164	Aspergillus fumigatus
Aspergillus fumigatus partitivirus 2	0	0	0	0	0	0	Aspergillus fumigatus partitivirus 2
Aspergillus fumigatus polymycovirus 1	0	0	0	0	0	0	Aspergillus fumigatus polymycovirus 1
Aspergillus luchuensis	0.000393896206521335	0.000414277974922704	0.00017576107374734	0.00235138369701828	0.000174085755544642	0.000951607112071346	Aspergillus luchuensis
Aspergillus nidulans	0	0	0	0	0	0	Aspergillus nidulans
Aspergillus ochraceous virus	0	0	0	0	0	0	Aspergillus ochraceous virus
Aspergillus oryzae	0	0	0	0	0	0	Aspergillus oryzae
Aspergillus puulaauensis	0.00241547188925415	0.000529535507159976	0.000750529514897234	0.000646276903824778	0.00054106288704805	0.000610105919977819	Aspergillus puulaauensis
Astarnavirus	0	0	0	0	0	0	Astarnavirus
Asteriusvirus PBECO4	0	0	0	0	0	0	Asteriusvirus PBECO4
Asteriusvirus av121Q	0	0	0	0	0	0	Asteriusvirus av121Q
Asteroid aquambidensovirus 1	0	0	0	0	0	0	Asteroid aquambidensovirus 1
Asticcacaulis excentricus	0	5.01879524818005e-06	0	7.78816010131935e-05	8.40744733799335e-06	9.21998894961459e-06	Asticcacaulis excentricus
Astrithrvirus astrithr	0	0	0	0	0	0	Astrithrvirus astrithr
Astrovirus Er/SZAL6/HUN/2011	0	0	0	0	0	0	Astrovirus Er/SZAL6/HUN/2011
Astrovirus MLB1	0	0	0	0	0	0	Astrovirus MLB1
Astrovirus MLB2	0	0	0	0	0	0	Astrovirus MLB2
Astrovirus MLB3	0	0	0	0	0	0	Astrovirus MLB3
Astrovirus VA3	0	0	0	0	0	0	Astrovirus VA3
Astrovirus VA4	0	0	0	0	0	0	Astrovirus VA4
Astrovirus wild boar/WBAstV-1/2011/HUN	0	0	0	0	0	0	Astrovirus wild boar/WBAstV-1/2011/HUN
Asystasia mosaic Madagascar virus	0	0	0	0	0	0	Asystasia mosaic Madagascar virus
Ateline alphaherpesvirus 1	0	0	0	0	0	0	Ateline alphaherpesvirus 1
Ateline gammaherpesvirus 3	0	0	0	0	0	0	Ateline gammaherpesvirus 3
Athalassotoga saccharophila	0	0	0	0	0	0	Athalassotoga saccharophila
Athtab bunya-like virus	0	0	0	0	0	0	Athtab bunya-like virus
Atkinsonella hypoxylon virus	0	0	0	0	0	0	Atkinsonella hypoxylon virus
Atlantibacter hermannii	0	0	0	0	0	0	Atlantibacter hermannii
Atlantibacter subterranea	0	8.77965916575866e-06	0	0	0	0	Atlantibacter subterranea
Atlantic salmon swim bladder sarcoma virus	0	0	0	0	0	0	Atlantic salmon swim bladder sarcoma virus
Atlauavirus acg2014f	0	0	0	0	0	0	Atlauavirus acg2014f
Atlauavirus caeruleum	0	0	0	0	0	0	Atlauavirus caeruleum
Atlauavirus tusconc8	0	0	0	0	0	0	Atlauavirus tusconc8
Atractylodes mild mottle virus	0	0	0	0	0	0	Atractylodes mild mottle virus
Atractylodes mottle virus	0	0	0	0	0	0	Atractylodes mottle virus
Atribacter laminatus	0	0	0	0	0	0	Atribacter laminatus
Attisvirus attis	0	0	0	0	0	0	Attisvirus attis
Attoomivirus attoomi	0	0	0	0	0	0	Attoomivirus attoomi
Atuphduovirus atuph02	0	0	0	0	0	0	Atuphduovirus atuph02
Atuphduovirus atuph03	0	0	0	0	0	0	Atuphduovirus atuph03
Audreyjarvisvirus AM1	0	0	0	0	0	0	Audreyjarvisvirus AM1
Audreyjarvisvirus AM4	0	0	0	0	0	0	Audreyjarvisvirus AM4
Audreyjarvisvirus L47	0	0	0	0	0	0	Audreyjarvisvirus L47
Audreyjarvisvirus LW81	0	0	0	0	0	0	Audreyjarvisvirus LW81
Audreyjarvisvirus P1048	0	0	0	0	0	0	Audreyjarvisvirus P1048
Audreyjarvisvirus WRP3	0	0	0	0	0	0	Audreyjarvisvirus WRP3
Audreyjarvisvirus av949	0	0	0	0	0	0	Audreyjarvisvirus av949
Aura virus	0	0	0	0	0	0	Aura virus
Aurantiacibacter atlanticus	0	0	0	0	3.5704614512686e-06	0	Aurantiacibacter atlanticus
Aurantiacibacter gangjinensis	0	0	0	0	0	0	Aurantiacibacter gangjinensis
Aurantimicrobium minutum	0	0	0	0	0	0	Aurantimicrobium minutum
Aurantimicrobium photophilum	0	0	0	0	0	0	Aurantimicrobium photophilum
Aurantimonas phage AmM-1	0	0	0	0	0	0	Aurantimonas phage AmM-1
Aurantiochytrium single-stranded RNA virus 01	0	0	0	0	0	0	Aurantiochytrium single-stranded RNA virus 01
Aureibaculum algae	0	0	0	0	0	0	Aureibaculum algae
Aureimonas mangrovi	0	0	0	4.14846957147243e-05	0	0	Aureimonas mangrovi
Aureimonas populi	0	0	0	0	5.27925380178829e-06	0	Aureimonas populi
Aureliella helgolandensis	0	0	0	0	0	0	Aureliella helgolandensis
Aureococcus anophagefferens virus	0	0	0	0	0	0	Aureococcus anophagefferens virus
Aurodevirus hiberniae	0	0	0	0	0	0	Aurodevirus hiberniae
Aurodevirus hominis	0	0	0	0	0	0	Aurodevirus hominis
Aurodevirus intestinalis	0	0	0	0	0	0	Aurodevirus intestinalis
Aurunvirus STIM5	0	0	0	0	0	0	Aurunvirus STIM5
Austintatiousvirus austintatious	0	0	0	0	0	0	Austintatiousvirus austintatious
Austintatiousvirus ididsumtinwong	0	0	0	0	0	0	Austintatiousvirus ididsumtinwong
Austintatiousvirus papayasalad	0	0	0	0	0	0	Austintatiousvirus papayasalad
Australian Anopheles totivirus	0	0	0	0	0	0	Australian Anopheles totivirus
Australian grapevine viroid	0	0	0	0	0	0	Australian grapevine viroid
Autographa californica multiple nucleopolyhedrovirus	0	1.02628538066457e-05	0	0	3.15975632424344e-06	2.56554716512773e-05	Autographa californica multiple nucleopolyhedrovirus
Avalon orthonairovirus	0	0	0	0	0	0	Avalon orthonairovirus
Avanivirus Che9d	0	0	0	0	0	0	Avanivirus Che9d
Avanivirus avani	0	0	0	0	0	0	Avanivirus avani
Avanivirus demsculpinboyz	0	0	0	0	0	0	Avanivirus demsculpinboyz
Avanivirus soul22	0	0	0	0	0	0	Avanivirus soul22
Avanivirus yoshi	0	0	0	0	0	0	Avanivirus yoshi
Avanivirus zapner	0	0	0	0	0	0	Avanivirus zapner
Avastrovirus 3	0	0	0	0	0	0	Avastrovirus 3
Avian HDV-like agent	0	0	0	0	0	0	Avian HDV-like agent
Avian carcinoma virus	0	0	0	0	0	0	Avian carcinoma virus
Avian coronavirus	0	0	0	0	0	0	Avian coronavirus
Avian dependoparvovirus 1	0	0	0	0	0	0	Avian dependoparvovirus 1
Avian endogenous retrovirus EAV-HP	0	0	0	0	0	0	Avian endogenous retrovirus EAV-HP
Avian leukosis virus	0	0	0	0	0	0	Avian leukosis virus
Avian metaavulavirus 10	0	0	0	0	0	0	Avian metaavulavirus 10
Avian metaavulavirus 11	0	0	0	0	0	0	Avian metaavulavirus 11
Avian metaavulavirus 14	0	0	0	0	0	0	Avian metaavulavirus 14
Avian metaavulavirus 15	0	0	0	0	0	0	Avian metaavulavirus 15
Avian metaavulavirus 2	0	0	0	0	0	0	Avian metaavulavirus 2
Avian metaavulavirus 20	0	0	0	0	0	0	Avian metaavulavirus 20
Avian metaavulavirus 5	0	0	0	0	0	0	Avian metaavulavirus 5
Avian metaavulavirus 6	0	0	0	0	0	0	Avian metaavulavirus 6
Avian metaavulavirus 7	0	0	0	0	0	0	Avian metaavulavirus 7
Avian metaavulavirus 8	0	0	0	0	0	0	Avian metaavulavirus 8
Avian metapneumovirus	0	0	0	0	0	0	Avian metapneumovirus
Avian myelocytomatosis virus	0	0	0	0	0	0	Avian myelocytomatosis virus
Avian orthoavulavirus 1	0	0	0	0	0	0	Avian orthoavulavirus 1
Avian orthoavulavirus 12	0	0	0	0	0	0	Avian orthoavulavirus 12
Avian orthoavulavirus 13	0	0	0	0	0	0	Avian orthoavulavirus 13
Avian orthoavulavirus 16	0	0	0	0	0	0	Avian orthoavulavirus 16
Avian orthoavulavirus 17	0	0	0	0	0	0	Avian orthoavulavirus 17
Avian orthoavulavirus 18	0	0	0	0	0	0	Avian orthoavulavirus 18
Avian orthoavulavirus 19	0	0	0	0	0	0	Avian orthoavulavirus 19
Avian orthoavulavirus 9	0	0	0	0	0	0	Avian orthoavulavirus 9
Avian orthoreovirus	0	0	0	0	0	0	Avian orthoreovirus
Avian paraavulavirus 3	0	0	0	0	0	0	Avian paraavulavirus 3
Avian paraavulavirus 4	0	0	0	0	0	0	Avian paraavulavirus 4
Avian sarcoma virus CT10	8.85739408194189e-05	3.17987044900413e-05	0	5.39798087592121e-05	8.79048290349239e-05	0.000297915838218909	Avian sarcoma virus CT10
Avibacterium paragallinarum	0	0	0	0	0	0	Avibacterium paragallinarum
Avibacterium volantium	0	0	0	0	0	0	Avibacterium volantium
Avihepatovirus A	0	0	0	0	0	0	Avihepatovirus A
Avihepevirus magniiecur	0	0	0	0	0	0	Avihepevirus magniiecur
Avisivirus A	0	0	0	0	0	0	Avisivirus A
Avisivirus B	0	0	0	0	0	0	Avisivirus B
Avisivirus C	0	0	0	0	0	0	Avisivirus C
Avisivirus Pf-CHK1/AsV	0	0	0	0	0	0	Avisivirus Pf-CHK1/AsV
Avocado sunblotch viroid	0	0	0	0	0	0	Avocado sunblotch viroid
Avocadovirus avocado	0	0	0	0	0	0	Avocadovirus avocado
Avocadovirus cambiare	0	0	0	0	0	0	Avocadovirus cambiare
Avocadovirus flagstaff	0	0	0	0	0	0	Avocadovirus flagstaff
Avon-Heathcote Estuary associated circular virus 1	0	0	0	0	0	0	Avon-Heathcote Estuary associated circular virus 1
Avon-Heathcote Estuary associated circular virus 10	0	0	0	0	0	0	Avon-Heathcote Estuary associated circular virus 10
Avon-Heathcote Estuary associated circular virus 11	0	0	0	0	0	0	Avon-Heathcote Estuary associated circular virus 11
Avon-Heathcote Estuary associated circular virus 12	0	0	0	0	0	0	Avon-Heathcote Estuary associated circular virus 12
Avon-Heathcote Estuary associated circular virus 13	0	0	0	0	0	0	Avon-Heathcote Estuary associated circular virus 13
Avon-Heathcote Estuary associated circular virus 14	0	0	0	0	0	0	Avon-Heathcote Estuary associated circular virus 14
Avon-Heathcote Estuary associated circular virus 15	0	0	0	0	0	0	Avon-Heathcote Estuary associated circular virus 15
Avon-Heathcote Estuary associated circular virus 16	0	0	0	0	0	0	Avon-Heathcote Estuary associated circular virus 16
Avon-Heathcote Estuary associated circular virus 17	0	0	0	0	0	0	Avon-Heathcote Estuary associated circular virus 17
Avon-Heathcote Estuary associated circular virus 19	0	0	0	0	0	0	Avon-Heathcote Estuary associated circular virus 19
Avon-Heathcote Estuary associated circular virus 2	0	0	0	0	0	0	Avon-Heathcote Estuary associated circular virus 2
Avon-Heathcote Estuary associated circular virus 20	0	0	0	0	0	0	Avon-Heathcote Estuary associated circular virus 20
Avon-Heathcote Estuary associated circular virus 21	0	0	0	0	0	0	Avon-Heathcote Estuary associated circular virus 21
Avon-Heathcote Estuary associated circular virus 22	0	0	0	0	0	0	Avon-Heathcote Estuary associated circular virus 22
Avon-Heathcote Estuary associated circular virus 23	0	0	0	0	0	0	Avon-Heathcote Estuary associated circular virus 23
Avon-Heathcote Estuary associated circular virus 24	0	0	0	0	0	0	Avon-Heathcote Estuary associated circular virus 24
Avon-Heathcote Estuary associated circular virus 25	0	0	0	0	0	0	Avon-Heathcote Estuary associated circular virus 25
Avon-Heathcote Estuary associated circular virus 26	0	0	0	0	0	0	Avon-Heathcote Estuary associated circular virus 26
Avon-Heathcote Estuary associated circular virus 27	0	0	0	0	0	0	Avon-Heathcote Estuary associated circular virus 27
Avon-Heathcote Estuary associated circular virus 28	0	0	0	0	0	0	Avon-Heathcote Estuary associated circular virus 28
Avon-Heathcote Estuary associated circular virus 29	0	0	0	0	0	0	Avon-Heathcote Estuary associated circular virus 29
Avon-Heathcote Estuary associated circular virus 3	0	0	0	0	0	0	Avon-Heathcote Estuary associated circular virus 3
Avon-Heathcote Estuary associated circular virus 4	0	0	0	0	0	0	Avon-Heathcote Estuary associated circular virus 4
Avon-Heathcote Estuary associated circular virus 5	0	0	0	0	0	0	Avon-Heathcote Estuary associated circular virus 5
Avon-Heathcote Estuary associated circular virus 6	0	0	0	0	0	0	Avon-Heathcote Estuary associated circular virus 6
Avon-Heathcote Estuary associated circular virus 7	0	0	0	0	0	0	Avon-Heathcote Estuary associated circular virus 7
Avon-Heathcote Estuary associated circular virus 8	0	0	0	0	0	0	Avon-Heathcote Estuary associated circular virus 8
Avon-Heathcote Estuary associated circular virus 9	0	0	0	0	0	0	Avon-Heathcote Estuary associated circular virus 9
Avon-Heathcote Estuary associated kieseladnavirus	0	0	0	0	0	0	Avon-Heathcote Estuary associated kieseladnavirus
Avunavirus Av05	0	0	0	0	0	0	Avunavirus Av05
Axomammavirus PP1	0	0	0	0	0	0	Axomammavirus PP1
Axonopus compressus streak virus	0	0	0	0	0	0	Axonopus compressus streak virus
Ayakvirus Ap1	0	0	0	0	0	0	Ayakvirus Ap1
Ayaqvirus S45C18	0	0	0	0	0	0	Ayaqvirus S45C18
Ayohtrevirus abba	0	0	0	0	0	0	Ayohtrevirus abba
Azoarcus olearius	0	0	0	0	0	0	Azoarcus olearius
Azorhizobium caulinodans	0	0	0	1.52357020378185e-05	3.17438599602468e-06	0	Azorhizobium caulinodans
Azorudivirus SRV	0	0	0	0	0	0	Azorudivirus SRV
Azospira inquinata	0	0	0	0	0	0	Azospira inquinata
Azospira oryzae	0	0	0	0	0	0	Azospira oryzae
Azospira restricta	0	0	0	6.33571146464845e-05	0	0	Azospira restricta
Azospirillum argentinense	0	0	0	0	0	0	Azospirillum argentinense
Azospirillum oryzae	0	0	0	0	0	0	Azospirillum oryzae
Azospirillum phage Cd	0	0	0	0	0	0	Azospirillum phage Cd
Azospirillum ramasamyi	0	0	0	0	0	0	Azospirillum ramasamyi
Azospirillum thermophilum	0.000149270189375345	0	0	0	0	0	Azospirillum thermophilum
Azospirillum thiophilum	0	0	0	0	0	0	Azospirillum thiophilum
Azotobacter chroococcum	0	0	0	0	0	0	Azotobacter chroococcum
Azotobacter salinestris	0	0	0	0	0	0	Azotobacter salinestris
Azotobacter vinelandii	0	0	0	0	0	0	Azotobacter vinelandii
Babaco mosaic virus	0	0	0	0	0	0	Babaco mosaic virus
Baboon endogenous virus	0	0	0	0	0	0	Baboon endogenous virus
Baboon orthoreovirus	0	0	0	0	0	0	Baboon orthoreovirus
Bacelvirus phi46tres	0	0	0	0	0	0	Bacelvirus phi46tres
Bacillus altitudinis	0	0	0	0	0	0	Bacillus altitudinis
Bacillus amyloliquefaciens	0	0	0	0	0	0	Bacillus amyloliquefaciens
Bacillus anthracis	0	0	0	0	0	0	Bacillus anthracis
Bacillus badius	0	0	0	7.78816010131935e-05	0	0.000191619713662406	Bacillus badius
Bacillus cabrialesii	0	0	0	0	0	0	Bacillus cabrialesii
Bacillus cereus	0	0	0	0	0	0	Bacillus cereus
Bacillus cytotoxicus	0	0	0	0	0	0	Bacillus cytotoxicus
Bacillus dafuensis	0	0	0	0.000161520046360049	0	0	Bacillus dafuensis
Bacillus fonticola	0	0	0	0	0	0	Bacillus fonticola
Bacillus glycinifermentans	0	0	0	0	0	0	Bacillus glycinifermentans
Bacillus halotolerans	0	0	0	0	0	0	Bacillus halotolerans
Bacillus haynesii	0	0	0	0	0	0	Bacillus haynesii
Bacillus inaquosorum	0	0	0	0	0	0	Bacillus inaquosorum
Bacillus infantis	0	0	0	0	0	0	Bacillus infantis
Bacillus licheniformis	0	0	0	0	0	0	Bacillus licheniformis
Bacillus luti	0	0	0	0	0	0	Bacillus luti
Bacillus mojavensis	0	0	0	0	0	0	Bacillus mojavensis
Bacillus mycoides	0	0	0	0	0	0	Bacillus mycoides
Bacillus nitratireducens	0	0	0	0	0	0	Bacillus nitratireducens
Bacillus pacificus	0	0	0	0	0	0	Bacillus pacificus
Bacillus paralicheniformis	0	0	0	0	0	0	Bacillus paralicheniformis
Bacillus paranthracis	0	0	0	0	0	0	Bacillus paranthracis
Bacillus phage 0305phi8-36	0	0	0	0	0	0	Bacillus phage 0305phi8-36
Bacillus phage BalMu-1	0	0	0	0	0	0	Bacillus phage BalMu-1
Bacillus phage Belinda	0	0	0	0	0	0	Bacillus phage Belinda
Bacillus phage DIGNKC	0	0	0	0	0	0	Bacillus phage DIGNKC
Bacillus phage Fah	0	0	0	0	0	0	Bacillus phage Fah
Bacillus phage Gamma	0	0	0	0	0	0	Bacillus phage Gamma
Bacillus phage Kida	0	0	0	0	0	0	Bacillus phage Kida
Bacillus phage Nemo	0	0	0	0	0	0	Bacillus phage Nemo
Bacillus phage Nigalana	0	0	0	0	0	0	Bacillus phage Nigalana
Bacillus phage NotTheCreek	0	0	0	0	0	0	Bacillus phage NotTheCreek
Bacillus phage Pavlov	0	0	0	0	0	0	Bacillus phage Pavlov
Bacillus phage Phrodo	0	0	0	0	0	0	Bacillus phage Phrodo
Bacillus phage SP-10	0	0	0	0	0	0	Bacillus phage SP-10
Bacillus phage SPP1	0	0	0	0	0	0	Bacillus phage SPP1
Bacillus phage Zuko	0	0	0	0	0	0	Bacillus phage Zuko
Bacillus phage phi4B1	0	0	0	0	0	0	Bacillus phage phi4B1
Bacillus phage vB_BanS-Tsamsa	0	0	0	0	0	0	Bacillus phage vB_BanS-Tsamsa
Bacillus phage vB_BhaS-171	0	0	0	0	0	0	Bacillus phage vB_BhaS-171
Bacillus rugosus	0	0	0	0	0	0	Bacillus rugosus
Bacillus safensis	0	0	0	0	0	0	Bacillus safensis
Bacillus shivajii	0	0	0	0	0	0	Bacillus shivajii
Bacillus smithii	0	0	0	0	0	0	Bacillus smithii
Bacillus spizizenii	0	0	0	0	0	0	Bacillus spizizenii
Bacillus subtilis	0	0	0	0	0	0	Bacillus subtilis
Bacillus tequilensis	0	0	0	0	0	0	Bacillus tequilensis
Bacillus toyonensis	0	0	0	0	0	0	Bacillus toyonensis
Bacillus vallismortis	0	0	0	0	0	0	Bacillus vallismortis
Bacillus velezensis	0	0	0	0	0	0	Bacillus velezensis
Bacillus weihaiensis	0	0	0	0	0	0	Bacillus weihaiensis
Bacillus wiedmannii	0	5.3493592543196e-06	0	0	0	0	Bacillus wiedmannii
Bacillus xiamenensis	0	0	0	0	0	0	Bacillus xiamenensis
Backyardiganvirus LHTSCC	0	0	0	0	0	0	Backyardiganvirus LHTSCC
Backyardiganvirus arturo	0	0	0	0	0	0	Backyardiganvirus arturo
Backyardiganvirus backyardigan	0	0	0	0	0	0	Backyardiganvirus backyardigan
Backyardiganvirus bellusterra	0	0	0	0	0	0	Backyardiganvirus bellusterra
Backyardiganvirus camperdownii	0	0	0	0	0	0	Backyardiganvirus camperdownii
Backyardiganvirus cerulean	0	0	0	0	0	0	Backyardiganvirus cerulean
Backyardiganvirus cindaradix	0	0	0	0	0	0	Backyardiganvirus cindaradix
Backyardiganvirus cintron	0	0	0	0	0	0	Backyardiganvirus cintron
Backyardiganvirus icleared	0	0	0	0	0	0	Backyardiganvirus icleared
Backyardiganvirus leoavram	0	0	0	0	0	0	Backyardiganvirus leoavram
Backyardiganvirus miramae	0	0	0	0	0	0	Backyardiganvirus miramae
Backyardiganvirus mundrea	0	0	0	0	0	0	Backyardiganvirus mundrea
Backyardiganvirus noelle	0	0	0	0	0	0	Backyardiganvirus noelle
Backyardiganvirus peaches	0	0	0	0	0	0	Backyardiganvirus peaches
Backyardiganvirus stasia	0	0	0	0	0	0	Backyardiganvirus stasia
Backyardiganvirus wizard007	0	0	0	0	0	0	Backyardiganvirus wizard007
Bacteriovorax stolpii	0	0	0	0	0	0	Bacteriovorax stolpii
Bacteroides caccae	0	0	0	0.00297418315197311	0	0	Bacteroides caccae
Bacteroides caecimuris	0	0	0	0.00046167504857833	0	0	Bacteroides caecimuris
Bacteroides cellulosilyticus	0	0	0	0.000735856988344227	0	0	Bacteroides cellulosilyticus
Bacteroides faecis	0	0	0	0.000465557676719195	0	0	Bacteroides faecis
Bacteroides fragilis	0	0	0	0.000931441113715173	0	0	Bacteroides fragilis
Bacteroides helcogenes	0	0	0	1.67386131084421e-05	0	9.21998894961459e-06	Bacteroides helcogenes
Bacteroides heparinolyticus	0	0	0	2.78407213680693e-05	0	0	Bacteroides heparinolyticus
Bacteroides humanifaecis	0	0	0	0.000265038669784864	0	0	Bacteroides humanifaecis
Bacteroides luhongzhouii	0	0	0	0	0	0	Bacteroides luhongzhouii
Bacteroides nordii	0	0	0	9.2558274122879e-05	0	0	Bacteroides nordii
Bacteroides ovatus	0	0	0	0.00105669488974578	0	0	Bacteroides ovatus
Bacteroides phage B124-14	0	0	0	0	0	0	Bacteroides phage B124-14
Bacteroides phage B40-8	0	0	0	0	0	0	Bacteroides phage B40-8
Bacteroides thetaiotaomicron	0	0	0	0.00435387657306447	0	0	Bacteroides thetaiotaomicron
Bacteroides uniformis	0	0	0	0.0125082967997441	0	0	Bacteroides uniformis
Bacteroides xylanisolvens	0	0	0	0.00209111843846438	0	0	Bacteroides xylanisolvens
Bacteroides zhangwenhongii	0	0	0	1.43782977229e-05	0	0	Bacteroides zhangwenhongii
Bacteroides zoogleoformans	0	0	0	0	0	0	Bacteroides zoogleoformans
Badaguanvirus IME347	0	0	0	0	0	0	Badaguanvirus IME347
Badaztecvirus badaargau2	0	0	0	0	0	0	Badaztecvirus badaargau2
Badaztecvirus badaztec1	0	0	0	0	0	0	Badaztecvirus badaztec1
Badu phasivirus	0	0	0	0	0	0	Badu phasivirus
Baekduia soli	0	0	0	0	0	0	Baekduia soli
Bagaza virus	0	0	0	0	0	0	Bagaza virus
Baikalvirus PaBG	0	0	0	0	0	0	Baikalvirus PaBG
Bakolyvirus bakoly	0	0	0	0	0	0	Bakolyvirus bakoly
Bakolyvirus simangalove	0	0	0	0	0	0	Bakolyvirus simangalove
Ball python nidovirus 1	0	0	0	0	0	0	Ball python nidovirus 1
Baltimorevirus DFL12	0	0	0	0	0	0	Baltimorevirus DFL12
Baltivirus phi13duo	0	0	0	0	0	0	Baltivirus phi13duo
Baltivirus phi18tres	0	0	0	0	0	0	Baltivirus phi18tres
Baltivirus phi19tres	0	0	0	0	0	0	Baltivirus phi19tres
Bamaga virus	0	0	0	0	0	0	Bamaga virus
Bamboo mosaic virus	0	0	0	0	0	0	Bamboo mosaic virus
Bamboo mosaic virus satellite RNA	0	0	0	0	0	0	Bamboo mosaic virus satellite RNA
Baminivirus	0	0	0	0	0	0	Baminivirus
Banana bract mosaic virus	0	0	0	0	0	0	Banana bract mosaic virus
Banana bunchy top alphasatellite 1	0	0	0	0	0	0	Banana bunchy top alphasatellite 1
Banana bunchy top alphasatellite 2	0	0	0	0	0	0	Banana bunchy top alphasatellite 2
Banana bunchy top alphasatellite 3	0	0	0	0	0	0	Banana bunchy top alphasatellite 3
Banana bunchy top virus	0	0	0	0	0	0	Banana bunchy top virus
Banana streak CA virus	0	0	0	0	0	0	Banana streak CA virus
Banana streak GF virus	0	0	0	0	0	0	Banana streak GF virus
Banana streak IM virus	0	0	0	0	0	0	Banana streak IM virus
Banana streak MY virus	0	0	0	0	0	0	Banana streak MY virus
Banana streak OL virus	0	0	0	0	0	0	Banana streak OL virus
Banana streak UA virus	0	0	0	0	0	0	Banana streak UA virus
Banana streak UI virus	0	0	0	0	0	0	Banana streak UI virus
Banana streak UL virus	0	0	0	0	0	0	Banana streak UL virus
Banana streak UM virus	0	0	0	0	0	0	Banana streak UM virus
Banana streak VN virus	0	0	0	0	0	0	Banana streak VN virus
Banana streak virus	0	0	0	0	0	0	Banana streak virus
Banchanvirus SS1201	0	0	0	0	0	0	Banchanvirus SS1201
Bandicoot papillomatosis carcinomatosis virus type 1	0	0	0	0	0	0	Bandicoot papillomatosis carcinomatosis virus type 1
Bandicoot papillomatosis carcinomatosis virus type 2	0	0	0	0	0	0	Bandicoot papillomatosis carcinomatosis virus type 2
Banmivirus BanMMV	0	0	0	0	0	0	Banmivirus BanMMV
Banna virus	0	0	0	0	0	0	Banna virus
Bantamvirus bantam	0	0	0	0	0	0	Bantamvirus bantam
Banzi virus	0	0	0	0	0	0	Banzi virus
Baoshanvirus BS1	0	0	0	0	0	0	Baoshanvirus BS1
Baoshanvirus BS2	0	0	0	0	0	0	Baoshanvirus BS2
Barbacena virus Y	0	0	0	0	0	0	Barbacena virus Y
Barbavirus barba18A	0	0	0	0	0	0	Barbavirus barba18A
Barbavirus barba19A	0	0	0	0	0	0	Barbavirus barba19A
Barbavirus barba21A	0	0	0	0	0	0	Barbavirus barba21A
Barbavirus barba5S	0	0	0	0	0	0	Barbavirus barba5S
Barbavirus barba8S	0	0	0	0	0	0	Barbavirus barba8S
Barbel circovirus	0	0	0	0	0	0	Barbel circovirus
Barfin flounder nervous necrosis virus	0	0	0	0	0	0	Barfin flounder nervous necrosis virus
Barhavirus bahia	0	0	0	0	0	0	Barhavirus bahia
Barhavirus muir	0	0	0	0	0	0	Barhavirus muir
Barley mild mosaic virus	0	0	0	0	0	0	Barley mild mosaic virus
Barley stripe mosaic virus	0	0	0	0	0	0	Barley stripe mosaic virus
Barley virus G	0	0	0	0	0	0	Barley virus G
Barley yellow dwarf virus GAV	0	0	0	0	0	0	Barley yellow dwarf virus GAV
Barley yellow dwarf virus MAV	0	0	0	0	0	0	Barley yellow dwarf virus MAV
Barley yellow dwarf virus PAS	0	0	0	0	0	0	Barley yellow dwarf virus PAS
Barley yellow dwarf virus PAV	0	0	0	0	0	0	Barley yellow dwarf virus PAV
Barley yellow dwarf virus kerII	0	0	0	0	0	0	Barley yellow dwarf virus kerII
Barley yellow mosaic virus	0	0	0	0	0	0	Barley yellow mosaic virus
Barmah Forest virus	0	0	0	0	0	0	Barmah Forest virus
Barnesiella viscericola	0	0	0	0.000204843942917467	0	0	Barnesiella viscericola
Barnyardvirus barnyard	0	0	0	0	0	0	Barnyardvirus barnyard
Barnyardvirus drlupo	0	0	0	0	0	0	Barnyardvirus drlupo
Bartonella alsatica	0	0	0	0	0	0	Bartonella alsatica
Bartonella ancashensis	0	0	0	0	0	0	Bartonella ancashensis
Bartonella australis	0	0	0	0	0	0	Bartonella australis
Bartonella bacilliformis	0	0	0	0	0	0	Bartonella bacilliformis
Bartonella clarridgeiae	0	0	0	0	0	0	Bartonella clarridgeiae
Bartonella elizabethae	0	0	0	0	0	0	Bartonella elizabethae
Bartonella grahamii	0	0	0	0	0	0	Bartonella grahamii
Bartonella harrusi	0	0	0	5.00664792799928e-05	0	0	Bartonella harrusi
Bartonella henselae	0	0	0	0	0	0	Bartonella henselae
Bartonella kosoyi	0	0	0	0	0	0	Bartonella kosoyi
Bartonella krasnovii	0	0	0	0	0	0	Bartonella krasnovii
Bartonella machadoae	0	0	0	0	0	0	Bartonella machadoae
Bartonella quintana	0	0	0	0	0	0	Bartonella quintana
Bartonella taylorii	0	0	0	0	0	0	Bartonella taylorii
Bartonella tribocorum	0	0	0	0	0	0	Bartonella tribocorum
Bartonella vinsonii	0	0	0	0	0	0	Bartonella vinsonii
Basavirus sp.	0	0	0	0	0	0	Basavirus sp.
Basella alba alphaendornavirus 1	0	0	0	0	0	0	Basella alba alphaendornavirus 1
Basella rugose mosaic virus	0	0	0	0	0	0	Basella rugose mosaic virus
Basfia succiniciproducens	0	0	0	0	0	0	Basfia succiniciproducens
Basilea psittacipulmonis	0	0	0	1.95578691154012e-05	7.91661256597987e-06	0	Basilea psittacipulmonis
Bastillevirus CAM003	0	0	0	0	0	0	Bastillevirus CAM003
Bastillevirus bastille	0	0	0	0	0	0	Bastillevirus bastille
Bastillevirus evoli	0	0	0	0	0	0	Bastillevirus evoli
Bastillevirus hoodyT	0	0	0	0	0	0	Bastillevirus hoodyT
Bastrovirus BAS-1	0	0	0	0	0	0	Bastrovirus BAS-1
Bastrovirus BAS-2	0	0	0	0	0	0	Bastrovirus BAS-2
Bastrovirus BAS-3	0	0	0	0	0	0	Bastrovirus BAS-3
Bastrovirus-like_virus/VietNam/Bat/17819_21	0	0	0	0	0	0	Bastrovirus-like_virus/VietNam/Bat/17819_21
Bastrovirus/VietNam/Porcine/17489_85	0	0	0	0	0	0	Bastrovirus/VietNam/Porcine/17489_85
Bat Hp-betacoronavirus Zhejiang2013	0	0	0	0	0	0	Bat Hp-betacoronavirus Zhejiang2013
Bat Middle East Hepe-Astrovirus	0	0	0	0	0	0	Bat Middle East Hepe-Astrovirus
Bat associated circovirus 1	0	0	0	0	0	0	Bat associated circovirus 1
Bat associated circovirus 11	0	0	0	0	0	0	Bat associated circovirus 11
Bat associated circovirus 2	0	0	0	0	0	0	Bat associated circovirus 2
Bat associated circovirus 3	0	0	0	0	0	0	Bat associated circovirus 3
Bat associated circovirus 4	0	0	0	0	0	0	Bat associated circovirus 4
Bat associated circovirus 5	0	0	0	0	0	0	Bat associated circovirus 5
Bat associated circovirus 6	0	0	0	0	0	0	Bat associated circovirus 6
Bat associated circovirus 7	0	0	0	0	0	0	Bat associated circovirus 7
Bat associated circovirus 8	0	0	0	0	0	0	Bat associated circovirus 8
Bat associated circovirus 9	0	0	0	0	0	0	Bat associated circovirus 9
Bat associated cyclovirus 1	0	0	0	0	0	0	Bat associated cyclovirus 1
Bat associated cyclovirus 10	0	0	0	0	0	0	Bat associated cyclovirus 10
Bat associated cyclovirus 11	0	0	0	0	0	0	Bat associated cyclovirus 11
Bat associated cyclovirus 12	0	0	0	0	0	0	Bat associated cyclovirus 12
Bat associated cyclovirus 13	0	0	0	0	0	0	Bat associated cyclovirus 13
Bat associated cyclovirus 14	0	0	0	0	0	0	Bat associated cyclovirus 14
Bat associated cyclovirus 15	0	0	0	0	0	0	Bat associated cyclovirus 15
Bat associated cyclovirus 16	0	0	0	0	0	0	Bat associated cyclovirus 16
Bat associated cyclovirus 2	0	0	0	0	0	0	Bat associated cyclovirus 2
Bat associated cyclovirus 3	0	0	0	0	0	0	Bat associated cyclovirus 3
Bat associated cyclovirus 4	0	0	0	0	0	0	Bat associated cyclovirus 4
Bat associated cyclovirus 5	0	0	0	0	0	0	Bat associated cyclovirus 5
Bat associated cyclovirus 6	0	0	0	0	0	0	Bat associated cyclovirus 6
Bat associated cyclovirus 7	0	0	0	0	0	0	Bat associated cyclovirus 7
Bat associated cyclovirus 8	0	0	0	0	0	0	Bat associated cyclovirus 8
Bat associated cyclovirus 9	0	0	0	0	0	0	Bat associated cyclovirus 9
Bat badicivirus 1	0	0	0	0	0	0	Bat badicivirus 1
Bat badicivirus 2	0	0	0	0	0	0	Bat badicivirus 2
Bat bocavirus	0	0	0	0	0	0	Bat bocavirus
Bat circovirus	0	0	0	0	0	0	Bat circovirus
Bat coronavirus	0	0	0	0	0	0	Bat coronavirus
Bat coronavirus BM48-31/BGR/2008	0	0	0	0	0	0	Bat coronavirus BM48-31/BGR/2008
Bat coronavirus CDPHE15	0	0	0	0	0	0	Bat coronavirus CDPHE15
Bat coronavirus HKU10	0	0	0	0	0	0	Bat coronavirus HKU10
Bat dicibavirus	0	0	0	0	0	0	Bat dicibavirus
Bat hepacivirus	0	0	0	0	0	0	Bat hepacivirus
Bat iflavirus	0	0	0	0	0	0	Bat iflavirus
Bat mastadenovirus A	0	0	0	0	0	0	Bat mastadenovirus A
Bat mastadenovirus B	0	0	0	0	0	0	Bat mastadenovirus B
Bat mastadenovirus C	0	0	0	0	0	0	Bat mastadenovirus C
Bat mastadenovirus D	0	0	0	0	0	0	Bat mastadenovirus D
Bat mastadenovirus F	0	0	0	0	0	0	Bat mastadenovirus F
Bat mastadenovirus G	0	0	0	0	0	0	Bat mastadenovirus G
Bat mumps orthorubulavirus	0	0	0	0	0	0	Bat mumps orthorubulavirus
Bat picornavirus 1	0	0	0	0	0	0	Bat picornavirus 1
Bat picornavirus 2	0	0	0	0	0	0	Bat picornavirus 2
Bat picornavirus 3	0	0	0	0	0	0	Bat picornavirus 3
Bat polyomavirus	0	0	0	0	0	0	Bat polyomavirus
Bat polyomavirus 6d	0	0	0	0	0	0	Bat polyomavirus 6d
Bat rotavirus	0	0	0	0	0	0	Bat rotavirus
Bat sapelovirus	0	0	0	0	0	0	Bat sapelovirus
Bat sapovirus	0	0	0	0	0	0	Bat sapovirus
Bat sapovirus TLC58/HK	0	0	0	0	0	0	Bat sapovirus TLC58/HK
Bat tymo-like virus	0	0	0	0	0	0	Bat tymo-like virus
Batai orthobunyavirus	0	0	0	0	0	0	Batai orthobunyavirus
Batfish actinovirus	0	0	0	0	0	0	Batfish actinovirus
Bathycoccus sp. RCC1105 virus BpV	0	0	0	0	0	0	Bathycoccus sp. RCC1105 virus BpV
Bathymodiolus septemdierum thioautotrophic gill symbiont	0	0	0	0	0	0	Bathymodiolus septemdierum thioautotrophic gill symbiont
Bathymodiolus thermophilus thioautotrophic gill symbiont	0	0	0	0	0	0	Bathymodiolus thermophilus thioautotrophic gill symbiont
Bavaria virus	0	0	0	0	0	0	Bavaria virus
Baxtervirus baxterfox	0	0	0	0	0	0	Baxtervirus baxterfox
Baxtervirus yeezy	0	0	0	0	0	0	Baxtervirus yeezy
Baylorvirus PHL101	0	0	0	0	0	0	Baylorvirus PHL101
Baylorvirus bv1127AP1	0	0	0	0	0	0	Baylorvirus bv1127AP1
Bayou orthohantavirus	0	0	0	0	0	0	Bayou orthohantavirus
Bcepfunavirus bcepF1	0	0	0	0	0	0	Bcepfunavirus bcepF1
Bcepmuvirus E255	0	0	0	0	0	0	Bcepmuvirus E255
Bcepmuvirus bcepMu	0	0	0	0	0	0	Bcepmuvirus bcepMu
Bdellomicrovirus MH2K	0	0	0	0	0	0	Bdellomicrovirus MH2K
Bdellovibrio bacteriovorus	0	0	0	7.18603896958842e-05	0	0	Bdellovibrio bacteriovorus
Bdellovibrio phage phi1422	0	0	0	0	0	0	Bdellovibrio phage phi1422
BeAn 58058 virus	0.00120133538018972	5.23110277477625e-05	0	0.000683446467543908	0.00047984250368331	0.000351897961478863	BeAn 58058 virus
Beak and feather disease virus	0	0	0	0	0	0	Beak and feather disease virus
Bean bushy stunt virus	0	0	0	0	0	0	Bean bushy stunt virus
Bean calico mosaic virus	0	0	0	0	0	0	Bean calico mosaic virus
Bean chlorosis virus	0	0	0	0	0	0	Bean chlorosis virus
Bean chlorotic mosaic virus	0	0	0	0	0	0	Bean chlorotic mosaic virus
Bean common mosaic necrosis virus	0	0	0	0	0	0	Bean common mosaic necrosis virus
Bean common mosaic virus	0	0	0	0	0	0	Bean common mosaic virus
Bean dwarf mosaic virus	0	0	0	0	0	0	Bean dwarf mosaic virus
Bean golden mosaic virus	0	0	0	0	0	0	Bean golden mosaic virus
Bean golden yellow mosaic virus	0	0	0	0	0	0	Bean golden yellow mosaic virus
Bean latent virus	0	0	0	0	0	0	Bean latent virus
Bean leaf crumple virus	0	0	0	0	0	0	Bean leaf crumple virus
Bean leafroll virus	0	0	0	0	0	0	Bean leafroll virus
Bean necrotic mosaic orthotospovirus	0	0	0	0	0	0	Bean necrotic mosaic orthotospovirus
Bean pod mottle virus	0	0	0	0	0	0	Bean pod mottle virus
Bean rugose mosaic virus	0	0	0	0	0	0	Bean rugose mosaic virus
Bean white chlorosis mosaic virus	0	0	0	0	0	0	Bean white chlorosis mosaic virus
Bean yellow disorder virus	0	0	0	0	0	0	Bean yellow disorder virus
Bean yellow dwarf virus	0	0	0	0	0	0	Bean yellow dwarf virus
Bean yellow mosaic Mexico virus	0	0	0	0	0	0	Bean yellow mosaic Mexico virus
Bean yellow mosaic virus	0	0	0	0	0	0	Bean yellow mosaic virus
Bear Canyon mammarenavirus	0	0	0	0	0	0	Bear Canyon mammarenavirus
Beauveria bassiana RNA virus 1	0	0	0	0	0	0	Beauveria bassiana RNA virus 1
Beauveria bassiana polymycovirus 1	0	0	0	0	0	0	Beauveria bassiana polymycovirus 1
Beauveria bassiana victorivirus 1	0	0	0	0	0	0	Beauveria bassiana victorivirus 1
Beauveria bassiana victorivirus NZL/1980	0	0	0	0	0	0	Beauveria bassiana victorivirus NZL/1980
Bebaru virus	0	0	0	0	0	0	Bebaru virus
Beceayunavirus BceA1	0	0	0	0	0	0	Beceayunavirus BceA1
Becedseptimavirus BCD7	0	0	0	0	0	0	Becedseptimavirus BCD7
Bee Macula-Like virus 2	0	0	0	0	0	0	Bee Macula-Like virus 2
Bee Macula-like virus	0	0	0	0	0	0	Bee Macula-like virus
Beecentumtrevirus B103	0	0	0	0	0	0	Beecentumtrevirus B103
Beecentumtrevirus Goe1	0	0	0	0	0	0	Beecentumtrevirus Goe1
Beecentumtrevirus Nf	0	0	0	0	0	0	Beecentumtrevirus Nf
Beejeyvirus BJ1	0	0	0	0	0	0	Beejeyvirus BJ1
Beet black scorch virus	0	0	0	0	0	0	Beet black scorch virus
Beet black scorch virus satellite RNA	0	0	0	0	0	0	Beet black scorch virus satellite RNA
Beet chlorosis virus	0	0	0	0	0	0	Beet chlorosis virus
Beet cryptic virus 1	0	0	0	0	0	0	Beet cryptic virus 1
Beet cryptic virus 2	0	0	0	0	0	0	Beet cryptic virus 2
Beet curly top Iran virus	0	0	0	0	0	0	Beet curly top Iran virus
Beet curly top virus	0	0	0	0	0	0	Beet curly top virus
Beet mild yellowing virus	0	0	0	0	0	0	Beet mild yellowing virus
Beet mosaic virus	0	0	0	0	0	0	Beet mosaic virus
Beet necrotic yellow vein virus	0	0	0	0	0	0	Beet necrotic yellow vein virus
Beet pseudoyellows virus	0	0	0	0	0	0	Beet pseudoyellows virus
Beet ringspot virus	0	0	0	0	0	0	Beet ringspot virus
Beet soil-borne mosaic virus	0	0	0	0	0	0	Beet soil-borne mosaic virus
Beet soil-borne virus	0	0	0	0	0	0	Beet soil-borne virus
Beet virus Q	0	0	0	0	0	0	Beet virus Q
Beet western yellows ST9 associated virus	0	0	0	0	0	0	Beet western yellows ST9 associated virus
Beet western yellows virus	0	0	0	0	0	0	Beet western yellows virus
Beet yellows virus	0	0	0	0	0	0	Beet yellows virus
Beetrevirus B3	0	0	0	0	0	0	Beetrevirus B3
Beetrevirus PM105	0	0	0	0	0	0	Beetrevirus PM105
Beggiatoa leptomitoformis	0	0	0	0	0	0	Beggiatoa leptomitoformis
Begomovirus-associated DNA-II	0	0	0	0	0	0	Begomovirus-associated DNA-II
Begomovirus-associated DNA-III	0	0	0	0	0	0	Begomovirus-associated DNA-III
Begonia flower breaking virus	0	0	0	0	0	0	Begonia flower breaking virus
Behunavirus BH1	0	0	0	0	0	0	Behunavirus BH1
Beihai anemone virus 1	0	0	0	0	0	0	Beihai anemone virus 1
Beihai astro-like virus	0	0	0	0	0	0	Beihai astro-like virus
Beihai barnacle virus 10	0	0	0	0	0	0	Beihai barnacle virus 10
Beihai barnacle virus 11	0	0	0	0	0	0	Beihai barnacle virus 11
Beihai barnacle virus 12	0	0	0	0	0	0	Beihai barnacle virus 12
Beihai barnacle virus 13	0	0	0	0	0	0	Beihai barnacle virus 13
Beihai barnacle virus 15	0	0	0	0	0	0	Beihai barnacle virus 15
Beihai barnacle virus 2	0	0	0	0	0	0	Beihai barnacle virus 2
Beihai barnacle virus 3	0	0	0	0	0	0	Beihai barnacle virus 3
Beihai barnacle virus 4	0	0	0	0	0	0	Beihai barnacle virus 4
Beihai barnacle virus 7	0	0	0	0	0	0	Beihai barnacle virus 7
Beihai barnacle viurs 1	0	0	0	0	0	0	Beihai barnacle viurs 1
Beihai blue swimmer crab virus 1	0	0	0	0	0	0	Beihai blue swimmer crab virus 1
Beihai blue swimmer crab virus 3	0	0	0	0	0	0	Beihai blue swimmer crab virus 3
Beihai charybdis crab virus 1	0	0	0	0	0	0	Beihai charybdis crab virus 1
Beihai echinoderm virus 1	0	0	0	0	0	0	Beihai echinoderm virus 1
Beihai hepe-like virus 10	0	0	0	0	0	0	Beihai hepe-like virus 10
Beihai hepe-like virus 4	0	0	0	0	0	0	Beihai hepe-like virus 4
Beihai hepe-like virus 8	0	0	0	0	0	0	Beihai hepe-like virus 8
Beihai hepe-like virus 9	0	0	0	0	0	0	Beihai hepe-like virus 9
Beihai hermit crab virus 1	0	0	0	0	0	0	Beihai hermit crab virus 1
Beihai horseshoe crab virus 1	0	0	0	0	0	0	Beihai horseshoe crab virus 1
Beihai mantis shrimp virus 1	0	0	0	0	0	0	Beihai mantis shrimp virus 1
Beihai mantis shrimp virus 2	0	0	0	0	0	0	Beihai mantis shrimp virus 2
Beihai mantis shrimp virus 3	0	0	0	0	0	0	Beihai mantis shrimp virus 3
Beihai mantis shrimp virus 4	0	0	0	0	0	0	Beihai mantis shrimp virus 4
Beihai mantis shrimp virus 5	0	0	0	0	0	0	Beihai mantis shrimp virus 5
Beihai mantis shrimp virus 6	0	0	0	0	0	0	Beihai mantis shrimp virus 6
Beihai mollusks virus 1	0	0	0	0	0	0	Beihai mollusks virus 1
Beihai mollusks virus 2	0	0	0	0	0	0	Beihai mollusks virus 2
Beihai narna-like virus 1	0	0	0	0	0	0	Beihai narna-like virus 1
Beihai narna-like virus 10	0	0	0	0	0	0	Beihai narna-like virus 10
Beihai narna-like virus 11	0	0	0	0	0	0	Beihai narna-like virus 11
Beihai narna-like virus 12	0	0	0	0	0	0	Beihai narna-like virus 12
Beihai narna-like virus 13	0	0	0	0	0	0	Beihai narna-like virus 13
Beihai narna-like virus 14	0	0	0	0	0	0	Beihai narna-like virus 14
Beihai narna-like virus 15	0	0	0	0	0	0	Beihai narna-like virus 15
Beihai narna-like virus 16	0	0	0	0	0	0	Beihai narna-like virus 16
Beihai narna-like virus 17	0	0	0	0	0	0	Beihai narna-like virus 17
Beihai narna-like virus 18	0	0	0	0	0	0	Beihai narna-like virus 18
Beihai narna-like virus 19	0	0	0	0	0	0	Beihai narna-like virus 19
Beihai narna-like virus 2	0	0	0	0	0	0	Beihai narna-like virus 2
Beihai narna-like virus 20	0	0	0	0	0	0	Beihai narna-like virus 20
Beihai narna-like virus 21	0	0	0	0	0	0	Beihai narna-like virus 21
Beihai narna-like virus 22	0	0	0	0	0	0	Beihai narna-like virus 22
Beihai narna-like virus 23	0	0	0	0	0	0	Beihai narna-like virus 23
Beihai narna-like virus 24	0	0	0	0	0	0	Beihai narna-like virus 24
Beihai narna-like virus 26	0	0	0	0	0	0	Beihai narna-like virus 26
Beihai narna-like virus 3	0	0	0	0	0	0	Beihai narna-like virus 3
Beihai narna-like virus 4	0	0	0	0	0	0	Beihai narna-like virus 4
Beihai narna-like virus 6	0	0	0	0	0	0	Beihai narna-like virus 6
Beihai narna-like virus 8	0	0	0	0	0	0	Beihai narna-like virus 8
Beihai narna-like virus 9	0	0	0	0	0	0	Beihai narna-like virus 9
Beihai noda-like virus 11	0	0	0	0	0	0	Beihai noda-like virus 11
Beihai noda-like virus 18	0	0	0	0	0	0	Beihai noda-like virus 18
Beihai noda-like virus 29	0	0	0	0	0	0	Beihai noda-like virus 29
Beihai noda-like virus 5	0	0	0	0	0	0	Beihai noda-like virus 5
Beihai octopus virus 1	0	0	0	0	0	0	Beihai octopus virus 1
Beihai octopus virus 2	0	0	0	0	0	0	Beihai octopus virus 2
Beihai paphia shell virus 1	0	0	0	0	0	0	Beihai paphia shell virus 1
Beihai paphia shell virus 2	0	0	0	0	0	0	Beihai paphia shell virus 2
Beihai paphia shell virus 3	0	0	0	0	0	0	Beihai paphia shell virus 3
Beihai paphia shell virus 4	0	0	0	0	0	0	Beihai paphia shell virus 4
Beihai partiti-like virus 2	0	0	0	0	0	0	Beihai partiti-like virus 2
Beihai permutotetra-like virus 2	0	0	0	0	0	0	Beihai permutotetra-like virus 2
Beihai picobirna-like virus 7	0	0	0	0	0	0	Beihai picobirna-like virus 7
Beihai picobirna-like virus 8	0	0	0	0	0	0	Beihai picobirna-like virus 8
Beihai picorna-like virus 1	0	0	0	0	0	0	Beihai picorna-like virus 1
Beihai picorna-like virus 100	0	0	0	0	0	0	Beihai picorna-like virus 100
Beihai picorna-like virus 101	0	0	0	0	0	0	Beihai picorna-like virus 101
Beihai picorna-like virus 102	0	0	0	0	0	0	Beihai picorna-like virus 102
Beihai picorna-like virus 103	0	0	0	0	0	0	Beihai picorna-like virus 103
Beihai picorna-like virus 104	0	0	0	0	0	0	Beihai picorna-like virus 104
Beihai picorna-like virus 105	0	0	0	0	0	0	Beihai picorna-like virus 105
Beihai picorna-like virus 106	0	0	0	0	0	0	Beihai picorna-like virus 106
Beihai picorna-like virus 107	0	0	0	0	0	0	Beihai picorna-like virus 107
Beihai picorna-like virus 108	0	0	0	0	0	0	Beihai picorna-like virus 108
Beihai picorna-like virus 11	0	0	0	0	0	0	Beihai picorna-like virus 11
Beihai picorna-like virus 110	0	0	0	0	0	0	Beihai picorna-like virus 110
Beihai picorna-like virus 111	0	0	0	0	0	0	Beihai picorna-like virus 111
Beihai picorna-like virus 112	0	0	0	0	0	0	Beihai picorna-like virus 112
Beihai picorna-like virus 113	0	0	0	0	0	0	Beihai picorna-like virus 113
Beihai picorna-like virus 114	0	0	0	0	0	0	Beihai picorna-like virus 114
Beihai picorna-like virus 115	0	0	0	0	0	0	Beihai picorna-like virus 115
Beihai picorna-like virus 116	0	0	0	0	0	0	Beihai picorna-like virus 116
Beihai picorna-like virus 117	0	0	0	0	0	0	Beihai picorna-like virus 117
Beihai picorna-like virus 118	0	0	0	0	0	0	Beihai picorna-like virus 118
Beihai picorna-like virus 119	0	0	0	0	0	0	Beihai picorna-like virus 119
Beihai picorna-like virus 120	0	0	0	0	0	0	Beihai picorna-like virus 120
Beihai picorna-like virus 121	0	0	0	0	0	0	Beihai picorna-like virus 121
Beihai picorna-like virus 122	0	0	0	0	0	0	Beihai picorna-like virus 122
Beihai picorna-like virus 123	0	0	0	0	0	0	Beihai picorna-like virus 123
Beihai picorna-like virus 124	0	0	0	0	0	0	Beihai picorna-like virus 124
Beihai picorna-like virus 125	0	0	0	0	0	0	Beihai picorna-like virus 125
Beihai picorna-like virus 14	0	0	0	0	0	0	Beihai picorna-like virus 14
Beihai picorna-like virus 15	0	0	0	0	0	0	Beihai picorna-like virus 15
Beihai picorna-like virus 16	0	0	0	0	0	0	Beihai picorna-like virus 16
Beihai picorna-like virus 17	0	0	0	0	0	0	Beihai picorna-like virus 17
Beihai picorna-like virus 18	0	0	0	0	0	0	Beihai picorna-like virus 18
Beihai picorna-like virus 19	0	0	0	0	0	0	Beihai picorna-like virus 19
Beihai picorna-like virus 2	0	0	0	0	0	0	Beihai picorna-like virus 2
Beihai picorna-like virus 20	0	0	0	0	0	0	Beihai picorna-like virus 20
Beihai picorna-like virus 21	0	0	0	0	0	0	Beihai picorna-like virus 21
Beihai picorna-like virus 23	0	0	0	0	0	0	Beihai picorna-like virus 23
Beihai picorna-like virus 24	0	0	0	0	0	0	Beihai picorna-like virus 24
Beihai picorna-like virus 26	0	0	0	0	0	0	Beihai picorna-like virus 26
Beihai picorna-like virus 27	0	0	0	0	0	0	Beihai picorna-like virus 27
Beihai picorna-like virus 28	0	0	0	0	0	0	Beihai picorna-like virus 28
Beihai picorna-like virus 30	0	0	0	0	0	0	Beihai picorna-like virus 30
Beihai picorna-like virus 32	0	0	0	0	0	0	Beihai picorna-like virus 32
Beihai picorna-like virus 33	0	0	0	0	0	0	Beihai picorna-like virus 33
Beihai picorna-like virus 35	0	0	0	0	0	0	Beihai picorna-like virus 35
Beihai picorna-like virus 39	0	0	0	0	0	0	Beihai picorna-like virus 39
Beihai picorna-like virus 4	0	0	0	0	0	0	Beihai picorna-like virus 4
Beihai picorna-like virus 40	0	0	0	0	0	0	Beihai picorna-like virus 40
Beihai picorna-like virus 41	0	0	0	0	0	0	Beihai picorna-like virus 41
Beihai picorna-like virus 42	0	0	0	0	0	0	Beihai picorna-like virus 42
Beihai picorna-like virus 43	0	0	0	0	0	0	Beihai picorna-like virus 43
Beihai picorna-like virus 44	0	0	0	0	0	0	Beihai picorna-like virus 44
Beihai picorna-like virus 45	0	0	0	0	0	0	Beihai picorna-like virus 45
Beihai picorna-like virus 46	0	0	0	0	0	0	Beihai picorna-like virus 46
Beihai picorna-like virus 47	0	0	0	0	0	0	Beihai picorna-like virus 47
Beihai picorna-like virus 48	0	0	0	0	0	0	Beihai picorna-like virus 48
Beihai picorna-like virus 49	0	0	0	0	0	0	Beihai picorna-like virus 49
Beihai picorna-like virus 5	0	0	0	0	0	0	Beihai picorna-like virus 5
Beihai picorna-like virus 50	0	0	0	0	0	0	Beihai picorna-like virus 50
Beihai picorna-like virus 51	0	0	0	0	0	0	Beihai picorna-like virus 51
Beihai picorna-like virus 52	0	0	0	0	0	0	Beihai picorna-like virus 52
Beihai picorna-like virus 53	0	0	0	0	0	0	Beihai picorna-like virus 53
Beihai picorna-like virus 54	0	0	0	0	0	0	Beihai picorna-like virus 54
Beihai picorna-like virus 55	0	0	0	0	0	0	Beihai picorna-like virus 55
Beihai picorna-like virus 56	0	0	0	0	0	0	Beihai picorna-like virus 56
Beihai picorna-like virus 57	0	0	0	0	0	0	Beihai picorna-like virus 57
Beihai picorna-like virus 58	0	0	0	0	0	0	Beihai picorna-like virus 58
Beihai picorna-like virus 59	0	0	0	0	0	0	Beihai picorna-like virus 59
Beihai picorna-like virus 6	0	0	0	0	0	0	Beihai picorna-like virus 6
Beihai picorna-like virus 60	0	0	0	0	0	0	Beihai picorna-like virus 60
Beihai picorna-like virus 61	0	0	0	0	0	0	Beihai picorna-like virus 61
Beihai picorna-like virus 62	0	0	0	0	0	0	Beihai picorna-like virus 62
Beihai picorna-like virus 63	0	0	0	0	0	0	Beihai picorna-like virus 63
Beihai picorna-like virus 64	0	0	0	0	0	0	Beihai picorna-like virus 64
Beihai picorna-like virus 65	0	0	0	0	0	0	Beihai picorna-like virus 65
Beihai picorna-like virus 66	0	0	0	0	0	0	Beihai picorna-like virus 66
Beihai picorna-like virus 67	0	0	0	0	0	0	Beihai picorna-like virus 67
Beihai picorna-like virus 68	0	0	0	0	0	0	Beihai picorna-like virus 68
Beihai picorna-like virus 69	0	0	0	0	0	0	Beihai picorna-like virus 69
Beihai picorna-like virus 7	0	0	0	0	0	0	Beihai picorna-like virus 7
Beihai picorna-like virus 70	0	0	0	0	0	0	Beihai picorna-like virus 70
Beihai picorna-like virus 71	0	0	0	0	0	0	Beihai picorna-like virus 71
Beihai picorna-like virus 72	0	0	0	0	0	0	Beihai picorna-like virus 72
Beihai picorna-like virus 73	0	0	0	0	0	0	Beihai picorna-like virus 73
Beihai picorna-like virus 74	0	0	0	0	0	0	Beihai picorna-like virus 74
Beihai picorna-like virus 75	0	0	0	0	0	0	Beihai picorna-like virus 75
Beihai picorna-like virus 77	0	0	0	0	0	0	Beihai picorna-like virus 77
Beihai picorna-like virus 79	0	0	0	0	0	0	Beihai picorna-like virus 79
Beihai picorna-like virus 8	0	0	0	0	0	0	Beihai picorna-like virus 8
Beihai picorna-like virus 80	0	0	0	0	0	0	Beihai picorna-like virus 80
Beihai picorna-like virus 81	0	0	0	0	0	0	Beihai picorna-like virus 81
Beihai picorna-like virus 82	0	0	0	0	0	0	Beihai picorna-like virus 82
Beihai picorna-like virus 83	0	0	0	0	0	0	Beihai picorna-like virus 83
Beihai picorna-like virus 84	0	0	0	0	0	0	Beihai picorna-like virus 84
Beihai picorna-like virus 85	0	0	0	0	0	0	Beihai picorna-like virus 85
Beihai picorna-like virus 87	0	0	0	0	0	0	Beihai picorna-like virus 87
Beihai picorna-like virus 9	0	0	0	0	0	0	Beihai picorna-like virus 9
Beihai picorna-like virus 90	0	0	0	0	0	0	Beihai picorna-like virus 90
Beihai picorna-like virus 91	0	0	0	0	0	0	Beihai picorna-like virus 91
Beihai picorna-like virus 93	0	0	0	0	0	0	Beihai picorna-like virus 93
Beihai picorna-like virus 96	0	0	0	0	0	0	Beihai picorna-like virus 96
Beihai picorna-like virus 99	0	0	0	0	0	0	Beihai picorna-like virus 99
Beihai razor shell virus 1	0	0	0	0	0	0	Beihai razor shell virus 1
Beihai razor shell virus 2	0	0	0	0	0	0	Beihai razor shell virus 2
Beihai razor shell virus 3	0	0	0	0	0	0	Beihai razor shell virus 3
Beihai razor shell virus 4	0	0	0	0	0	0	Beihai razor shell virus 4
Beihai sea slater virus 1	0	0	0	0	0	0	Beihai sea slater virus 1
Beihai sea slater virus 2	0	0	0	0	0	0	Beihai sea slater virus 2
Beihai sea slater virus 3	0	0	0	0	0	0	Beihai sea slater virus 3
Beihai sea slater virus 4	0	0	0	0	0	0	Beihai sea slater virus 4
Beihai sesarmid crab virus 1	0	0	0	0	0	0	Beihai sesarmid crab virus 1
Beihai sesarmid crab virus 2	0	0	0	0	0	0	Beihai sesarmid crab virus 2
Beihai sesarmid crab virus 7	0	0	0	0	0	0	Beihai sesarmid crab virus 7
Beihai shrimp virus 1	0	0	0	0	0	0	Beihai shrimp virus 1
Beihai shrimp virus 2	0	0	0	0	0	0	Beihai shrimp virus 2
Beihai shrimp virus 3	0	0	0	0	0	0	Beihai shrimp virus 3
Beihai shrimp virus 4	0	0	0	0	0	0	Beihai shrimp virus 4
Beihai shrimp virus 5	0	0	0	0	0	0	Beihai shrimp virus 5
Beihai shrimp virus 6	0	0	0	0	0	0	Beihai shrimp virus 6
Beihai sipunculid worm virus 1	0	0	0	0	0	0	Beihai sipunculid worm virus 1
Beihai sipunculid worm virus 2	0	0	0	0	0	0	Beihai sipunculid worm virus 2
Beihai sipunculid worm virus 3	0	0	0	0	0	0	Beihai sipunculid worm virus 3
Beihai sipunculid worm virus 4	0	0	0	0	0	0	Beihai sipunculid worm virus 4
Beihai sipunculid worm virus 5	0	0	0	0	0	0	Beihai sipunculid worm virus 5
Beihai sobemo-like virus 1	0	0	0	0	0	0	Beihai sobemo-like virus 1
Beihai sobemo-like virus 10	0	0	0	0	0	0	Beihai sobemo-like virus 10
Beihai sobemo-like virus 11	0	0	0	0	0	0	Beihai sobemo-like virus 11
Beihai sobemo-like virus 12	0	0	0	0	0	0	Beihai sobemo-like virus 12
Beihai sobemo-like virus 13	0	0	0	0	0	0	Beihai sobemo-like virus 13
Beihai sobemo-like virus 14	0	0	0	0	0	0	Beihai sobemo-like virus 14
Beihai sobemo-like virus 15	0	0	0	0	0	0	Beihai sobemo-like virus 15
Beihai sobemo-like virus 16	0	0	0	0	0	0	Beihai sobemo-like virus 16
Beihai sobemo-like virus 17	0	0	0	0	0	0	Beihai sobemo-like virus 17
Beihai sobemo-like virus 18	0	0	0	0	0	0	Beihai sobemo-like virus 18
Beihai sobemo-like virus 19	0	0	0	0	0	0	Beihai sobemo-like virus 19
Beihai sobemo-like virus 2	0	0	0	0	0	0	Beihai sobemo-like virus 2
Beihai sobemo-like virus 20	0	0	0	0	0	0	Beihai sobemo-like virus 20
Beihai sobemo-like virus 21	0	0	0	0	0	0	Beihai sobemo-like virus 21
Beihai sobemo-like virus 22	0	0	0	0	0	0	Beihai sobemo-like virus 22
Beihai sobemo-like virus 23	0	0	0	0	0	0	Beihai sobemo-like virus 23
Beihai sobemo-like virus 24	0	0	0	0	0	0	Beihai sobemo-like virus 24
Beihai sobemo-like virus 25	0	0	0	0	0	0	Beihai sobemo-like virus 25
Beihai sobemo-like virus 26	0	0	0	0	0	0	Beihai sobemo-like virus 26
Beihai sobemo-like virus 27	0	0	0	0	0	0	Beihai sobemo-like virus 27
Beihai sobemo-like virus 3	0	0	0	0	0	0	Beihai sobemo-like virus 3
Beihai sobemo-like virus 4	0	0	0	0	0	0	Beihai sobemo-like virus 4
Beihai sobemo-like virus 5	0	0	0	0	0	0	Beihai sobemo-like virus 5
Beihai sobemo-like virus 6	0	0	0	0	0	0	Beihai sobemo-like virus 6
Beihai sobemo-like virus 7	0	0	0	0	0	0	Beihai sobemo-like virus 7
Beihai sobemo-like virus 8	0	0	0	0	0	0	Beihai sobemo-like virus 8
Beihai sobemo-like virus 9	0	0	0	0	0	0	Beihai sobemo-like virus 9
Beihai sphaeromadae virus 1	0	0	0	0	0	0	Beihai sphaeromadae virus 1
Beihai sphaeromadae virus 2	0	0	0	0	0	0	Beihai sphaeromadae virus 2
Beihai sphaeromadae virus 3	0	0	0	0	0	0	Beihai sphaeromadae virus 3
Beihai sphaeromadae virus 4	0	0	0	0	0	0	Beihai sphaeromadae virus 4
Beihai tiger crab virus 1	0	0	0	0	0	0	Beihai tiger crab virus 1
Beihai tombus-like virus 1	0	0	0	0	0	0	Beihai tombus-like virus 1
Beihai tombus-like virus 10	0	0	0	0	0	0	Beihai tombus-like virus 10
Beihai tombus-like virus 11	0	0	0	0	0	0	Beihai tombus-like virus 11
Beihai tombus-like virus 12	0	0	0	0	0	0	Beihai tombus-like virus 12
Beihai tombus-like virus 13	0	0	0	0	0	0	Beihai tombus-like virus 13
Beihai tombus-like virus 14	0	0	0	0	0	0	Beihai tombus-like virus 14
Beihai tombus-like virus 15	0	0	0	0	0	0	Beihai tombus-like virus 15
Beihai tombus-like virus 16	0	0	0	0	0	0	Beihai tombus-like virus 16
Beihai tombus-like virus 17	0	0	0	0	0	0	Beihai tombus-like virus 17
Beihai tombus-like virus 18	0	0	0	0	0	0	Beihai tombus-like virus 18
Beihai tombus-like virus 19	0	0	0	0	0	0	Beihai tombus-like virus 19
Beihai tombus-like virus 2	0	0	0	0	0	0	Beihai tombus-like virus 2
Beihai tombus-like virus 3	0	0	0	0	0	0	Beihai tombus-like virus 3
Beihai tombus-like virus 4	0	0	0	0	0	0	Beihai tombus-like virus 4
Beihai tombus-like virus 5	0	0	0	0	0	0	Beihai tombus-like virus 5
Beihai tombus-like virus 7	0	0	0	0	0	0	Beihai tombus-like virus 7
Beihai tombus-like virus 8	0	0	0	0	0	0	Beihai tombus-like virus 8
Beihai tombus-like virus 9	0	0	0	0	0	0	Beihai tombus-like virus 9
Beihai toti-like virus 4	0	0	0	0	0	0	Beihai toti-like virus 4
Beihai uca arcuata virus 1	0	0	0	0	0	0	Beihai uca arcuata virus 1
Beihai victori-like virus 1	0	0	0	0	0	0	Beihai victori-like virus 1
Beihai weivirus-like virus 1	0	0	0	0	0	0	Beihai weivirus-like virus 1
Beihai weivirus-like virus 11	0	0	0	0	0	0	Beihai weivirus-like virus 11
Beihai weivirus-like virus 12	0	0	0	0	0	0	Beihai weivirus-like virus 12
Beihai weivirus-like virus 13	0	0	0	0	0	0	Beihai weivirus-like virus 13
Beihai weivirus-like virus 15	0	0	0	0	0	0	Beihai weivirus-like virus 15
Beihai weivirus-like virus 16	0	0	0	0	0	0	Beihai weivirus-like virus 16
Beihai weivirus-like virus 17	0	0	0	0	0	0	Beihai weivirus-like virus 17
Beihai weivirus-like virus 18	0	0	0	0	0	0	Beihai weivirus-like virus 18
Beihai weivirus-like virus 2	0	0	0	0	0	0	Beihai weivirus-like virus 2
Beihai weivirus-like virus 20	0	0	0	0	0	0	Beihai weivirus-like virus 20
Beihai weivirus-like virus 21	0	0	0	0	0	0	Beihai weivirus-like virus 21
Beihai weivirus-like virus 3	0	0	0	0	0	0	Beihai weivirus-like virus 3
Beihai weivirus-like virus 4	0	0	0	0	0	0	Beihai weivirus-like virus 4
Beihai weivirus-like virus 5	0	0	0	0	0	0	Beihai weivirus-like virus 5
Beihai weivirus-like virus 7	0	0	0	0	0	0	Beihai weivirus-like virus 7
Beihai weivirus-like virus 8	0	0	0	0	0	0	Beihai weivirus-like virus 8
Beihai weivirus-like virus 9	0	0	0	0	0	0	Beihai weivirus-like virus 9
Beihai zhaovirus-like virus 1	0	0	0	0	0	0	Beihai zhaovirus-like virus 1
Beihai zhaovirus-like virus 2	0	0	0	0	0	0	Beihai zhaovirus-like virus 2
Beihai zhaovirus-like virus 3	0	0	0	0	0	0	Beihai zhaovirus-like virus 3
Beihai zhaovirus-like virus 4	0	0	0	0	0	0	Beihai zhaovirus-like virus 4
Beihai zhaovirus-like virus 5	0	0	0	0	0	0	Beihai zhaovirus-like virus 5
Beijerinckia indica	0	6.06306263844789e-10	0	0	0	0	Beijerinckia indica
Beilong jeilongvirus	0	0	0	0	0	0	Beilong jeilongvirus
Bell pepper alphaendornavirus	0	0	0	0	0	0	Bell pepper alphaendornavirus
Bell pepper mottle virus	0	0	0	0	0	0	Bell pepper mottle virus
Bellamyvirus bellamy	0	0	0	0	0	0	Bellamyvirus bellamy
Bellavista orthobunyavirus	0	0	0	0	0	0	Bellavista orthobunyavirus
Bellflower vein chlorosis virus	0	0	0	0	0	0	Bellflower vein chlorosis virus
Bellflower veinal mottle virus	0	0	0	0	0	0	Bellflower veinal mottle virus
Belliella baltica	0	0	0	0	0	0	Belliella baltica
Beluga whale coronavirus SW1	0	0	0	0	0	0	Beluga whale coronavirus SW1
Bembunaquatrovirus BMBtp14	0	0	0	0	0	0	Bembunaquatrovirus BMBtp14
Bendhi Yellow Vein Mosaic/Mesta Yellow Vein Mosaic alphasatellite	0	0	0	0	0	0	Bendhi Yellow Vein Mosaic/Mesta Yellow Vein Mosaic alphasatellite
Bendigovirus GMA6	0	0	0	0	0	0	Bendigovirus GMA6
Benedictvirus archetta	0	0	0	0	0	0	Benedictvirus archetta
Benedictvirus benedict	0	0	0	0	0	0	Benedictvirus benedict
Benedictvirus bluefalcon	0	0	0	0	0	0	Benedictvirus bluefalcon
Benedictvirus chadwick	0	0	0	0	0	0	Benedictvirus chadwick
Benedictvirus cuco	0	0	0	0	0	0	Benedictvirus cuco
Benedictvirus jovo	0	0	0	0	0	0	Benedictvirus jovo
Benedictvirus littlecherry	0	0	0	0	0	0	Benedictvirus littlecherry
Benedictvirus naca	0	0	0	0	0	0	Benedictvirus naca
Benedictvirus scorpia	0	0	0	0	0	0	Benedictvirus scorpia
Benedictvirus swirley	0	0	0	0	0	0	Benedictvirus swirley
Benedictvirus theia	0	0	0	0	0	0	Benedictvirus theia
Benedictvirus tiger	0	0	0	0	0	0	Benedictvirus tiger
Benedictvirus unionjack	0	0	0	0	0	0	Benedictvirus unionjack
Benedictvirus zolita	0	0	0	0	0	0	Benedictvirus zolita
Beograduvirus KPhi1	0	0	0	0	0	0	Beograduvirus KPhi1
Beograduvirus Xaf18	0	0	0	0	0	0	Beograduvirus Xaf18
Bequatrovirus B4	0	0	0	0	0	0	Bequatrovirus B4
Bequatrovirus avesobmore	0	0	0	0	0	0	Bequatrovirus avesobmore
Bequatrovirus bigbertha	0	0	0	0	0	0	Bequatrovirus bigbertha
Bequatrovirus riley	0	0	0	0	0	0	Bequatrovirus riley
Bequatrovirus spock	0	0	0	0	0	0	Bequatrovirus spock
Bequatrovirus troll	0	0	0	0	0	0	Bequatrovirus troll
Berhavirus beihaiense	0	0	0	0	0	0	Berhavirus beihaiense
Berhavirus radialis	0	0	0	0	0	0	Berhavirus radialis
Berisnavirus 1	0	0	0	0	0	0	Berisnavirus 1
Berlinvirus 285P	0	0	0	0	0	0	Berlinvirus 285P
Berlinvirus A7	0	0	0	0	0	0	Berlinvirus A7
Berlinvirus BA14	0	0	0	0	0	0	Berlinvirus BA14
Berlinvirus BP12A	0	0	0	0	0	0	Berlinvirus BP12A
Berlinvirus BSP161	0	0	0	0	0	0	Berlinvirus BSP161
Berlinvirus FE44	0	0	0	0	0	0	Berlinvirus FE44
Berlinvirus Kvp1	0	0	0	0	0	0	Berlinvirus Kvp1
Berlinvirus P483	0	0	0	0	0	0	Berlinvirus P483
Berlinvirus P694	0	0	0	0	0	0	Berlinvirus P694
Berlinvirus PP74	0	0	0	0	0	0	Berlinvirus PP74
Berlinvirus PYPS50	0	0	0	0	0	0	Berlinvirus PYPS50
Berlinvirus S523	0	0	0	0	0	0	Berlinvirus S523
Berlinvirus Yepe2	9.24214050450978e-05	0	0	0	0	0	Berlinvirus Yepe2
Berlinvirus Yepf	0	0	0	0	0	0	Berlinvirus Yepf
Berlinvirus berlin	0	0	0	0	0	0	Berlinvirus berlin
Bermanella marisrubri	0	0	0	0	0	0	Bermanella marisrubri
Bermuda grass latent virus	0	0	0	0	0	0	Bermuda grass latent virus
Bernalvirus bernal13	0	0	0	0	0	0	Bernalvirus bernal13
Bernalvirus mendokysei	0	0	0	0	0	0	Bernalvirus mendokysei
Bernardetia litoralis	0	0	0	0	0	0	Bernardetia litoralis
Berryella intestinalis	0	0	0	1.82979402072779e-05	0	0	Berryella intestinalis
Bertelyvirus BL9	0	0	0	0	0	0	Bertelyvirus BL9
Bertelyvirus SC	0	0	0	0	0	0	Bertelyvirus SC
Besingivirus coli	0	0	0	0	0	0	Besingivirus coli
Betaarterivirus chinrav 1	0	0	0	0	0	0	Betaarterivirus chinrav 1
Betaarterivirus suid 1	0	0	0	0	0	0	Betaarterivirus suid 1
Betaarterivirus suid 2	0	0	0	0	0	0	Betaarterivirus suid 2
Betachrysovirus alternariae	0	0	0	0	0	0	Betachrysovirus alternariae
Betachrysovirus aspergilli	0	0	0	0	0	0	Betachrysovirus aspergilli
Betachrysovirus botryosphaeriae	0	0	0	0	0	0	Betachrysovirus botryosphaeriae
Betachrysovirus colletotrichi	0	0	0	0	0	0	Betachrysovirus colletotrichi
Betachrysovirus coniothyrii	0	0	0	0	0	0	Betachrysovirus coniothyrii
Betachrysovirus foxyspori	0	0	0	0	0	0	Betachrysovirus foxyspori
Betachrysovirus fugramineari	0	0	0	0	0	0	Betachrysovirus fugramineari
Betachrysovirus neofusicocci	0	0	0	0	0	0	Betachrysovirus neofusicocci
Betachrysovirus pripenicillii	0	0	0	0	0	0	Betachrysovirus pripenicillii
Betachrysovirus secupenicillii	0	0	0	0	0	0	Betachrysovirus secupenicillii
Betacoronavirus 1	0	0	0	0	0	0	Betacoronavirus 1
Betafusarivirus alternariae	0	0	0	0	0	0	Betafusarivirus alternariae
Betafusarivirus sclerotiniae	0	0	0	0	0	0	Betafusarivirus sclerotiniae
Betafusarivirus sinensis	0	0	0	0	0	0	Betafusarivirus sinensis
Betahypovirus americanum	0	0	0	0	0	0	Betahypovirus americanum
Betahypovirus cryphonectriae	0	0	0	0	0	0	Betahypovirus cryphonectriae
Betahypovirus sinensis	0	0	0	0	0	0	Betahypovirus sinensis
Betahypovirus valsae	0	0	0	0	0	0	Betahypovirus valsae
Betanemrhavirus hubei	0	0	0	0	0	0	Betanemrhavirus hubei
Betanemrhavirus shayang	0	0	0	0	0	0	Betanemrhavirus shayang
Betanucleorhabdovirus daturae	0	0	0	0	0	0	Betanucleorhabdovirus daturae
Betanucleorhabdovirus retesonchi	0	0	0	0	0	0	Betanucleorhabdovirus retesonchi
Betapapillomavirus 1	0	0	0	0	0	0	Betapapillomavirus 1
Betapapillomavirus 2	0	0	0	0	0	0	Betapapillomavirus 2
Betapapillomavirus 3	0	0	0	0	0	0	Betapapillomavirus 3
Betapapillomavirus 4	0	0	0	0	0	0	Betapapillomavirus 4
Betapapillomavirus 5	0	0	0	0	0	0	Betapapillomavirus 5
Betapapillomavirus 6	0	0	0	0	0	0	Betapapillomavirus 6
Betapaprhavirus frugiperda	0	0	0	0	0	0	Betapaprhavirus frugiperda
Betapleolipovirus HGPV1	0	0	0	0	0	0	Betapleolipovirus HGPV1
Betapleolipovirus HHPV3	0	0	0	0	0	0	Betapleolipovirus HHPV3
Betapleolipovirus HHPV4	0	0	0	0	0	0	Betapleolipovirus HHPV4
Betapleolipovirus HRPV10	0	0	0	0	0	0	Betapleolipovirus HRPV10
Betapleolipovirus HRPV11	0	0	0	0	0	0	Betapleolipovirus HRPV11
Betapleolipovirus HRPV12	0	0	0	0	0	0	Betapleolipovirus HRPV12
Betapleolipovirus HRPV3	0	0	0	0	0	0	Betapleolipovirus HRPV3
Betapleolipovirus HRPV9	0	0	0	0	0	0	Betapleolipovirus HRPV9
Betapolyomavirus arplanirostris	0	0	0	0	0	0	Betapolyomavirus arplanirostris
Betapolyomavirus calbifrons	0	0	0	0	0	0	Betapolyomavirus calbifrons
Betapolyomavirus callosciuri	0	0	0	0	0	0	Betapolyomavirus callosciuri
Betapolyomavirus canis	0	0	0	0	0	0	Betapolyomavirus canis
Betapolyomavirus cercopitheci	0	0	0	0	0	0	Betapolyomavirus cercopitheci
Betapolyomavirus desrotundus	0	0	0	0	0	0	Betapolyomavirus desrotundus
Betapolyomavirus elephanti	0	0	0	0	0	0	Betapolyomavirus elephanti
Betapolyomavirus equi	0	0	0	0	0	0	Betapolyomavirus equi
Betapolyomavirus gliris	0	0	0	0	0	0	Betapolyomavirus gliris
Betapolyomavirus hominis	0	0	0	0	0	0	Betapolyomavirus hominis
Betapolyomavirus lepweddellii	0	0	0	0	0	0	Betapolyomavirus lepweddellii
Betapolyomavirus macacae	0	0	0	0	0	0	Betapolyomavirus macacae
Betapolyomavirus mafricanus	0	0	0	0	0	0	Betapolyomavirus mafricanus
Betapolyomavirus marvalis	0	0	0	0	0	0	Betapolyomavirus marvalis
Betapolyomavirus mastomysis	0	0	0	0	0	0	Betapolyomavirus mastomysis
Betapolyomavirus meletis	0	0	0	0	0	0	Betapolyomavirus meletis
Betapolyomavirus myoglareolus	0	0	0	0	0	0	Betapolyomavirus myoglareolus
Betapolyomavirus myolucifugus	0	0	0	0	0	0	Betapolyomavirus myolucifugus
Betapolyomavirus octipanos	0	0	0	0	0	0	Betapolyomavirus octipanos
Betapolyomavirus pantherae	0	0	0	0	0	0	Betapolyomavirus pantherae
Betapolyomavirus ptedavyi	0	0	0	0	0	0	Betapolyomavirus ptedavyi
Betapolyomavirus pteparnellii	0	0	0	0	0	0	Betapolyomavirus pteparnellii
Betapolyomavirus quartihominis	0	0	0	0	0	0	Betapolyomavirus quartihominis
Betapolyomavirus raegyptiacus	0	0	0	0	0	0	Betapolyomavirus raegyptiacus
Betapolyomavirus saboliviensis	0	0	0	0	0	0	Betapolyomavirus saboliviensis
Betapolyomavirus sasciureus	0	0	0	0	0	0	Betapolyomavirus sasciureus
Betapolyomavirus sciuri	0	0	0	0	0	0	Betapolyomavirus sciuri
Betapolyomavirus secacelebensis	0	0	0	0	0	0	Betapolyomavirus secacelebensis
Betapolyomavirus secuchlopygerythrus	0	0	0	0	0	0	Betapolyomavirus secuchlopygerythrus
Betapolyomavirus secudobsoniae	0	0	0	0	0	0	Betapolyomavirus secudobsoniae
Betapolyomavirus secuhominis	0	0	0	0	0	0	Betapolyomavirus secuhominis
Betapolyomavirus secumuris	0	0	0	0	0	0	Betapolyomavirus secumuris
Betapolyomavirus secupacynocephalus	0	0	0	0	0	0	Betapolyomavirus secupacynocephalus
Betapolyomavirus securanorvegicus	0	0	0	0	0	0	Betapolyomavirus securanorvegicus
Betapolyomavirus tertidobsoniae	0	0	0	0	0	0	Betapolyomavirus tertidobsoniae
Betapolyomavirus tertihominis	0	0	0	0	0	0	Betapolyomavirus tertihominis
Betapolyomavirus tertimuris	0	0	0	0	0	0	Betapolyomavirus tertimuris
Betapolyomavirus vicugnae	0	0	0	0	0	0	Betapolyomavirus vicugnae
Betapolyomavirus zacalifornianus	0	0	0	0	0	0	Betapolyomavirus zacalifornianus
Betatectivirus AP50	0	0	0	0	0	0	Betatectivirus AP50
Betatectivirus Bam35	0	0	0	0	0	0	Betatectivirus Bam35
Betatectivirus GIL16	0	0	0	0	0	0	Betatectivirus GIL16
Betatectivirus Wip1	0	0	0	0	0	0	Betatectivirus Wip1
Betayadokarivirus ichibani	0	0	0	0	0	0	Betayadokarivirus ichibani
Betterkatzvirus betterkatz	0	0	0	0	0	0	Betterkatzvirus betterkatz
Beutenbergia cavernae	0	1.15196462357864e-05	0	0	0	0	Beutenbergia cavernae
Bhanja bandavirus	0	0	0	0	0	0	Bhanja bandavirus
Bhendi yellow vein Bhubhaneswar virus	0	0	0	0	0	0	Bhendi yellow vein Bhubhaneswar virus
Bhendi yellow vein Delhi virus	0	0	0	0	0	0	Bhendi yellow vein Delhi virus
Bhendi yellow vein Haryana virus	0	0	0	0	0	0	Bhendi yellow vein Haryana virus
Bhendi yellow vein India betasatellite	0	0	0	0	0	0	Bhendi yellow vein India betasatellite
Bhendi yellow vein India virus	0	0	0	0	0	0	Bhendi yellow vein India virus
Bhendi yellow vein betasatellite	0	0	0	0	0	0	Bhendi yellow vein betasatellite
Bhendi yellow vein mosaic alphasatellite	0	0	0	0	0	0	Bhendi yellow vein mosaic alphasatellite
Bhendi yellow vein mosaic betasatellite	0	0	0	0	0	0	Bhendi yellow vein mosaic betasatellite
Bhendi yellow vein mosaic virus	0	0	0	0	0	0	Bhendi yellow vein mosaic virus
Bhendi yellow vein mosaic virus-associated alphasatellite	0	0	0	0	0	0	Bhendi yellow vein mosaic virus-associated alphasatellite
Bhindi yellow vein alphasatellite	0	0	0	0	0	0	Bhindi yellow vein alphasatellite
Bibersteinia trehalosi	0	0	0	0	0	0	Bibersteinia trehalosi
Bidens mosaic virus	0	0	0	0	0	0	Bidens mosaic virus
Bidens mottle virus	0	0	0	0	0	0	Bidens mottle virus
Bielevirus phiO18P	0	0	0	0	0	0	Bielevirus phiO18P
Bievrevirus bv4A7	0	0	0	0	0	0	Bievrevirus bv4A7
Bifidobacterium actinocoloniiforme	0	0	0	8.10669237534196e-05	0	0	Bifidobacterium actinocoloniiforme
Bifidobacterium adolescentis	0	0	0	0.00448338758497179	0	0	Bifidobacterium adolescentis
Bifidobacterium angulatum	0	0	0	0	0	0	Bifidobacterium angulatum
Bifidobacterium animalis	0	0	0	0	0	0	Bifidobacterium animalis
Bifidobacterium asteroides	0	0	0	0	0	0	Bifidobacterium asteroides
Bifidobacterium breve	0	0	0	6.87326938425061e-05	0	0	Bifidobacterium breve
Bifidobacterium catenulatum	0	0	0	3.11695733179983e-05	0	0	Bifidobacterium catenulatum
Bifidobacterium choerinum	0	0	0	0	0	0	Bifidobacterium choerinum
Bifidobacterium coryneforme	0	0	0	0	0	0	Bifidobacterium coryneforme
Bifidobacterium eulemuris	0	0	0	0	0	0	Bifidobacterium eulemuris
Bifidobacterium indicum	0	0	0	0.000126657213244938	0	0	Bifidobacterium indicum
Bifidobacterium lemurum	0	0	0	5.06783390242624e-05	0	0	Bifidobacterium lemurum
Bifidobacterium longum	0	0	0	0.00112736398240855	0	0	Bifidobacterium longum
Bifidobacterium pseudocatenulatum	0	0	0	0.000207214980885623	3.15975632424344e-06	0	Bifidobacterium pseudocatenulatum
Bifidobacterium pseudolongum	0	0	0	0	0	0	Bifidobacterium pseudolongum
Bifidobacterium scardovii	0	0	0	0	0	0	Bifidobacterium scardovii
Bifidobacterium subtile	0	0	0	9.60682691575256e-05	0	0	Bifidobacterium subtile
Bifilivirus B5	0	0	0	0	0	0	Bifilivirus B5
Bifseptvirus Bf7	0	0	0	0	0	0	Bifseptvirus Bf7
Bifseptvirus andromeda	0	0	0	0	0	0	Bifseptvirus andromeda
Big Cypress virus	0	0	0	0	0	0	Big Cypress virus
Big Sioux River virus	0	0	0	0	0	0	Big Sioux River virus
Bignuzvirus bignuz	0	0	0	0	0	0	Bignuzvirus bignuz
Bimiti orthobunyavirus	0	0	0	0	0	0	Bimiti orthobunyavirus
Bingvirus bing	0	0	0	0	0	0	Bingvirus bing
Binucleate Rhizoctonia mitovirus K1	0	0	0	0	0	0	Binucleate Rhizoctonia mitovirus K1
Biomphalaria virus 1	0	0	0	0	0	0	Biomphalaria virus 1
Biomphalaria virus 2	0	0	0	0	0	0	Biomphalaria virus 2
Biomphalaria virus 3	0	0	0	0	0	0	Biomphalaria virus 3
Bipolaris maydis botybirnavirus 1	0	0	0	0	0	0	Bipolaris maydis botybirnavirus 1
Bipolaris maydis partitivirus 1	0	0	0	0	0	0	Bipolaris maydis partitivirus 1
Bipolaris maydis partitivirus 2	0	0	0	0	0	0	Bipolaris maydis partitivirus 2
Bippervirus bipper	0	0	0	0	0	0	Bippervirus bipper
Biquartavirus 44RR2	0	0	0	0	0	0	Biquartavirus 44RR2
Birao orthobunyavirus	0	0	0	0	0	0	Birao orthobunyavirus
Biratnagar virus	0	0	0	0	0	0	Biratnagar virus
Birch leaf roll-associated virus	0	0	0	0	0	0	Birch leaf roll-associated virus
Birdsnestvirus birdsnest	0	0	0	0	0	0	Birdsnestvirus birdsnest
Birpovirus hiberniae	0	0	0	0	0	0	Birpovirus hiberniae
Birpovirus hominis	0	0	0	0	0	0	Birpovirus hominis
Biseptimavirus BU01	0	0	0	0	0	0	Biseptimavirus BU01
Biseptimavirus IME136101	0	0	0	0	0	0	Biseptimavirus IME136101
Biseptimavirus NM3	0	0	0	0	0	0	Biseptimavirus NM3
Biseptimavirus P1105	0	0	0	0	0	0	Biseptimavirus P1105
Biseptimavirus P282	0	0	0	0	0	0	Biseptimavirus P282
Biseptimavirus P630	0	0	0	0	0	0	Biseptimavirus P630
Biseptimavirus P954	0	0	0	0	0	0	Biseptimavirus P954
Biseptimavirus SA1014ruMSSAST7	0	0	0	0	0	0	Biseptimavirus SA1014ruMSSAST7
Biseptimavirus SA345ruMSSAST8	0	0	0	0	0	0	Biseptimavirus SA345ruMSSAST8
Biseptimavirus StauST3984	0	0	0	0	0	0	Biseptimavirus StauST3984
Biseptimavirus bv23MRA	0	0	0	0	0	0	Biseptimavirus bv23MRA
Biseptimavirus bv77	0	0	0	0	0	0	Biseptimavirus bv77
Biseptimavirus phi7247PVL	0	0	0	0	0	0	Biseptimavirus phi7247PVL
Biseptimavirus st22	0	0	0	0	0	0	Biseptimavirus st22
Bisgaardia hudsonensis	0	0	0	0	0	0	Bisgaardia hudsonensis
Bitter gourd yellow mosaic virus	0	0	0	0	0	0	Bitter gourd yellow mosaic virus
Bitter gourd yellow vein virus	0	0	0	0	0	0	Bitter gourd yellow vein virus
Bivalve RNA virus G1	0	0	0	0	0	0	Bivalve RNA virus G1
Bivalve RNA virus G2	0	0	0	0	0	0	Bivalve RNA virus G2
Bivalve RNA virus G3	0	0	0	0	0	0	Bivalve RNA virus G3
Bivalve RNA virus G4	0	0	0	0	0	0	Bivalve RNA virus G4
Bivalve RNA virus G5	0	0	0	0	0	0	Bivalve RNA virus G5
Bivalve hepelivirus G	0	0	0	0	0	0	Bivalve hepelivirus G
Bixzunavirus Bxz1	0	0	0	0	0	0	Bixzunavirus Bxz1
Bixzunavirus I3	0	0	0	0	0	0	Bixzunavirus I3
Bixzunavirus alice	0	0	0	0	0	0	Bixzunavirus alice
Bixzunavirus astraea	0	0	0	0	0	0	Bixzunavirus astraea
Bixzunavirus bigswole	0	0	0	0	0	0	Bixzunavirus bigswole
Bixzunavirus cane17	0	0	0	0	0	0	Bixzunavirus cane17
Bixzunavirus charlieB	0	0	0	0	0	0	Bixzunavirus charlieB
Bixzunavirus dandelion	0	0	0	0	0	0	Bixzunavirus dandelion
Bixzunavirus hyro	0	0	0	0	0	0	Bixzunavirus hyro
Bixzunavirus lukilu	0	0	0	0	0	0	Bixzunavirus lukilu
Bixzunavirus mangeria	0	0	0	0	0	0	Bixzunavirus mangeria
Bixzunavirus nappy	0	0	0	0	0	0	Bixzunavirus nappy
Bixzunavirus noodletree	0	0	0	0	0	0	Bixzunavirus noodletree
Bixzunavirus qbert	0	0	0	0	0	0	Bixzunavirus qbert
Bixzunavirus quasimodo	0	0	0	0	0	0	Bixzunavirus quasimodo
Bixzunavirus sauce	0	0	0	0	0	0	Bixzunavirus sauce
Bixzunavirus sebata	0	0	0	0	0	0	Bixzunavirus sebata
Bixzunavirus tonenili	0	0	0	0	0	0	Bixzunavirus tonenili
Bjornvirus bjorn	0	0	0	0	0	0	Bjornvirus bjorn
Black beetle virus	0	0	0	0	0	0	Black beetle virus
Black currant leaf chlorosis associated virus	0	0	0	0	0	0	Black currant leaf chlorosis associated virus
Black grass cryptic virus 2	0	0	0	0	0	0	Black grass cryptic virus 2
Black medic leaf roll virus	0	0	0	0	0	0	Black medic leaf roll virus
Black medic leafroll alphasatellite 1	0	0	0	0	0	0	Black medic leafroll alphasatellite 1
Black queen cell virus	0	0	0	0	0	0	Black queen cell virus
Black raspberry necrosis virus	0	0	0	0	0	0	Black raspberry necrosis virus
Black raspberry virus F	0	0	0	0	0	0	Black raspberry virus F
Blackberry chlorotic ringspot virus	0	0	0	0	0	0	Blackberry chlorotic ringspot virus
Blackberry vein banding-associated virus	0	0	0	0	0	0	Blackberry vein banding-associated virus
Blackberry virus A	0	0	0	0	0	0	Blackberry virus A
Blackberry virus E	0	0	0	0	0	0	Blackberry virus E
Blackberry virus F	0	0	0	0	0	0	Blackberry virus F
Blackberry virus S	0	0	0	0	0	0	Blackberry virus S
Blackberry virus Y	0	0	0	0	0	0	Blackberry virus Y
Blackberry yellow vein-associated virus	0	0	0	0	0	0	Blackberry yellow vein-associated virus
Blackbird arilivirus	0	0	0	0	0	0	Blackbird arilivirus
Blackcurrant leafroll-associated virus 1	0	0	0	0	0	0	Blackcurrant leafroll-associated virus 1
Blackcurrant reversion virus	0	0	0	0	0	0	Blackcurrant reversion virus
Blackcurrant reversion virus satellite RNA	0	0	0	0	0	0	Blackcurrant reversion virus satellite RNA
Blackcurrant-associated closterovirus 1	0	0	0	0	0	0	Blackcurrant-associated closterovirus 1
Blainvillea yellow spot virus	0	0	0	0	0	0	Blainvillea yellow spot virus
Blastochloris tepida	0	0	0	0	0	0	Blastochloris tepida
Blastochloris viridis	0	0	0	0	0	0	Blastochloris viridis
Blastomonas fulva	0	0	0	0	0	0	Blastomonas fulva
Blattabacterium clevelandi	0	0	0	0	0	0	Blattabacterium clevelandi
Blattabacterium punctulatus	0	0	0	0	0	0	Blattabacterium punctulatus
Blattodean blattambidensovirus 1	0	0	0	0	0	0	Blattodean blattambidensovirus 1
Blattodean pefuambidensovirus 1	0	0	0	0	0	0	Blattodean pefuambidensovirus 1
Blautia argi	0	0	0	0.0131199546250208	0	0	Blautia argi
Blautia hansenii	0	0	0	0.00221423986390372	0	0.000140900793126905	Blautia hansenii
Blautia liquoris	0	0	0	0.000665132136902994	0	0	Blautia liquoris
Blautia producta	0	0	0	0.000924175079810423	0	0	Blautia producta
Blautia pseudococcoides	0	0	0	0.00432778475647341	0	0	Blautia pseudococcoides
Blautia wexlerae	0	0	3.78186232624566e-05	0.11013444639992	6.49130892296629e-05	8.46336104056475e-05	Blautia wexlerae
Blechmonas luni narnavirus 1	0	0	0	0	0	0	Blechmonas luni narnavirus 1
Blechomonas maslovi narnavirus 1	0	0	0	0	0	0	Blechomonas maslovi narnavirus 1
Blechomonas wendygibsoni narnavirus 1	0	0	0	0	0	0	Blechomonas wendygibsoni narnavirus 1
Blechum interveinal chlorosis virus	0	0	0	0	0	0	Blechum interveinal chlorosis virus
Blechum yellow vein virus	0	0	0	0	0	0	Blechum yellow vein virus
Blochmannia endosymbiont of Camponotus (Colobopsis) obliquus	0	0	0	0	0	0	Blochmannia endosymbiont of Camponotus (Colobopsis) obliquus
Blochmannia endosymbiont of Camponotus modoc	0	0	0	0	0	0	Blochmannia endosymbiont of Camponotus modoc
Blochmannia endosymbiont of Camponotus nipponensis	0	0	0	0	0	0	Blochmannia endosymbiont of Camponotus nipponensis
Blochmannia endosymbiont of Colobopsis nipponica	0	0	0	0	0	0	Blochmannia endosymbiont of Colobopsis nipponica
Blochmannia endosymbiont of Polyrhachis (Hedomyrma) turneri	0	0	0	0	0	0	Blochmannia endosymbiont of Polyrhachis (Hedomyrma) turneri
Blohavirus americanus	0	0	0	0	0	0	Blohavirus americanus
Blohavirus faecalis	0	0	0	0	0	0	Blohavirus faecalis
Blotched snakehead virus	0	0	0	0	0	0	Blotched snakehead virus
Blue squill virus A	0	0	0	0	0	0	Blue squill virus A
Blueberry fruit drop associated virus	0	0	0	0	0	0	Blueberry fruit drop associated virus
Blueberry latent spherical virus	0	0	0	0	0	0	Blueberry latent spherical virus
Blueberry latent virus	0	0	0	0	0	0	Blueberry latent virus
Blueberry necrotic ring blotch virus	0	0	0	0	0	0	Blueberry necrotic ring blotch virus
Blueberry red ringspot virus	0	0	0	0	0	0	Blueberry red ringspot virus
Blueberry scorch virus	0	0	0	0	0	0	Blueberry scorch virus
Blueberry shock virus	0	0	0	0	0	0	Blueberry shock virus
Blueberry shoestring virus	0	0	0	0	0	0	Blueberry shoestring virus
Blueberry virus A	0	0	0	0	0	0	Blueberry virus A
Bluegill hepatitis B virus	0	0	0	0	0	0	Bluegill hepatitis B virus
Bluetongue virus	0	0	0	0	0	0	Bluetongue virus
Boa constrictor papillomavirus 1	0	0	0	0	0	0	Boa constrictor papillomavirus 1
Boerhavia yellow spot virus	0	0	0	0	0	0	Boerhavia yellow spot virus
Bohxovirus oralis	0	0	0	0	0	0	Bohxovirus oralis
Boiling Springs Lake RNA-DNA hybrid virus	0	0	0	0	0	0	Boiling Springs Lake RNA-DNA hybrid virus
Bole tick virus 4	0	0	0	0	0	0	Bole tick virus 4
Bombali ebolavirus	0	0	0	0	0	0	Bombali ebolavirus
Bombilactobacillus bombi	0	0	0	0	0	0	Bombilactobacillus bombi
Bombilactobacillus folatiphilus	0	0	0	0	0	0	Bombilactobacillus folatiphilus
Bombilactobacillus thymidiniphilus	0	0	0	0	0	0	Bombilactobacillus thymidiniphilus
Bombyx mori Macula-like virus	0	0	0	0	0	0	Bombyx mori Macula-like virus
[truncated: 13,228 more rows]
