# Supplementary material for: Machine learning models reveal microbial signatures in healthy human tissues, challenging the sterility of human organs
Source: Front Microbiol. 2025 Jan 27;15:1512304. doi: 10.3389/fmicb.2024.1512304 (PMC11808598; doi:10.3389/fmicb.2024.1512304)
Supplement: Supplementary file 1 [file Data_Sheet_1.zip › Supplementary_new/Supplementary_File20.csv]

	mean_AUROC	margin_of_error_AUROC	mean_AUPR	margin_of_error_AUPR	AUPR_random	mean_AUROC_living_data	margin_of_error_AUROC	mean_AUPR_living_data	margin_of_error_AUPR	AUPR_living_data_random	relative_mean_AUPR
Heart	0.867419921093505	0.021774415413963	0.708060418510242	0.043607105570384	0.207912457912458	0.557375478927203	0.016215799933654	0.308763201233421	0.020373406916601	0.236842105263158	1.30366684965222
Liver	0.991821563120762	0.002230931869145	0.941840777754139	0.009479607161087	0.054713804713805	0.34569696969697	0.011185616296666	0.099160339614682	0.004406135299046	0.131578947368421	0.753618581071584
Bladder	0.737282333051564	0.050395716933225	0.074375539004873	0.022401892566807	0.004208754208754	0.544661458333333	0.023841589252443	0.210894142395486	0.018106463410882	0.157894736842105	1.33566290183808
Colon	0.851253288011263	0.02868746188957	0.671311941205402	0.05334051997666	0.188552188552189	0.28390625	0.01181030264791	0.106515683485594	0.001534498691962	0.157894736842105	0.674599328742097
Muscle	0.95036986021603	0.007244268426409	0.848335036889791	0.021597226513186	0.193602693602694	NA	NA	NA	NA	0	NA
Blood	0.996114289153726	0.001124232180527	0.983015568310324	0.005690635768177	0.179292929292929	NA	NA	NA	NA	0	NA
Stomach	0.968434306503449	0.003236443983277	0.85529434666762	0.013117052975004	0.085858585858586	0.570735294117647	0.01398451378759	0.149791196334548	0.01335835848582	0.105263157894737	1.4230163651782
Testis	0.989452163001481	0.004180914203336	0.947894814926231	0.022649825766245	0.085858585858586	0.602229166666667	0.009685368542281	0.272725527632796	0.008367651141652	0.210526315789474	1.29544625625578
