# Supplementary material for: Machine learning models reveal microbial signatures in healthy human tissues, challenging the sterility of human organs
Source: Front Microbiol. 2025 Jan 27;15:1512304. doi: 10.3389/fmicb.2024.1512304 (PMC11808598; doi:10.3389/fmicb.2024.1512304)
Supplement: Supplementary file 1 [file Data_Sheet_1.zip › Supplementary_new/Supplementary_File21.xlsx]

## Sheet: age
Unnamed: 0	tissue	factor	RMSE	Rsquared	MAE
2	Heart	age	11.2407	0.0177507	8.7171
3	Colon	age	13.3826	0.0388185	11.0094
4	Testis	age	13.9729	0.00921989	11.3081
5	Stomach	age	14.0786	0.0084838	11.6261
6	Blood	age	13.3991	0.00734073	10.9169
7	Muscle	age	13.1068	0.00503251	10.5364
8	Liver	age	10.9707	0.023548	8.69425

## Sheet: bmi
Unnamed: 0	tissue	factor	RMSE	Rsquared	MAE
2	Heart	bmi	4.13399	0.00343943	3.4313
3	Colon	bmi	4.07612	0.00528782	3.38949
4	Testis	bmi	4.0118	0.00859832	3.29324
5	Stomach	bmi	4.15871	0.0108871	3.46016
6	Blood	bmi	4.01437	0.00585776	3.32852
7	Muscle	bmi	4.10513	0.00351344	3.39998
8	Liver	bmi	4.41559	0.0166543	3.60966

## Sheet: sex
Unnamed: 0	tissue	trait	ROC	margin_of_error_AUROC	PR	margin_of_error_AUPR	PR_random
2	Heart	sex	0.545408	0.00639756	0.710282	0.00489463	0.684211
3	Colon	sex	0.575212	0.00735968	0.709603	0.00579486	0.650224
4	Stomach	sex	0.526212	0.00984546	0.656779	0.00820498	0.633663
5	Blood	sex	0.469071	0.00639739	0.646826	0.00489444	0.661972
6	Muscle	sex	0.513545	0.00650503	0.687569	0.00515598	0.681223
7	Liver	sex	0.531341	0.0149778	0.748012	0.00998642	0.71875

## Sheet: drinking_status
Unnamed: 0	tissue	trait	ROC	margin_of_error_AUROC	PR	margin_of_error_AUPR	PR_random
2	Heart	drinking_status	0.505466	0.00725055	0.797692	0.00394558	0.793522
3	Colon	drinking_status	0.552171	0.0089055	0.852492	0.00439099	0.828829
4	Testis	drinking_status	0.448003	0.015255	0.84995	0.00598426	0.862745
5	Stomach	drinking_status	0.506353	0.0157728	0.850507	0.00614547	0.841584
6	Blood	drinking_status	0.540802	0.00903113	0.817182	0.00516019	0.79717
7	Muscle	drinking_status	0.504833	0.00765857	0.802777	0.00441519	0.799127
8	Liver	drinking_status	0.528286	0.0161044	0.79446	0.00979848	0.765625

## Sheet: smoking_status
Unnamed: 0	tissue	trait	ROC	margin_of_error_AUROC	PR	margin_of_error_AUPR	PR_random
2	Heart	smoking_status	0.517134	0.00780647	0.706898	0.0055828	0.688259
3	Colon	smoking_status	0.5232	0.00779732	0.725597	0.00569733	0.704036
4	Testis	smoking_status	0.519914	0.0107366	0.718905	0.00779516	0.696078
5	Stomach	smoking_status	0.500332	0.0109115	0.696873	0.00747993	0.69
6	Blood	smoking_status	0.498149	0.00757365	0.675251	0.00561646	0.676056
7	Muscle	smoking_status	0.506406	0.00702881	0.696971	0.00508231	0.68559
8	Liver	smoking_status	0.471293	0.0122294	0.652793	0.00883896	0.666667

## Sheet: ancestry
Unnamed: 0	tissue	trait	ROC	margin_of_error_AUROC	PR	margin_of_error_AUPR	PR_random
2	Heart	ancestry	0.553629	0.00945021	0.89273	0.00316511	0.871901
3	Colon	ancestry	0.535692	0.00979504	0.877245	0.0039033	0.865116
4	Testis	ancestry	0.521139	0.0156194	0.893755	0.00507755	0.887755
5	Stomach	ancestry	0.488571	0.0137705	0.847036	0.00596957	0.848485
6	Blood	ancestry	0.49432	0.00965234	0.871351	0.00396344	0.870192
7	Muscle	ancestry	0.510785	0.0103128	0.869851	0.00393903	0.865471
8	Liver	ancestry	0.612865	0.0204494	0.935681	0.00468447	0.904762
