# Supplementary material for: Machine learning models reveal microbial signatures in healthy human tissues, challenging the sterility of human organs
Source: Front Microbiol. 2025 Jan 27;15:1512304. doi: 10.3389/fmicb.2024.1512304 (PMC11808598; doi:10.3389/fmicb.2024.1512304)
Supplement: Supplementary file 1 [file Data_Sheet_1.zip › Supplementary_new/Supplementary_File22.xlsx]

## Sheet: ischemic_heart_history
Unnamed: 0	tissue	disease	ROC	margin_of_error_AUROC	PR	margin_of_error_AUPR	PR_random	relative_AUPR
2	Heart	ischemic_heart_history	0.482549	0.00878895	0.202986	0.0044365	0.204918	0.990573
3	Colon	ischemic_heart_history	0.521872	0.0093304	0.188755	0.00694447	0.162896	1.15875
4	Testis	ischemic_heart_history	0.49909	0.0132877	0.219752	0.0107235	0.19	1.15659
5	Stomach	ischemic_heart_history	0.496079	0.0114494	0.17131	0.00822702	0.16	1.07069
6	Blood	ischemic_heart_history	0.532826	0.00920686	0.224272	0.00752042	0.190476	1.17743
7	Muscle	ischemic_heart_history	0.505644	0.0091565	0.202787	0.00570248	0.190265	1.06581
8	Liver	ischemic_heart_history	0.468503	0.0175837	0.188943	0.0102541	0.177419	1.06495
9	Bladder	ischemic_heart_history

## Sheet: hypertension_history
Unnamed: 0	tissue	disease	ROC	margin_of_error_AUROC	PR	margin_of_error_AUPR	PR_random	relative_AUPR
2	Heart	hypertension_history	0.52937	0.0072404	0.622724	0.00598669	0.597561	1.04211
3	Colon	hypertension_history	0.494539	0.00619487	0.510433	0.00602516	0.506726	1.00731
4	Testis	hypertension_history	0.486242	0.00914274	0.52468	0.00892534	0.524752	0.999862
5	Stomach	hypertension_history	0.471631	0.0101072	0.482095	0.00850598	0.49505	0.973832
6	Blood	hypertension_history	0.499732	0.00788298	0.550382	0.0064959	0.54717	1.00587
7	Muscle	hypertension_history	0.488725	0.00720827	0.559809	0.00630747	0.561404	0.99716
8	Liver	hypertension_history	0.482062	0.0123534	0.604613	0.00940152	0.609375	0.992185
9	Bladder	hypertension_history

## Sheet: dialysis_treatment
Unnamed: 0	tissue	disease	ROC	margin_of_error_AUROC	PR	margin_of_error_AUPR	PR_random	relative_AUPR
2	Heart	dialysis_treatment	0.708333	0.0170446	0.0777438	0.0111156	0.0244898	3.17454
3	Colon	dialysis_treatment
4	Testis	dialysis_treatment
5	Stomach	dialysis_treatment
6	Blood	dialysis_treatment
7	Muscle	dialysis_treatment	0.583109	0.0183752	0.0470869	0.00380243	0.0311111	1.51351
8	Liver	dialysis_treatment
9	Bladder	dialysis_treatment

## Sheet: rheumatoid_arthritis_history
Unnamed: 0	tissue	disease	ROC	margin_of_error_AUROC	PR	margin_of_error_AUPR	PR_random	relative_AUPR
2	Heart	rheumatoid_arthritis_history
3	Colon	rheumatoid_arthritis_history
4	Testis	rheumatoid_arthritis_history
5	Stomach	rheumatoid_arthritis_history
6	Blood	rheumatoid_arthritis_history
7	Muscle	rheumatoid_arthritis_history
8	Liver	rheumatoid_arthritis_history
9	Bladder	rheumatoid_arthritis_history

## Sheet: depression_history
Unnamed: 0	tissue	disease	ROC	margin_of_error_AUROC	PR	margin_of_error_AUPR	PR_random	relative_AUPR
2	Heart	depression_history	0.59915	0.0104074	0.137493	0.00607415	0.0938776	1.4646
3	Colon	depression_history	0.583604	0.0106942	0.142513	0.00605932	0.108108	1.31825
4	Testis	depression_history	0.570612	0.0186707	0.114329	0.0108611	0.0784314	1.45769
5	Stomach	depression_history	0.567396	0.0151819	0.151194	0.0086163	0.12	1.25995
6	Blood	depression_history	0.596935	0.0111249	0.135411	0.00620837	0.0990566	1.367
7	Muscle	depression_history	0.548338	0.00968037	0.129117	0.00774164	0.0964912	1.33812
8	Liver	depression_history
9	Bladder	depression_history

## Sheet: copd_clrd_history
Unnamed: 0	tissue	disease	ROC	margin_of_error_AUROC	PR	margin_of_error_AUPR	PR_random	relative_AUPR
2	Heart	copd_clrd_history	0.51891	0.00758823	0.242326	0.00587572	0.219512	1.10393
3	Colon	copd_clrd_history	0.540079	0.00827079	0.237453	0.00633521	0.202703	1.17144
4	Testis	copd_clrd_history	0.532325	0.0134287	0.20779	0.00997551	0.168317	1.23452
5	Stomach	copd_clrd_history	0.537919	0.0141837	0.199618	0.0110367	0.158416	1.26009
6	Blood	copd_clrd_history	0.516676	0.00892532	0.202337	0.00661291	0.183962	1.09988
7	Muscle	copd_clrd_history	0.503027	0.0089761	0.199151	0.00599844	0.187773	1.06059
8	Liver	copd_clrd_history	0.48175	0.0153723	0.211316	0.00955622	0.203125	1.04033
9	Bladder	copd_clrd_history

## Sheet: arthritis_history
Unnamed: 0	tissue	disease	ROC	margin_of_error_AUROC	PR	margin_of_error_AUPR	PR_random	relative_AUPR
2	Heart	arthritis_history	0.588501	0.0115012	0.138775	0.00720266	0.097561	1.42244
3	Colon	arthritis_history	0.564435	0.0115963	0.130177	0.00690243	0.09375	1.38855
4	Testis	arthritis_history	0.492483	0.0207207	0.0772735	0.00967315	0.0588235	1.31365
5	Stomach	arthritis_history	0.580725	0.0144673	0.146937	0.012866	0.0891089	1.64896
6	Blood	arthritis_history	0.486335	0.0120433	0.109836	0.00521036	0.0990566	1.10882
7	Muscle	arthritis_history	0.467434	0.012044	0.0944208	0.00573598	0.0873362	1.08112
8	Liver	arthritis_history	0.482126	0.01963	0.1026	0.00749546	0.09375	1.09439
9	Bladder	arthritis_history

## Sheet: schizophrenia_history
Unnamed: 0	tissue	disease	ROC	margin_of_error_AUROC	PR	margin_of_error_AUPR	PR_random	relative_AUPR
2	Heart	schizophrenia_history	0.455619	0.0205647	0.0253565	0.00211109	0.0242915	1.04384
3	Colon	schizophrenia_history
4	Testis	schizophrenia_history
5	Stomach	schizophrenia_history
6	Blood	schizophrenia_history
7	Muscle	schizophrenia_history	0.476827	0.0228553	0.0297343	0.00436294	0.026087	1.13981
8	Liver	schizophrenia_history
9	Bladder	schizophrenia_history

## Sheet: asthma_history
Unnamed: 0	tissue	disease	ROC	margin_of_error_AUROC	PR	margin_of_error_AUPR	PR_random	relative_AUPR
2	Heart	asthma_history	0.515337	0.00943019	0.135441	0.00563196	0.121457	1.1151301286554
3	Colon	asthma_history	0.495168	0.00950396	0.143591	0.00529953	0.134529	1.06735837869337
4	Testis	asthma_history	0.521231	0.0156876	0.158298	0.0115733	0.117647	1.34553035974396
5	Stomach	asthma_history	0.510315	0.0137724	0.154832	0.0100735	0.128713	1.20292328938678
6	Blood	asthma_history	0.496953	0.010533	0.130198	0.004629	0.122642	1.06161561529286
7	Muscle	asthma_history	0.478514	0.00963416	0.125974	0.00423735	0.126638	0.994760464150341
8	Liver	asthma_history	0.436901	0.0206371	0.0994189	0.0097113	0.0952381	1.04389821780944
9	Bladder	asthma_history

## Sheet: alzheimer_or_dementia_history
Unnamed: 0	tissue	disease	ROC	margin_of_error_AUROC	PR	margin_of_error_AUPR	PR_random
1
2	Heart	alzheimer_or_dementia_history
3	Colon	alzheimer_or_dementia_history
4	Testis	alzheimer_or_dementia_history
5	Stomach	alzheimer_or_dementia_history
6	Blood	alzheimer_or_dementia_history
7	Muscle	alzheimer_or_dementia_history
8	Liver	alzheimer_or_dementia_history
9	Bladder	alzheimer_or_dementia_history

[truncated: 5 more sheets: cerebrovascular_disease_history, diabetes_i_history, diabetes_ii_history, liver_disease_history, seizures_history]
