# Supplementary material for: Machine learning models reveal microbial signatures in healthy human tissues, challenging the sterility of human organs
Source: Front Microbiol. 2025 Jan 27;15:1512304. doi: 10.3389/fmicb.2024.1512304 (PMC11808598; doi:10.3389/fmicb.2024.1512304)
Supplement: Supplementary file 1 [file Data_Sheet_1.zip › Supplementary_new/Supplementary_File23.csv]

	mean_AUROC	margin_of_error_AUROC	mean_AUPR	margin_of_error_AUPR	AUPR_random	relative_mean_AUPR
Muscle	0.773102568757375	0.003070476534184	0.426222770336318	0.004894475791812	0.193602693602694	2.20153326591106
Heart	0.837278693955522	0.003016401426699	0.664449529834362	0.00626116261565	0.207912457912458	3.19581393296851
Stomach	0.82937502256888	0.004408691082779	0.545324081275961	0.008368861538995	0.085858585858586	6.35142165250825
Colon	0.924083779453171	0.002018682284427	0.840746467895882	0.003922230301638	0.188552188552189	4.45895894580494
Testis	0.751722095836493	0.004281041819135	0.227198117709816	0.005903419106122	0.085858585858586	2.64618984156139
Blood	0.861519634043578	0.002400737778199	0.578019331367042	0.006534837401669	0.179292929292929	3.22388246790632
Liver	0.820432426878553	0.005472454403873	0.380930383299528	0.011580429296075	0.054713804713805	6.9622353132283
Bladder	0.936921386306002	0.008826471235017	0.130165730912657	0.021189510795395	0.004208754208754	30.9273776648473
