# Supplementary material for: Machine learning models reveal microbial signatures in healthy human tissues, challenging the sterility of human organs
Source: Front Microbiol. 2025 Jan 27;15:1512304. doi: 10.3389/fmicb.2024.1512304 (PMC11808598; doi:10.3389/fmicb.2024.1512304)
Supplement: Supplementary file 1 [file Data_Sheet_1.zip › Supplementary_new/Supplementary_File24.csv]

	AUROC	margin_of_error_AUROC	AUPR	margin_of_error_AUPR	AUPR_random	relative_AUPR
Adipose Tissue	0.607345327831716	0.002618654334769	0.11991915129933	0.001643071436312	0.083413693346191	1.43764346702203
Muscle	0.749032603147125	0.002755259351002	0.148360851206171	0.003302557160976	0.055448408871745	2.67565569914434
Blood Vessel	0.633214466444045	0.002352408482482	0.133491061376301	0.001369326640449	0.092092574734812	1.4495312109657
Heart	0.803704219929075	0.002960118152192	0.42651043324755	0.007131937850921	0.059546769527483	7.16261245793862
Uterus	0.544665769922856	0.007467356783006	0.01455306129716	0.001088882380005	0.009884281581485	1.47234386001512
Vagina	0.612722260987064	0.007655116509967	0.019904782560599	0.00150393800053	0.010607521697204	1.87647813775824
Breast	0.59555681978746	0.004128487454099	0.044383985553112	0.000882631667515	0.032304725168756	1.37391620950978
Skin	0.620083212297906	0.002937945655917	0.128220506363929	0.001707540014654	0.090405014464802	1.41828976106021
Salivary Gland	0.792936796472558	0.00606508633839	0.091547443412453	0.006054654372001	0.011089681774349	8.25519120162727
Brain	0.695727830905844	0.003935848258224	0.085375378991652	0.002493298179092	0.033992285438766	2.51161044012321
Adrenal Gland	0.581662765101952	0.005485871191509	0.025854792516853	0.001242596464418	0.017357762777242	1.48952332444312
Thyroid	0.595709180553174	0.00399966292685	0.064204151457307	0.001218949289073	0.045081967213115	1.4241648141439
Lung	0.587341241311359	0.003691304062637	0.058188671159553	0.001253041607845	0.039296046287367	1.4807767360112
Spleen	0.64162472967128	0.006322594652274	0.032752615045569	0.001280482440407	0.016393442622951	1.9979095177797
Pancreas	0.587993904103119	0.005544907784725	0.032695947088874	0.001014101926452	0.022661523625844	1.44279562260265
Esophagus	0.682041057824465	0.002389138842965	0.253185095752069	0.004002388765581	0.099083895853423	2.55525979849047
Stomach	0.765535471974257	0.00482504484509	0.30728907420788	0.008188767839325	0.024590163934426	12.4964223511205
Colon	0.905758797737367	0.00217420800239	0.58141154753033	0.005662298564736	0.054001928640309	10.7664959783741
Small Intestine	0.740895132121547	0.006116079066493	0.050288352702727	0.002874355170988	0.012777242044359	3.93577522662095
Prostate	0.562451314793694	0.006449354394216	0.023617221696771	0.001120460196558	0.016634522661524	1.41977153040876
Testis	0.749802928091652	0.004456474791016	0.081027471745934	0.002642979699561	0.024590163934426	3.29511718433465
Nerve	0.615549418608743	0.003739742482691	0.063778572977789	0.001278423843114	0.043153326904532	1.47795262967524
Blood	0.808465385280766	0.002515431399641	0.21403517323374	0.004161347756731	0.051350048216008	4.16815914823265
Pituitary	0.597287410889872	0.005479736201507	0.031634723419772	0.001365723006298	0.019286403085825	1.64026040931518
Ovary	0.59968176140361	0.007209145522154	0.019679128913746	0.000947549260304	0.012295081967213	1.6005691516513
Liver	0.770136645377645	0.00533953517357	0.150778636882938	0.00727219201062	0.015670202507232	9.62199670446811
Kidney	0.580681427820886	0.010276502035914	0.009618794623721	0.001240233519001	0.005785920925747	1.66244833746647
Bladder	0.917638667632151	0.011272676135862	0.035184211732456	0.010449591651182	0.001205400192864	29.1888220532452
