# Supplementary material for: Machine learning models reveal microbial signatures in healthy human tissues, challenging the sterility of human organs
Source: Front Microbiol. 2025 Jan 27;15:1512304. doi: 10.3389/fmicb.2024.1512304 (PMC11808598; doi:10.3389/fmicb.2024.1512304)
Supplement: Supplementary file 1 [file Data_Sheet_1.zip › Supplementary_new/Supplementary_File25.csv]

	mean_AUROC	margin_of_error_AUROC	mean_AUPR	margin_of_error_AUPR	AUPR_random	relative_mean_AUPR
Muscle	0.683273191431424	0.00286249983864	0.31506036625416	0.003921212097289	0.193602693602694	1.6273552830867
Heart	0.5825808533432	0.003066728577046	0.247285410053484	0.002414617197676	0.207912457912458	1.18937274147182
Stomach	0.598246398006717	0.005021851120644	0.123333416761813	0.002632108242867	0.085858585858586	1.4364715599317
Colon	0.859879455023711	0.002809043792476	0.716407867908601	0.005225583168409	0.188552188552189	3.79952029944382
Testis	0.654848291987145	0.004691745531991	0.150588380920421	0.003504784017037	0.085858585858586	1.7539117307202
Blood	0.774949560611532	0.00307706185567	0.449193182242969	0.005528517584125	0.179292929292929	2.50535915729882
Liver	0.583862524830468	0.005423877953484	0.074148048790738	0.002103747937148	0.054713804713805	1.35519818405225
Bladder	0.860918005071851	0.022078230398385	0.063986005987697	0.010017033713662	0.004208754208754	15.2030750226768
