# Supplementary material for: Machine learning models reveal microbial signatures in healthy human tissues, challenging the sterility of human organs
Source: Front Microbiol. 2025 Jan 27;15:1512304. doi: 10.3389/fmicb.2024.1512304 (PMC11808598; doi:10.3389/fmicb.2024.1512304)
Supplement: Supplementary file 1 [file Data_Sheet_1.zip › Supplementary_new/Supplementary_File1.csv]

tissue_type
Adipose Tissue	1156
Adrenal Gland	242
Bladder	19
Blood	712
Blood Vessel	1275
Brain	472
Breast	447
Colon	747
Esophagus	1371
Heart	826
Kidney	83
Liver	217
Lung	546
Muscle	767
Nerve	597
Ovary	173
Pancreas	314
Pituitary	267
Prostate	233
Salivary Gland	156
Skin	1250
Small Intestine	179
Spleen	227
Stomach	341
Testis	343
Thyroid	625
Uterus	138
Vagina	148
