# Supplementary material for: Machine learning models reveal microbial signatures in healthy human tissues, challenging the sterility of human organs
Source: Front Microbiol. 2025 Jan 27;15:1512304. doi: 10.3389/fmicb.2024.1512304 (PMC11808598; doi:10.3389/fmicb.2024.1512304)
Supplement: Supplementary file 1 [file Data_Sheet_1.zip › Supplementary_new/Supplementary_File3.csv]

Adipose Tissue	Adipose Tissue_meanFrequency	Muscle	Muscle_meanFrequency	Blood Vessel	Blood Vessel_meanFrequency	Heart	Heart_meanFrequency	Uterus	Uterus_meanFrequency	Vagina	Vagina_meanFrequency	Breast	Breast_meanFrequency	Skin	Skin_meanFrequency	Salivary Gland	Salivary Gland_meanFrequency	Brain	Brain_meanFrequency	Adrenal Gland	Adrenal Gland_meanFrequency	Thyroid	Thyroid_meanFrequency	Lung	Lung_meanFrequency	Spleen	Spleen_meanFrequency	Pancreas	Pancreas_meanFrequency	Esophagus	Esophagus_meanFrequency	Stomach	Stomach_meanFrequency	Colon	Colon_meanFrequency	Small Intestine	Small Intestine_meanFrequency	Prostate	Prostate_meanFrequency	Testis	Testis_meanFrequency	Nerve	Nerve_meanFrequency	Blood	Blood_meanFrequency	Pituitary	Pituitary_meanFrequency	Ovary	Ovary_meanFrequency
Abiotrophia defectiva	6.9369189532872	Abiotrophia defectiva	1.75833419817471	Abiotrophia defectiva	5.45717349803922	Abiotrophia defectiva	1.60544530266344	Abiotrophia defectiva	6.56881565217391	Abiotrophia defectiva	3.03413635135135	Abiotrophia defectiva	2.4645351901566	Abiotrophia defectiva	2.277025512	Abiotrophia defectiva	1.64293820512821	Abiotrophia defectiva	1.63577186440678	Abiotrophia defectiva	1.95861289256198	Abiotrophia defectiva	4.0633576	Abiotrophia defectiva	6.33603703296703	Abiotrophia defectiva	2.70288088105727	Abiotrophia defectiva	4.10834649681529	Abiotrophia defectiva	3.73803454412837	Abiotrophia defectiva	2.54054970674487	Abiotrophia defectiva	3.04742318607764	Abiotrophia defectiva	3.1966251396648	Abiotrophia defectiva	3.42270871244635	Abiotrophia defectiva	1.9142943148688	Abiotrophia defectiva	3.53806008375209	Abiotrophia defectiva	2.71060226123596	Abiotrophia defectiva	3.42768277153558	Abiotrophia defectiva	7.77467439306358
Abyssicoccus albus	2.06918718858131	Abyssicoccus albus	0.906565136897001	Abyssicoccus albus	4.32161807843137	Abyssicoccus albus	1.68303175544794	Abyssicoccus albus	1.94307630434783	Abyssicoccus albus	1.93617182432432	Abyssicoccus albus	2.49103085234899	Abyssicoccus albus	2.602766592	Abyssicoccus albus	0.601762435897436	Abyssicoccus albus	6.44155618644068	Abyssicoccus albus	1.74132351239669	Abyssicoccus albus	1.68884632	Abyssicoccus albus	4.52759208791209	Abyssicoccus albus	1.5146972246696	Abyssicoccus albus	2.80630468152866	Abyssicoccus albus	4.16770031363968	Abyssicoccus albus	3.75740868035191	Abyssicoccus albus	2.45518112449799	Abyssicoccus albus	1.4571948603352	Abyssicoccus albus	5.21882373390558	Abyssicoccus albus	1.45853137026239	Abyssicoccus albus	3.34143644891122	Abyssicoccus albus	2.05400665730337	Abyssicoccus albus	2.13221411985019	Abyssicoccus albus	2.84552612716763
Acaryochloris marina	0.769905121107266	Achromobacter denitrificans	0.251521160365059	Achromobacter denitrificans	0.920936478431372	Achromobacter denitrificans	0.3851549031477	Acaryochloris marina	0.820880144927536	Achromobacter denitrificans	0.423388040540541	Achromobacter denitrificans	1.01500718120805	Achromobacter denitrificans	0.429667928	Achromobacter insolitus	0.192537435897436	Achromobacter denitrificans	0.315771504237288	Achromobacter denitrificans	0.434764628099174	Acaryochloris marina	9.209686688	Acaryochloris marina	1.68939078754579	Acaryochloris marina	1.73910303964758	Acaryochloris marina	0.492171146496815	Achromobacter denitrificans	0.488953326039387	Achromobacter denitrificans	0.571161173020528	Achromobacter denitrificans	0.355821700133869	Acaryochloris marina	0.597904301675978	Acaryochloris marina	0.707931974248927	Achromobacter denitrificans	0.247347521865889	Acaryochloris marina	10.9772503015075	Acaryochloris marina	0.928423764044944	Achromobacter denitrificans	0.473637528089888	Achromobacter denitrificans	0.452479884393064
Achromobacter denitrificans	0.743117465397924	Achromobacter spanius	0.757804876140808	Achromobacter insolitus	0.564208368627451	Achromobacter spanius	1.11080707021792	Achromobacter denitrificans	0.534334347826087	Achromobacter insolitus	0.364592972972973	Achromobacter insolitus	0.848879172259508	Achromobacter insolitus	0.513093848	Achromobacter spanius	0.856549871794872	Achromobacter spanius	1.10280550847458	Achromobacter spanius	2.47930954545455	Achromobacter denitrificans	0.533093728	Achromobacter denitrificans	1.17349346153846	Achromobacter denitrificans	0.423437136563877	Achromobacter denitrificans	0.494846464968153	Achromobacter insolitus	0.513816863603209	Achromobacter insolitus	0.400405601173021	Achromobacter spanius	1.64492894243641	Achromobacter denitrificans	0.281238491620112	Achromobacter denitrificans	0.576595836909871	Achromobacter spanius	1.85232755102041	Achromobacter denitrificans	0.390461373534338	Achromobacter denitrificans	1.69854508426966	Achromobacter spanius	1.82480007490637	Achromobacter insolitus	0.309644566473988
Achromobacter spanius	1.53579344290657	Achromobacter xylosoxidans	2.33206559322034	Achromobacter spanius	2.65805319215686	Achromobacter xylosoxidans	2.96549930992736	Achromobacter insolitus	0.349582463768116	Achromobacter spanius	3.11053513513514	Achromobacter spanius	2.74461058165548	Achromobacter spanius	1.816355512	Achromobacter xylosoxidans	1.89165076923077	Achromobacter xylosoxidans	2.91188519067797	Achromobacter xylosoxidans	2.52372756198347	Achromobacter insolitus	1.349344192	Achromobacter insolitus	3.20114771062271	Achromobacter insolitus	0.295895462555066	Achromobacter insolitus	0.371233025477707	Achromobacter spanius	2.96633338657914	Achromobacter spanius	3.27080671554252	Achromobacter xylosoxidans	3.46821886211513	Achromobacter insolitus	0.280175865921788	Achromobacter insolitus	0.421069570815451	Achromobacter xylosoxidans	2.09598504373178	Achromobacter insolitus	0.24180648241206	Achromobacter insolitus	0.607232514044944	Achromobacter xylosoxidans	3.76569947565543	Achromobacter spanius	3.66150473988439
Achromobacter xylosoxidans	3.88475214532872	Acidovorax antarcticus	5.71711625814863	Achromobacter xylosoxidans	3.76997469803922	Acidothermus cellulolyticus	1.60984134503632	Achromobacter spanius	3.34164355072464	Achromobacter xylosoxidans	3.82487439189189	Achromobacter xylosoxidans	6.78821559284116	Achromobacter xylosoxidans	3.793938336	Acidovorax antarcticus	3.40624064102564	Acidovorax antarcticus	5.93177730932203	Acidovorax antarcticus	11.5287969008264	Achromobacter spanius	3.237946512	Achromobacter spanius	2.90275316849817	Achromobacter spanius	3.44768061674009	Achromobacter spanius	4.29519592356688	Achromobacter xylosoxidans	3.3644130269876	Achromobacter xylosoxidans	3.41576108504399	Acidovorax antarcticus	8.44697236947791	Achromobacter spanius	2.17622849162011	Achromobacter spanius	4.0415339055794	Acidovorax antarcticus	5.05285772594752	Achromobacter spanius	1.49870748743719	Achromobacter spanius	2.56940992977528	Acidothermus cellulolyticus	2.8651729588015	Achromobacter xylosoxidans	2.92231445086705
Acidibrevibacterium fodinaquatile	1.40003161764706	Acidovorax avenae	1.10126050847458	Acidibrevibacterium fodinaquatile	3.8029482745098	Acidovorax antarcticus	5.98258231234867	Achromobacter xylosoxidans	2.9805084057971	Acidiferrobacter thiooxydans	0.274942297297297	Acidothermus cellulolyticus	3.96769814317673	Acidibrevibacterium fodinaquatile	1.480747504	Acidovorax avenae	0.895159935897436	Acidovorax avenae	1.13488860169492	Acidovorax avenae	1.59756904958678	Achromobacter xylosoxidans	4.051371712	Achromobacter xylosoxidans	4.1393202014652	Achromobacter xylosoxidans	4.96474511013216	Achromobacter xylosoxidans	3.2094799044586	Acidibrevibacterium fodinaquatile	4.05820159008023	Acidiferrobacter thiooxydans	0.225403401759531	Acidovorax avenae	1.84180369477912	Achromobacter xylosoxidans	2.75739681564246	Achromobacter xylosoxidans	4.79990017167382	Acidovorax avenae	0.998899008746356	Achromobacter xylosoxidans	4.06803762144054	Achromobacter xylosoxidans	5.86914269662921	Acidovorax antarcticus	11.7914132209738	Acidiferrobacter thiooxydans	0.33589
Acidothermus cellulolyticus	0.975915726643599	Acidovorax carolinensis	28.7038031942634	Acidothermus cellulolyticus	2.50906008627451	Acidovorax avenae	1.31993207021792	Acidothermus cellulolyticus	1.36570775362319	Acidothermus cellulolyticus	1.13095412162162	Acidovorax antarcticus	10.2367344295302	Acidothermus cellulolyticus	1.82197332	Acidovorax carolinensis	27.7606870512821	Acidovorax carolinensis	32.8668300211864	Acidovorax carolinensis	61.8793337190083	Acidibrevibacterium fodinaquatile	14.536981776	Acidothermus cellulolyticus	1.373633003663	Acidibrevibacterium fodinaquatile	2.38919854625551	Acidibrevibacterium fodinaquatile	2.09554828025478	Acidothermus cellulolyticus	2.05140746170678	Acidothermus cellulolyticus	1.07945765395894	Acidovorax carolinensis	48.0197796519411	Acidovorax antarcticus	6.98592273743017	Acidibrevibacterium fodinaquatile	9.86729532188841	Acidovorax carolinensis	27.2891486880466	Acidibrevibacterium fodinaquatile	1.96651341708543	Acidibrevibacterium fodinaquatile	1.71242671348315	Acidovorax avenae	1.59525382022472	Acidothermus cellulolyticus	1.47634208092486
Acidovorax antarcticus	8.76040902249135	Acidovorax citrulli	1.25106041720991	Acidovorax antarcticus	10.3958991137255	Acidovorax carolinensis	34.9632178692494	Acidovorax antarcticus	9.6333397826087	Acidovorax antarcticus	5.58183972972973	Acidovorax avenae	2.06747263982103	Acidovorax antarcticus	27.924560688	Acidovorax citrulli	0.892469230769231	Acidovorax citrulli	1.32439103813559	Acidovorax citrulli	1.08013917355372	Acidothermus cellulolyticus	2.0328399616	Acidovorax antarcticus	12.0622277289377	Acidiferrobacter thiooxydans	0.400925462555066	Acidiferrobacter thiooxydans	0.290882611464968	Acidovorax antarcticus	21.5235277169949	Acidovorax antarcticus	7.98224862170088	Acidovorax citrulli	1.44676792503347	Acidovorax avenae	1.33646150837989	Acidiferrobacter thiooxydans	0.344660729613734	Acidovorax citrulli	0.713262827988338	Acidothermus cellulolyticus	1.85364358458961	Acidothermus cellulolyticus	1.55452025280899	Acidovorax carolinensis	67.1435800749064	Acidovorax antarcticus	12.9786112138728
Acidovorax avenae	1.59159668685121	Acidovorax monticola	7.10180408083442	Acidovorax avenae	1.84706269019608	Acidovorax citrulli	1.18671944309927	Acidovorax avenae	1.51129253623188	Acidovorax avenae	1.74262027027027	Acidovorax carolinensis	55.77611098434	Acidovorax avenae	1.761678672	Acidovorax monticola	6.76892948717949	Acidovorax monticola	8.11385305084746	Acidovorax monticola	9.17588549586777	Acidovorax antarcticus	7.39071464	Acidovorax avenae	2.2124586996337	Acidothermus cellulolyticus	1.64194008810573	Acidothermus cellulolyticus	1.21688907643312	Acidovorax avenae	1.63760120350109	Acidovorax avenae	1.61820131964809	Acidovorax monticola	11.1749565863454	Acidovorax carolinensis	38.7796334078212	Acidipropionibacterium jensenii	0.27040678111588	Acidovorax monticola	7.23926524781341	Acidovorax antarcticus	14.47913319933	Acidovorax antarcticus	9.88961577247191	Acidovorax citrulli	1.47896760299625	Acidovorax avenae	2.24320734104046
Acidovorax carolinensis	48.8152954844291	Acinetobacter baumannii	50.6512655932203	Acidovorax carolinensis	53.0583309882353	Acidovorax monticola	9.06833504842615	Acidovorax carolinensis	47.2066801449275	Acidovorax carolinensis	38.6686836486486	Acidovorax citrulli	2.14929234899329	Acidovorax carolinensis	57.735940872	Acinetobacter baumannii	45.4356894230769	Acinetobacter baumannii	51.2940089618644	Acinetobacter baumannii	55.423089338843	Acidovorax avenae	1.579433776	Acidovorax carolinensis	43.2935934432234	Acidovorax antarcticus	8.52335960352423	Acidovorax antarcticus	10.5219676433121	Acidovorax carolinensis	60.0414169219548	Acidovorax carolinensis	46.2841263929619	Acinetobacter baumannii	77.6475373360107	Acidovorax citrulli	1.04072575418994	Acidothermus cellulolyticus	0.524163175965665	Acinetobacter baumannii	39.2349912827988	Acidovorax avenae	2.04071460636516	Acidovorax avenae	2.1840470505618	Acidovorax monticola	10.4248895505618	Acidovorax carolinensis	64.3857294797688
Acidovorax citrulli	2.4079939100346	Acinetobacter bereziniae	0.548186427640156	Acidovorax citrulli	2.13100744313725	Acinetobacter baumannii	62.1364315254237	Acidovorax citrulli	1.84074833333333	Acidovorax citrulli	1.55650033783784	Acidovorax monticola	12.6520146532438	Acidovorax citrulli	2.594538504	Acinetobacter bereziniae	0.379355128205128	Acinetobacter bereziniae	1.03205904661017	Acinetobacter bereziniae	0.682118347107438	Acidovorax carolinensis	43.508378528	Acidovorax citrulli	1.8126202014652	Acidovorax avenae	1.9617072246696	Acidovorax avenae	1.40965191082803	Acidovorax citrulli	1.90106905178702	Acidovorax citrulli	1.36173307917889	Acinetobacter bereziniae	0.934256385542169	Acidovorax monticola	9.21436608938548	Acidovorax antarcticus	11.2174124034335	Acinetobacter bereziniae	0.568804052478134	Acidovorax carolinensis	58.0985522780569	Acidovorax carolinensis	53.6831826825843	Acinetobacter baumannii	82.2505468913858	Acidovorax citrulli	1.48219080924855
Acidovorax monticola	11.3908801557093	Acinetobacter bouvetii	14.0349025814863	Acidovorax monticola	12.0754012392157	Acinetobacter bereziniae	4.95706161016949	Acidovorax monticola	10.4050992028986	Acidovorax monticola	9.61216898648649	Acinetobacter baumannii	103.791090201342	Acidovorax monticola	11.98999324	Acinetobacter bouvetii	7.04719583333333	Acinetobacter bouvetii	11.3307047457627	Acinetobacter bouvetii	13.2338877272727	Acidovorax citrulli	1.9996334768	Acidovorax monticola	10.9630022161172	Acidovorax carolinensis	52.0759	Acidovorax carolinensis	48.2477115286624	Acidovorax monticola	11.4201531801605	Acidovorax monticola	10.6480147507331	Acinetobacter bouvetii	24.9061488487282	Acinetobacter baumannii	71.4635019553073	Acidovorax avenae	2.53042789699571	Acinetobacter bouvetii	12.5705507580175	Acidovorax citrulli	1.68699164154104	Acidovorax citrulli	1.80777456460674	Acinetobacter bereziniae	0.779952397003745	Acidovorax monticola	9.54596988439306
Acinetobacter baumannii	92.1208092906574	Acinetobacter calcoaceticus	0.275062985658409	Acinetobacter baumannii	94.6562541333333	Acinetobacter bouvetii	12.6567728571429	Acinetobacter baumannii	75.9396485507246	Acinetobacter baumannii	84.5870587837838	Acinetobacter bereziniae	1.2488463310962	Acinetobacter baumannii	90.277766376	Acinetobacter calcoaceticus	0.306251282051282	Acinetobacter calcoaceticus	0.20828125	Acinetobacter calcoaceticus	0.368240495867769	Acidovorax monticola	12.564369008	Acinetobacter baumannii	78.665322967033	Acidovorax citrulli	1.64884348017621	Acidovorax citrulli	1.27503124203822	Acinetobacter baumannii	75.2718750182349	Acinetobacter baumannii	74.1779639589443	Acinetobacter calcoaceticus	0.459460950468541	Acinetobacter bereziniae	0.508605586592179	Acidovorax carolinensis	66.808812832618	Acinetobacter calcoaceticus	0.33133139941691	Acidovorax monticola	12.0471552428811	Acidovorax monticola	13.7115155758427	Acinetobacter bouvetii	10.9959331460674	Acinetobacter baumannii	69.566542716763
Acinetobacter bereziniae	1.05214198096886	Acinetobacter chinensis	0.827023885267275	Acinetobacter bereziniae	0.891514352941176	Acinetobacter calcoaceticus	1.21611225181598	Acinetobacter bereziniae	0.803831956521739	Acinetobacter baylyi	0.285772702702703	Acinetobacter bouvetii	20.2946552796421	Acinetobacter bereziniae	0.976890016	Acinetobacter chinensis	0.533725448717949	Acinetobacter chinensis	0.893574936440678	Acinetobacter chinensis	1.64898417355372	Acinetobacter baumannii	81.103855024	Acinetobacter bereziniae	1.03144357142857	Acidovorax monticola	11.2281767400881	Acidovorax monticola	10.4144894904459	Acinetobacter bereziniae	1.75183760029176	Acinetobacter bereziniae	1.07535041055718	Acinetobacter chinensis	1.22058714859438	Acinetobacter bouvetii	25.2576961452514	Acidovorax citrulli	2.051329527897	Acinetobacter chinensis	0.842841516034985	Acinetobacter baumannii	95.8026177051926	Acinetobacter baumannii	105.840029101124	Acinetobacter calcoaceticus	0.47113797752809	Acinetobacter bereziniae	0.644013699421965
Acinetobacter bouvetii	32.7428385640138	Acinetobacter cumulans	0.948266205997392	Acinetobacter bouvetii	18.7360774509804	Acinetobacter chinensis	1.0145094188862	Acinetobacter bouvetii	29.9643254347826	Acinetobacter bereziniae	1.44246898648649	Acinetobacter calcoaceticus	0.653190469798658	Acinetobacter bouvetii	29.583623912	Acinetobacter cumulans	0.561464102564103	Acinetobacter cumulans	1.50824459745763	Acinetobacter cumulans	1.94557979338843	Acinetobacter bereziniae	0.826807504	Acinetobacter bouvetii	18.1787686080586	Acinetobacter baumannii	95.4452700881057	Acinetobacter baumannii	76.4800168152866	Acinetobacter bouvetii	103.692200335522	Acinetobacter bouvetii	75.6861337243402	Acinetobacter cumulans	1.33257851405622	Acinetobacter calcoaceticus	4.7422782122905	Acidovorax monticola	16.44708527897	Acinetobacter cumulans	1.08036489795918	Acinetobacter bereziniae	1.64241993299832	Acinetobacter bereziniae	0.893604269662921	Acinetobacter chinensis	1.13452898876405	Acinetobacter bouvetii	18.7303487861272
Acinetobacter calcoaceticus	0.529885692041522	Acinetobacter defluvii	2.5882556714472	Acinetobacter calcoaceticus	0.669612407843137	Acinetobacter cumulans	1.0386864527845	Acinetobacter calcoaceticus	2.42483804347826	Acinetobacter bouvetii	16.9286997297297	Acinetobacter chinensis	2.02881389261745	Acinetobacter calcoaceticus	1.048480888	Acinetobacter defluvii	1.61443384615385	Acinetobacter defluvii	2.78149	Acinetobacter defluvii	3.24071665289256	Acinetobacter bouvetii	21.25779672	Acinetobacter calcoaceticus	0.559950934065934	Acinetobacter bereziniae	1.18357524229075	Acinetobacter bereziniae	1.88888487261147	Acinetobacter calcoaceticus	1.2691329321663	Acinetobacter calcoaceticus	0.797974105571848	Acinetobacter defluvii	4.16886659973226	Acinetobacter chinensis	1.08682519553073	Acinetobacter baumannii	119.655726866953	Acinetobacter defluvii	2.49116746355685	Acinetobacter bouvetii	29.8501780234506	Acinetobacter bouvetii	19.3265711095506	Acinetobacter cumulans	0.800052359550562	Acinetobacter calcoaceticus	0.389213526011561
Acinetobacter chinensis	1.40656493079585	Acinetobacter dispersus	3.32113886571056	Acinetobacter chinensis	1.44086803921569	Acinetobacter defluvii	3.26493424939467	Acinetobacter chinensis	0.934850434782609	Acinetobacter calcoaceticus	0.421640945945946	Acinetobacter cumulans	2.158464049217	Acinetobacter chinensis	1.412526688	Acinetobacter dispersus	0.377977564102564	Acinetobacter dispersus	2.2884651059322	Acinetobacter dispersus	1.32259512396694	Acinetobacter calcoaceticus	0.543824352	Acinetobacter chinensis	1.39391315018315	Acinetobacter bouvetii	20.8316370484581	Acinetobacter bouvetii	54.7541556687898	Acinetobacter chinensis	1.32205358862144	Acinetobacter chinensis	1.37265023460411	Acinetobacter dispersus	1.46089547523427	Acinetobacter cumulans	1.21598245810056	Acinetobacter bereziniae	1.11421725321888	Acinetobacter dispersus	1.7012721574344	Acinetobacter calcoaceticus	0.657265326633166	Acinetobacter calcoaceticus	0.664003370786517	Acinetobacter defluvii	3.3449961423221	Acinetobacter chinensis	1.35571699421965
Acinetobacter cumulans	1.63889711937716	Acinetobacter equi	2.98104552803129	Acinetobacter cumulans	1.50027192156863	Acinetobacter dispersus	2.08718238498789	Acinetobacter cumulans	3.21277536231884	Acinetobacter chinensis	1.55829716216216	Acinetobacter defluvii	6.73754091722595	Acinetobacter cumulans	1.698088648	Acinetobacter equi	1.76877365384615	Acinetobacter equi	2.71148358050847	Acinetobacter equi	2.3564497107438	Acinetobacter chinensis	1.716412736	Acinetobacter cumulans	1.28604360805861	Acinetobacter calcoaceticus	1.79449502202643	Acinetobacter calcoaceticus	0.856031878980892	Acinetobacter cumulans	2.93257119620715	Acinetobacter cumulans	3.07615173020528	Acinetobacter equi	5.36663991967871	Acinetobacter defluvii	3.98057368715084	Acinetobacter bouvetii	29.4475963948498	Acinetobacter equi	2.77601244897959	Acinetobacter chinensis	2.65287686767169	Acinetobacter chinensis	1.47551453651685	Acinetobacter dispersus	0.484659737827715	Acinetobacter cumulans	1.82302341040462
Acinetobacter defluvii	4.55932016435986	Acinetobacter guillouiae	4.30127056062581	Acinetobacter defluvii	4.4212849254902	Acinetobacter equi	2.78665884987893	Acinetobacter defluvii	5.06013666666667	Acinetobacter cumulans	1.81370898648649	Acinetobacter dispersus	8.90696013422819	Acinetobacter defluvii	5.049082968	Acinetobacter guillouiae	1.74997076923077	Acinetobacter guillouiae	1.87369161016949	Acinetobacter guillouiae	3.2621452892562	Acinetobacter cumulans	1.816977568	Acinetobacter defluvii	4.06908315018315	Acinetobacter chinensis	1.54519118942731	Acinetobacter chinensis	1.52082834394904	Acinetobacter defluvii	7.09848657913931	Acinetobacter defluvii	7.01830668621701	Acinetobacter guillouiae	11.8547128246319	Acinetobacter dispersus	1.07702430167598	Acinetobacter calcoaceticus	0.68253356223176	Acinetobacter guillouiae	1.78056734693878	Acinetobacter cumulans	5.37738984924623	Acinetobacter cumulans	1.5706271488764	Acinetobacter equi	1.99595550561798	Acinetobacter defluvii	3.94160693641619
Acinetobacter dispersus	1.72844929930796	Acinetobacter haemolyticus	4.4994125684485	Acinetobacter dispersus	3.48827548235294	Acinetobacter guillouiae	16.2227034140436	Acinetobacter dispersus	1.16328434782609	Acinetobacter defluvii	5.56374527027027	Acinetobacter equi	4.27064006711409	Acinetobacter dispersus	4.032247712	Acinetobacter haemolyticus	2.62204525641026	Acinetobacter haemolyticus	3.47202273305085	Acinetobacter haemolyticus	2.93557640495868	Acinetobacter defluvii	4.527259696	Acinetobacter dispersus	7.03755732600733	Acinetobacter cumulans	2.13974779735683	Acinetobacter cumulans	2.20460544585987	Acinetobacter dispersus	2.4408162436178	Acinetobacter dispersus	1.69731193548387	Acinetobacter haemolyticus	3.51162729585007	Acinetobacter equi	5.1328030726257	Acinetobacter chinensis	1.83864927038627	Acinetobacter haemolyticus	3.09123658892128	Acinetobacter defluvii	11.8847105025126	Acinetobacter defluvii	5.04741171348315	Acinetobacter guillouiae	2.87354906367041	Acinetobacter dispersus	1.49943953757225
Acinetobacter equi	6.39572102941176	Acinetobacter indicus	1.27727224250326	Acinetobacter equi	4.39424065882353	Acinetobacter haemolyticus	4.80105772397094	Acinetobacter equi	6.47619956521739	Acinetobacter dispersus	0.509630608108108	Acinetobacter guillouiae	79.0995697315436	Acinetobacter equi	5.5964428	Acinetobacter indicus	1.66584903846154	Acinetobacter indicus	1.30901002118644	Acinetobacter indicus	1.62357681818182	Acinetobacter dispersus	1.36082576	Acinetobacter equi	4.4390017032967	Acinetobacter defluvii	5.28638396475771	Acinetobacter defluvii	7.4957727388535	Acinetobacter equi	13.1914893727206	Acinetobacter equi	17.6465258064516	Acinetobacter indicus	1.57106017402945	Acinetobacter guillouiae	3.51585709497207	Acinetobacter cumulans	1.90090961373391	Acinetobacter indicus	1.06258688046647	Acinetobacter dispersus	2.31076353433836	Acinetobacter dispersus	3.04951122191011	Acinetobacter haemolyticus	1.49035610486891	Acinetobacter equi	4.77764514450867
Acinetobacter guillouiae	16.0121718252595	Acinetobacter junii	42.1575785788787	Acinetobacter guillouiae	17.3422105098039	Acinetobacter indicus	1.47591288135593	Acinetobacter guillouiae	4.28236797101449	Acinetobacter equi	3.34903047297297	Acinetobacter haemolyticus	9.3447722147651	Acinetobacter guillouiae	4.821954136	Acinetobacter junii	9.25760243589744	Acinetobacter junii	58.8828565677966	Acinetobacter junii	37.2439526446281	Acinetobacter equi	4.908703424	Acinetobacter guillouiae	6.34141032967033	Acinetobacter dispersus	1.08990797356828	Acinetobacter dispersus	2.09461057324841	Acinetobacter guillouiae	7.94568316557258	Acinetobacter guillouiae	8.79265615835777	Acinetobacter junii	41.9543114056225	Acinetobacter haemolyticus	3.78232525139665	Acinetobacter defluvii	5.35722575107296	Acinetobacter junii	47.7713393294461	Acinetobacter equi	5.5338448241206	Acinetobacter equi	4.00028082865169	Acinetobacter indicus	1.71038528089888	Acinetobacter guillouiae	4.26786861271676
Acinetobacter haemolyticus	4.69166794982699	Acinetobacter lactucae	0.619507288135593	Acinetobacter haemolyticus	6.26098952941176	Acinetobacter junii	46.1400570096852	Acinetobacter haemolyticus	3.76342514492754	Acinetobacter guillouiae	2.73053236486486	Acinetobacter indicus	2.99528029082774	Acinetobacter haemolyticus	6.448057088	Acinetobacter lactucae	0.852912115384615	Acinetobacter lactucae	0.740660868644068	Acinetobacter lactucae	0.615726652892562	Acinetobacter guillouiae	20.896396896	Acinetobacter haemolyticus	7.11563397435897	Acinetobacter equi	5.96656806167401	Acinetobacter equi	8.84324449044586	Acinetobacter haemolyticus	14.4574622027717	Acinetobacter haemolyticus	4.95731782991202	Acinetobacter lactucae	0.858583681392236	Acinetobacter indicus	2.14208715083799	Acinetobacter dispersus	1.51770480686695	Acinetobacter lactucae	0.502311865889213	Acinetobacter guillouiae	4.84966978224456	Acinetobacter guillouiae	3.52112675561798	Acinetobacter junii	14.3846723220974	Acinetobacter haemolyticus	8.17547433526012
Acinetobacter indicus	2.33966111591696	Acinetobacter lanii	5.38718595827901	Acinetobacter indicus	1.96380811764706	Acinetobacter lactucae	0.740562760290557	Acinetobacter indicus	5.09495224637681	Acinetobacter haemolyticus	1.96119459459459	Acinetobacter junii	228.569708814318	Acinetobacter indicus	2.06511884	Acinetobacter lanii	3.80035948717949	Acinetobacter lanii	4.46326726271186	Acinetobacter lanii	8.43282776859504	Acinetobacter haemolyticus	4.389803232	Acinetobacter indicus	2.10888331501832	Acinetobacter guillouiae	3.37372713656388	Acinetobacter guillouiae	7.03758289808917	Acinetobacter indicus	3.61527015317287	Acinetobacter indicus	2.86133958944282	Acinetobacter lanii	8.48646631860776	Acinetobacter junii	54.3255631284916	Acinetobacter equi	5.32474377682403	Acinetobacter lanii	6.08807825072886	Acinetobacter haemolyticus	3.83830341708543	Acinetobacter haemolyticus	4.46283238764045	Acinetobacter lactucae	0.852733108614232	Acinetobacter indicus	2.31799936416185
Acinetobacter junii	47.8948691782007	Acinetobacter lwoffii	33.1466770143416	Acinetobacter junii	62.1071262901961	Acinetobacter lanii	7.23696119854722	Acinetobacter junii	63.9686884057971	Acinetobacter indicus	1.64763905405405	Acinetobacter lactucae	1.13814507829978	Acinetobacter junii	69.5911232	Acinetobacter lwoffii	27.3104937820513	Acinetobacter lwoffii	51.8568987076271	Acinetobacter lwoffii	72.9793963636364	Acinetobacter indicus	1.7248819968	Acinetobacter junii	125.781069542125	Acinetobacter haemolyticus	4.6010563876652	Acinetobacter haemolyticus	6.38602522292994	Acinetobacter junii	62.559601480671	Acinetobacter junii	51.0909752785924	Acinetobacter lwoffii	87.0588487416332	Acinetobacter lactucae	0.69182251396648	Acinetobacter guillouiae	4.21998167381974	Acinetobacter lwoffii	67.8924687755102	Acinetobacter indicus	4.20600395309883	Acinetobacter indicus	1.82416676966292	Acinetobacter lanii	4.29828393258427	Acinetobacter junii	39.1713338150289
Acinetobacter lactucae	1.00712644463668	Acinetobacter nosocomialis	1.65870341590613	Acinetobacter lactucae	0.992398125490196	Acinetobacter lwoffii	40.1189861743341	Acinetobacter lactucae	0.630410072463768	Acinetobacter junii	26.0199612162162	Acinetobacter lanii	12.5902690604027	Acinetobacter lactucae	0.98514604	Acinetobacter nosocomialis	1.57978282051282	Acinetobacter nosocomialis	1.58130324152542	Acinetobacter nosocomialis	2.08252603305785	Acinetobacter junii	33.925300192	Acinetobacter lactucae	1.02249653846154	Acinetobacter indicus	1.92429947136564	Acinetobacter indicus	2.14367585987261	Acinetobacter lactucae	0.949267527352298	Acinetobacter lactucae	1.17497307917889	Acinetobacter nosocomialis	2.66913041499331	Acinetobacter lanii	10.9871006703911	Acinetobacter haemolyticus	4.77340725321888	Acinetobacter nosocomialis	1.4499072303207	Acinetobacter junii	44.5420228475712	Acinetobacter junii	54.7365654634831	Acinetobacter lwoffii	34.880482846442	Acinetobacter lactucae	0.858944393063584
Acinetobacter lanii	16.6532729930796	Acinetobacter oleivorans	0.633953350717079	Acinetobacter lanii	9.94843519215686	Acinetobacter nosocomialis	2.90450291767554	Acinetobacter lanii	15.3120954347826	Acinetobacter lactucae	0.963370878378378	Acinetobacter lwoffii	76.8843016331096	Acinetobacter lanii	14.954386784	Acinetobacter oleivorans	0.595648397435897	Acinetobacter oleivorans	0.63488845338983	Acinetobacter oleivorans	0.581998140495868	Acinetobacter lactucae	0.799966592	Acinetobacter lanii	19.3306624725275	Acinetobacter junii	29.3785743612335	Acinetobacter junii	81.6028135031847	Acinetobacter lanii	24.0979180525164	Acinetobacter lanii	28.2610567741935	Acinetobacter oleivorans	0.759379986613119	Acinetobacter lwoffii	86.6228677094972	Acinetobacter indicus	1.97661394849785	Acinetobacter oleivorans	0.516682040816327	Acinetobacter lactucae	1.28194889447236	Acinetobacter lactucae	1.00889594101124	Acinetobacter nosocomialis	2.6097363670412	Acinetobacter lanii	13.0803395375723
Acinetobacter lwoffii	62.4755680622837	Acinetobacter pittii	1.35851376792699	Acinetobacter lwoffii	68.4320097803922	Acinetobacter oleivorans	0.894781755447942	Acinetobacter lwoffii	70.6284647608696	Acinetobacter lanii	8.02670939189189	Acinetobacter nosocomialis	3.20402364653244	Acinetobacter lwoffii	83.3079627776	Acinetobacter pittii	0.8325075	Acinetobacter pittii	1.10562226694915	Acinetobacter pittii	1.45232801652893	Acinetobacter lanii	14.262851536	Acinetobacter lwoffii	102.499782655678	Acinetobacter lactucae	0.993433700440529	Acinetobacter lactucae	0.881016496815287	Acinetobacter lwoffii	192.707379832239	Acinetobacter lwoffii	581.755299501466	Acinetobacter pittii	1.66338659973226	Acinetobacter nosocomialis	2.68528748603352	Acinetobacter junii	51.8936015021459	Acinetobacter pittii	0.882233527696793	Acinetobacter lanii	16.5102547571189	Acinetobacter lanii	10.9371948595506	Acinetobacter oleivorans	0.615143820224719	Acinetobacter larvae	0.398656705202312
Acinetobacter nosocomialis	3.79085815743945	Acinetobacter radioresistens	2.1453083833116	Acinetobacter nosocomialis	3.12897500392157	Acinetobacter pittii	1.31409910411622	Acinetobacter nosocomialis	2.72439043478261	Acinetobacter larvae	0.486868040540541	Acinetobacter oleivorans	0.987384988814318	Acinetobacter nosocomialis	2.692808168	Acinetobacter radioresistens	1.88471416666667	Acinetobacter radioresistens	7.89248036016949	Acinetobacter radioresistens	2.3686017768595	Acinetobacter lwoffii	77.24182464	Acinetobacter nosocomialis	2.23432155677656	Acinetobacter lanii	14.1606121145374	Acinetobacter lanii	28.6289459872611	Acinetobacter nosocomialis	3.88286258205689	Acinetobacter nosocomialis	4.41101448680352	Acinetobacter radioresistens	2.055876854083	Acinetobacter oleivorans	1.49225296089385	Acinetobacter lactucae	1.28766287553648	Acinetobacter radioresistens	1.00758443148688	Acinetobacter lwoffii	103.238290569514	Acinetobacter lwoffii	56.183276011236	Acinetobacter pittii	4.83097258426966	Acinetobacter lwoffii	114.201043872832
Acinetobacter oleivorans	0.954490856401384	Acinetobacter schindleri	13.1103999087353	Acinetobacter oleivorans	1.12909094901961	Acinetobacter radioresistens	2.54330466101695	Acinetobacter oleivorans	0.626964637681159	Acinetobacter lwoffii	73.2181075	Acinetobacter pittii	2.45254539149888	Acinetobacter oleivorans	1.004136088	Acinetobacter schindleri	4.51982852564103	Acinetobacter schindleri	14.6706441737288	Acinetobacter schindleri	9.55010747933884	Acinetobacter nosocomialis	2.52175464	Acinetobacter oleivorans	1.19514827838828	Acinetobacter lwoffii	59.6229789427313	Acinetobacter lwoffii	208.555556496815	Acinetobacter oleivorans	2.16424003646973	Acinetobacter oleivorans	0.86426568914956	Acinetobacter schindleri	15.8226391298527	Acinetobacter pittii	2.14577603351955	Acinetobacter lanii	14.4785989270386	Acinetobacter schindleri	8.61622705539359	Acinetobacter nosocomialis	3.64037413735343	Acinetobacter nosocomialis	3.95886790730337	Acinetobacter radioresistens	23.2991620973783	Acinetobacter nosocomialis	7.31884075144509
Acinetobacter pittii	2.50486476643599	Acinetobacter seifertii	0.99695591916558	Acinetobacter pittii	3.33381790588235	Acinetobacter schindleri	9.81775041162228	Acinetobacter pittii	1.84076985507246	Acinetobacter nosocomialis	3.21814831081081	Acinetobacter radioresistens	2.12445031319911	Acinetobacter pittii	2.197353624	Acinetobacter seifertii	0.8099225	Acinetobacter seifertii	1.10138741525424	Acinetobacter seifertii	1.1944376446281	Acinetobacter oleivorans	0.840389264	Acinetobacter pittii	1.74223287545788	Acinetobacter nosocomialis	6.17559074889868	Acinetobacter nosocomialis	3.12585328025478	Acinetobacter pittii	2.29550290299052	Acinetobacter pittii	2.12090674486803	Acinetobacter seifertii	1.44166452476573	Acinetobacter radioresistens	1.74226480446927	Acinetobacter lwoffii	212.099939742489	Acinetobacter seifertii	0.993764839650146	Acinetobacter oleivorans	1.12763974874372	Acinetobacter oleivorans	1.09412882022472	Acinetobacter schindleri	10.4887428464419	Acinetobacter oleivorans	0.737740751445087
Acinetobacter radioresistens	2.5332505449827	Acinetobacter shaoyimingii	0.969171681877445	Acinetobacter radioresistens	6.42533850196078	Acinetobacter seifertii	1.45790673123487	Acinetobacter radioresistens	1.25982514492754	Acinetobacter oleivorans	0.785353243243243	Acinetobacter schindleri	23.4823872483221	Acinetobacter radioresistens	4.681383976	Acinetobacter shaoyimingii	0.938588974358974	Acinetobacter shaoyimingii	1.01421851694915	Acinetobacter shaoyimingii	1.41457892561983	Acinetobacter pittii	1.89518336	Acinetobacter radioresistens	2.56875868131868	Acinetobacter oleivorans	0.916314801762115	Acinetobacter oleivorans	0.93275627388535	Acinetobacter radioresistens	3.97451881838074	Acinetobacter radioresistens	2.26762806451613	Acinetobacter shaoyimingii	1.41024961178046	Acinetobacter schindleri	24.980784301676	Acinetobacter nosocomialis	5.3150808583691	Acinetobacter shaoyimingii	1.41569679300292	Acinetobacter pittii	4.96700011725293	Acinetobacter pittii	2.28681978932584	Acinetobacter seifertii	1.30431599250936	Acinetobacter pittii	2.32242260115607
Acinetobacter schindleri	20.6625521626298	Acinetobacter soli	0.520636531942634	Acinetobacter schindleri	13.9102139451843	Acinetobacter shaoyimingii	1.66098633171913	Acinetobacter schindleri	17.3406942753623	Acinetobacter pittii	2.11161364864865	Acinetobacter seifertii	2.06671024608501	Acinetobacter schindleri	20.490362424	Acinetobacter towneri	1.60872403846154	Acinetobacter soli	0.647210889830508	Acinetobacter soli	0.557862438016529	Acinetobacter radioresistens	2.415773392	Acinetobacter schindleri	14.8323697802198	Acinetobacter pittii	2.79951475770925	Acinetobacter pittii	2.00819156050955	Acinetobacter schindleri	30.2191420787746	Acinetobacter schindleri	52.7851674486803	Acinetobacter soli	0.403629665327979	Acinetobacter seifertii	1.64555659217877	Acinetobacter oleivorans	1.24983587982833	Acinetobacter soli	0.619332011661808	Acinetobacter radioresistens	27.8395558458961	Acinetobacter radioresistens	5.78268099719101	Acinetobacter shaoyimingii	1.02374104868914	Acinetobacter radioresistens	3.66538936416185
Acinetobacter seifertii	1.6950985899654	Acinetobacter towneri	3.74973307692308	Acinetobacter seifertii	1.66337254117647	Acinetobacter soli	3.07951101694915	Acinetobacter seifertii	1.50019898550725	Acinetobacter radioresistens	1.87815932432432	Acinetobacter shaoyimingii	1.47670210290828	Acinetobacter seifertii	1.695592128	Acinetobacter variabilis	0.603755384615385	Acinetobacter towneri	6.89098281779661	Acinetobacter towneri	5.92146152892562	Acinetobacter schindleri	16.154472448	Acinetobacter seifertii	1.69707326007326	Acinetobacter radioresistens	3.72649488986784	Acinetobacter radioresistens	5.08792006369427	Acinetobacter seifertii	1.50288369073669	Acinetobacter seifertii	1.49488950146628	Acinetobacter towneri	6.10828858099063	Acinetobacter shaoyimingii	2.1097538547486	Acinetobacter pittii	2.53443944206009	Acinetobacter towneri	2.6472483090379	Acinetobacter schindleri	33.3019574706868	Acinetobacter schindleri	15.6210443679775	Acinetobacter soli	0.400726966292135	Acinetobacter schindleri	85.4344920809249
Acinetobacter shaoyimingii	2.1396741349481	Acinetobacter variabilis	1.73891697522816	Acinetobacter shaoyimingii	1.50667893333333	Acinetobacter towneri	4.19815516949153	Acinetobacter shaoyimingii	2.15412666666667	Acinetobacter schindleri	14.7439339189189	Acinetobacter soli	0.816246532438479	Acinetobacter shaoyimingii	2.012450968	Acinetobacter wuhouensis	0.831213846153846	Acinetobacter variabilis	3.17740298728814	Acinetobacter variabilis	1.2987920661157	Acinetobacter seifertii	1.53584712	Acinetobacter shaoyimingii	5.22349034798535	Acinetobacter schindleri	29.6777954625551	Acinetobacter schindleri	38.1709135350319	Acinetobacter shaoyimingii	3.2569215681984	Acinetobacter shaoyimingii	4.46221859237537	Acinetobacter variabilis	3.63550834002677	Acinetobacter soli	1.18091558100559	Acinetobacter radioresistens	2.13650957081545	Acinetobacter variabilis	2.37877049562682	Acinetobacter seifertii	1.7880432998325	Acinetobacter seifertii	1.99697769662921	Acinetobacter towneri	1.97225243445693	Acinetobacter seifertii	1.56910346820809
Acinetobacter soli	0.642836410034602	Acinetobacter wanghuae	1.48953332464146	Acinetobacter soli	1.80250458039216	Acinetobacter variabilis	3.37592686440678	Acinetobacter soli	0.980036739130435	Acinetobacter seifertii	1.68792621621622	Acinetobacter towneri	6.08889872483221	Acinetobacter soli	0.986086624	Actinomarinicola tropica	0.869438012820513	Acinetobacter wuhouensis	1.1852088559322	Acinetobacter wanghuae	8.3354329338843	Acinetobacter shaoyimingii	1.334564592	Acinetobacter soli	1.09219023809524	Acinetobacter seifertii	2.06934396475771	Acinetobacter seifertii	1.69480503184713	Acinetobacter soli	4.3233247702407	Acinetobacter soli	0.759301876832845	Acinetobacter wanghuae	2.34881544846051	Acinetobacter towneri	21.409211452514	Acinetobacter schindleri	26.938390944206	Acinetobacter wuhouensis	0.755598688046647	Acinetobacter shaoyimingii	3.47348093802345	Acinetobacter shaoyimingii	1.50948453651685	Acinetobacter variabilis	2.50672029962547	Acinetobacter shaoyimingii	1.54012809248555
Acinetobacter towneri	7.37676265570934	Acinetobacter wuhouensis	1.3155424380704	Acinetobacter towneri	6.25737043137255	Acinetobacter wanghuae	3.09724190072639	Acinetobacter towneri	5.98713391304348	Acinetobacter shaoyimingii	2.03291310810811	Acinetobacter variabilis	3.83012697986577	Acinetobacter towneri	4.540471256	Actinomyces naeslundii	2.42209711538462	Actinomarinicola tropica	0.700887288135593	Acinetobacter wuhouensis	1.03027004132231	Acinetobacter soli	0.500352464	Acinetobacter towneri	10.1587743772894	Acinetobacter shaoyimingii	1.71376185022026	Acinetobacter shaoyimingii	3.01711557324841	Acinetobacter towneri	14.148559051787	Acinetobacter towneri	8.88363947214076	Acinetobacter wuhouensis	1.2220821686747	Acinetobacter variabilis	5.57014474860335	Acinetobacter seifertii	1.86376283261803	Actinomarinicola tropica	0.744745072886297	Acinetobacter soli	2.01394229480737	Acinetobacter soli	0.69376143258427	Acinetobacter wanghuae	1.44332438202247	Acinetobacter soli	0.979768208092486
Acinetobacter variabilis	3.30554435986159	Actinomarinicola tropica	0.883981408083442	Acinetobacter variabilis	3.09863644705882	Acinetobacter wuhouensis	2.14777582324455	Acinetobacter variabilis	3.00938413043478	Acinetobacter soli	0.636244324324324	Acinetobacter wanghuae	3.4172851901566	Acinetobacter variabilis	3.99599604	Actinomyces oris	7.72611685897436	Actinomyces naeslundii	2.36173184322034	Actinobacillus pleuropneumoniae	0.437571983471074	Acinetobacter towneri	4.110888816	Acinetobacter variabilis	2.65618159340659	Acinetobacter soli	0.772901938325991	Acinetobacter soli	0.831958757961783	Acinetobacter variabilis	3.47375221006565	Acinetobacter variabilis	7.47873302052786	Actinomarinicola tropica	1.75966981258367	Acinetobacter wanghuae	1.43393893854749	Acinetobacter shaoyimingii	1.75727051502146	Actinomyces naeslundii	3.64184069970845	Acinetobacter towneri	9.32699703517588	Acinetobacter towneri	4.8948720505618	Acinetobacter wuhouensis	1.4455668164794	Acinetobacter towneri	11.7668437572254
Acinetobacter wanghuae	3.09532374567474	Actinomyces naeslundii	2.70906938722295	Acinetobacter wanghuae	1.70580023529412	Actinomarinicola tropica	1.25072902179177	Acinetobacter wanghuae	11.7798428985507	Acinetobacter towneri	6.03020168918919	Acinetobacter wuhouensis	2.94934628635347	Acinetobacter wanghuae	3.476324432	Actinomyces pacaensis	1.62520743589744	Actinomyces oris	8.20016131355932	Actinomarinicola tropica	0.904830991735537	Acinetobacter variabilis	5.210556272	Acinetobacter wanghuae	6.60227529304029	Acinetobacter towneri	5.6989136123348	Acinetobacter towneri	7.06560952229299	Acinetobacter wanghuae	6.21928776805252	Acinetobacter wanghuae	5.38714991202346	Actinomyces naeslundii	5.85378797858099	Acinetobacter wuhouensis	1.47295860335196	Acinetobacter soli	0.624646137339056	Actinomyces oris	18.4196139650146	Acinetobacter variabilis	7.39451373534338	Acinetobacter variabilis	3.65708561797753	Actinobacillus pleuropneumoniae	0.389824981273408	Acinetobacter variabilis	2.4875487283237
Acinetobacter wuhouensis	1.7913915467128	Actinomyces oris	15.6725481095176	Acinetobacter wuhouensis	1.96152090745098	Actinomyces naeslundii	4.92186084745763	Acinetobacter wuhouensis	1.55258398550725	Acinetobacter variabilis	3.22725858108108	Actinobacillus pleuropneumoniae	1.39693447427293	Acinetobacter wuhouensis	2.027104368	Actinomyces trachealis	0.234581153846154	Actinomyces pacaensis	0.870838855932203	Actinomyces naeslundii	2.32889983471074	Acinetobacter wanghuae	2.946162368	Acinetobacter wuhouensis	2.38814133699634	Acinetobacter variabilis	5.42097123348018	Acinetobacter variabilis	4.09018891719745	Acinetobacter wuhouensis	1.60840681983953	Acinetobacter wuhouensis	1.8228766568915	Actinomyces oris	12.488853935743	Actinobacillus pleuropneumoniae	0.450190837988827	Acinetobacter towneri	4.80975446351931	Actinomyces pacaensis	1.00357425655977	Acinetobacter wanghuae	4.57799351758794	Acinetobacter wanghuae	2.56572556179775	Actinomarinicola tropica	2.91046895131086	Acinetobacter wanghuae	6.02267
Actinobacillus pleuropneumoniae	0.56234848615917	Actinomyces pacaensis	1.36614491525424	Actinobacillus delphinicola	0.401011662745098	Actinomyces oris	7.32324075060533	Actinobacillus porcitonsillarum	3.89269347826087	Acinetobacter wanghuae	3.16619783783784	Actinomarinicola tropica	1.52838968680089	Actinomarinicola tropica	1.748058992	Actinomyces viscosus	1.01691916666667	Actinomyces viscosus	0.931285995762712	Actinomyces oris	10.2950128099174	Acinetobacter wuhouensis	1.636964688	Actinobacillus pleuropneumoniae	0.619449743589744	Acinetobacter wanghuae	1.64163995594714	Acinetobacter wanghuae	2.35954426751592	Actinobacillus pleuropneumoniae	0.518000262582057	Actinomarinicola tropica	1.78235856304985	Actinomyces pacaensis	1.66050036144578	Actinobacillus porcitonsillarum	1.35214184357542	Acinetobacter variabilis	1.64692296137339	Actinomyces viscosus	0.880907463556851	Acinetobacter wuhouensis	3.7677397319933	Acinetobacter wuhouensis	1.98666459269663	Actinomyces naeslundii	2.68179505617978	Acinetobacter wuhouensis	1.49811398843931
Actinobacillus porcitonsillarum	2.48982078719723	Actinomyces viscosus	0.838470899608866	Actinobacillus pleuropneumoniae	1.04071632156863	Actinomyces pacaensis	1.42367119854722	Actinomarinicola tropica	1.51892717391304	Acinetobacter wuhouensis	1.84338621621622	Actinomyces naeslundii	9.04796941834452	Actinomyces naeslundii	5.253847688	Aerococcus viridans	1.52369884615385	Aerococcus urinaeequi	6.31566502118644	Actinomyces pacaensis	3.39908896694215	Actinomarinicola tropica	1.685442752	Actinomarinicola tropica	3.13402463369963	Acinetobacter wuhouensis	1.68041290748899	Acinetobacter wuhouensis	1.87841936305732	Actinomarinicola tropica	1.34156883296864	Actinomyces naeslundii	5.62431002932551	Actinomyces viscosus	0.851537095046854	Actinomarinicola tropica	1.56452324022346	Acinetobacter wuhouensis	1.96733330472103	Aerococcus urinaeequi	0.976217988338192	Actinobacillus pleuropneumoniae	0.97137067001675	Actinobacillus pleuropneumoniae	0.57790125	Actinomyces oris	17.395864494382	Actinobacillus pleuropneumoniae	3.49336057803468
Actinomarinicola tropica	1.51278123702422	Aerococcus urinaeequi	1.43073329856584	Actinomarinicola tropica	1.64723490196078	Actinomyces viscosus	0.693539891041162	Actinomyces naeslundii	2.20954144927536	Actinobacillus pleuropneumoniae	0.460006891891892	Actinomyces oris	36.0154966219239	Actinomyces oris	21.149577016	Aeromicrobium erythreum	2.06367820512821	Aerococcus viridans	2.40552887711864	Actinomyces viscosus	0.644499628099174	Actinomyces naeslundii	5.48286896	Actinomyces naeslundii	8.05756551282051	Actinobacillus pleuropneumoniae	0.660649691629956	Actinobacillus pleuropneumoniae	0.431431878980892	Actinomyces naeslundii	18.0499675419402	Actinomyces oris	22.6188448387097	Adhaeribacter swui	0.827208580990629	Actinomyces naeslundii	3.29203122905028	Actinobacillus pleuropneumoniae	0.577485836909871	Aerococcus viridans	2.34606903790087	Actinomarinicola tropica	1.1461845561139	Actinomarinicola tropica	1.47973563202247	Actinomyces pacaensis	2.0166161423221	Actinobacillus porcitonsillarum	9.49457306358382
Actinomyces naeslundii	4.79877954152249	Aerococcus viridans	1.66763239895698	Actinomyces naeslundii	123.245850745098	Aerococcus urinaeequi	5.16590207021792	Actinomyces oris	9.8948668115942	Actinomarinicola tropica	0.906464256756757	Actinomyces pacaensis	3.08669539149888	Actinomyces pacaensis	1.764332624	Aeromicrobium yanjiei	0.406131217948718	Aeromicrobium erythreum	0.802362563559322	Aerococcus urinaeequi	3.91476165289256	Actinomyces oris	24.34747728	Actinomyces oris	76.0902384981685	Actinobacillus porcitonsillarum	6.56308726872247	Actinobacillus porcitonsillarum	2.23316057324841	Actinomyces oris	18.3219373377097	Actinomyces pacaensis	2.17646486803519	Aerococcus urinaeequi	8.21967627844712	Actinomyces oris	15.0489897206704	Actinomadura graeca	0.722407811158798	Aeromicrobium erythreum	0.652934023323615	Actinomyces naeslundii	4.4327197319933	Actinomyces naeslundii	3.54448390449438	Actinomyces viscosus	0.751480524344569	Actinomarinicola tropica	0.830805953757225
Actinomyces oris	55.0814319463668	Aeromicrobium erythreum	0.635358122555411	Actinomyces oris	27.1047261882353	Aerococcus viridans	7.69208658595642	Actinomyces pacaensis	3.55863717391304	Actinomyces naeslundii	4.80569364864865	Actinomyces radicidentis	0.997616532438479	Actinomyces radicidentis	0.373983408	Aeromonas caviae	5.7220083974359	Aeromicrobium yanjiei	1.44505980932203	Aerococcus viridans	2.15582053719008	Actinomyces pacaensis	4.426627696	Actinomyces pacaensis	2.23555285714286	Actinomarinicola tropica	2.83683550660793	Actinomarinicola tropica	1.85117952229299	Actinomyces pacaensis	3.08738108679796	Actinomyces trachealis	0.610721583577713	Aerococcus viridans	1.82347825970549	Actinomyces pacaensis	2.06229519553073	Actinomarinicola tropica	1.68575948497854	Aeromicrobium yanjiei	0.718529271137026	Actinomyces oris	18.3646719765494	Actinomyces oris	16.1462543117978	Aerococcus urinaeequi	1.73469292134831	Actinomyces naeslundii	56.62942
Actinomyces pacaensis	7.1489274567474	Aeromicrobium yanjiei	0.9941685136897	Actinomyces pacaensis	3.48985215686274	Aeromicrobium erythreum	1.16995282082324	Actinomyces viscosus	0.632433768115942	Actinomyces oris	10.3168464189189	Actinomyces viscosus	1.62016659955257	Actinomyces viscosus	1.100646784	Aerosticca soli	0.280858076923077	Aeromonas caviae	4.71575137711864	Aeromicrobium erythreum	0.731904214876033	Actinomyces viscosus	1.013923088	Actinomyces radicidentis	0.995252435897436	Actinomyces naeslundii	2.57998431718062	Actinomyces naeslundii	3.51779757961783	Actinomyces viscosus	1.0280104595186	Actinomyces viscosus	1.53449718475073	Aeromicrobium erythreum	1.15607926372155	Actinomyces viscosus	0.823059553072626	Actinomyces naeslundii	3.86426480686695	Aeromonas caviae	0.943815072886297	Actinomyces pacaensis	1.67997174204355	Actinomyces pacaensis	2.44562873595506	Aerococcus viridans	3.80968865168539	Actinomyces oris	42.1687274566474
Actinomyces viscosus	1.39870525086505	Aeromonas caviae	5.69968694915254	Actinomyces viscosus	5.79010592156863	Aeromicrobium yanjiei	1.36020508474576	Adhaeribacter swui	2.46653949275362	Actinomyces pacaensis	2.58401202702703	Adhaeribacter swui	0.517194205816555	Aerococcus urinaeequi	4.495935864	Aggregatibacter aphrophilus	0.572893717948718	Aerosticca soli	0.477584957627119	Aeromicrobium yanjiei	0.910441280991736	Aerococcus urinaeequi	1.607902336	Actinomyces viscosus	2.776156996337	Actinomyces oris	9.99077515418502	Actinomyces oris	20.6163767197452	Aerococcus urinaeequi	3.79373636032093	Adhaeribacter swui	0.886090703812317	Aeromicrobium yanjiei	2.13764749665328	Aerococcus urinaeequi	0.840376145251397	Actinomyces oris	16.8173687124464	Aerosticca soli	0.28430527696793	Actinomyces viscosus	0.893923433835846	Actinomyces viscosus	0.860858792134832	Aeromicrobium erythreum	1.6721602247191	Actinomyces pacaensis	5.16432404624277
Aerococcus urinaeequi	2.92274738754325	Aerosticca soli	0.433578539765319	Aerococcus urinaeequi	3.67999801568627	Aeromonas caviae	2.60805585956416	Aerococcus christensenii	0.245507608695652	Actinomyces radicidentis	0.247993175675676	Aerococcus urinaeequi	2.8139933557047	Aerococcus viridans	5.339963976	Aggregatibacter segnis	0.869292371794872	Aggregatibacter aphrophilus	1.12904069915254	Aeromonas caviae	1.88886830578512	Aerococcus viridans	1.852347712	Aerococcus urinaeequi	1.16060611721612	Actinomyces pacaensis	4.69550616740088	Actinomyces pacaensis	4.38521455414013	Aerococcus viridans	3.01653600291758	Aerococcus urinaeequi	3.79763237536657	Aeromonas caviae	11.6210168005355	Aerococcus viridans	2.15647938547486	Actinomyces pacaensis	2.99170145922747	Aggregatibacter aphrophilus	0.602741545189504	Actinoplanes friuliensis	0.553516566164154	Aerococcus urinaeequi	4.70371176966292	Aeromicrobium yanjiei	2.44648546816479	Actinomyces viscosus	3.19603953757225
Aerococcus viridans	3.37926992214533	Aggregatibacter aphrophilus	1.09359741851369	Aerococcus viridans	4.9823589254902	Aerosticca soli	1.24963421307506	Aerococcus urinaeequi	2.33806775362319	Actinomyces trachealis	0.212213783783784	Aerococcus viridans	2.80947326621924	Aeromicrobium erythreum	1.392389328	Agrobacterium tumefaciens	0.347646666666667	Aggregatibacter segnis	0.693480021186441	Aeromonas encheleia	4.91219673553719	Aeromicrobium erythreum	1.182820912	Aerococcus viridans	1.7601989010989	Actinomyces radicidentis	2.13308471365639	Actinomyces radicidentis	0.654801178343949	Aeromicrobium erythreum	1.58365991247265	Aerococcus viridans	3.96026102639296	Aerosticca soli	1.21750061579652	Aeromicrobium erythreum	1.26623608938547	Actinomyces radicidentis	0.354453862660944	Aggregatibacter segnis	0.919704664723032	Actinoplanes ianthinogenes	0.237830871021776	Aerococcus viridans	3.09172185393258	Aeromonas caviae	2.30275183520599	Adhaeribacter swui	0.289469306358382
Aeromicrobium erythreum	2.28802846020761	Aggregatibacter segnis	1.62460289439374	Aeromicrobium erythreum	1.77310549803922	Aggregatibacter aphrophilus	0.712184055690073	Aerococcus viridans	3.33101369565217	Actinomyces viscosus	0.951353513513513	Aeromicrobium erythreum	1.72377791946309	Aeromicrobium yanjiei	1.621899176	Alcaligenes ammonioxydans	1.19548262820513	Agrobacterium tumefaciens	0.560305105932203	Aerosticca soli	0.412012148760331	Aeromicrobium yanjiei	2.870591712	Aeromicrobium erythreum	1.01977371794872	Actinomyces viscosus	0.76772	Actinomyces viscosus	1.04945194267516	Aeromicrobium yanjiei	2.0702798249453	Aeromicrobium erythreum	0.923255249266862	Aggregatibacter aphrophilus	1.24259896921017	Aeromicrobium yanjiei	3.05326217877095	Actinomyces viscosus	0.75826347639485	Agrobacterium fabrum	31.7855046355685	Adhaeribacter swui	1.10921227805695	Aeromicrobium erythreum	1.01204838483146	Aeromonas media	0.638410524344569	Aerococcus urinaeequi	2.39755283236994
Aeromicrobium yanjiei	2.24616521626298	Agrobacterium tumefaciens	0.474526388526728	Aeromicrobium yanjiei	2.60625800784314	Aggregatibacter segnis	0.848632966101695	Aeromicrobium erythreum	1.56386384057971	Aerococcus urinaeequi	7.28026222972973	Aeromicrobium yanjiei	2.42141610738255	Aeromonas caviae	4.627792712	Alcaligenes faecalis	0.331455705128205	Alcaligenes ammonioxydans	1.00994936440678	Aggregatibacter aphrophilus	0.871176983471074	Aeromonas caviae	7.26137272	Aeromicrobium yanjiei	1.81690135531136	Actinoplanes friuliensis	3.69888911894273	Adhaeribacter swui	0.945053152866242	Aeromonas caviae	17.4038561779723	Aeromicrobium yanjiei	1.92905387096774	Aggregatibacter segnis	1.15367248995984	Aeromonas caviae	3.82336	Adhaeribacter swui	1.57015995708154	Agrobacterium tumefaciens	0.85263583090379	Aerococcus urinaeequi	5.56253996649916	Aeromicrobium yanjiei	2.32673730337079	Aerosticca soli	1.00614404494382	Aerococcus viridans	9.32250069364162
Aeromonas caviae	3.10749052768166	Alcaligenes ammonioxydans	0.971919087353325	Aeromonas caviae	6.74617141176471	Agrobacterium tumefaciens	0.619425871670702	Aeromicrobium yanjiei	1.83641108695652	Aerococcus viridans	4.02332844594595	Aeromonas caviae	4.62968841163311	Aerosticca soli	1.017182376	Alicycliphilus denitrificans	4.34203955128205	Alcaligenes faecalis	0.618348961864407	Aggregatibacter segnis	1.35592008264463	Aeromonas media	0.720665344	Aeromonas caviae	3.64271247252747	Adhaeribacter swui	5.50024339207048	Aerococcus urinaeequi	3.94140557324841	Aerosticca soli	0.872288001458789	Aeromonas caviae	142.46377313783	Agrobacterium fabrum	26.2498142436412	Aeromonas media	0.57599592178771	Aerococcus christensenii	0.361409527896996	Agromyces soli	0.178414795918367	Aerococcus viridans	3.70372469011725	Aeromonas caviae	5.24389564606742	Aggregatibacter aphrophilus	1.38160595505618	Aeromicrobium erythreum	1.36098289017341
Aeromonas media	1.46176948096886	Alcaligenes faecalis	0.564043963494133	Aeromonas encheleia	0.520081560784314	Alcaligenes ammonioxydans	1.28247889830508	Aeromonas caviae	3.23142891304348	Aeromicrobium erythreum	0.95091777027027	Aeromonas media	0.672441006711409	Aggregatibacter aphrophilus	1.044078056	Alicyclobacillus acidocaldarius	2.57176262820513	Alicycliphilus denitrificans	4.92183148305085	Agrobacterium fabrum	41.8129098347107	Aerosticca soli	0.91779592	Aerosticca soli	0.767274413919414	Aerococcus urinaeequi	1.54518621145374	Aerococcus viridans	26.3958203184713	Aggregatibacter aphrophilus	1.60130649890591	Aerosticca soli	0.441783401759531	Agrobacterium tumefaciens	1.27648868808568	Aerosticca soli	0.480225810055866	Aerococcus urinaeequi	6.66981145922747	Alcaligenes ammonioxydans	1.12088635568513	Aeromicrobium erythreum	2.22913274706868	Aerosticca soli	0.669232233146067	Aggregatibacter segnis	1.68346801498127	Aeromicrobium yanjiei	2.62860410404624
Aerosticca soli	0.610076107266436	Alicycliphilus denitrificans	5.34626753585398	Aeromonas media	1.38926887843137	Alcaligenes faecalis	0.882479430992736	Aeromonas encheleia	0.22738652173913	Aeromicrobium yanjiei	1.94144527027027	Aerosticca soli	1.13110306487696	Aggregatibacter segnis	1.24124168	Allocoleopsis franciscana	3.73143320512821	Alicyclobacillus acidocaldarius	1.24252008474576	Agrobacterium tumefaciens	0.942623925619835	Aggregatibacter aphrophilus	2.299886912	Aggregatibacter aphrophilus	0.803924304029304	Aerococcus viridans	1.94485299559471	Aeromicrobium erythreum	0.99304974522293	Aggregatibacter segnis	2.69093396790664	Aggregatibacter aphrophilus	1.01303507331378	Agrobacterium vaccinii	2.79857459170013	Aggregatibacter aphrophilus	1.22524117318436	Aerococcus viridans	4.44251313304721	Alcaligenes faecalis	0.500668746355685	Aeromicrobium yanjiei	6.46334021775544	Aggregatibacter aphrophilus	1.32474125	Agrobacterium fabrum	18.6632586142322	Aeromonas caviae	5.83952751445087
Aggregatibacter aphrophilus	1.40150133217993	Alicyclobacillus acidocaldarius	1.13687184615385	Aerosticca soli	0.76120622745098	Alicycliphilus denitrificans	6.0594929661017	Aerosticca soli	0.883682463768116	Aeromonas caviae	2.50854695945946	Aggregatibacter aphrophilus	12.0196419463087	Agrobacterium fabrum	23.97033264	Allomeiothermus silvanus	25.3996510897436	Allocoleopsis franciscana	9.60502453389831	Agromyces soli	0.211729049586777	Aggregatibacter segnis	3.00508624	Aggregatibacter segnis	1.23785485347985	Aeromicrobium erythreum	2.14902612334802	Aeromicrobium yanjiei	2.29335127388535	Agrobacterium fabrum	53.29315134938	Aggregatibacter segnis	2.21380668621701	Agromyces soli	0.277673989290495	Aggregatibacter segnis	0.800751787709497	Aeromicrobium erythreum	4.4565947639485	Alicycliphilus denitrificans	3.69619588921283	Aeromonas caviae	117.732400234506	Aggregatibacter segnis	1.8838477107741	Agrobacterium tumefaciens	0.951817940074906	Aeromonas encheleia	0.448439132947977
Aggregatibacter segnis	2.35844527681661	Allocoleopsis franciscana	10.0291933898305	Aggregatibacter aphrophilus	38.3882200941176	Alicyclobacillus acidocaldarius	2.24273387409201	Aggregatibacter aphrophilus	2.65674797101449	Aeromonas encheleia	0.328217702702703	Aggregatibacter segnis	23.0579503579418	Agrobacterium tumefaciens	1.038770296	Anabaena cylindrica	1.23840397435897	Allomeiothermus silvanus	30.5240996822034	Alcaligenes ammonioxydans	1.39492913223141	Agrobacterium tumefaciens	0.772187984	Agrobacterium fabrum	14.2372486080586	Aeromicrobium yanjiei	1.31068674008811	Aeromonas caviae	5.46074636942675	Agrobacterium tumefaciens	1.30761644784829	Agrobacterium fabrum	60.474691085044	Akkermansia muciniphila	3.641680562249	Agrobacterium fabrum	19.5727587150838	Aeromicrobium yanjiei	1.96556124463519	Alicyclobacillus acidocaldarius	2.08946381924198	Aeromonas media	11.164586599665	Agrobacterium fabrum	40.7137923735955	Agrobacterium vaccinii	0.658319325842697	Aeromonas media	0.352461156069364
Agrobacterium fabrum	16.8937417647059	Allomeiothermus silvanus	23.2997380964798	Aggregatibacter segnis	8.01374555294118	Allocoleopsis franciscana	24.0723661864407	Aggregatibacter segnis	7.30862789855072	Aeromonas media	0.38720222972973	Agrobacterium fabrum	37.8525437583893	Agrobacterium vaccinii	0.725446208	Anaerococcus mediterraneensis	1.84943769230769	Anabaena cylindrica	5.90611243644068	Alcaligenes faecalis	0.617933305785124	Agromyces soli	0.31311408	Agrobacterium tumefaciens	0.813406098901099	Aeromonas caviae	4.05060418502203	Aeromonas dhakensis	0.391973025477707	Agrobacterium vaccinii	0.48491466083151	Agrobacterium tumefaciens	1.44310134897361	Alcaligenes ammonioxydans	1.56772340026774	Agrobacterium tumefaciens	0.772167541899441	Aeromonas caviae	17.59807527897	Allocoleopsis franciscana	5.53138102040816	Aerosticca soli	0.64436445561139	Agrobacterium tumefaciens	1.19301462078652	Agromyces soli	0.24710734082397	Aerosticca soli	0.359505606936416
Agrobacterium tumefaciens	0.915543442906574	Anabaena cylindrica	6.21255388526728	Agrobacterium fabrum	39.3910413647059	Allomeiothermus silvanus	35.7581358958838	Agrobacterium fabrum	60.4559474637681	Aerosticca soli	0.732745743243243	Agrobacterium tumefaciens	1.37955769574944	Agromyces soli	0.386372272	Anaerococcus obesiensis	1.35662698717949	Anaerococcus mediterraneensis	3.85348040254237	Alicycliphilus denitrificans	5.13571508264463	Alcaligenes ammonioxydans	2.079803296	Agromyces soli	0.240723956043956	Aeromonas encheleia	0.440585947136564	Aerosticca soli	0.688092675159236	Agromyces soli	0.252846870897155	Agrobacterium vaccinii	0.772235953079179	Alcaligenes faecalis	0.653517643908969	Alcaligenes ammonioxydans	1.69639245810056	Aeromonas dhakensis	0.460087553648069	Allomeiothermus silvanus	25.5189004664723	Aggregatibacter aphrophilus	1.61277212730318	Agromyces soli	0.272447387640449	Alcaligenes ammonioxydans	1.65788966292135	Aggregatibacter aphrophilus	11.2098012138728
Agrobacterium vaccinii	1.6921974567474	Anaerococcus mediterraneensis	2.44007672750978	Agrobacterium tumefaciens	1.18635295686275	Anabaena cylindrica	14.5679442493947	Agrobacterium rhizogenes	0.304753188405797	Aggregatibacter aphrophilus	1.15366574324324	Agrobacterium vaccinii	0.684529753914989	Alcaligenes ammonioxydans	2.059133792	Ancylobacter polymorphus	0.410403653846154	Anaerococcus obesiensis	1.7767544279661	Alicyclobacillus acidocaldarius	0.827278347107438	Alcaligenes faecalis	1.320330096	Alcaligenes ammonioxydans	2.01690324175824	Aerosticca soli	0.982851497797357	Aggregatibacter aphrophilus	1.61127554140127	Alcaligenes ammonioxydans	2.05224449307075	Agromyces soli	0.230796979472141	Alicycliphilus denitrificans	9.82810662650602	Alcaligenes faecalis	0.640728491620112	Aerosticca soli	0.647001416309013	Anabaena cylindrica	2.34048104956268	Aggregatibacter segnis	1.40634380234506	Alcaligenes ammonioxydans	2.46686009831461	Alcaligenes faecalis	1.05979539325843	Aggregatibacter segnis	32.2294232369942
Agromyces soli	0.382852482698962	Anaerococcus obesiensis	1.88818374185137	Agrobacterium vaccinii	0.977710650980392	Anaerococcus mediterraneensis	3.66950295399516	Agrobacterium tumefaciens	2.73077586956522	Aggregatibacter segnis	1.22696466216216	Agromyces soli	0.362458187919463	Alcaligenes faecalis	1.085541832	Anoxybacillus amylolyticus	1.39556198717949	Ancylobacter polymorphus	0.373831843220339	Allocoleopsis franciscana	9.05401966942149	Alicycliphilus denitrificans	8.2480531392	Alcaligenes faecalis	1.00929168498168	Afipia carboxidovorans	2.57433674008811	Aggregatibacter segnis	1.93641907643312	Alcaligenes faecalis	0.942552115244347	Alcaligenes ammonioxydans	1.74980668621701	Alicyclobacillus acidocaldarius	1.32804682730924	Alicycliphilus denitrificans	6.22852648044693	Afipia carboxidovorans	1.10536841201717	Anaerococcus mediterraneensis	2.16269533527697	Agrobacterium fabrum	22.2804372361809	Alcaligenes faecalis	1.82408737359551	Alicycliphilus denitrificans	5.57459808988764	Agrobacterium fabrum	76.3351843352601
Alcaligenes ammonioxydans	2.10004767301038	Ancylobacter polymorphus	0.320213872229465	Agromyces soli	0.363050352941176	Anaerococcus obesiensis	2.79095177966102	Agrobacterium vaccinii	0.579092463768116	Agrobacterium fabrum	60.1023534459459	Alcaligenes ammonioxydans	2.31299756152125	Alicycliphilus denitrificans	9.41923192	Anoxybacillus flavithermus	6.12045788461538	Anoxybacillus amylolyticus	4.11356059322034	Allomeiothermus silvanus	35.8336426033058	Alicyclobacillus acidocaldarius	1.255518672	Alicycliphilus denitrificans	12.7888697985348	Aggregatibacter aphrophilus	1.64305110132159	Agrobacterium fabrum	62.0543905732484	Alicycliphilus denitrificans	7.88081463603209	Alcaligenes faecalis	0.95854780058651	Alistipes communis	1.17458733601071	Alicyclobacillus acidocaldarius	1.43632072625698	Aggregatibacter aphrophilus	2.27779622317597	Anaerococcus obesiensis	5.15914967930029	Agrobacterium tumefaciens	1.07141912897822	Alicycliphilus denitrificans	10.509144747191	Alicyclobacillus acidocaldarius	1.20482426966292	Agrobacterium rhizogenes	0.324542543352601
Alcaligenes faecalis	2.11672194636678	Anoxybacillus amylolyticus	1.97093302477184	Alcaligenes ammonioxydans	2.02393899607843	Ancylobacter polymorphus	0.426810847457627	Agromyces aureus	1.14722188405797	Agrobacterium rhizogenes	0.432503851351351	Alcaligenes faecalis	1.0680563310962	Alicyclobacillus acidocaldarius	9.715933248	Anoxybacillus gonensis	0.487602243589744	Anoxybacillus flavithermus	4.51901966101695	Altererythrobacter epoxidivorans	0.240591446280992	Allocoleopsis franciscana	31.8399745472	Alicyclobacillus acidocaldarius	3.40700206959707	Aggregatibacter segnis	1.52088035242291	Agrobacterium rhizogenes	0.54780152866242	Alicyclobacillus acidocaldarius	1.84894003646973	Alicycliphilus denitrificans	6.50182970674487	Alistipes dispar	1.84328854082999	Alistipes onderdonkii	3.9980456424581	Aggregatibacter segnis	1.93251669527897	Ancylobacter polymorphus	0.456128833819242	Agrobacterium vaccinii	1.17765768844221	Alicyclobacillus acidocaldarius	2.24582025280899	Allocoleopsis franciscana	9.28698677902622	Agrobacterium tumefaciens	1.49091190751445
Alicycliphilus denitrificans	8.61924442906574	Anoxybacillus flavithermus	12.5578157366362	Alcaligenes faecalis	1.22404298039216	Anoxybacillus amylolyticus	2.01750066585956	Agromyces soli	1.03329376811594	Agrobacterium tumefaciens	1.34617425675676	Alicycliphilus denitrificans	10.5862476733781	Allocoleopsis franciscana	27.043825608	Aquabacterium olei	1.21084108974359	Anoxybacillus gonensis	0.638180529661017	Anabaena cylindrica	3.98770144628099	Allomeiothermus silvanus	46.496389728	Allocoleopsis franciscana	31.2048194688645	Agrobacterium fabrum	68.574475814978	Agrobacterium tumefaciens	1.58428136942675	Allocoleopsis franciscana	24.3112339897885	Alicyclobacillus acidocaldarius	1.25306850439883	Alistipes megaguti	0.624157925033467	Allocoleopsis franciscana	15.031482122905	Agrobacterium fabrum	78.6081822317597	Anoxybacillus amylolyticus	0.638765597667639	Agromyces soli	0.316812864321608	Allocoleopsis franciscana	20.9708368539326	Allomeiothermus silvanus	46.0347914981273	Alcaligenes ammonioxydans	2.0065601734104
Alicyclobacillus acidocaldarius	3.19314577854671	Anoxybacillus gonensis	0.818205853976532	Alicycliphilus denitrificans	9.62357449411765	Anoxybacillus flavithermus	17.9878841404358	Alcaligenes ammonioxydans	1.60077586956522	Agromyces soli	0.194353648648649	Alicyclobacillus acidocaldarius	3.2658996196868	Allomeiothermus silvanus	58.925336016	Aquincola tertiaricarbonis	3.64394102564103	Aquabacterium olei	3.99666328389831	Anaerococcus mediterraneensis	6.21486008264463	Anabaena cylindrica	215.311487648	Allomeiothermus silvanus	49.0836366483516	Agrobacterium tumefaciens	1.5807572246696	Agrobacterium vaccinii	0.784391751592357	Allomeiothermus silvanus	52.9454595331875	Allocoleopsis franciscana	9.96014431085044	Alistipes onderdonkii	10.4311204016064	Allomeiothermus silvanus	49.1570483798883	Agrobacterium rhizogenes	0.451025836909871	Anoxybacillus flavithermus	3.86190970845481	Alcaligenes ammonioxydans	1.95207529313233	Allomeiothermus silvanus	47.4121770224719	Anabaena cylindrica	5.29992606741573	Alcaligenes faecalis	1.00650098265896
Allocoleopsis franciscana	16.16210183391	Aquabacterium olei	2.82563119947849	Alicyclobacillus acidocaldarius	2.49575405490196	Anoxybacillus gonensis	1.03729554479419	Alcaligenes faecalis	1.08500485507246	Alcaligenes ammonioxydans	2.01972959459459	Allocoleopsis franciscana	6.78679771812081	Anabaena cylindrica	19.551379792	Aquirhabdus parva	0.247794679487179	Aquincola tertiaricarbonis	6.76608940677966	Anaerococcus obesiensis	3.93703512396694	Anaerococcus mediterraneensis	4.5266765424	Anabaena cylindrica	24.4149308608059	Agrobacterium vaccinii	1.47641700440529	Agromyces soli	0.252949076433121	Altererythrobacter epoxidivorans	0.570147622173596	Allomeiothermus silvanus	47.7034982111437	Allocoleopsis franciscana	17.415597643909	Anabaena cylindrica	7.61563955307263	Agrobacterium tumefaciens	1.93452064377682	Anoxybacillus gonensis	0.439350583090379	Alcaligenes faecalis	0.990093283082077	Altererythrobacter epoxidivorans	0.407181587078652	Anaerococcus mediterraneensis	12.5456178277154	Alicycliphilus denitrificans	7.56987410404624
Allomeiothermus silvanus	57.3891121280277	Aquincola tertiaricarbonis	5.46671214602347	Allocoleopsis franciscana	17.2784829647059	Aquabacterium olei	3.48710414043584	Alicycliphilus denitrificans	9.83078507246377	Alcaligenes faecalis	0.976552027027027	Allomeiothermus silvanus	61.4037271364653	Anaerococcus mediterraneensis	5.033423816	Arachnia propionica	0.383155576923077	Aquirhabdus parva	0.718763093220339	Ancylobacter polymorphus	0.641371983471074	Anaerococcus obesiensis	3.554155168	Anaerococcus mediterraneensis	3.64260034798535	Agromyces aureus	0.319595154185022	Alcaligenes ammonioxydans	1.79939407643312	Anabaena cylindrica	19.6557276951131	Altererythrobacter epoxidivorans	0.57472366568915	Allomeiothermus silvanus	53.8493355957162	Anaerococcus mediterraneensis	6.69400229050279	Agrobacterium vaccinii	3.89662309012876	Aquabacterium olei	2.42563903790087	Alicycliphilus denitrificans	8.5325664321608	Anabaena cylindrica	20.897281011236	Anaerococcus obesiensis	5.36976823970037	Alicyclobacillus acidocaldarius	1.16870121387283
Anabaena cylindrica	10.0103866782007	Aquirhabdus parva	0.541554146023468	Allomeiothermus silvanus	62.8789398666667	Aquincola tertiaricarbonis	381.695962711864	Alicyclobacillus acidocaldarius	2.02208942028986	Alicycliphilus denitrificans	8.13183817567568	Anabaena cylindrica	6.67566510067114	Anaerococcus obesiensis	3.3301306	Arthrobacter agilis	1.94357717948718	Aquisediminimonas profunda	0.684707690677966	Anoxybacillus amylolyticus	0.454753801652893	Ancylobacter polymorphus	0.758405872	Anaerococcus obesiensis	2.42692247252747	Agromyces marinus	0.436131145374449	Alcaligenes faecalis	1.00712340764331	Anaerococcus mediterraneensis	4.72183907366886	Amylolactobacillus amylophilus	0.536647947214076	Amedibacterium intestinale	0.839200321285141	Anaerococcus obesiensis	5.96579620111732	Agromyces laixinhei	0.43869974248927	Aquincola tertiaricarbonis	10.7370523906706	Alicyclobacillus acidocaldarius	1.57624675041876	Anaerococcus mediterraneensis	3.35465678370787	Ancylobacter polymorphus	0.912121872659176	Allocoleopsis franciscana	5.14500612716763
Anaerococcus mediterraneensis	5.90649939446367	Aquisediminimonas profunda	0.659630325945241	Altererythrobacter epoxidivorans	0.420162941176471	Aquirhabdus parva	0.842468656174334	Allocoleopsis franciscana	35.5976752173913	Alicyclobacillus acidocaldarius	1.1810252027027	Anaerococcus mediterraneensis	8.09791011185682	Ancylobacter polymorphus	0.779637336	Aspergillus chevalieri	20.6949226282051	Arachnia propionica	0.429942394067797	Anoxybacillus flavithermus	8.61986599173554	Anoxybacillus amylolyticus	1.792387968	Ancylobacter polymorphus	0.572433919413919	Agromyces soli	0.509168061674009	Alicycliphilus denitrificans	7.13327977707006	Anaerococcus obesiensis	3.53294574033552	Anabaena cylindrica	4.81970102639296	Anabaena cylindrica	12.1737641900937	Anaerostipes caccae	0.825127430167598	Agromyces marinus	1.11412420600858	Aquirhabdus parva	0.729944139941691	Allocoleopsis franciscana	80.8104325795645	Anaerococcus obesiensis	2.60821405898876	Anoxybacillus amylolyticus	1.19439692883895	Allomeiothermus silvanus	49.6574678034682
Anaerococcus obesiensis	5.48805406574394	Arachnia propionica	0.77558813559322	Amylolactobacillus amylophilus	0.41301182745098	Aquisediminimonas profunda	0.791441949152542	Allomeiothermus silvanus	56.9547491304348	Allocoleopsis franciscana	11.0717452702703	Anaerococcus obesiensis	5.19990331096197	Anoxybacillus amylolyticus	2.19869824	Aspergillus flavus	19.6894230128205	Aromatoleum bremense	0.312474978813559	Anoxybacillus gonensis	0.672280826446281	Anoxybacillus caldiproteolyticus	0.752633296	Anoxybacillus amylolyticus	8.73769971794872	Alcaligenes ammonioxydans	2.83791488986784	Alicyclobacillus acidocaldarius	1.89486671974522	Ancylobacter polymorphus	0.711915099927061	Anaerococcus mediterraneensis	4.54892841642229	Anaerococcus mediterraneensis	5.50496143239625	Anaerotruncus colihominis	3.92004206703911	Agromyces soli	0.649168798283262	Aquisediminimonas profunda	0.399369650145773	Allomeiothermus silvanus	59.6569857118928	Ancylobacter polymorphus	1.10805650421348	Anoxybacillus flavithermus	9.34446554307116	Altererythrobacter epoxidivorans	0.37291
Ancylobacter polymorphus	0.73621437716263	Arachnia rubra	0.277159100391134	Anabaena cylindrica	14.4738607764706	Arachnia propionica	0.549168801452784	Altererythrobacter epoxidivorans	0.590480797101449	Allomeiothermus silvanus	56.0221617567568	Anaerotruncus colihominis	0.813615973154362	Anoxybacillus flavithermus	8.209584672	Aspergillus luchuensis	13.9192767948718	Arthrobacter agilis	4.45009870762712	Aquabacterium olei	47.1118990495868	Anoxybacillus flavithermus	7.981978928	Anoxybacillus flavithermus	10.2495822161172	Alcaligenes faecalis	1.01491775330396	Allocoleopsis franciscana	15.9332651273885	Anoxybacillus amylolyticus	7.53351823486506	Anaerococcus obesiensis	3.7107126686217	Anaerococcus obesiensis	2.64580551539491	Ancylobacter polymorphus	0.405810893854749	Alcaligenes ammonioxydans	3.52069630901288	Arachnia propionica	0.360307113702624	Anabaena cylindrica	77.6626074036851	Anoxybacillus amylolyticus	3.55978066011236	Anoxybacillus gonensis	1.00244168539326	Anabaena cylindrica	6.50099739884393
Anoxybacillus amylolyticus	2.41029959342561	Aromatoleum bremense	0.246766166883963	Anaerococcus mediterraneensis	6.90280011764706	Aromatoleum bremense	0.356715532687651	Amycolatopsis acidiphila	0.450282971014493	Amylolactobacillus amylophilus	0.459113716216216	Ancylobacter polymorphus	0.817376017897092	Anoxybacillus gonensis	1.017348528	Aspergillus puulaauensis	7.60952621794872	Arthrobacter sulfonylureivorans	0.28725279661017	Aquincola tertiaricarbonis	30.6110018595041	Anoxybacillus gonensis	0.761878768	Anoxybacillus gonensis	0.949126831501832	Alicycliphilus denitrificans	8.60991215859031	Allomeiothermus silvanus	50.1511703184713	Anoxybacillus flavithermus	11.5900821298322	Ancylobacter polymorphus	0.775002170087977	Anaerocolumna cellulosilytica	0.336107014725569	Anoxybacillus amylolyticus	2.08208810055866	Alcaligenes faecalis	1.47593253218884	Aromatoleum bremense	0.22603556851312	Anaerococcus mediterraneensis	14.1101224455611	Anoxybacillus caldiproteolyticus	1.5196406741573	Aquabacterium olei	4.92357355805243	Anaerococcus mediterraneensis	29.197360982659
Anoxybacillus flavithermus	8.73475176470588	Arthrobacter agilis	2.05306916558018	Anaerococcus obesiensis	4.85599679215686	Arthrobacter agilis	2.38038157914044	Amylolactobacillus amylophilus	0.346050869565217	Anabaena cylindrica	8.17919662162162	Anoxybacillus amylolyticus	15.0033594630872	Aquabacterium olei	4.78631484	Asticcacaulis excentricus	10.2530020512821	Aspergillus chevalieri	211.277988686441	Aquirhabdus parva	4.00521049586777	Aquabacterium olei	4.543556592	Aquabacterium olei	5.89358813186813	Alicyclobacillus acidocaldarius	4.47302488986784	Altererythrobacter epoxidivorans	0.668959872611465	Anoxybacillus gonensis	0.924838949671772	Anoxybacillus amylolyticus	0.858676891495601	Anaerocolumna chitinilytica	0.495493266398929	Anoxybacillus caldiproteolyticus	1.17841681564246	Alicycliphilus denitrificans	11.6729135193133	Arthrobacter agilis	5.35027979591837	Anaerococcus obesiensis	6.58339534338359	Anoxybacillus flavithermus	10.4722748033708	Aquincola tertiaricarbonis	12.802554082397	Anaerococcus obesiensis	21.2454377456647
Anoxybacillus gonensis	0.93698678200692	Aspergillus chevalieri	92.6481013820078	Ancylobacter polymorphus	0.79662297254902	Aspergillus chevalieri	41.4765726997579	Anabaena cylindrica	29.2131900724638	Anaerococcus mediterraneensis	4.40224817567568	Anoxybacillus caldiproteolyticus	4.85354968680089	Aquincola tertiaricarbonis	11.732824064	Azospira oryzae	0.642789294871795	Aspergillus flavus	54.4250049576271	Aquisediminimonas profunda	0.702876280991735	Aquincola tertiaricarbonis	8.443371792	Aquincola tertiaricarbonis	8.19813782051282	Allocoleopsis franciscana	19.6418540528634	Amylolactobacillus amylophilus	0.504480859872611	Aquabacterium olei	5.39731883296864	Anoxybacillus flavithermus	7.18810269794721	Anaerostipes caccae	5.21305651941098	Anoxybacillus flavithermus	7.89440815642458	Alicyclobacillus acidocaldarius	3.94605137339056	Aspergillus chevalieri	15.4179037317784	Anaerococcus vaginalis	1.69653386934673	Anoxybacillus gonensis	0.856424901685393	Aquirhabdus parva	0.998668352059925	Ancylobacter polymorphus	0.499860520231214
Aquabacterium olei	6.37948182525952	Aspergillus flavus	39.7583729856584	Anoxybacillus amylolyticus	4.02885050196078	Aspergillus flavus	22.5119362469734	Anaerococcus mediterraneensis	10.759784057971	Anaerococcus obesiensis	2.60802391891892	Anoxybacillus flavithermus	17.8022662639821	Aquirhabdus parva	0.948338824	Azospira restricta	0.190091987179487	Aspergillus luchuensis	67.6294508050847	Arachnia propionica	0.622479173553719	Aquirhabdus parva	0.78388888	Aquirhabdus parva	1.17674888278388	Allomeiothermus silvanus	55.5969433480176	Anabaena cylindrica	9.47068789808917	Aquincola tertiaricarbonis	15.0564406411379	Anoxybacillus gonensis	0.862304604105572	Anaerostipes rhamnosivorans	2.03533843373494	Anoxybacillus gonensis	1.03268960893855	Allocoleopsis franciscana	24.9934122746781	Aspergillus flavus	15.0288680758017	Ancylobacter polymorphus	0.806109849246231	Aquabacterium olei	5.47052066011236	Aquisediminimonas profunda	0.932007565543071	Anoxybacillus amylolyticus	4.88398023121387
Aquincola tertiaricarbonis	13.0302581920415	Aspergillus luchuensis	36.6196997131682	Anoxybacillus flavithermus	17.2287167137255	Aspergillus luchuensis	16.1225505447942	Anaerococcus obesiensis	7.8752081884058	Anaerococcus vaginalis	1.93045864864865	Anoxybacillus gonensis	1.24552140939597	Aquisediminimonas profunda	0.93786576	Bacillus subtilis	2400.30272397436	Aspergillus puulaauensis	21.9100174788136	Arachnia rubra	0.369625991735537	Aquisediminimonas profunda	0.991228464	Aquisediminimonas profunda	0.906660915750916	Altererythrobacter epoxidivorans	0.815623215859031	Anaerococcus mediterraneensis	7.465235	Aquirhabdus parva	2.46854135667396	Aquabacterium olei	5.90694134897361	Anaerotignum propionicum	4.55068495314592	Aquabacterium olei	3.7214725698324	Allomeiothermus silvanus	74.0312460944206	Aspergillus luchuensis	6.92974381924198	Anoxybacillus amylolyticus	2.05007221105528	Aquincola tertiaricarbonis	11.3031030617978	Arachnia propionica	0.494770337078652	Anoxybacillus flavithermus	6.58227924855491
Aquirhabdus parva	1.52690729238754	Aspergillus puulaauensis	13.7409434550196	Anoxybacillus gonensis	1.21002337254902	Aspergillus puulaauensis	11.658237094431	Ancylobacter polymorphus	0.440121594202899	Anaerotruncus colihominis	0.782020540540541	Aquabacterium olei	12.5225620357942	Arachnia propionica	1.12212576	Bacteroides uniformis	0.32022	Asticcacaulis excentricus	10.6970397457627	Aromatoleum bremense	0.213551570247934	Arachnia propionica	1.243856592	Arachnia propionica	0.739261941391941	Anabaena cylindrica	16.1155688105727	Anaerococcus obesiensis	4.01838305732484	Aquisediminimonas profunda	2.01920342086069	Aquincola tertiaricarbonis	9.38203589442815	Anaerotruncus colihominis	16.4388058500669	Aquincola tertiaricarbonis	6.94908055865922	Altererythrobacter epoxidivorans	0.491728798283262	Aspergillus puulaauensis	8.5644361516035	Anoxybacillus flavithermus	5.64419530988275	Aquirhabdus parva	1.1589829494382	Aromatoleum aromaticum	0.364241460674157	Anoxybacillus gonensis	0.84796289017341
Aquisediminimonas profunda	1.01796365051903	Asticcacaulis excentricus	9.03417370404172	Aquabacterium olei	6.60683897254902	Asticcacaulis excentricus	13.2598021065375	Anoxybacillus amylolyticus	1.64359934782609	Ancylobacter polymorphus	0.560145	Aquiluna borgnonia	0.997461163310962	Arachnia rubra	0.452771248	Baekduia soli	1.07791121794872	Aureimonas populi	0.864827478813559	Arthrobacter agilis	1.06285400826446	Arachnia rubra	0.585425232	Arachnia rubra	0.33453543956044	Anaerococcus mediterraneensis	7.79283039647577	Ancylobacter polymorphus	1.16014433121019	Arachnia propionica	1.09641773158279	Aquirhabdus parva	6.99884287390029	Ancylobacter polymorphus	0.610650495314592	Aquirhabdus parva	3.99739675977654	Amylolactobacillus amylophilus	0.748409098712446	Asticcacaulis excentricus	7.94090236151604	Anoxybacillus gonensis	0.723230201005025	Aquisediminimonas profunda	0.757432738764045	Aromatoleum bremense	0.458213220973783	Aquabacterium olei	3.35870208092486
Aquisphaera giovannonii	2.83158074394464	Aureimonas populi	0.284193963494133	Aquincola tertiaricarbonis	13.823780972549	Aureimonas populi	0.485288753026634	Anoxybacillus caldiproteolyticus	0.670946376811594	Ancylobacter pratisalsi	0.349096148648649	Aquincola tertiaricarbonis	11.6196128411633	Aromatoleum aromaticum	0.539171456	Bifidobacterium longum	0.869983141025641	Azorhizobium caulinodans	0.359845762711864	Arthrobacter alpinus	0.346268016528926	Aromatoleum aromaticum	0.420974752	Aromatoleum aromaticum	0.622600183150183	Anaerococcus obesiensis	6.26010154185022	Anoxybacillus amylolyticus	4.39070350318471	Arachnia rubra	0.46867587162655	Aquisediminimonas profunda	0.967396480938416	Anoxybacillus amylolyticus	6.43552081659973	Aquisediminimonas profunda	0.498536089385475	Anabaena cylindrica	11.3772163948498	Azorhizobium caulinodans	0.415085685131195	Aquabacterium olei	7.17336232830821	Aquisphaera giovannonii	1.03062303370787	Arthrobacter agilis	9.96552962546816	Aquincola tertiaricarbonis	9.03423069364162
Arachnia propionica	0.776202344290657	Azorhizobium caulinodans	0.365989739243807	Aquirhabdus parva	2.4004916	Azorhizobium caulinodans	0.529510786924939	Anoxybacillus flavithermus	9.56361137681159	Anoxybacillus amylolyticus	2.62368317567568	Aquirhabdus parva	1.51285272930649	Aromatoleum bremense	0.310053152	Bifidobacterium scardovii	0.399803333333333	Azospira oryzae	1.54783372881356	Arthrobacter crystallopoietes	12.6109648760331	Aromatoleum bremense	0.317884016	Aromatoleum bremense	0.396531721611722	Ancylobacter polymorphus	0.774537533039648	Anoxybacillus flavithermus	9.83975828025478	Aromatoleum aromaticum	0.441091962071481	Arachnia propionica	0.964196627565982	Anoxybacillus flavithermus	8.97195246318608	Arachnia propionica	0.62164251396648	Anaerococcus mediterraneensis	9.93209811158798	Azospira oryzae	1.28903947521866	Aquincola tertiaricarbonis	12.8870761809045	Arachnia propionica	1.23093509831461	Arthrobacter crystallopoietes	38.7592444569288	Aquirhabdus parva	0.772497919075145
Arachnia rubra	1.2751190916955	Azospira oryzae	0.947821538461538	Aquisediminimonas profunda	0.978853043137255	Azospira oryzae	1.19492956416465	Anoxybacillus gonensis	0.810214637681159	Anoxybacillus caldiproteolyticus	0.875468851351351	Aquisediminimonas profunda	1.5654318234094	Arthrobacter agilis	4.912027088	Blastomonas fulva	0.695795320512821	Azospira restricta	0.418535783898305	Aspergillus chevalieri	21.2881656198347	Arthrobacter agilis	5.136992256	Arthrobacter agilis	3.85304032967033	Ancylobacter pratisalsi	0.568643480176211	Anoxybacillus gonensis	0.930443025477707	Aromatoleum bremense	0.390818001458789	Arachnia rubra	0.379567947214076	Anoxybacillus gonensis	0.762899598393574	Arachnia rubra	0.174648938547486	Anaerococcus obesiensis	5.66963068669528	Azospira restricta	0.280187755102041	Aquirhabdus parva	1.56025653266332	Arachnia rubra	0.34841720505618	Arthrobacter sulfonylureivorans	0.413842471910112	Aquisediminimonas profunda	1.09350080924855
Aromatoleum aromaticum	0.399400942906574	Azospira restricta	0.403602359843546	Aquisphaera giovannonii	1.89182885490196	Azospira restricta	0.292314031476998	Aquabacterium olei	3.94937007246377	Anoxybacillus flavithermus	19.5669275	Arachnia propionica	0.602237270693512	Arthrobacter crystallopoietes	31.350752888	Blautia wexlerae	2.59691647435897	Bacteroides uniformis	0.429405699152542	Aspergillus flavus	54.9460396694215	Arthrobacter crystallopoietes	19.096282752	Arthrobacter crystallopoietes	28.6864480586081	Anoxybacillus amylolyticus	7.2213872246696	Aquabacterium olei	5.55942289808917	Arthrobacter agilis	11.5255472283005	Aromatoleum aromaticum	0.417328445747801	Aquabacterium olei	3.5687803480589	Aromatoleum bremense	0.243265698324022	Anaerococcus vaginalis	1.81367944206009	Azospirillum oryzae	0.361596239067055	Aquisediminimonas profunda	1.38388028475712	Aromatoleum aromaticum	0.434516109550562	Aspergillus chevalieri	48.2348923595506	Arachnia propionica	1.56119398843931
Aromatoleum bremense	0.355650138408305	Bacteroides uniformis	0.70399778357236	Arachnia propionica	19.2940377411765	Azospirillum thermophilum	1.02334870460048	Aquiluna borgnonia	0.45491768115942	Anoxybacillus gonensis	1.23456263513514	Arachnia rubra	0.39711581655481	Aspergillus chevalieri	58.121554232	Bordetella petrii	0.592333653846154	Baekduia soli	0.719560572033898	Aspergillus luchuensis	16.2148869173554	Arthrobacter sulfonylureivorans	0.431330832	Aspergillus chevalieri	122.290010567766	Anoxybacillus flavithermus	16.3032711013216	Aquiluna borgnonia	0.563966401273885	Arthrobacter crystallopoietes	32.9396017651349	Aromatoleum bremense	0.313874164222874	Aquincola tertiaricarbonis	8.32528706827309	Arthrobacter agilis	7.58320374301676	Ancylobacter polymorphus	0.854210386266094	Bacteroides uniformis	0.932563090379009	Aquisphaera giovannonii	9.16628854271357	Aromatoleum bremense	0.465942654494382	Aspergillus flavus	71.6905927715356	Arachnia rubra	0.311723294797688
Arthrobacter agilis	3.90300838235294	Baekduia soli	1.49048941329857	Arachnia rubra	3.44921770980392	Bacteroides uniformis	0.84933985472155	Aquincola tertiaricarbonis	12.4474268115942	Aquabacterium olei	11.1684741891892	Aromatoleum aromaticum	1.29264223713647	Aspergillus flavus	34.051366392	Bordetella pseudohinzii	0.207032051282051	Bifidobacterium adolescentis	0.539750911016949	Aspergillus oryzae	3.22093318181818	Aspergillus chevalieri	345.381088608	Aspergillus flavus	40.3007046336996	Anoxybacillus gonensis	1.1803418061674	Aquincola tertiaricarbonis	25.7421157643312	Aspergillus chevalieri	31.7161445441284	Arthrobacter agilis	8.35931762463343	Aquirhabdus parva	0.853994712182062	Arthrobacter crystallopoietes	37.6332079329609	Ancylobacter pratisalsi	0.244009184549356	Baekduia soli	0.629910029154519	Arachnia propionica	0.928150820770519	Arthrobacter agilis	11.8988794382022	Aspergillus luchuensis	16.204983670412	Aromatoleum aromaticum	0.43189338331711
Arthrobacter crystallopoietes	29.2021564186851	Bifidobacterium adolescentis	8.17768788787484	Aromatoleum aromaticum	0.589642136470588	Baekduia soli	1.28088190072639	Aquirhabdus parva	0.908103405797101	Aquincola tertiaricarbonis	9.26886182432432	Aromatoleum bremense	0.439986532438479	Aspergillus luchuensis	25.141382128	Bosea vaviloviae	0.620349551282051	Bifidobacterium longum	0.552206292372881	Aspergillus puulaauensis	10.8360877272727	Aspergillus flavus	75.716528304	Aspergillus luchuensis	67.7711012637363	Aquabacterium olei	4.0867686784141	Aquirhabdus parva	1.43915843949045	Aspergillus flavus	36.7098863822028	Arthrobacter alpinus	0.363717683284457	Aquisediminimonas profunda	0.891484257028112	Arthrobacter sunyaminii	0.392443910614525	Anoxybacillus amylolyticus	2.10749678111588	Bifidobacterium adolescentis	24.5325303206997	Arachnia rubra	1.7175441038526	Arthrobacter alpinus	0.552245028089888	Aspergillus oryzae	11.3925116479401	Aromatoleum bremense	0.252381213872832
Arthrobacter sulfonylureivorans	0.323660164359862	Bifidobacterium longum	4.81892782268579	Aromatoleum bremense	0.367077254901961	Bifidobacterium adolescentis	2.21914093220339	Aquisediminimonas profunda	0.539323695652174	Aquirhabdus parva	1.18284587837838	Arthrobacter agilis	3.52364525727069	Aspergillus oryzae	8.254137312	Brachybacterium ginsengisoli	1.0451216025641	Blastomonas fulva	0.690659152542373	Asticcacaulis excentricus	10.5829637190083	Aspergillus luchuensis	122.477276832	Aspergillus oryzae	18.5225794322344	Aquincola tertiaricarbonis	13.0523985462555	Aquisediminimonas profunda	1.3649325477707	Aspergillus luchuensis	24.2965922246535	Arthrobacter crystallopoietes	12.7985964516129	Aquisphaera giovannonii	2.39397674698795	Aspergillus chevalieri	104.874051675978	Anoxybacillus caldiproteolyticus	0.814554163090129	Bifidobacterium longum	7.75413638483965	Aromatoleum aromaticum	0.430621708542714	Arthrobacter crystallopoietes	20.3591384550562	Aspergillus puulaauensis	16.9493448314607	Arthrobacter agilis	11.6313712138728
Aspergillus chevalieri	151.462122525952	Blastomonas fulva	0.891583520208605	Arthrobacter agilis	5.62953487058823	Bifidobacterium longum	3.28034702179177	Arachnia propionica	2.29932601449275	Aquisediminimonas profunda	0.801516959459459	Arthrobacter crystallopoietes	18.3724704474273	Aspergillus puulaauensis	16.239807416	Brachybacterium saurashtrense	1.26953192307692	Blautia wexlerae	3.47489277542373	Aurantiacibacter atlanticus	0.283204752066116	Aspergillus oryzae	37.890069888	Aspergillus puulaauensis	17.5731544139194	Aquirhabdus parva	3.74545286343612	Arachnia propionica	0.832792197452229	Aspergillus oryzae	4.05601484318016	Arthrobacter sulfonylureivorans	0.346710439882698	Arachnia propionica	0.651076198125837	Aspergillus flavus	39.240724301676	Anoxybacillus flavithermus	13.6929810729614	Blastomonas fulva	0.875801457725948	Aromatoleum bremense	0.355661825795645	Arthrobacter sulfonylureivorans	0.442563820224719	Asticcacaulis excentricus	13.7804646441948	Arthrobacter crystallopoietes	24.2615261271676
Aspergillus flavus	48.5240795069204	Blautia wexlerae	6.88813568448501	Arthrobacter alpinus	1.05368421960784	Bifidobacterium subtile	0.504505859564165	Arachnia rubra	0.300204710144928	Aquisphaera giovannonii	1.01419614864865	Arthrobacter sulfonylureivorans	0.439602326621924	Asticcacaulis excentricus	17.306539038	Brachybacterium sp. NBEC-018	0.410592435897436	Bordetella petrii	0.714407076271186	Aureimonas populi	0.43973520661157	Aspergillus puulaauensis	32.91945472	Asticcacaulis excentricus	12.5415686996337	Aquisediminimonas profunda	1.21630444933921	Arachnia rubra	0.415781815286624	Aspergillus puulaauensis	16.4037026258206	Aspergillus chevalieri	102.064989061584	Arachnia rubra	0.752421191432396	Aspergillus luchuensis	28.5994781564246	Anoxybacillus gonensis	1.30040326180258	Blautia wexlerae	3.48335163265306	Arthrobacter agilis	8.25490060301508	Aspergillus chevalieri	72.9960674016854	Aurantiacibacter atlanticus	0.30780797752809	Arthrobacter sulfonylureivorans	0.27931098265896
Aspergillus luchuensis	61.6210255795848	Bordetella petrii	0.586200208604954	Arthrobacter crystallopoietes	39.9812909254902	Blastomonas fulva	1.09751366828087	Aromatoleum bremense	0.298307101449275	Arachnia propionica	0.856924189189189	Arthrobacter sunyaminii	0.313863825503356	Aurantiacibacter atlanticus	0.48827344	Brachybacterium vulturis	0.713164551282051	Bosea vaviloviae	1.39211872881356	Azorhizobium caulinodans	0.345317396694215	Asticcacaulis excentricus	14.49726008	Aurantiacibacter atlanticus	0.374183772893773	Aquisphaera giovannonii	0.770340969162996	Aromatoleum aromaticum	0.463472898089172	Asticcacaulis excentricus	13.974562384391	Aspergillus flavus	24.6434007624633	Aromatoleum aromaticum	0.439865876840696	Aspergillus oryzae	7.33314675977654	Aquabacterium olei	5.14518369098712	Bombilactobacillus thymidiniphilus	0.435623206997085	Arthrobacter alpinus	1.01213418760469	Aspergillus flavus	38.1088420505618	Aurantimicrobium photophilum	1.23766052434457	Aspergillus chevalieri	25.5677323699422
Aspergillus oryzae	14.8697951384083	Bosea vaviloviae	1.21225062581486	Arthrobacter sulfonylureivorans	0.453421709803922	Blautia wexlerae	14.4195677239709	Arthrobacter agilis	3.25960210144928	Aromatoleum bremense	0.356343783783784	Aspergillus chevalieri	171.792244116331	Aurantimicrobium photophilum	1.294799168	Bradyrhizobium arachidis	0.312998782051282	Brachybacterium faecium	3.32627398305085	Azospira oryzae	1.82540991735537	Aurantimicrobium photophilum	2.325432096	Aureimonas populi	0.440440201465201	Arachnia propionica	0.648123876651982	Aromatoleum bremense	0.382514713375796	Aureimonas populi	1.20020878920496	Aspergillus luchuensis	35.9134956891496	Aromatoleum bremense	0.308875515394913	Aspergillus puulaauensis	18.771057877095	Aquincola tertiaricarbonis	12.8585793562232	Bordetella petrii	0.579779387755102	Arthrobacter crystallopoietes	30.2136479061977	Aspergillus luchuensis	35.7201821629213	Aureimonas populi	1.21941958801498	Aspergillus flavus	14.4717789595376
Aspergillus puulaauensis	24.6813575086505	Brachybacterium faecium	1.66303001303781	Arthrobacter sunyaminii	0.520858415686275	Bordetella petrii	0.814080823244552	Arthrobacter alpinus	2.60834847826087	Arthrobacter agilis	11.1512293243243	Aspergillus flavus	34.195961655481	Aureimonas mangrovi	1.121139888	Bradyrhizobium betae	1.13805057692308	Brachybacterium kimchii	0.278755127118644	Azospira restricta	0.390222272727273	Aureimonas populi	0.544922576	Azorhizobium caulinodans	0.734180457875458	Arachnia rubra	0.417274185022026	Arthrobacter agilis	3.90634802547771	Azorhizobium caulinodans	0.746389943836616	Aspergillus oryzae	19.0648016129032	Arthrobacter agilis	13.9197722222222	Asticcacaulis excentricus	13.6920325139665	Aquirhabdus parva	0.948165450643777	Bordetella pseudohinzii	0.216805422740525	Arthrobacter sulfonylureivorans	0.663717386934673	Aspergillus oryzae	13.3195233707865	Azorhizobium caulinodans	0.56929393258589	Aspergillus luchuensis	11.3128494219653
Asticcacaulis excentricus	17.0410457266436	Brachybacterium ginsengisoli	1.1836564928292	Aspergillus chevalieri	152.667247584314	Bosea vaviloviae	4.20742561743341	Arthrobacter crystallopoietes	13.9011642753623	Arthrobacter alpinus	0.76498277027027	Aspergillus luchuensis	48.4464725727069	Aureimonas populi	0.880570848	Bradyrhizobium diazoefficiens	0.588293012820513	Brachybacterium saurashtrense	1.93526777542373	Azospirillum thermophilum	0.383188925619835	Azorhizobium caulinodans	0.467697712	Azospira oryzae	2.00529327838828	Aromatoleum aromaticum	0.35142859030837	Arthrobacter alpinus	2.18144324840764	Azospira oryzae	2.01672193143691	Aspergillus puulaauensis	16.6395192668622	Arthrobacter crystallopoietes	21.9721216465863	Aurantiacibacter atlanticus	0.329716368715084	Aquisediminimonas profunda	0.973194077253219	Bosea vaviloviae	1.07000483965015	Aspergillus chevalieri	295.615260904523	Aspergillus puulaauensis	18.1792225702247	Azospira oryzae	1.31122041198502	Aspergillus oryzae	8.02806774566474
Aurantimicrobium photophilum	1.03837111591696	Brachybacterium saurashtrense	1.27726173402868	Aspergillus flavus	61.326492	Brachybacterium faecium	3.39936746973366	Arthrobacter jiangjiafuii	0.52559847826087	Aspergillus chevalieri	21.8388988513514	Aspergillus oryzae	19.7160447203579	Azorhizobium caulinodans	0.744034256	Bradyrhizobium elkanii	5.02370192307692	Brachybacterium sp. NBEC-018	0.688564427966102	Azotobacter salinestris	0.952324917355372	Azospira oryzae	3.292715744	Azospira restricta	0.4401563003663	Aromatoleum bremense	0.424985330396476	Arthrobacter crystallopoietes	55.2428258598726	Azospira restricta	0.44876882567469	Asticcacaulis excentricus	15.582566744868	Arthrobacter sulfonylureivorans	0.32329969210174	Azorhizobium caulinodans	0.512517709497207	Aquisphaera giovannonii	0.515604549356223	Brachybacterium faecium	4.41228603498542	Aspergillus flavus	65.3428608542714	Asticcacaulis excentricus	16.0484842275281	Azospira restricta	0.240064606741573	Aspergillus puulaauensis	13.2939132947977
Aureimonas mangrovi	1.21141333910035	Brachybacterium sp. NBEC-018	0.525852112125163	Aspergillus luchuensis	69.4153062196078	Brachybacterium ginsengisoli	2.69911997578693	Arthrobacter sulfonylureivorans	0.760819855072464	Aspergillus flavus	21.5861850675676	Aspergillus puulaauensis	26.4010611409396	Azospira oryzae	1.674592992	Bradyrhizobium guangdongense	0.407139166666667	Brachybacterium vulturis	2.15133872881356	Bacteroides uniformis	0.650294545454545	Azospira restricta	0.394930752	Azospirillum oryzae	0.531065146520146	Arthrobacter agilis	1.64139237885463	Arthrobacter sulfonylureivorans	0.619058949044586	Azospirillum oryzae	0.59527249452954	Aurantiacibacter atlanticus	0.481655425219941	Aspergillus chevalieri	36.6122085943775	Azospira oryzae	1.59378597765363	Arachnia propionica	2.69530420600858	Brachybacterium saurashtrense	1.02799559766764	Aspergillus luchuensis	107.101637855946	Aurantiacibacter atlanticus	0.327457415730337	Azospirillum oryzae	0.822014419475655	Asticcacaulis excentricus	9.98455485549133
Aureimonas populi	0.915377292387543	Brachybacterium vulturis	1.13604646675359	Aspergillus oryzae	31.0734313411765	Brachybacterium kimchii	0.359288329297821	Aspergillus chevalieri	62.3704234057971	Aspergillus luchuensis	20.044620472973	Asticcacaulis excentricus	19.2454538255034	Azospira restricta	0.38924372	Bradyrhizobium guangzhouense	0.816469871794872	Bradyrhizobium arachidis	0.341269237288136	Baekduia soli	0.926227107438017	Azospirillum oryzae	0.497126448	Azospirillum thermophilum	0.571983827838828	Arthrobacter alpinus	0.972572202643172	Aspergillus chevalieri	36.3223869745223	Azospirillum thermophilum	0.848216272793581	Aurantimicrobium photophilum	0.644658680351906	Aspergillus flavus	32.680391896921	Azospira restricta	0.354133351955307	Arachnia rubra	0.405089098712446	Brachybacterium sp. NBEC-018	0.626706297376093	Aspergillus oryzae	34.2229701005025	Aurantimicrobium photophilum	1.16303941011236	Azospirillum thermophilum	0.433157116104869	Aurantiacibacter atlanticus	0.318582427745665
Azorhizobium caulinodans	0.656960337370242	Bradyrhizobium betae	3.63242782268579	Aspergillus puulaauensis	27.4598127058824	Brachybacterium saurashtrense	1.33665453995157	Aspergillus flavus	35.7517488405797	Aspergillus oryzae	4.37225682432432	Aurantiacibacter atlanticus	0.468447628635347	Azospirillum oryzae	0.77300208	Bradyrhizobium japonicum	0.589065705128205	Bradyrhizobium betae	1.73205811440678	Beutenbergia cavernae	2.41111946280992	Azospirillum thermophilum	0.61442848	Bacteroides uniformis	0.560470915750916	Arthrobacter crystallopoietes	77.7984991189427	Aspergillus flavus	34.146394522293	Azotobacter salinestris	0.314721772428884	Aureimonas mangrovi	0.445160762463343	Aspergillus luchuensis	21.1081408299866	Azospirillum oryzae	0.439356703910615	Aromatoleum aromaticum	0.68178982832618	Brachybacterium vulturis	2.13089533527697	Aspergillus puulaauensis	33.0164372361809	Aureimonas populi	0.819676151685393	Bacillus cereus	0.223815767790262	Azorhizobium caulinodans	0.641838150289017
Azospira oryzae	1.82675517301038	Bradyrhizobium cosmicum	0.664630325945241	Asticcacaulis excentricus	15.4015886431373	Brachybacterium sp. NBEC-018	0.703202736077482	Aspergillus luchuensis	38.3076897826087	Aspergillus puulaauensis	14.2614058783784	Aurantimicrobium photophilum	1.95046532438479	Azospirillum thermophilum	0.66509888	Bradyrhizobium oligotrophicum	0.561024166666667	Bradyrhizobium cosmicum	0.492792627118644	Bifidobacterium adolescentis	1.30492685950413	Bacillus subtilis	2695.545708592	Baekduia soli	2.22591146520147	Arthrobacter sulfonylureivorans	0.716376872246696	Aspergillus luchuensis	25.4593623566879	Bacillus subtilis	2919.65655355215	Aureimonas populi	0.407759149560117	Aspergillus puulaauensis	13.643898313253	Azospirillum thermophilum	0.423340223463687	Aromatoleum bremense	0.433131030042918	Bradyrhizobium arachidis	0.271170495626822	Asticcacaulis excentricus	17.122744321608	Azorhizobium caulinodans	0.959233441011236	Bacillus subtilis	2142.92326985019	Azospira oryzae	2.53073248554913
Azospira restricta	0.411302647058824	Bradyrhizobium daqingense	0.467468996088657	Aurantiacibacter atlanticus	0.450362894117647	Brachybacterium vulturis	1.56508368038741	Aspergillus oryzae	19.5633552898551	Asticcacaulis excentricus	13.3121997972973	Aureimonas mangrovi	0.902633803131991	Bacillus subtilis	3699.83303825295	Bradyrhizobium quebecense	7.10361974358974	Bradyrhizobium daqingense	0.604296631355932	Bifidobacterium longum	2.96616111570248	Bacteroides uniformis	0.666333664	Beutenbergia cavernae	0.95529119047619	Aspergillus chevalieri	52.217435814978	Aspergillus oryzae	10.0831145859873	Bacteroides uniformis	0.785181276440554	Azorhizobium caulinodans	0.625399061583578	Asticcacaulis excentricus	15.1574213253012	Bacillus subtilis	2645.11884837989	Arthrobacter agilis	9.55280313304721	Bradyrhizobium betae	1.27660029154519	Aurantiacibacter atlanticus	2.13294906197655	Azospira oryzae	2.1082830758427	Bacteroides uniformis	0.538825355805243	Azospira restricta	0.610867976878613
Azospirillum oryzae	0.866879766435986	Bradyrhizobium diazoefficiens	0.345352555410691	Aurantimicrobium photophilum	1.61983264313725	Bradyrhizobium arachidis	0.294920690072639	Aspergillus puulaauensis	15.6182189130435	Aurantiacibacter atlanticus	0.293158378378378	Aureimonas populi	0.708390469798658	Bacteroides uniformis	1.210992056	Bradyrhizobium septentrionale	3.09634403846154	Bradyrhizobium elkanii	4.35519661016949	Blastomonas fulva	1.11460190082645	Baekduia soli	2.463295072	Bifidobacterium adolescentis	3.12981503663004	Aspergillus flavus	28.5585848898678	Aspergillus puulaauensis	16.3524785031847	Baekduia soli	2.09626978118162	Azospira oryzae	2.71444560117302	Aureimonas populi	1.07263814859438	Bacteroides caccae	20.0561517877095	Arthrobacter alpinus	2.08204291845494	Bradyrhizobium daqingense	0.464800058309038	Aurantimicrobium photophilum	2.9174267001675	Azospira restricta	0.391884901685393	Baekduia soli	2.08363876404494	Azospirillum oryzae	0.54665936416185
Azospirillum thermophilum	0.831768402249135	Bradyrhizobium elkanii	4.61464088657106	Aureimonas mangrovi	1.29486260392157	Bradyrhizobium betae	1.84089440677966	Asticcacaulis excentricus	11.1732763768116	Aureimonas populi	0.826629594594595	Azorhizobium caulinodans	0.98603644295302	Baekduia soli	3.11951288	Bradyrhizobium vignae	0.505747371794872	Bradyrhizobium guangdongense	0.336418474576271	Blautia wexlerae	3.36392541322314	Bdellovibrio bacteriovorus	0.499918176	Bifidobacterium breve	1.12946465201465	Aspergillus luchuensis	31.9951738325991	Asticcacaulis excentricus	13.7776664012739	Bdellovibrio bacteriovorus	0.40009469730124	Azospira restricta	0.46545504398827	Azorhizobium caulinodans	0.616522329317269	Bacteroides cellulosilyticus	0.291332793296089	Arthrobacter crystallopoietes	63.4426897854077	Bradyrhizobium elkanii	4.93436037900875	Aureimonas mangrovi	1.66872234505863	Azospirillum oryzae	0.544013820224719	Bdellovibrio bacteriovorus	0.309654794007491	Azospirillum thermophilum	1.60393589595376
Bacillus subtilis	4188.89345267301	Bradyrhizobium guangdongense	0.462867900912647	Aureimonas populi	1.20342303529412	Bradyrhizobium cosmicum	0.620757312348668	Aurantiacibacter atlanticus	0.309209782608696	Azorhizobium caulinodans	0.424028175675676	Azospira oryzae	4.32024803131991	Bdellovibrio bacteriovorus	0.588218312	Brevibacterium aurantiacum	0.315783653846154	Bradyrhizobium japonicum	0.723183622881356	Bombilactobacillus thymidiniphilus	0.642462727272727	Beutenbergia cavernae	0.883908928	Bifidobacterium longum	1.51445056776557	Aspergillus oryzae	20.5398862114537	Aurantiacibacter atlanticus	0.759026878980892	Beutenbergia cavernae	1.11062177242888	Azospirillum oryzae	0.504242434017595	Azospira oryzae	1.72137800535475	Bacteroides faecis	3.2442169273743	Arthrobacter sulfonylureivorans	0.471820472103004	Bradyrhizobium guangdongense	0.450357755102041	Aureimonas populi	1.12211001675042	Azospirillum thermophilum	0.469048511235955	Beutenbergia cavernae	1.15084404494382	Azotobacter salinestris	0.376174335260116
Bacteroides uniformis	1.6865664532872	Bradyrhizobium japonicum	1.16010778357236	Azorhizobium caulinodans	0.937136658823529	Bradyrhizobium daqingense	0.515682033898305	Aureimonas populi	0.718533115942029	Azospira oryzae	3.08047581081081	Azospira restricta	1.07984561521253	Beutenbergia cavernae	1.6545548448	Brevibacterium casei	10.9623005769231	Bradyrhizobium quebecense	7.58861949152542	Bordetella petrii	0.866810578512397	Bifidobacterium adolescentis	1.844116112	Bifidobacterium subtile	0.538646684981685	Aspergillus puulaauensis	17.2137107488987	Aurantimicrobium photophilum	1.21951222929936	Bifidobacterium adolescentis	10.0886003646973	Azospirillum thermophilum	0.524601906158358	Azospira restricta	0.402028741633199	Bacteroides fragilis	33.3604617318436	Aspergillus chevalieri	55.9182543776824	Bradyrhizobium guangzhouense	0.563326180758018	Azorhizobium caulinodans	0.73432922948095	Azotobacter salinestris	0.347920758426966	Bifidobacterium adolescentis	0.886032996254682	Bacteroides fragilis	0.401052716763006
Baekduia soli	1.93590657439446	Bradyrhizobium quebecense	8.37817449804433	Azospira oryzae	1.88408048627451	Bradyrhizobium diazoefficiens	0.310138619854722	Azoarcus olearius	0.26035652173913	Azospira restricta	0.202124662162162	Azospirillum oryzae	0.388597293064877	Bifidobacterium adolescentis	2.298953216	Brevibacterium luteolum	0.725133653846154	Bradyrhizobium septentrionale	2.69024788135593	Bosea vaviloviae	8.22422826446281	Bifidobacterium longum	2.64366184	Blastomonas fulva	1.16876161172161	Asticcacaulis excentricus	18.7395379735683	Aureimonas populi	0.620589140127389	Bifidobacterium breve	0.651119088256747	Azotobacter salinestris	2.81813530791789	Azospirillum oryzae	0.498350481927711	Bacteroides humanifaecis	1.56056061452514	Aspergillus flavus	34.877310944206	Bradyrhizobium japonicum	0.918148921282799	Azospira oryzae	1.60236546063652	Bacteroides uniformis	0.757352542134831	Bifidobacterium longum	2.05777992509363	Bacteroides uniformis	0.54385289017341
Bdellovibrio bacteriovorus	0.355460692041522	Bradyrhizobium septentrionale	2.58662640156454	Azospira restricta	0.467903921568627	Bradyrhizobium elkanii	4.76259337772397	Azorhizobium caulinodans	0.804412608695652	Azospirillum thermophilum	0.479235067567568	Azospirillum thermophilum	0.53012158836689	Bifidobacterium breve	1.530122536	Brevundimonas albigilva	2.6775433974359	Bradyrhizobium vignae	0.419805847457627	Brachybacterium faecium	3.32156462809917	Bifidobacterium scardovii	2.609741984	Blautia hansenii	12.4669268131868	Aurantiacibacter atlanticus	0.533241894273128	Azoarcus olearius	0.283677579617834	Bifidobacterium longum	4.29784680525164	Bacillus smithii	0.287815601173021	Azospirillum thermophilum	0.719245876840696	Bacteroides nordii	1.24678335195531	Aspergillus luchuensis	24.0421793991416	Bradyrhizobium quebecense	9.46177746355685	Azospira restricta	0.416137068676717	Baekduia soli	1.18918742977528	Bifidobacterium pseudocatenulatum	0.382909775280899	Baekduia soli	0.938020231213873
Beutenbergia cavernae	1.03803631487889	Bradyrhizobium vignae	0.302163337692044	Azospirillum oryzae	0.43015248627451	Bradyrhizobium guangdongense	0.500948619854721	Azospira oryzae	1.63667833333333	Azotobacter salinestris	0.297662972972973	Azotobacter salinestris	0.581351073825503	Bifidobacterium longum	2.770561888	Brevundimonas nasdae	0.786098846153846	Brevibacterium aurantiacum	1.15755644067797	Brachybacterium ginsengisoli	1.59802165289256	Bifidobacterium subtile	0.720611888	Blautia wexlerae	6.96836340659341	Aurantimicrobium photophilum	2.3623731277533	Azorhizobium caulinodans	0.840289554140127	Bifidobacterium scardovii	4.00338900072939	Bacillus subtilis	2846.15018129032	Bacillus subtilis	3127.27920594378	Bacteroides ovatus	5.64863977653631	Aspergillus oryzae	6.62108261802575	Bradyrhizobium sediminis	0.421509562682216	Azospirillum oryzae	0.678987068676717	Bdellovibrio bacteriovorus	0.470098862359551	Bifidobacterium scardovii	0.961089962546816	Bifidobacterium adolescentis	0.875244335260116
Bifidobacterium adolescentis	1.69221132352941	Brevibacterium aurantiacum	0.765928187744459	Azospirillum thermophilum	0.558518580392157	Bradyrhizobium guangzhouense	0.569721138014528	Azospira restricta	0.354083043478261	Bacillus anthracis	0.310024662162162	Bacillus paranthracis	0.327259261744966	Bifidobacterium scardovii	7.546032192	Brevundimonas pondensis	0.959002307692308	Brevibacterium casei	14.0898359533898	Brachybacterium saurashtrense	1.67768119834711	Blastomonas fulva	1.434753024	Bordetella petrii	1.34046082417582	Aureimonas populi	0.713636696035242	Azospira oryzae	2.07649582802548	Bifidobacterium subtile	1.06667094091904	Bacteroides uniformis	0.848007360703812	Bacteroides caccae	15.8227171753681	Bacteroides thetaiotaomicron	4.70292737430168	Aspergillus puulaauensis	20.6195518025751	Bradyrhizobium septentrionale	2.97483571428571	Azospirillum thermophilum	0.729344907872697	Beutenbergia cavernae	1.16733688202247	Bifidobacterium subtile	0.48405127340824	Bifidobacterium longum	4.61663439306358
Bifidobacterium longum	3.39429261245675	Brevibacterium casei	12.2793798956975	Azotobacter salinestris	2.50511185098039	Bradyrhizobium japonicum	0.886485472154964	Azospirillum oryzae	0.621065072463768	Bacillus smithii	0.435734054054054	Bacillus smithii	0.588497225950783	Bifidobacterium subtile	1.773258912	Brevundimonas vesicularis	1.42010884615385	Brevibacterium luteolum	1.78756224576271	Brachybacterium sp. NBEC-018	0.721141115702479	Blautia argi	3.628723392	Bordetella pseudohinzii	0.313112161172161	Azorhizobium caulinodans	0.879411057268722	Azospira restricta	0.436815191082803	Blastomonas fulva	2.33153612691466	Baekduia soli	1.7077882111437	Bacteroides caecimuris	0.638658420348059	Bacteroides uniformis	5.90986603351955	Asticcacaulis excentricus	20.588540944206	Bradyrhizobium vignae	0.262067580174927	Azotobacter salinestris	0.245098961474037	Bifidobacterium adolescentis	0.707244382022472	Blastomonas fulva	1.756905917603	Bifidobacterium subtile	0.370365953757225
Bifidobacterium subtile	3.67190235294118	Brevibacterium luteolum	1.88304663624511	Bacillus subtilis	4476.22121082353	Bradyrhizobium quebecense	9.01097573849879	Azospirillum thermophilum	0.739295289855073	Bacillus subtilis	5885.24356621622	Bacillus subtilis	6423.37168715884	Blastomonas fulva	1.764117048	Brochothrix thermosphacta	1.12031057692308	Brevundimonas albigilva	2.78210536016949	Brachybacterium vulturis	2.2944505785124	Blautia hansenii	3.919378336	Bosea vaviloviae	1.75320056776557	Azospira oryzae	2.41879731277533	Azospirillum oryzae	0.53888550955414	Blautia hansenii	1.65388619256018	Bdellovibrio bacteriovorus	0.327547565982405	Bacteroides cellulosilyticus	2.57782081659973	Bacteroides xylanisolvens	3.60494145251397	Aurantiacibacter atlanticus	0.444203433476395	Brevibacterium aurantiacum	0.508852419825073	Bacillus paranthracis	41.7227106700168	Bifidobacterium longum	2.73050387640449	Blautia argi	0.628768913857678	Blastomonas fulva	1.26133612716763
Blastomonas fulva	1.64478703287197	Brevundimonas albigilva	1.44767889178618	Bacteroides uniformis	1.45000255058824	Bradyrhizobium sediminis	0.897169213075061	Azotobacter salinestris	0.361000289855072	Bacteroides caccae	0.874320945945946	Bacteroides caccae	1.58917035794183	Blautia hansenii	4.270905064	Brucella anthropi	6.14482243589744	Brevundimonas goettingensis	0.705334216101695	Bradyrhizobium arachidis	0.333113553719008	Blautia wexlerae	9.28257968	Brachybacterium faecium	3.91437005494505	Azospira restricta	0.47119704845815	Azospirillum thermophilum	0.443642133757962	Blautia wexlerae	4.41418166301969	Beutenbergia cavernae	0.798182316715543	Bacteroides faecis	2.30237088353414	Baekduia soli	1.46621223463687	Aurantimicrobium photophilum	2.0879847639485	Brevibacterium casei	11.8689189212828	Bacillus subtilis	4409.04335227806	Blastomonas fulva	1.27403521067416	Blautia hansenii	0.7557734082397	Blautia producta	0.370135838150289
Blautia hansenii	2.04194324394464	Brevundimonas goettingensis	0.602114537157758	Baekduia soli	2.60580075294118	Bradyrhizobium septentrionale	2.9961207748184	Bacillus paranthracis	0.195431376811594	Bacteroides fragilis	1.76491175675676	Bacteroides uniformis	1.95736548098434	Blautia wexlerae	8.006022288	Burkholderia ambifaria	1.88361301282051	Brevundimonas nasdae	8.07125334745763	Bradyrhizobium betae	2.05100272727273	Bordetella petrii	1.306932976	Brachybacterium ginsengisoli	1.65132223443223	Azospirillum argentinense	0.749721365638766	Azotobacter chroococcum	1.2614499044586	Bombilactobacillus thymidiniphilus	1.02525003646973	Bifidobacterium adolescentis	0.905950205278592	Bacteroides fragilis	21.0943105220884	Barnesiella viscericola	0.711232960893855	Aureimonas mangrovi	1.43549630901288	Brevibacterium luteolum	0.561546880466472	Bacteroides uniformis	1.5022991959799	Blautia hansenii	5.04559497191011	Blautia wexlerae	2.57673573033708	Blautia wexlerae	3.30676739884393
Blautia wexlerae	5.68141227508651	Brevundimonas nasdae	1.45964627118644	Bdellovibrio bacteriovorus	0.444230266666667	Bradyrhizobium vignae	0.405544673123487	Bacteroides caccae	0.543921594202899	Bacteroides uniformis	1.02118581081081	Baekduia soli	2.53630055928412	Bordetella petrii	1.08382984	Burkholderia cenocepacia	3.332905	Brevundimonas pondensis	2.95056593220339	Bradyrhizobium cosmicum	0.57074694214876	Bordetella pseudohinzii	0.495042048	Brachybacterium kimchii	0.271638681318681	Azospirillum oryzae	0.609012290748899	Azotobacter salinestris	0.824003662420382	Bordetella petrii	1.22265215900802	Bifidobacterium longum	1.01594873900293	Bacteroides helcogenes	0.342431659973226	Bifidobacterium adolescentis	6.39445184357542	Aureimonas populi	1.21374746781116	Brevundimonas albigilva	1.00004326982784	Baekduia soli	3.44853130653266	Blautia wexlerae	3.61277553370787	Bordetella petrii	0.909116779026217	Bombilactobacillus thymidiniphilus	0.828797803468208
Bordetella petrii	1.46260026816609	Brevundimonas pondensis	2.31110237288136	Beutenbergia cavernae	2.9537759764706	Brevibacterium aurantiacum	0.892093280871671	Bacteroides uniformis	0.785004492753623	Baekduia soli	1.99627966216216	Bdellovibrio bacteriovorus	0.394389731543624	Bordetella pseudohinzii	0.304472008	Burkholderia lata	43.3529980769231	Brevundimonas subvibrioides	1.03730752118644	Bradyrhizobium daqingense	0.377146363636364	Bosea vaviloviae	2.906085632	Brachybacterium saurashtrense	1.93667139194139	Azospirillum ramasamyi	0.84693577092511	Bacteroides uniformis	1.64129455414013	Bordetella pseudohinzii	0.321482020423049	Blastomonas fulva	1.91347724340176	Bacteroides humanifaecis	6.24794981258367	Bifidobacterium breve	0.700399162011173	Azoarcus olearius	0.268692918454936	Brevundimonas goettingensis	0.382458425655977	Bdellovibrio bacteriovorus	0.549075242881072	Bordetella petrii	1.45670051966292	Bordetella pseudohinzii	0.259015243445693	Bordetella petrii	1.41453011560694
Bordetella pseudohinzii	0.292499766435986	Brevundimonas vesicularis	2.17168099087353	Bifidobacterium adolescentis	2.00029448627451	Brevibacterium casei	16.332688559322	Baekduia soli	1.09111246376812	Bifidobacterium actinocoloniiforme	2.6042247972973	Beutenbergia cavernae	1.40684794183445	Bosea vaviloviae	3.001558704	Burkholderia metallica	10.6281993589744	Brevundimonas vesicularis	2.71249023305085	Bradyrhizobium elkanii	6.73500516528926	Brachybacterium avium	2.579146288	Brachybacterium sp. NBEC-018	1.14534027472527	Azospirillum thermophilum	0.739913436123348	Baekduia soli	2.27730082802548	Bosea vaviloviae	2.15690475565281	Blautia hansenii	2.52075853372434	Bacteroides nordii	1.27099207496653	Bifidobacterium longum	2.56168843575419	Azorhizobium caulinodans	0.785415665236051	Brevundimonas nasdae	1.41483037900875	Beutenbergia cavernae	1.3294921440536	Bordetella pseudohinzii	0.37587231741573	Bosea vaviloviae	1.80078715355805	Bordetella pseudohinzii	0.389785375722543
Bosea vaviloviae	2.43554105536332	Brochothrix thermosphacta	2.31064010430248	Bifidobacterium breve	1.40690202352941	Brevibacterium luteolum	1.73856727602906	Bdellovibrio bacteriovorus	0.478005579710145	Bifidobacterium adolescentis	1.01438351351351	Bifidobacterium adolescentis	1.0027762639821	Brachybacterium faecium	4.01476176	Burkholderia multivorans	4.66763051282051	Brevundimonas vitisensis	2.1282906779661	Bradyrhizobium guangdongense	0.502454710743802	Brachybacterium faecium	10.677156992	Brachybacterium vulturis	2.55711840659341	Azotobacter salinestris	0.79715718061674	Bdellovibrio bacteriovorus	0.501561401273885	Brachybacterium faecium	4.13776827862874	Blautia wexlerae	5.92409126099707	Bacteroides ovatus	11.1565814190094	Bifidobacterium scardovii	0.962138491620112	Azospira oryzae	3.09374296137339	Brevundimonas pondensis	2.14991052478134	Bifidobacterium adolescentis	4.46248594639866	Bosea vaviloviae	2.0693030758427	Brachybacterium faecium	10.7329328838951	Bosea vaviloviae	1.1619561849711
Brachybacterium faecium	4.63593365051903	Brucella anthropi	7.4384713559322	Bifidobacterium longum	3.85032520784314	Brevundimonas albigilva	2.79516631961259	Beutenbergia cavernae	1.47910579710145	Bifidobacterium angulatum	1.92987202702703	Bifidobacterium longum	1.31371266219239	Brachybacterium ginsengisoli	1.382826768	Burkholderia orbicola	3.06108397435897	Brochothrix thermosphacta	2.30616004237288	Bradyrhizobium guangzhouense	0.530628719008264	Brachybacterium ginsengisoli	1.61316472	Bradyrhizobium arachidis	0.428657106227106	Azotobacter vinelandii	0.328709603524229	Bifidobacterium adolescentis	2.61177920382166	Brachybacterium ginsengisoli	2.51595675419402	Bombilactobacillus thymidiniphilus	0.745248387096774	Bacteroides thetaiotaomicron	7.85423469879518	Bifidobacterium subtile	0.837443519553073	Azospira restricta	0.5119369527897	Brevundimonas vesicularis	1.9009039941691	Bifidobacterium longum	2.09053847571189	Brachybacterium avium	3.50559036516854	Brachybacterium ginsengisoli	1.04116479400749	Brachybacterium avium	1.02690728323699
Brachybacterium ginsengisoli	3.55133684256055	Burkholderia ambifaria	2.00832831812256	Bifidobacterium scardovii	4.78227941960784	Brevundimonas goettingensis	1.04601983050847	Bifidobacterium adolescentis	1.10045528985507	Bifidobacterium breve	1.20567722972973	Bifidobacterium subtile	0.559633131991051	Brachybacterium saurashtrense	1.97364828	Burkholderia pyrrocinia	4.86101153846154	Brucella anthropi	9.36269506355932	Bradyrhizobium japonicum	0.70435805785124	Brachybacterium saurashtrense	3.268469344	Bradyrhizobium betae	2.68506435897436	Bacillus inaquosorum	0.491327092511013	Bifidobacterium longum	1.55221585987261	Brachybacterium saurashtrense	1.83660048140044	Bordetella petrii	0.918921114373924	Bacteroides uniformis	20.8846341231593	Blastomonas fulva	1.06562173184358	Azospirillum oryzae	0.695457167381974	Brochothrix thermosphacta	1.00789551020408	Bifidobacterium pseudocatenulatum	0.736132361809045	Brachybacterium faecium	2.97283518258427	Brachybacterium kimchii	0.945481610486891	Brachybacterium faecium	2.70932433526012
Brachybacterium kimchii	0.425862188581315	Burkholderia cenocepacia	3.95205559322034	Bifidobacterium subtile	1.01218213333333	Brevundimonas nasdae	2.65514788135593	Bifidobacterium breve	0.650595072463768	Bifidobacterium longum	2.119045	Blastomonas fulva	3.19405140939597	Brachybacterium sp. NBEC-018	1.050785464	Burkholderia seminalis	4.369995	Burkholderia ambifaria	1.41071474576271	Bradyrhizobium paxllaeri	0.353409132231405	Brachybacterium sp. NBEC-018	2.13030872	Bradyrhizobium cosmicum	0.901297692307692	Bacillus paranthracis	0.360769162995595	Bifidobacterium subtile	0.400085159235669	Brachybacterium sp. NBEC-018	0.859834405543399	Bordetella pseudohinzii	0.325368152492669	Bacteroides xylanisolvens	3.84520682730924	Blautia argi	2.01320368715084	Azospirillum ramasamyi	0.403144763948498	Brucella anthropi	7.11235358600583	Bifidobacterium scardovii	0.869744103852596	Brachybacterium ginsengisoli	1.60468301966292	Brachybacterium saurashtrense	2.81423621722846	Brachybacterium ginsengisoli	1.10941502890173
Brachybacterium saurashtrense	2.38387316608997	Burkholderia lata	38.4411462711864	Blastomonas fulva	2.08290952156863	Brevundimonas pondensis	3.13665401937046	Bifidobacterium longum	1.55824652173913	Bifidobacterium pseudocatenulatum	0.744755135135135	Blautia argi	0.805531364653244	Brachybacterium vulturis	1.84874432	Burkholderia stagnalis	0.458868653846154	Burkholderia cenocepacia	1.76521970338983	Bradyrhizobium quebecense	12.0891592975207	Brachybacterium vulturis	1.60072232	Bradyrhizobium daqingense	0.55069663003663	Bacillus subtilis	7855.31541259912	Blastomonas fulva	2.1282675477707	Brachybacterium vulturis	2.08985797228301	Bosea vaviloviae	1.80824472140762	Bacteroides zhangwenhongii	0.914144230254351	Blautia hansenii	2.94507877094972	Azospirillum thermophilum	0.536128240343348	Burkholderia ambifaria	4.54001099125364	Bifidobacterium subtile	0.49468634840871	Brachybacterium saurashtrense	1.59357706460674	Brachybacterium sp. NBEC-018	2.07148917602996	Brachybacterium saurashtrense	1.3998561849711
Brachybacterium sp. NBEC-018	1.2842734083045	Burkholderia metallica	10.4106701434159	Blautia argi	1.48530050196078	Brevundimonas subvibrioides	1.56650731234867	Bifidobacterium scardovii	3.91893688405797	Bifidobacterium scardovii	8.21946722972973	Blautia hansenii	2.50976496644295	Bradyrhizobium amphicarpaeae	0.614767448	Caballeronia grimmiae	1.48895205128205	Burkholderia lata	19.1165732415254	Bradyrhizobium sediminis	1.25560574380165	Bradyrhizobium arachidis	0.383411472	Bradyrhizobium diazoefficiens	0.448849688644689	Bacteroides uniformis	0.625522246696035	Blautia hansenii	104.325065923567	Bradyrhizobium amphicarpaeae	0.707792749817651	Brachybacterium avium	6.72498387096774	Baekduia soli	1.18666903614458	Blautia producta	0.744978770949721	Azotobacter chroococcum	0.426604806866953	Burkholderia cenocepacia	10.162984606414	Blastomonas fulva	1.93936889447236	Brachybacterium sp. NBEC-018	0.755869143258427	Brachybacterium vulturis	2.57056142322097	Brachybacterium sp. NBEC-018	0.710849884393064
Brachybacterium vulturis	2.36136630622837	Burkholderia multivorans	4.52964048239896	Blautia hansenii	5.30819098823529	Brevundimonas vesicularis	6.70920334140436	Bifidobacterium subtile	1.17803601449275	Bifidobacterium subtile	2.93990074324324	Blautia producta	0.387910357941834	Bradyrhizobium arachidis	0.351363504	Caenibius tardaugens	0.256041602564103	Burkholderia metallica	5.40790167372881	Bradyrhizobium septentrionale	4.07238950413223	Bradyrhizobium betae	3.123075424	Bradyrhizobium elkanii	7.13793912087912	Baekduia soli	1.57567898678414	Blautia wexlerae	64.6510119745223	Bradyrhizobium arachidis	0.310752472647702	Brachybacterium faecium	5.38877079178886	Barnesiella viscericola	1.24705666666667	Blautia wexlerae	12.3310836312849	Bacillus paranthracis	0.265300901287554	Burkholderia dolosa	0.79736583090379	Blautia hansenii	2.42898393634841	Brachybacterium vulturis	1.59073745786517	Bradyrhizobium arachidis	0.325648014981273	Brachybacterium vulturis	1.39939566473988
Bradyrhizobium amphicarpaeae	0.52318080449827	Burkholderia orbicola	3.10792853976532	Blautia wexlerae	4.45361419607843	Brevundimonas vitisensis	2.03374257869249	Blastomonas fulva	1.34786123188406	Blastomonas fulva	1.55892601351351	Blautia wexlerae	5.23021201342282	Bradyrhizobium betae	2.843035104	Caldibacillus thermoamylovorans	4.40116108974359	Burkholderia multivorans	4.14824908898305	Bradyrhizobium zhanjiangense	0.277702148760331	Bradyrhizobium cosmicum	0.873932416	Bradyrhizobium guangdongense	0.592468424908425	Bdellovibrio bacteriovorus	0.314639118942731	Bombilactobacillus thymidiniphilus	0.745252770700637	Bradyrhizobium betae	2.55628854850474	Brachybacterium ginsengisoli	2.78217850439883	Beutenbergia cavernae	0.555079772423025	Bordetella petrii	0.897566648044693	Bacillus subtilis	3920.61671703863	Burkholderia glumae	0.512745072886297	Blautia wexlerae	5.34029686767169	Bradyrhizobium arachidis	0.354131530898876	Bradyrhizobium betae	2.24501082397004	Bradyrhizobium arachidis	0.33662161849711
Bradyrhizobium arachidis	0.368812577854671	Burkholderia pyrrocinia	4.19616531942634	Bombilactobacillus thymidiniphilus	0.681927850980392	Brochothrix thermosphacta	2.99730141646489	Blautia hansenii	3.31089239130435	Blautia argi	0.594302162162162	Bordetella petrii	1.86281563758389	Bradyrhizobium cosmicum	1.15327596	Caldicellulosiruptor acetigenus	1.2728241025641	Burkholderia orbicola	1.57037271186441	Brevibacterium aurantiacum	0.870311983471074	Bradyrhizobium daqingense	0.801602272	Bradyrhizobium guangzhouense	0.787739175824176	Beijerinckia indica	0.591984977973568	Bordetella petrii	1.64049878980892	Bradyrhizobium cosmicum	0.734834274252371	Brachybacterium kimchii	0.460653812316716	Bifidobacterium adolescentis	2.05909261044177	Bosea vaviloviae	1.10440497206704	Bacteroides fragilis	0.634857939914163	Burkholderia humptydooensis	0.226436093294461	Bordetella petrii	1.13327025125628	Bradyrhizobium betae	3.03698221910112	Bradyrhizobium cosmicum	0.763728014981273	Bradyrhizobium betae	2.3777849132948
Bradyrhizobium betae	2.37206932525952	Burkholderia seminalis	3.62783869621903	Bordetella petrii	1.2115680627451	Brucella anthropi	11.1516943583535	Blautia wexlerae	3.694025	Blautia hansenii	1.93882317567568	Bordetella pseudohinzii	0.471354205816555	Bradyrhizobium daqingense	0.74421424	Caldimonas brevitalea	0.98490467948718	Burkholderia pyrrocinia	2.75570552966102	Brevibacterium casei	17.670011446281	Bradyrhizobium diazoefficiens	0.466227744	Bradyrhizobium japonicum	1.49789472527473	Beutenbergia cavernae	1.96879898678414	Bordetella pseudohinzii	0.319148439490446	Bradyrhizobium daqingense	0.685164310722101	Brachybacterium saurashtrense	2.62923416422287	Bifidobacterium breve	1.03980769745649	Brachybacterium faecium	4.07091905027933	Bacteroides ovatus	0.8623930472103	Burkholderia lata	143.510215218659	Bordetella pseudohinzii	0.346588894472362	Bradyrhizobium cosmicum	0.936023370786517	Bradyrhizobium daqingense	0.575539063670412	Bradyrhizobium cosmicum	0.847008265895954
Bradyrhizobium cosmicum	1.23491347750865	Burkholderia stagnalis	0.395573520208605	Bordetella pseudohinzii	0.323456980392157	Burkholderia ambifaria	3.04310830508475	Bombilactobacillus thymidiniphilus	0.796629057971014	Blautia producta	0.33996222972973	Bosea vaviloviae	5.68150794183445	Bradyrhizobium diazoefficiens	0.452655992	Caldimonas thermodepolymerans	12.0598715384615	Burkholderia seminalis	2.16518508474576	Brevibacterium luteolum	1.9160723553719	Bradyrhizobium elkanii	7.443265872	Bradyrhizobium oligotrophicum	0.344597032967033	Bifidobacterium adolescentis	1.87197660792952	Bosea vaviloviae	1.92326707006369	Bradyrhizobium diazoefficiens	0.441442815463166	Brachybacterium sp. NBEC-018	0.925671642228739	Bifidobacterium longum	5.31954228915663	Brachybacterium saurashtrense	2.43719329608939	Bacteroides uniformis	1.2641135193133	Burkholderia metallica	38.1009485422741	Bosea vaviloviae	2.43806319932998	Bradyrhizobium daqingense	0.63033029494382	Bradyrhizobium diazoefficiens	0.395128464419476	Bradyrhizobium daqingense	0.775379595375723
Bradyrhizobium daqingense	0.607900371972318	Burkholderia territorii	0.889840130378097	Bosea vaviloviae	4.09779529411765	Burkholderia cenocepacia	5.02222130750605	Bordetella petrii	1.32954094202899	Blautia wexlerae	3.75342364864865	Brachybacterium faecium	6.61192610738255	Bradyrhizobium elkanii	7.18554252	Candida albicans	115.847811153846	Burkholderia ubonensis	0.23237813559322	Brevundimonas albigilva	3.32520714876033	Bradyrhizobium guangdongense	0.901823392	Bradyrhizobium paxllaeri	0.350404450549451	Bifidobacterium longum	1.05548960352423	Brachybacterium faecium	6.55230964968153	Bradyrhizobium elkanii	8.5155440408461	Brachybacterium vulturis	2.09972038123167	Bifidobacterium pseudocatenulatum	0.863050174029451	Brachybacterium sp. NBEC-018	0.772881396648045	Baekduia soli	1.18429592274678	Burkholderia multivorans	4.05775454810496	Brachybacterium faecium	9.44654748743719	Bradyrhizobium diazoefficiens	0.472240842696629	Bradyrhizobium elkanii	6.80084486891386	Bradyrhizobium diazoefficiens	0.423674161849711
Bradyrhizobium diazoefficiens	0.462342655709343	Burkholderia ubonensis	0.511638044328553	Brachybacterium avium	5.03348491764706	Burkholderia dolosa	0.486624564164649	Bordetella pseudohinzii	0.477640289855072	Bombilactobacillus thymidiniphilus	0.759582027027027	Brachybacterium ginsengisoli	3.26222293064877	Bradyrhizobium guangdongense	0.713729912	Candida dubliniensis	5.45972442307692	Caballeronia grimmiae	1.56067175847458	Brevundimonas goettingensis	0.981039049586777	Bradyrhizobium guangxiense	0.598215712	Bradyrhizobium quebecense	14.1740097802198	Bifidobacterium scardovii	1.5565831277533	Brachybacterium ginsengisoli	2.80317292993631	Bradyrhizobium guangdongense	0.677408599562363	Bradyrhizobium arachidis	0.392302873900293	Bifidobacterium scardovii	1.61145568942436	Brachybacterium vulturis	1.37198804469274	Bdellovibrio bacteriovorus	0.507721115879828	Burkholderia orbicola	10.3652616326531	Brachybacterium ginsengisoli	2.5554765159129	Bradyrhizobium elkanii	7.195295	Bradyrhizobium guangdongense	0.380646179775281	Bradyrhizobium elkanii	7.84176664739884
Bradyrhizobium elkanii	5.82113000865052	Caballeronia grimmiae	1.51142603650587	Brachybacterium faecium	11.6213212392157	Burkholderia lata	51.6910823849879	Bosea vaviloviae	2.49002695652174	Bordetella petrii	2.30225236486486	Brachybacterium kimchii	0.376073758389262	Bradyrhizobium guangzhouense	0.87572976	Capillimicrobium parvum	1.07314743589744	Caenibius tardaugens	0.461734661016949	Brevundimonas nasdae	4.99953876033058	Bradyrhizobium guangzhouense	0.588772384	Bradyrhizobium sediminis	0.898815952380952	Bifidobacterium subtile	0.624643039647577	Brachybacterium saurashtrense	2.6611921656051	Bradyrhizobium guangxiense	0.535465988329686	Bradyrhizobium betae	2.10236674486804	Bifidobacterium subtile	0.682059263721553	Bradyrhizobium arachidis	0.360568826815642	Beijerinckia indica	2.00218493562232	Burkholderia pseudomallei	0.229904052478134	Brachybacterium saurashtrense	3.9016141038526	Bradyrhizobium guangdongense	0.864932710674157	Bradyrhizobium japonicum	0.829556179775281	Bradyrhizobium guangdongense	0.720344739884393
Bradyrhizobium guangdongense	0.862292352941176	Caenibius tardaugens	0.326288044328553	Brachybacterium ginsengisoli	2.31935051764706	Burkholderia metallica	14.1603542009685	Brachybacterium faecium	2.04530514492754	Bordetella pseudohinzii	0.344076351351351	Brachybacterium saurashtrense	4.93389203579418	Bradyrhizobium japonicum	1.16211772	Capnocytophaga gingivalis	1.59044307692308	Caldibacillus thermoamylovorans	9.35814101694915	Brevundimonas pondensis	2.7795608677686	Bradyrhizobium japonicum	1.095747696	Bradyrhizobium septentrionale	4.36804456043956	Blastomonas fulva	1.96900365638767	Brachybacterium sp. NBEC-018	1.20160882165605	Bradyrhizobium guangzhouense	0.712337658643326	Bradyrhizobium cosmicum	0.94016495601173	Blastomonas fulva	1.1872834270415	Bradyrhizobium betae	2.54307670391061	Beutenbergia cavernae	1.2448452360515	Burkholderia pyrrocinia	15.5366732069971	Brachybacterium sp. NBEC-018	1.72997140703518	Bradyrhizobium guangxiense	0.620577837078652	Bradyrhizobium oligotrophicum	0.459331985018727	Bradyrhizobium guangzhouense	0.49229612716763
Bradyrhizobium guangzhouense	0.551494602076125	Caldibacillus thermoamylovorans	8.51562895697523	Brachybacterium kimchii	0.415807670588235	Burkholderia multivorans	7.79852171912833	Brachybacterium ginsengisoli	1.0954347826087	Bosea vaviloviae	1.11046432432432	Brachybacterium sp. NBEC-018	1.28083002237136	Bradyrhizobium oligotrophicum	0.447739048	Capnocytophaga sputigena	0.945114423076923	Caldicellulosiruptor acetigenus	2.73167745762712	Brevundimonas subvibrioides	1.16349082644628	Bradyrhizobium oligotrophicum	0.488249152	Bradyrhizobium symbiodeficiens	0.632303223443223	Blautia hansenii	1.74208872246696	Brachybacterium vulturis	1.5040901910828	Bradyrhizobium japonicum	1.35903744711889	Bradyrhizobium daqingense	0.57162788856305	Blautia argi	3.35153718875502	Bradyrhizobium cosmicum	0.41825625698324	Bifidobacterium adolescentis	1.55873450643777	Burkholderia savannae	0.239607201166181	Brachybacterium vulturis	3.63820638190955	Bradyrhizobium guangzhouense	0.77098481741573	Bradyrhizobium quebecense	10.4634776029963	Bradyrhizobium japonicum	1.55018213872832
Bradyrhizobium japonicum	1.42837980103806	Caldicellulosiruptor acetigenus	3.29904509778357	Brachybacterium saurashtrense	4.76593992156863	Burkholderia orbicola	4.30585564164649	Brachybacterium saurashtrense	1.57644289855072	Boudabousia tangfeifanii	0.223811351351351	Brachybacterium vulturis	1.89386163310962	Bradyrhizobium paxllaeri	0.338641288	Cardiobacterium hominis	1.59190294871795	Caldimonas brevitalea	1.10593387711864	Brevundimonas vesicularis	3.26109148760331	Bradyrhizobium paxllaeri	0.378570672	Bradyrhizobium vignae	0.363373681318681	Blautia wexlerae	4.95426242290749	Bradyrhizobium amphicarpaeae	0.73394398089172	Bradyrhizobium oligotrophicum	0.451703333333333	Bradyrhizobium diazoefficiens	0.494930117302053	Blautia hansenii	3.27705579651941	Bradyrhizobium daqingense	0.88107687150838	Bifidobacterium longum	5.56639300429185	Burkholderia seminalis	13.5617865889213	Bradyrhizobium arachidis	0.441433450586265	Bradyrhizobium japonicum	1.05297873595506	Bradyrhizobium sediminis	1.17463524344569	Bradyrhizobium paxllaeri	0.277330231213873
Bradyrhizobium oligotrophicum	0.45155347750865	Caldimonas brevitalea	1.04278292046936	Brachybacterium sp. NBEC-018	2.32309101960784	Burkholderia pyrrocinia	7.77125738498789	Brachybacterium sp. NBEC-018	1.15927673913043	Brachybacterium avium	5.73774358108108	Bradyrhizobium arachidis	0.326077091722595	Bradyrhizobium quebecense	13.091708552	Carnobacterium divergens	1.64686352564103	Caldimonas thermodepolymerans	16.3129887076271	Brochothrix thermosphacta	1.38063516528926	Bradyrhizobium quebecense	13.466755072	Bradyrhizobium zhanjiangense	0.34165804029304	Bordetella petrii	1.50204211453744	Bradyrhizobium arachidis	0.407190191082803	Bradyrhizobium paxllaeri	0.316207600291758	Bradyrhizobium elkanii	7.44458017595308	Blautia liquoris	0.373286961178045	Bradyrhizobium diazoefficiens	0.323277039106145	Bifidobacterium scardovii	3.58892583690987	Burkholderia stagnalis	1.18673734693878	Bradyrhizobium betae	3.05557911222781	Bradyrhizobium oligotrophicum	0.51716970505618	Bradyrhizobium septentrionale	4.18859632958802	Bradyrhizobium quebecense	16.117831734104
Bradyrhizobium quebecense	10.7529486418685	Caldimonas thermodepolymerans	12.1573935071708	Brachybacterium vulturis	2.9345044	Burkholderia seminalis	5.97562299031477	Brachybacterium vulturis	1.44318369565217	Brachybacterium faecium	3.66176135135135	Bradyrhizobium betae	2.3336044295302	Bradyrhizobium sediminis	2.330782776	Castellaniella defragrans	0.36795217948718	Candida albicans	12.4610097881356	Brucella anthropi	10.2155816942149	Bradyrhizobium sediminis	1.260408688	Brevibacterium aurantiacum	0.993792234432234	Bordetella pseudohinzii	0.435155594713656	Bradyrhizobium betae	2.64415732484076	Bradyrhizobium quebecense	15.9964425237053	Bradyrhizobium guangdongense	0.687331407624633	Blautia producta	2.33634137884873	Bradyrhizobium elkanii	10.4652511731844	Bifidobacterium subtile	0.943074291845494	Burkholderia territorii	2.50330930029155	Bradyrhizobium cosmicum	1.25658458961474	Bradyrhizobium paxllaeri	0.331364073033708	Bradyrhizobium symbiodeficiens	0.500083520599251	Bradyrhizobium sediminis	0.402527919075145
Bradyrhizobium sediminis	1.96706305363322	Candida albicans	8.4728740547588	Bradyrhizobium amphicarpaeae	0.906068109803922	Burkholderia territorii	1.30155516949153	Bradyrhizobium amphicarpaeae	0.391973260869565	Brachybacterium ginsengisoli	2.12662952702703	Bradyrhizobium cosmicum	1.38655288590604	Bradyrhizobium septentrionale	4.046267952	Caulobacter mirabilis	0.603623141025641	Candidatus Kaistella beijingensis	0.347714300847458	Burkholderia ambifaria	6.57946590909091	Bradyrhizobium septentrionale	4.37130576	Brevibacterium casei	25.8477298901099	Bosea vaviloviae	3.57523709251101	Bradyrhizobium cosmicum	0.682464649681529	Bradyrhizobium sediminis	1.29263671772429	Bradyrhizobium guangxiense	0.400018563049853	Blautia pseudococcoides	1.0921683935743	Bradyrhizobium guangdongense	0.87292469273743	Blastochloris tepida	0.306030815450644	Burkholderia ubonensis	1.15519883381924	Bradyrhizobium daqingense	0.709185728643216	Bradyrhizobium quebecense	13.417706488764	Bradyrhizobium vignae	0.341510823970037	Bradyrhizobium septentrionale	4.59720820809249
Bradyrhizobium septentrionale	3.89581056228374	Capillimicrobium parvum	1.8662932464146	Bradyrhizobium arachidis	0.486904666666667	Burkholderia ubonensis	5.44005416464891	Bradyrhizobium arachidis	0.423689130434783	Brachybacterium saurashtrense	1.93277155405405	Bradyrhizobium daqingense	0.629948545861298	Bradyrhizobium symbiodeficiens	0.749927808	Caulobacter rhizosphaerae	0.300554038461538	Capillimicrobium parvum	0.932945	Burkholderia cenocepacia	13.5378796694215	Bradyrhizobium symbiodeficiens	0.654467632	Brevibacterium luteolum	1.5601508974359	Brachybacterium faecium	50.9196349779736	Bradyrhizobium daqingense	0.917508694267516	Bradyrhizobium septentrionale	5.19560740335521	Bradyrhizobium guangzhouense	0.588780997067449	Blautia wexlerae	22.152326291834	Bradyrhizobium guangzhouense	0.817491229050279	Blastomonas fulva	2.447670472103	Caballeronia grimmiae	1.40637285714286	Bradyrhizobium diazoefficiens	0.527553316582915	Bradyrhizobium sediminis	1.18587254213483	Brevibacterium aurantiacum	1.37989460674157	Bradyrhizobium symbiodeficiens	0.76321676300578
Bradyrhizobium symbiodeficiens	0.475641453287197	Capnocytophaga gingivalis	3.00675341590613	Bradyrhizobium betae	3.16463065098039	Caballeronia grimmiae	1.6916439346247	Bradyrhizobium betae	1.84663644927536	Brachybacterium sp. NBEC-018	0.780060202702703	Bradyrhizobium diazoefficiens	0.496952729306488	Bradyrhizobium vignae	0.412783792	Caulobacter segnis	0.545680448717949	Capnocytophaga gingivalis	0.848635783898305	Burkholderia dolosa	1.17210921487603	Bradyrhizobium vignae	0.458051888	Brevibacterium pigmentatum	0.279938974358974	Brachybacterium ginsengisoli	63.9484288986784	Bradyrhizobium diazoefficiens	0.339644872611465	Bradyrhizobium symbiodeficiens	0.439879219547775	Bradyrhizobium japonicum	1.07917293255132	Bordetella petrii	1.03884997322624	Bradyrhizobium japonicum	1.25444055865922	Blautia hansenii	0.995264248927039	Caenibius tardaugens	0.503370874635569	Bradyrhizobium elkanii	8.25080115577889	Bradyrhizobium septentrionale	4.17014112359551	Brevibacterium casei	26.7023140074906	Bradyrhizobium vignae	0.394918439306358
Bradyrhizobium vignae	0.347381496539792	Capnocytophaga sputigena	1.46486520208605	Bradyrhizobium cosmicum	1.07837647843137	Caenibius tardaugens	0.449213414043584	Bradyrhizobium cosmicum	0.429847536231884	Brachybacterium vulturis	1.85914527027027	Bradyrhizobium elkanii	6.14245129753915	Brevibacterium aurantiacum	1.29910056	Cellulomonas palmilytica	0.551582179487179	Capnocytophaga sputigena	0.714696483050847	Burkholderia glumae	0.726498595041322	Bradyrhizobium zhanjiangense	0.29909592	Brevundimonas albigilva	3.14278948717949	Brachybacterium kimchii	0.686119515418502	Bradyrhizobium elkanii	10.2134320700637	Bradyrhizobium vignae	0.450073588621444	Bradyrhizobium oligotrophicum	0.384436187683284	Bordetella pseudohinzii	0.253711512717537	Bradyrhizobium oligotrophicum	0.312835027932961	Blautia wexlerae	4.37077038626609	Caldibacillus thermoamylovorans	6.70163629737609	Bradyrhizobium guangdongense	0.738791021775544	Bradyrhizobium symbiodeficiens	0.564846109550562	Brevibacterium limosum	0.681708352059925	Brevibacterium aurantiacum	1.72466716763006
Brevibacterium aurantiacum	1.95146628027682	Cardiobacterium hominis	1.24031066492829	Bradyrhizobium daqingense	0.753908509803922	Caldibacillus thermoamylovorans	13.9214657384988	Bradyrhizobium daqingense	0.413797536231884	Bradyrhizobium amphicarpaeae	0.430831486486487	Bradyrhizobium guangdongense	0.587853982102908	Brevibacterium casei	36.357615472	Cellulosimicrobium cellulans	0.619720128205128	Cardiobacterium hominis	0.578030508474576	Burkholderia humptydooensis	0.255885826446281	Brevibacterium aurantiacum	1.267016496	Brevundimonas goettingensis	1.5973071978022	Brachybacterium saurashtrense	5.22294418502203	Bradyrhizobium guangdongense	0.856778025477707	Bradyrhizobium zhanjiangense	0.260409606126915	Bradyrhizobium paxllaeri	0.322393343108504	Bosea vaviloviae	1.84630448460509	Bradyrhizobium quebecense	15.9090328547486	Bombilactobacillus thymidiniphilus	0.851940429184549	Caldicellulosiruptor acetigenus	2.2430855393586	Bradyrhizobium guangzhouense	0.943923031825796	Bradyrhizobium vignae	0.45158047752809	Brevibacterium luteolum	2.97989887640449	Brevibacterium casei	22.3179588439306
Brevibacterium casei	24.8573321020761	Carnobacterium divergens	1.52272882659713	Bradyrhizobium diazoefficiens	0.495989364705882	Caldicellulosiruptor acetigenus	3.40444280871671	Bradyrhizobium diazoefficiens	0.304245942028986	Bradyrhizobium arachidis	0.422306216216216	Bradyrhizobium guangxiense	0.421165682326622	Brevibacterium luteolum	2.471152464	Chroococcidiopsis thermalis	0.665410833333333	Carnobacterium divergens	2.33062970338983	Burkholderia lata	192.388506570248	Brevibacterium casei	25.943011536	Brevundimonas nasdae	2.14184	Brachybacterium sp. NBEC-018	4.21710704845815	Bradyrhizobium guangzhouense	0.690109426751592	Brevibacterium aurantiacum	1.03576107221007	Bradyrhizobium quebecense	14.9013381818182	Brachybacterium faecium	2.03345368139224	Bradyrhizobium sediminis	1.26716726256983	Bordetella petrii	1.21968253218884	Caldimonas brevitalea	1.5860032361516	Bradyrhizobium japonicum	1.97924202680067	Brevibacterium aurantiacum	1.45271383426966	Brevibacterium oceani	0.447689887640449	Brevibacterium luteolum	4.33081485549133
Brevibacterium luteolum	2.59106921280277	Castellaniella defragrans	0.314487940026076	Bradyrhizobium elkanii	8.29022466666667	Caldimonas brevitalea	1.51833737288136	Bradyrhizobium elkanii	6.59957869565217	Bradyrhizobium betae	2.52064831081081	Bradyrhizobium guangzhouense	0.50604807606264	Brevibacterium pigmentatum	5.651164936	Chryseobacterium taklimakanense	0.5037825	Castellaniella defragrans	1.29857925847458	Burkholderia mallei	0.176055991735537	Brevibacterium limosum	0.487815568	Brevundimonas pondensis	2.91109177655678	Brachybacterium vulturis	25.9008523788546	Bradyrhizobium icense	0.214804681528662	Brevibacterium casei	22.8297608825675	Bradyrhizobium sediminis	2.02986785923754	Brachybacterium ginsengisoli	1.34189410977242	Bradyrhizobium septentrionale	4.90960547486034	Bordetella pseudohinzii	0.272155836909871	Caldimonas thermodepolymerans	9.37983218658892	Bradyrhizobium oligotrophicum	0.419340653266332	Brevibacterium casei	28.1844070926966	Brevundimonas albigilva	2.04362205992509	Brevundimonas albigilva	4.10269728323699
Brevibacterium pigmentatum	1.63843616782007	Caulobacter flavus	0.533671251629726	Bradyrhizobium guangdongense	0.840470541176471	Caldimonas thermodepolymerans	16.5065924455206	Bradyrhizobium guangdongense	0.603511231884058	Bradyrhizobium cosmicum	0.639774797297297	Bradyrhizobium japonicum	0.797590984340045	Brevundimonas albigilva	3.9186116	Chryseoglobus indicus	0.558487243589744	Caulobacter mirabilis	1.90899228813559	Burkholderia metallica	48.9745303719008	Brevibacterium linens	0.94779608	Brevundimonas subvibrioides	1.37501736263736	Bradyrhizobium arachidis	0.442370969162996	Bradyrhizobium japonicum	1.18575343949045	Brevibacterium luteolum	2.31182618526623	Bradyrhizobium septentrionale	4.66967076246334	Brachybacterium saurashtrense	1.51712066934404	Bradyrhizobium vignae	0.49889938547486	Bosea vaviloviae	1.84751145922747	Candida albicans	3.69087306122449	Bradyrhizobium paxllaeri	0.38734581239531	Brevibacterium luteolum	3.2406664747191	Brevundimonas goettingensis	1.39234194756554	Brevundimonas goettingensis	0.508646069364162
Brevundimonas albigilva	2.63527962802768	Caulobacter mirabilis	0.540825840938722	Bradyrhizobium guangxiense	0.596012211764706	Candida albicans	6.13390708232446	Bradyrhizobium guangzhouense	0.77085615942029	Bradyrhizobium daqingense	1.04012297297297	Bradyrhizobium oligotrophicum	0.294395570469799	Brevundimonas goettingensis	1.310498704	Citrobacter portucalensis	0.170116602564103	Caulobacter rhizosphaerae	0.846004025423729	Burkholderia multivorans	5.61720280991736	Brevibacterium luteolum	3.303882592	Brevundimonas vesicularis	3.661608003663	Bradyrhizobium betae	2.2715740969163	Bradyrhizobium oligotrophicum	0.533297261146497	Brevibacterium pigmentatum	0.603212261123268	Bradyrhizobium symbiodeficiens	0.496494193548387	Brachybacterium sp. NBEC-018	0.797201325301205	Brevibacterium aurantiacum	1.38740631284916	Brachybacterium avium	24.3567963948498	Candidatus Methylopumilus turicensis	0.39022944606414	Bradyrhizobium quebecense	15.85712360134	Brevibacterium oceani	0.440430042134831	Brevundimonas nasdae	5.40353119850187	Brevundimonas nasdae	4.39537919075145
Brevundimonas goettingensis	1.32426044117685	Caulobacter rhizosphaerae	0.411872490221643	Bradyrhizobium guangzhouense	0.753576368627451	Candidatus Kaistella beijingensis	0.273546198547216	Bradyrhizobium japonicum	1.1229915942029	Bradyrhizobium diazoefficiens	0.331135608108108	Bradyrhizobium paxllaeri	0.292506398210291	Brevundimonas nasdae	3.974023536	Clavibacter phaseoli	1.15037205128205	Caulobacter segnis	0.918269449152542	Burkholderia orbicola	13.9792430578512	Brevibacterium pigmentatum	1.344019776	Brevundimonas vitisensis	1.02165313186813	Bradyrhizobium cosmicum	0.794446740088106	Bradyrhizobium paxllaeri	0.377018152866242	Brevundimonas albigilva	3.398720269876	Bradyrhizobium vignae	0.46400504398827	Brachybacterium vulturis	1.4042453145917	Brevibacterium casei	24.8657705027933	Brachybacterium faecium	16.5003841201717	Capillimicrobium parvum	0.992219941690962	Bradyrhizobium sediminis	1.36492971524288	Brevibacterium pigmentatum	0.912345561797753	Brevundimonas pondensis	5.76572176029963	Brevundimonas pondensis	2.9655512716763
Brevundimonas nasdae	3.66393593425606	Caulobacter segnis	0.558479361147327	Bradyrhizobium japonicum	1.41743369411765	Capillimicrobium parvum	1.6860241283293	Bradyrhizobium oligotrophicum	0.380142028985507	Bradyrhizobium elkanii	9.2644425	Bradyrhizobium quebecense	9.98312156599553	Brevundimonas pondensis	4.336225984	Cloacibacterium caeni	16.0387505128205	Caulobacter vibrioides	2.29545995762712	Burkholderia plantarii	0.550400619834711	Brevundimonas albigilva	9.765461328	Brochothrix thermosphacta	13.3122636080586	Bradyrhizobium daqingense	1.02481462555066	Bradyrhizobium quebecense	20.4454151592357	Brevundimonas goettingensis	0.842353355215171	Brevibacterium aurantiacum	3.05118346041056	Bradyrhizobium arachidis	0.351784725568942	Brevibacterium luteolum	2.62481284916201	Brachybacterium ginsengisoli	10.822791416309	Capnocytophaga gingivalis	0.801304256559767	Bradyrhizobium septentrionale	4.42163391959799	Brevundimonas albigilva	2.54350644662921	Brevundimonas subvibrioides	2.35720940074906	Brevundimonas subvibrioides	0.711340924855491
Brevundimonas pondensis	3.8823317733564	Cellulomonas taurus	2.36288910039113	Bradyrhizobium oligotrophicum	0.951380258823529	Capnocytophaga gingivalis	0.938954467312349	Bradyrhizobium paxllaeri	0.361206884057971	Bradyrhizobium guangdongense	0.551158108108108	Bradyrhizobium sediminis	1.35381872483221	Brevundimonas subvibrioides	2.370577952	Cloacibacterium normanense	10.7973407692308	Cellulomonas palmilytica	0.525590421488559	Burkholderia pseudomallei	0.284461900826446	Brevundimonas goettingensis	0.795601296	Brucella anthropi	15.1055428205128	Bradyrhizobium diazoefficiens	0.503901189427313	Bradyrhizobium sediminis	1.12122143312102	Brevundimonas nasdae	4.06883301969365	Brevibacterium casei	21.0107443108504	Bradyrhizobium betae	2.29709366800535	Brevundimonas albigilva	2.03301960893855	Brachybacterium kimchii	0.651351630901288	Capnocytophaga sputigena	0.942051778425656	Bradyrhizobium symbiodeficiens	0.793061993299833	Brevundimonas goettingensis	0.530081446629214	Brevundimonas vesicularis	5.63717116104869	Brevundimonas vesicularis	8.72023670520231
Brevundimonas subvibrioides	3.08230282871972	Cellulosimicrobium cellulans	0.606867887874837	Bradyrhizobium paxllaeri	0.441189474509804	Capnocytophaga sputigena	0.644270750605327	Bradyrhizobium quebecense	12.228230942029	Bradyrhizobium guangzhouense	0.693071959459459	Bradyrhizobium septentrionale	3.87449082774049	Brevundimonas vesicularis	6.946914656	Colletotrichum lupini	19.7725246153846	Cellulomonas taurus	1.5048468220339	Burkholderia pyrrocinia	20.812790785124	Brevundimonas nasdae	5.56615616	Burkholderia ambifaria	3.0339291025641	Bradyrhizobium elkanii	8.91482480176211	Bradyrhizobium septentrionale	5.7721549044586	Brevundimonas pondensis	4.18858493070751	Brevibacterium luteolum	1.96147272727273	Bradyrhizobium cosmicum	0.682141954484605	Brevundimonas goettingensis	0.615815921787709	Brachybacterium saurashtrense	6.11056961373391	Cardiobacterium hominis	0.552531049562682	Bradyrhizobium vignae	0.35097418760469	Brevundimonas nasdae	2.77406075842697	Brevundimonas vitisensis	3.26160584269663	Brevundimonas vitisensis	0.469993063583815
Brevundimonas vesicularis	6.87306576124567	Cereibacter azotoformans	0.880320534550196	Bradyrhizobium quebecense	14.6567064470588	Cardiobacterium hominis	0.867555230024213	Bradyrhizobium sediminis	0.738693985507246	Bradyrhizobium japonicum	1.05633304054054	Bradyrhizobium symbiodeficiens	0.536210939597315	Brevundimonas vitisensis	2.155017856	Comamonas aquatica	5.66313108974359	Cellulosimicrobium cellulans	0.97566031779661	Burkholderia savannae	0.240159297520661	Brevundimonas pondensis	3.484500944	Burkholderia cenocepacia	5.59858106227106	Bradyrhizobium guangdongense	1.11093933920705	Bradyrhizobium symbiodeficiens	0.636059936305732	Brevundimonas subvibrioides	2.728445134938	Brevundimonas albigilva	4.27918246334311	Bradyrhizobium daqingense	0.658120013386881	Brevundimonas nasdae	2.59144357541899	Brachybacterium sp. NBEC-018	2.41849030042918	Carnobacterium divergens	1.18236236151604	Bradyrhizobium zhanjiangense	0.257382127303183	Brevundimonas pondensis	3.3479190758427	Brochothrix thermosphacta	3.10672494382022	Brochothrix thermosphacta	2.89554375722543
Brevundimonas vitisensis	2.0197633650519	Chivirus iEPS5	1074.79586988266	Bradyrhizobium sediminis	2.03346458823529	Carnobacterium divergens	2.08671547215496	Bradyrhizobium septentrionale	5.22354782608696	Bradyrhizobium oligotrophicum	0.440503986486486	Bradyrhizobium vignae	0.451011870246085	Brochothrix thermosphacta	9.92861556	Comamonas fluminis	0.66734782051282	Chroococcidiopsis thermalis	0.993900805084746	Burkholderia seminalis	18.4563421487603	Brevundimonas subvibrioides	1.1661932	Burkholderia dolosa	0.519565824175824	Bradyrhizobium guangzhouense	0.832215286343612	Bradyrhizobium vignae	0.419586146496815	Brevundimonas vesicularis	3.43767496717724	Brevundimonas goettingensis	1.47119785923754	Bradyrhizobium diazoefficiens	0.365859344042838	Brevundimonas pondensis	3.72577765363128	Brachybacterium vulturis	5.60020261802575	Castellaniella defragrans	0.794721166180758	Brevibacterium aurantiacum	2.81009788944724	Brevundimonas subvibrioides	0.901796123595506	Brucella anthropi	15.6682478277154	Brucella anthropi	9.21676179190751
Brochothrix thermosphacta	6.3959137716263	Chroococcidiopsis thermalis	1.41663469361147	Bradyrhizobium septentrionale	4.60974690196078	Castellaniella defragrans	0.587828523002421	Bradyrhizobium symbiodeficiens	0.480785942028986	Bradyrhizobium paxllaeri	0.340869324324324	Bradyrhizobium zhanjiangense	0.315811565995526	Brucella anthropi	16.6271754	Comamonas kerstersii	0.373661538461538	Chryseobacterium faecale	1.61700129237288	Burkholderia stagnalis	1.76463714876033	Brevundimonas vesicularis	4.03191432	Burkholderia lata	69.1831352564103	Bradyrhizobium japonicum	1.81934066079295	Bradyrhizobium zhanjiangense	0.401811305732484	Brevundimonas vitisensis	2.8168186214442	Brevundimonas nasdae	10.6464515542522	Bradyrhizobium elkanii	7.52765428380187	Brevundimonas subvibrioides	1.16547636871508	Bradyrhizobium arachidis	0.450313004291846	Caulobacter mirabilis	0.311735247813411	Brevibacterium casei	27.2268444556114	Brevundimonas vesicularis	3.93446709269663	Burkholderia ambifaria	3.14225625468165	Burkholderia ambifaria	10.9203447398844
Brucella anthropi	18.4226544377163	Chryseobacterium faecale	1.78127015645372	Bradyrhizobium symbiodeficiens	0.574402094117647	Caulobacter flavus	0.587142312348668	Bradyrhizobium vignae	0.386985507246377	Bradyrhizobium quebecense	13.9969012837838	Brevibacterium aurantiacum	3.40875290827741	Burkholderia ambifaria	4.198427128	Comamonas odontotermitis	8.10084897435897	Chryseobacterium taklimakanense	0.535648050847458	Burkholderia territorii	3.49769020661157	Brevundimonas vitisensis	2.2558024	Burkholderia metallica	18.5573308974359	Bradyrhizobium oligotrophicum	0.486383656387665	Brevibacterium aurantiacum	0.501355923566879	Brochothrix thermosphacta	5.14972566010212	Brevundimonas pondensis	3.64403539589443	Bradyrhizobium guangdongense	0.608372155287818	Brevundimonas vesicularis	2.71452748603352	Bradyrhizobium betae	3.05083721030043	Caulobacter rhizosphaerae	0.364387667638484	Brevibacterium limosum	6.31448767169179	Brevundimonas vitisensis	0.80450174157405	Burkholderia cenocepacia	6.42336640449438	Burkholderia cenocepacia	25.5428573410405
Burkholderia ambifaria	3.15873817474048	Chryseobacterium taklimakanense	0.79014850065189	Bradyrhizobium vignae	0.552013090196078	Caulobacter mirabilis	0.764127905569007	Brevibacterium aurantiacum	0.635082536231884	Bradyrhizobium sediminis	0.86984222972973	Brevibacterium casei	33.3442747203579	Burkholderia cenocepacia	8.165480272	Comamonas serinivorans	0.39493532051282	Chryseoglobus indicus	1.19958743644068	Burkholderia ubonensis	1.5993744214876	Brochothrix thermosphacta	4.199708752	Burkholderia multivorans	5.43491838827839	Bradyrhizobium paxllaeri	0.341336387665198	Brevibacterium casei	26.8026271656051	Brucella anthropi	13.3809282567469	Brevundimonas subvibrioides	2.44820231671554	Bradyrhizobium guangzhouense	0.744036599732262	Brochothrix thermosphacta	5.46808748603352	Bradyrhizobium cosmicum	0.792569184549356	Caulobacter segnis	0.848127113702624	Brevibacterium luteolum	3.13833726968174	Brochothrix thermosphacta	2.25418449438202	Burkholderia dolosa	0.568442546816479	Burkholderia dolosa	2.71586693641619
Burkholderia cenocepacia	5.8901208650519	Chryseoglobus indicus	0.748622277540287	Brevibacterium aurantiacum	1.76775388235294	Caulobacter rhizosphaerae	0.471459987893462	Brevibacterium casei	29.7365583333333	Bradyrhizobium septentrionale	6.04013871621622	Brevibacterium luteolum	1.97427281879195	Burkholderia dolosa	0.838502568	Comamonas thiooxydans	1.34822416666667	Clavibacter phaseoli	1.54949338983051	Caballeronia grimmiae	1.95447979338843	Brucella anthropi	15.353228576	Burkholderia orbicola	4.6176165018315	Bradyrhizobium quebecense	21.2670826431718	Brevibacterium luteolum	1.80013194267516	Burkholderia ambifaria	8.09492652078775	Brevundimonas vesicularis	5.35974997067449	Bradyrhizobium japonicum	0.96416890227577	Brucella anthropi	11.1205777653631	Bradyrhizobium daqingense	0.78864643776824	Cellulomonas palmilytica	0.452988542274052	Brevibacterium pigmentatum	3.75173877721943	Brucella anthropi	14.5509761938202	Burkholderia lata	82.1780344569288	Burkholderia glumae	0.936282312138728
Burkholderia dolosa	0.735596807958477	Clavibacter phaseoli	0.897182346805737	Brevibacterium casei	29.7940124862745	Caulobacter segnis	0.601904757869249	Brevibacterium luteolum	2.08315260869565	Bradyrhizobium symbiodeficiens	0.565456013513513	Brevibacterium pigmentatum	0.476583825503356	Burkholderia lata	107.1824178848	Corynebacterium accolens	9.60629192307692	Cloacibacterium caeni	31.0573391525424	Caenibius tardaugens	0.355258801652893	Burkholderia ambifaria	3.321746016	Burkholderia pyrrocinia	7.50144461538462	Bradyrhizobium sediminis	1.14142436123348	Brevundimonas albigilva	3.24078544585987	Burkholderia cenocepacia	17.2267084390955	Brevundimonas vitisensis	2.70165439882698	Bradyrhizobium oligotrophicum	0.27316311914324	Burkholderia ambifaria	3.15745860335196	Bradyrhizobium diazoefficiens	0.639179699570815	Cellulosimicrobium cellulans	0.765776793002915	Brevundimonas albigilva	2.53989618090452	Burkholderia ambifaria	6.8032330758427	Burkholderia metallica	22.2268997003745	Burkholderia humptydooensis	0.485022312138728
Burkholderia lata	75.0944333910035	Cloacibacterium caeni	16.2259267405476	Brevibacterium limosum	0.45252111372549	Caulobacter vibrioides	1.486695	Brevundimonas albigilva	2.49563557971014	Bradyrhizobium vignae	0.352315067567568	Brevundimonas albigilva	5.60830935123043	Burkholderia metallica	28.037460136	Corynebacterium amycolatum	2.04090378205128	Cloacibacterium normanense	30.089419661017	Caldibacillus thermoamylovorans	8.37411144628099	Burkholderia cenocepacia	5.847318288	Burkholderia seminalis	6.54798697802198	Bradyrhizobium septentrionale	5.17827546255507	Brevundimonas goettingensis	1.52270652866242	Burkholderia dolosa	1.55170039387309	Brochothrix thermosphacta	3.20901841642229	Bradyrhizobium quebecense	13.6473109370817	Burkholderia cenocepacia	7.59982175418994	Bradyrhizobium elkanii	8.27270515021459	Chroococcidiopsis thermalis	0.970442128279883	Brevundimonas goettingensis	1.69773269681742	Burkholderia cenocepacia	14.5928237640449	Burkholderia multivorans	7.26716913857678	Burkholderia lata	337.380793121387
Burkholderia metallica	20.3456336072664	Cloacibacterium normanense	14.4268435723598	Brevibacterium luteolum	3.39068829019608	Cellulomonas palmilytica	0.71453117433414	Brevundimonas goettingensis	0.522569091287319	Brevibacterium aurantiacum	1.81186331081081	Brevundimonas goettingensis	2.09845503355705	Burkholderia multivorans	8.455611816	Corynebacterium aurimucosum	1.45020346153846	Clostridium perfringens	1.5180473940678	Caldicellulosiruptor acetigenus	3.60063752066116	Burkholderia dolosa	0.473232768	Burkholderia stagnalis	0.6478513003663	Bradyrhizobium symbiodeficiens	0.689938634361233	Brevundimonas nasdae	3.33615213375796	Burkholderia glumae	0.707956207148067	Brucella anthropi	13.5536344281525	Bradyrhizobium sediminis	0.977269772423025	Burkholderia dolosa	0.711203072625698	Bradyrhizobium guangdongense	0.761056394849785	Chryseobacterium faecale	0.673485510204082	Brevundimonas nasdae	3.71288281407035	Burkholderia dolosa	1.28439116573034	Burkholderia orbicola	6.14347063670412	Burkholderia mallei	0.16992289017341
Burkholderia multivorans	8.78761750865052	Colletotrichum lupini	14.4535541199478	Brevibacterium pigmentatum	0.904499129411765	Cellulomonas taurus	2.68366082324455	Brevundimonas nasdae	3.69303514492754	Brevibacterium casei	24.2505516216216	Brevundimonas nasdae	4.54364456375839	Burkholderia orbicola	8.01157816	Corynebacterium falsenii	0.763116474358974	Colletotrichum lupini	15.2776157415254	Caldicellulosiruptor hydrothermalis	0.281641033057851	Burkholderia lata	76.68640064	Burkholderia territorii	1.25214688644689	Bradyrhizobium vignae	0.642617092511013	Brevundimonas pondensis	8.73099799363057	Burkholderia humptydooensis	0.37954132020423	Burkholderia ambifaria	8.63004741935484	Bradyrhizobium septentrionale	4.56237994645248	Burkholderia humptydooensis	0.216095027932961	Bradyrhizobium guangxiense	0.653388712446352	Chryseobacterium taklimakanense	0.851192682215743	Brevundimonas pondensis	6.80416869346734	Burkholderia glumae	0.535388300561798	Burkholderia pyrrocinia	8.49145565543071	Burkholderia metallica	85.3157788439306
Burkholderia orbicola	5.50226244809689	Comamonas aquatica	7.74317146023468	Brevundimonas albigilva	3.16608866666667	Cellulosimicrobium cellulans	1.03854703389831	Brevundimonas pondensis	4.10468188405797	Brevibacterium luteolum	3.4904872972973	Brevundimonas pondensis	10.6989139821029	Burkholderia pyrrocinia	11.79426892	Corynebacterium freneyi	0.392717692307692	Comamonas aquatica	13.8525375635593	Caldimonas brevitalea	3.2355529338843	Burkholderia metallica	20.032298976	Burkholderia ubonensis	0.792128461538462	Bradyrhizobium zhanjiangense	0.356367004405286	Brevundimonas subvibrioides	2.51350859872611	Burkholderia lata	239.466699218437	Burkholderia cenocepacia	19.6184398240469	Bradyrhizobium symbiodeficiens	0.487235689424364	Burkholderia lata	88.1650910614525	Bradyrhizobium guangzhouense	0.670724721030043	Chryseoglobus indicus	1.36362597667638	Brevundimonas subvibrioides	4.2163770519263	Burkholderia humptydooensis	0.344777780898876	Burkholderia seminalis	8.3394091011236	Burkholderia multivorans	5.87982283236994
Burkholderia pseudomallei	0.223694593425606	Comamonas fluminis	2.50589254237288	Brevundimonas goettingensis	1.2138294745098	Chroococcidiopsis thermalis	2.05763240920097	Brevundimonas subvibrioides	0.991943695652174	Brevibacterium pigmentatum	4.27979047297297	Brevundimonas subvibrioides	3.41677445190157	Burkholderia seminalis	10.600235504	Corynebacterium glaucum	0.527967948717949	Comamonas fluminis	1.66411459745763	Caldimonas thermodepolymerans	16.2650946280992	Burkholderia multivorans	5.881328512	Caballeronia grimmiae	1.65457125274725	Brevibacterium aurantiacum	1.80661374449339	Brevundimonas vesicularis	3.93418777070064	Burkholderia metallica	62.3821141794311	Burkholderia dolosa	1.42250847507331	Bradyrhizobium vignae	0.457249009370817	Burkholderia metallica	23.8171190502793	Bradyrhizobium japonicum	1.71823497854077	Clavibacter phaseoli	1.77970663848397	Brevundimonas vesicularis	4.93791492462312	Burkholderia lata	190.653801685393	Burkholderia stagnalis	0.762931722846442	Burkholderia oklahomensis	0.193991329479769
Burkholderia pyrrocinia	8.11038728373702	Comamonas kerstersii	0.591355228161669	Brevundimonas nasdae	3.81735956862745	Chryseobacterium faecale	1.03647175544794	Brevundimonas vesicularis	2.86340876811594	Brevundimonas albigilva	1.60536891891892	Brevundimonas vesicularis	10.791296196868	Burkholderia stagnalis	0.899771448	Corynebacterium glucuronolyticum	0.877121474358974	Comamonas kerstersii	0.438007563559322	Candida albicans	23.366352768595	Burkholderia orbicola	5.801890544	Caenibius tardaugens	0.382969761904762	Brevibacterium casei	27.4713171806167	Brevundimonas vitisensis	3.24203305732484	Burkholderia multivorans	7.23453593727206	Burkholderia glumae	0.72794862170088	Bradyrhizobium zhanjiangense	0.267575207496653	Burkholderia multivorans	7.20934011173184	Bradyrhizobium oligotrophicum	0.653681330472103	Cloacibacterium caeni	13.1568744606414	Brevundimonas vitisensis	3.37681557788945	Burkholderia metallica	51.0462800842697	Burkholderia territorii	1.68592471910112	Burkholderia orbicola	24.1148300578035
Burkholderia seminalis	7.66795092560554	Comamonas odontotermitis	9.79528200782268	Brevundimonas pondensis	3.80642458823529	Chryseobacterium taklimakanense	0.460131791767554	Brevundimonas vitisensis	1.45940036231884	Brevundimonas goettingensis	0.667252027027027	Brevundimonas vitisensis	3.07227006711409	Burkholderia territorii	2.002759968	Corynebacterium imitans	1.61615666666667	Comamonas odontotermitis	22.5436855508475	Candidatus Kaistella beijingensis	0.563115413223141	Burkholderia pyrrocinia	26.173021712	Caldibacillus thermoamylovorans	32.1351385164835	Brevibacterium luteolum	1.93858392070485	Brochothrix thermosphacta	54.112482133758	Burkholderia orbicola	17.0754849948942	Burkholderia humptydooensis	0.32437926686217	Brevibacterium aurantiacum	1.13761654618474	Burkholderia orbicola	6.71478251396648	Bradyrhizobium paxllaeri	0.427645278969957	Cloacibacterium normanense	12.9172162099125	Brochothrix thermosphacta	5.88598484087102	Burkholderia multivorans	8.4971719241573	Burkholderia ubonensis	0.668600599250936	Burkholderia plantarii	1.19935803468208
Burkholderia stagnalis	0.724417975778547	Comamonas serinivorans	0.919710456323338	Brevundimonas subvibrioides	2.89079958431373	Chryseoglobus indicus	1.99051851089588	Brochothrix thermosphacta	3.73653586956522	Brevundimonas nasdae	1.47394736486486	Brochothrix thermosphacta	5.42027695749441	Burkholderia ubonensis	0.882548144	Corynebacterium jeikeium	1.10787346153846	Comamonas serinivorans	1.03268650423729	Capillimicrobium parvum	1.10331438016529	Burkholderia seminalis	7.37293896	Caldicellulosiruptor acetigenus	5.72165159340659	Brevundimonas albigilva	3.56031757709251	Brucella anthropi	12.4666834394904	Burkholderia plantarii	0.801364223194748	Burkholderia lata	269.901018680352	Brevibacterium casei	22.0273994912985	Burkholderia pyrrocinia	10.3773662569832	Bradyrhizobium quebecense	14.8707300858369	Colletotrichum lupini	6.97090664723032	Brucella anthropi	17.079740318258	Burkholderia orbicola	13.9937373314607	Caballeronia grimmiae	2.17592445692884	Burkholderia pseudomallei	0.564626589595376
Burkholderia territorii	1.50419387543253	Comamonas thiooxydans	2.82179388526728	Brevundimonas vesicularis	4.71195654117647	Citrobacter portucalensis	0.264976307506053	Brucella anthropi	15.1634349275362	Brevundimonas pondensis	2.52496810810811	Brucella anthropi	23.5302551230425	Caballeronia grimmiae	2.071389504	Corynebacterium kefirresidentii	13.7343476282051	Comamonas thiooxydans	4.81362915254237	Capnocytophaga gingivalis	0.744847231404959	Burkholderia stagnalis	0.75259088	Caldicellulosiruptor hydrothermalis	0.375265201465201	Brevundimonas goettingensis	1.56164118942731	Burkholderia ambifaria	8.96073388535032	Burkholderia pseudomallei	0.464626010211524	Burkholderia mallei	0.197399853372434	Brevibacterium luteolum	2.62619603748327	Burkholderia seminalis	8.47495474860335	Bradyrhizobium sediminis	0.553625579399142	Comamonas aquatica	9.3068921574344	Burkholderia ambifaria	4.08386085427136	Burkholderia pyrrocinia	21.4814042134831	Caenibius tardaugens	0.404840786516854	Burkholderia pyrrocinia	34.2071414450867
Burkholderia ubonensis	0.664020138408305	Conexibacter woesei	1.02014041720991	Brevundimonas vitisensis	2.26866089411765	Clavibacter phaseoli	1.39212745762712	Brucella pseudintermedia	0.298632391304348	Brevundimonas subvibrioides	0.936878040540541	Brucella pseudintermedia	0.548799821029083	Caenibius tardaugens	0.560095536	Corynebacterium kroppenstedtii	4.19398463461538	Conexibacter woesei	0.575659830508475	Capnocytophaga sputigena	0.859827892561983	Burkholderia territorii	1.4353333872	Caldimonas brevitalea	1.39924946886447	Brevundimonas nasdae	4.56384176211454	Burkholderia cenocepacia	19.9904288853503	Burkholderia pyrrocinia	25.2025752078775	Burkholderia metallica	69.3560753372434	Brevundimonas albigilva	1.88347439223561	Burkholderia stagnalis	0.649276759776536	Bradyrhizobium septentrionale	5.60725137339056	Comamonas fluminis	1.38029976676385	Burkholderia cenocepacia	7.79477385259631	Burkholderia seminalis	18.9509352949438	Caldibacillus thermoamylovorans	8.18011303370787	Burkholderia savannae	0.349105202312139
Caballeronia grimmiae	2.28945083044983	Coprococcus comes	0.859632829204694	Brochothrix thermosphacta	10.158459827451	Cloacibacterium caeni	23.8003376876513	Burkholderia ambifaria	8.6500868115942	Brevundimonas vesicularis	3.67415337837838	Burkholderia ambifaria	5.92403489932886	Caldibacillus thermoamylovorans	12.17072924	Corynebacterium lizhenjunii	0.329244551282051	Coprococcus comes	1.82271680084746	Cardiobacterium hominis	0.676208388429752	Burkholderia ubonensis	0.786085312	Caldimonas thermodepolymerans	19.0554466300366	Brevundimonas pondensis	5.25047616740088	Burkholderia dolosa	1.69992535031847	Burkholderia savannae	0.267739343544858	Burkholderia multivorans	7.22386548387097	Brevundimonas goettingensis	1.4032077643909	Burkholderia territorii	1.8670230726257	Bradyrhizobium symbiodeficiens	0.484451459227468	Comamonas kerstersii	0.731718134110787	Burkholderia dolosa	0.97502378559464	Burkholderia stagnalis	1.71848228932584	Caldicellulosiruptor acetigenus	7.86626277153558	Burkholderia seminalis	32.5375559537572
Caenibius tardaugens	0.487422724913495	Corynebacterium accolens	10.18798136897	Brucella anthropi	16.9494081647059	Cloacibacterium normanense	22.4887222639225	Burkholderia cenocepacia	19.2855754347826	Brevundimonas vitisensis	0.918738310810811	Burkholderia cenocepacia	12.660451655481	Caldicellulosiruptor acetigenus	5.120388512	Corynebacterium lujinxingii	2.74156326923077	Corynebacterium accolens	8.11454243644068	Carnobacterium divergens	1.80385640495868	Caballeronia grimmiae	10.58619296	Candida albicans	250.010030201465	Brevundimonas subvibrioides	3.46007933920705	Burkholderia glumae	0.817173248407643	Burkholderia seminalis	22.9661156528082	Burkholderia orbicola	19.2283684457478	Brevundimonas nasdae	2.96666732262383	Burkholderia ubonensis	0.642030335195531	Bradyrhizobium vignae	0.641248068669528	Comamonas odontotermitis	12.7177011953353	Burkholderia lata	97.9785698592965	Burkholderia territorii	4.00616125	Caldimonas brevitalea	2.31007101123596	Burkholderia stagnalis	2.76863398843931
Caldibacillus thermoamylovorans	10.1992350605536	Corynebacterium amycolatum	1.89759782268579	Burkholderia ambifaria	6.20792788392157	Clostridium perfringens	2.27044949152542	Burkholderia dolosa	1.60999326086957	Brochothrix thermosphacta	7.09975918918919	Burkholderia dolosa	1.01501888143177	Caldicellulosiruptor hydrothermalis	0.335063472	Corynebacterium macginleyi	0.71152891025641	Corynebacterium amycolatum	2.71176811440678	Castellaniella defragrans	0.494564834710744	Caenibius tardaugens	0.550541968	Candidatus Kaistella beijingensis	0.654888315018315	Brevundimonas vesicularis	4.75716246696035	Burkholderia humptydooensis	0.364327643312102	Burkholderia stagnalis	2.06016141502553	Burkholderia plantarii	0.89309991202346	Brevundimonas pondensis	3.30941052208835	Caballeronia grimmiae	1.32196106145251	Bradyrhizobium zhanjiangense	0.32245982832618	Comamonas serinivorans	0.352786297376093	Burkholderia metallica	26.5990794472362	Burkholderia ubonensis	1.56903987359551	Caldimonas thermodepolymerans	41.4194555805243	Burkholderia territorii	7.03561734104046
Caldicellulosiruptor acetigenus	4.81706851211073	Corynebacterium aurimucosum	2.62294956975228	Burkholderia cenocepacia	12.8215990196078	Colletotrichum lupini	12.1634044188862	Burkholderia glumae	1.00613746376812	Brucella anthropi	13.4354884459459	Burkholderia glumae	0.729058322147651	Caldimonas brevitalea	1.988461968	Corynebacterium minutissimum	2.79777762820513	Corynebacterium aurimucosum	2.05961673728814	Caulobacter henricii	1.90551380165289	Caldibacillus thermoamylovorans	13.56983464	Capillimicrobium parvum	2.83109836996337	Brevundimonas vitisensis	3.60775797356828	Burkholderia lata	274.384543089172	Burkholderia territorii	4.57240784828592	Burkholderia pseudomallei	0.409423812316716	Brevundimonas subvibrioides	1.60802294511379	Caenibius tardaugens	0.488278882681564	Brevibacterium aurantiacum	9.86274034334764	Comamonas thiooxydans	2.73919221574344	Burkholderia multivorans	7.86791494137353	Caballeronia grimmiae	2.45141783707865	Candida albicans	6.75905940074906	Burkholderia ubonensis	2.10968323699422
Caldicellulosiruptor hydrothermalis	0.312543849480969	Corynebacterium glaucum	1.65409315514993	Burkholderia dolosa	1.16768653333333	Comamonas aquatica	13.5181178450363	Burkholderia humptydooensis	0.482812246376812	Burkholderia ambifaria	9.24206898648649	Burkholderia humptydooensis	0.244228545861298	Caldimonas thermodepolymerans	22.169028488	Corynebacterium mustelae	0.363322115384615	Corynebacterium freneyi	0.741181822033898	Caulobacter mirabilis	0.552512851239669	Caldicellulosiruptor acetigenus	5.208671056	Capnocytophaga endodontalis	0.407047967032967	Brochothrix thermosphacta	5.64591348017621	Burkholderia metallica	71.3095763694268	Burkholderia thailandensis	0.198302778993435	Burkholderia pyrrocinia	28.362578797654	Brevundimonas vesicularis	2.86123397590361	Caldibacillus thermoamylovorans	10.874175698324	Brevibacterium casei	28.7207925321888	Conexibacter woesei	0.472767084548105	Burkholderia orbicola	7.34119127303183	Caenibius tardaugens	0.554947879213483	Candidatus Kaistella beijingensis	0.525371235955056	Caballeronia grimmiae	2.49159375722543
Caldimonas brevitalea	1.88409315743945	Corynebacterium glucuronolyticum	0.75648332464146	Burkholderia glumae	0.639410752941176	Comamonas fluminis	2.71865742130751	Burkholderia lata	272.17487884058	Burkholderia cenocepacia	20.7518709459459	Burkholderia lata	166.216873825503	Candida albicans	33.155221224	Corynebacterium propinquum	1.32887833333333	Corynebacterium glaucum	0.707802648305085	Caulobacter rhizosphaerae	0.523538305785124	Caldicellulosiruptor hydrothermalis	0.327120688	Capnocytophaga gingivalis	2.61308807692308	Brucella anthropi	12.80413030837	Burkholderia multivorans	8.66885834394905	Burkholderia ubonensis	1.76182812545587	Burkholderia savannae	0.310140879765396	Brevundimonas vitisensis	1.58754603748327	Caldicellulosiruptor acetigenus	2.44996458100559	Brevibacterium limosum	0.364590643776824	Corynebacterium accolens	8.67056556851312	Burkholderia pyrrocinia	10.8507712060302	Caldibacillus thermoamylovorans	9.93405335674157	Capillimicrobium parvum	1.26073674157303	Caenibius tardaugens	0.512094277456647
Caldimonas thermodepolymerans	20.440577283737	Corynebacterium imitans	2.02399543676662	Burkholderia humptydooensis	0.292525184313725	Comamonas kerstersii	0.852861295399516	Burkholderia mallei	0.223670144927536	Burkholderia dolosa	1.48915256756757	Burkholderia mallei	0.247640894854586	Candidatus Kaistella beijingensis	0.459905856	Corynebacterium rouxii	0.388126858974359	Corynebacterium glucuronolyticum	2.90291161016949	Caulobacter segnis	0.713310454545455	Caldimonas brevitalea	1.617895616	Capnocytophaga sputigena	1.57154435897436	Burkholderia ambifaria	10.359041277533	Burkholderia oklahomensis	0.18067898089172	Caballeronia grimmiae	2.11872353756382	Burkholderia seminalis	25.668859941349	Brochothrix thermosphacta	5.09099421686747	Caldimonas brevitalea	1.12544240223464	Brevibacterium luteolum	2.71539493562232	Corynebacterium amycolatum	2.22103583090379	Burkholderia seminalis	9.69430180904523	Caldicellulosiruptor acetigenus	7.71749853932584	Capnocytophaga gingivalis	1.20214850187266	Caldibacillus thermoamylovorans	12.7071778034682
Candida albicans	35.9061807612457	Corynebacterium jeikeium	1.03303159682894	Burkholderia lata	173.496201403922	Comamonas odontotermitis	15.8411225181598	Burkholderia metallica	71.473737826087	Burkholderia glumae	0.846861081081081	Burkholderia metallica	44.3361512080537	Candidatus Nanopelagicus abundans	0.29932056	Corynebacterium sanguinis	0.536734358974359	Corynebacterium imitans	2.12700896186441	Caulobacter vibrioides	1.73073202479339	Caldimonas thermodepolymerans	18.057327712	Cardiobacterium hominis	0.962442454212454	Burkholderia cenocepacia	23.5397797356828	Burkholderia orbicola	20.0308322611465	Caenibius tardaugens	0.592470444930708	Burkholderia stagnalis	2.19467085043988	Brucella anthropi	14.4256349799197	Caldimonas thermodepolymerans	13.8740433519553	Brevibacterium oceani	0.77759	Corynebacterium aurimucosum	1.36565498542274	Burkholderia stagnalis	1.04971314907873	Caldicellulosiruptor hydrothermalis	0.562645140449438	Capnocytophaga sputigena	0.511195842696629	Caldicellulosiruptor acetigenus	5.4227136416185
Candidatus Kaistella beijingensis	0.528039204152249	Corynebacterium kefirresidentii	14.1171190482399	Burkholderia metallica	44.1166890039216	Comamonas serinivorans	0.786415556900726	Burkholderia multivorans	5.76977362318841	Burkholderia humptydooensis	0.314371959459459	Burkholderia multivorans	10.0681244519016	Capillimicrobium parvum	2.235976848	Corynebacterium simulans	1.09479378205128	Corynebacterium jeikeium	0.713881207627197	Cellulomonas taurus	1.10736723140496	Candida albicans	16.129738944	Carnobacterium divergens	4.41343184981685	Burkholderia dolosa	1.58072810572687	Burkholderia plantarii	0.974566974522293	Caldibacillus thermoamylovorans	12.7633981327498	Burkholderia territorii	5.03430149560117	Burkholderia ambifaria	4.36195663186078	Candida albicans	52.0050865921788	Brevibacterium pigmentatum	0.798971759656652	Corynebacterium freneyi	0.365707842565598	Burkholderia territorii	1.90704244556114	Caldicellulosiruptor kronotskyensis	0.350921938202247	Cardiobacterium hominis	1.22716921348315	Caldicellulosiruptor hydrothermalis	0.224892543352601
Capillimicrobium parvum	2.77061501730104	Corynebacterium kroppenstedtii	5.27721533246415	Burkholderia multivorans	8.00258661176471	Comamonas thiooxydans	6.39758907990315	Burkholderia oklahomensis	0.194803043478261	Burkholderia lata	280.261864797297	Burkholderia orbicola	12.2796864876957	Capnocytophaga gingivalis	1.479027696	Corynebacterium singulare	1.53149128205128	Corynebacterium kefirresidentii	11.2266615254237	Cellulosimicrobium cellulans	0.927369834710744	Candidatus Kaistella beijingensis	0.35622888	Castellaniella defragrans	3.4390293040293	Burkholderia gladioli	0.157306651982379	Burkholderia pseudomallei	0.47501576433121	Caldicellulosiruptor acetigenus	4.24016400437637	Burkholderia thailandensis	0.218033225806452	Burkholderia cenocepacia	8.7728625167336	Capillimicrobium parvum	1.88199312849162	Brevundimonas albigilva	4.90823188841202	Corynebacterium glaucum	1.38415886297376	Burkholderia ubonensis	1.2154258961474	Caldimonas brevitalea	1.99049891853933	Carnobacterium divergens	2.90257445692884	Caldicellulosiruptor kronotskyensis	0.236394682080925
Capnocytophaga gingivalis	2.14999089965398	Corynebacterium lujinxingii	2.2856383833116	Burkholderia orbicola	12.5675329098039	Conexibacter woesei	1.10758065375303	Burkholderia orbicola	20.0311944202899	Burkholderia mallei	0.194658918918919	Burkholderia pseudomallei	0.328745324384787	Capnocytophaga sputigena	1.229813904	Corynebacterium striatum	0.209133717948718	Corynebacterium kroppenstedtii	3.21231949152542	Changpingibacter yushuensis	0.332025041322314	Capillimicrobium parvum	1.959172368	Caulobacter flavus	0.406707014652015	Burkholderia glumae	1.07889140969163	Burkholderia pyrrocinia	29.6271874203822	Caldimonas brevitalea	2.48472231218089	Burkholderia ubonensis	1.99153392961877	Burkholderia dolosa	0.795425073627845	Capnocytophaga gingivalis	1.50091111731844	Brevundimonas goettingensis	0.843072317596567	Corynebacterium glucuronolyticum	1.81621166180758	Caballeronia grimmiae	2.84061554438861	Caldimonas thermodepolymerans	22.7400181460674	Castellaniella defragrans	0.627801086142322	Caldimonas brevitalea	1.34574664739884
Capnocytophaga sputigena	1.75337571799308	Corynebacterium macginleyi	0.770456558018253	Burkholderia pseudomallei	0.334030415686275	Corynebacterium accolens	17.9850493220339	Burkholderia plantarii	0.934793913043478	Burkholderia metallica	73.431567027027	Burkholderia pyrrocinia	18.5346637583893	Cardiobacterium hominis	1.583887696	Corynebacterium tuberculostearicum	15.6116478846154	Corynebacterium lujinxingii	4.35330078389831	Chroococcidiopsis thermalis	1.31753545454545	Capnocytophaga endodontalis	1.151401104	Caulobacter mirabilis	0.702715384615385	Burkholderia humptydooensis	0.469384317180617	Burkholderia savannae	0.27457449044586	Caldimonas thermodepolymerans	19.7766173231218	Caballeronia grimmiae	2.18025304985337	Burkholderia lata	114.003978032129	Capnocytophaga sputigena	1.27838094972067	Brevundimonas nasdae	11.3629546351931	Corynebacterium imitans	1.33620285714286	Caenibius tardaugens	1.06390326633166	Candida albicans	12.8002388483146	Caulobacter flavus	0.516400299625468	Caldimonas thermodepolymerans	15.3243926589595
Cardiobacterium hominis	3.52191196366782	Corynebacterium minutissimum	2.27679671877445	Burkholderia pyrrocinia	18.8194165647059	Corynebacterium amycolatum	4.18766727602906	Burkholderia pseudomallei	0.458482173913043	Burkholderia multivorans	7.87985216216216	Burkholderia seminalis	15.8455136465324	Carnobacterium divergens	13.952450224	Corynebacterium urealyticum	0.145964551282051	Corynebacterium macginleyi	1.59192754237288	Chryseobacterium balustinum	0.504742768595041	Capnocytophaga gingivalis	4.763913232	Caulobacter rhizosphaerae	0.510500549450549	Burkholderia lata	314.164127004405	Burkholderia seminalis	25.8458848726115	Candida albicans	216.526230175055	Caenibius tardaugens	0.533966539589443	Burkholderia metallica	28.869494939759	Cardiobacterium hominis	1.03182737430168	Brevundimonas pondensis	4.71360236051502	Corynebacterium jeikeium	0.858308513456094	Caldibacillus thermoamylovorans	7.4808618760469	Candidatus Kaistella beijingensis	0.402655070224719	Caulobacter mirabilis	0.722801797752809	Candida albicans	8.40465277456647
Carnobacterium divergens	7.15991564013841	Corynebacterium propinquum	2.56753428943937	Burkholderia seminalis	16.7782862509804	Corynebacterium aurimucosum	2.78090928571429	Burkholderia pyrrocinia	28.6906880434783	Burkholderia oklahomensis	0.196123986486486	Burkholderia stagnalis	1.52579029082774	Castellaniella defragrans	0.877915128	Corynebacterium ureicelerivorans	7.4505433974359	Corynebacterium minutissimum	3.89411103813559	Chryseobacterium faecale	1.81755880165289	Capnocytophaga sputigena	11.260983248	Caulobacter segnis	1.2514526007326	Burkholderia mallei	0.21768140969163	Burkholderia stagnalis	2.17385786624204	Candida dubliniensis	48.4935832749818	Caldibacillus thermoamylovorans	4.93323041055718	Burkholderia multivorans	7.90201781793842	Carnobacterium divergens	2.47757	Brevundimonas subvibrioides	1.82736832618026	Corynebacterium kefirresidentii	11.6011856268222	Caldicellulosiruptor acetigenus	5.56876842546064	Candidatus Nanopelagicus abundans	0.310245337078652	Caulobacter rhizosphaerae	0.484698014981273	Candidatus Kaistella beijingensis	0.256461676300578
Castellaniella defragrans	0.922598935986159	Corynebacterium sanguinis	0.716319895697523	Burkholderia stagnalis	1.49735778823529	Corynebacterium freneyi	0.300450012106538	Burkholderia savannae	0.380448188405797	Burkholderia orbicola	19.8165608783784	Burkholderia territorii	3.04979219239374	Caulobacter flavus	0.772156992	Corynebacterium vitaeruminis	3.30159371794872	Corynebacterium propinquum	1.39744021186441	Chryseobacterium taklimakanense	0.624300454545455	Cardiobacterium hominis	29.450524768	Caulobacter vibrioides	1.96051822344322	Burkholderia metallica	80.005488061674	Burkholderia territorii	5.01755452229299	Candidatus Kaistella beijingensis	0.406650153172867	Caldicellulosiruptor acetigenus	4.29342123167155	Burkholderia orbicola	8.16802969210174	Castellaniella defragrans	0.568024972067039	Brevundimonas vesicularis	10.828330472103	Corynebacterium kroppenstedtii	3.16704653061224	Caldicellulosiruptor hydrothermalis	0.302595711892797	Capillimicrobium parvum	1.47308480337079	Caulobacter segnis	0.60516808988764	Candidatus Methylopumilus turicensis	0.863518265895954
Caulobacter flavus	0.622604169550173	Corynebacterium simulans	0.90781406779661	Burkholderia territorii	3.38780750588235	Corynebacterium glaucum	0.814773898305085	Burkholderia seminalis	27.7634088405797	Burkholderia plantarii	1.05012378378378	Burkholderia ubonensis	1.23621098434004	Caulobacter henricii	1.4815279536	Crinalium epipsammum	1.9001033974359	Corynebacterium rouxii	0.380415169491525	Chryseoglobus indicus	1.13626326446281	Carnobacterium divergens	3.745910176	Cellulomonas iranensis	0.766487380952381	Burkholderia multivorans	11.4382055947137	Burkholderia thailandensis	0.281161719745223	Candidatus Nanopelagicus abundans	0.287563311451495	Caldicellulosiruptor hydrothermalis	0.272149120234604	Burkholderia pseudomallei	0.247665113788487	Caulobacter flavus	0.357807262569832	Brevundimonas vitisensis	2.80345626609442	Corynebacterium lujinxingii	3.85761212827988	Caldimonas brevitalea	2.3761597319933	Capnocytophaga endodontalis	1.00435891853933	Caulobacter vibrioides	0.980163370786517	Candidatus Nanopelagicus abundans	0.332693352601156
Caulobacter mirabilis	0.538505960207612	Corynebacterium singulare	1.35179846153846	Burkholderia ubonensis	1.29677450980392	Corynebacterium glucuronolyticum	2.86913359564165	Burkholderia stagnalis	2.29296695652174	Burkholderia pseudomallei	0.479305675675676	Caballeronia grimmiae	3.22355080536913	Caulobacter mirabilis	1.309074768	Croceibacterium atlanticum	0.275593333333333	Corynebacterium sanguinis	0.683592288135593	Clavibacter phaseoli	1.33862681818182	Castellaniella defragrans	1.192726	Cellulomonas palmilytica	0.53940206959707	Burkholderia oklahomensis	0.228903524229075	Burkholderia ubonensis	2.24756563694268	Capillimicrobium parvum	2.206501444645	Caldimonas brevitalea	1.63065653958944	Burkholderia pyrrocinia	12.1253399464525	Caulobacter mirabilis	0.523578044692737	Brochothrix thermosphacta	6.1129630472103	Corynebacterium macginleyi	0.621067463556851	Caldimonas thermodepolymerans	20.8602089782245	Capnocytophaga gingivalis	3.06565853932584	Cellulomonas fimi	12.2759821722846	Candidatus Sodalis pierantonius	0.163912601156069
Caulobacter rhizosphaerae	0.526379749134948	Corynebacterium striatum	0.328273102998696	Caballeronia grimmiae	2.03824461960784	Corynebacterium imitans	2.14477041162228	Burkholderia territorii	5.16748	Burkholderia pyrrocinia	29.9875894594595	Caenibius tardaugens	0.583688948545861	Caulobacter rhizosphaerae	0.731815344	Croceicoccus marinus	0.449332820512821	Corynebacterium simulans	1.38124540254237	Cloacibacterium caeni	21.5107846694215	Caulobacter flavus	1.52358112	Cellulomonas taurus	2.38903441391941	Burkholderia orbicola	22.2199405286344	Caballeronia grimmiae	2.31863439490446	Capnocytophaga endodontalis	0.505316126914661	Caldimonas thermodepolymerans	17.8380940469208	Burkholderia seminalis	11.0456046987952	Caulobacter rhizosphaerae	0.488997094972067	Brucella anthropi	17.5558096566524	Corynebacterium minutissimum	2.53257542274052	Candida albicans	18.6382921105528	Capnocytophaga sputigena	1.31232404494382	Cellulomonas iranensis	0.594796853932584	Capillimicrobium parvum	0.846764624277457
Caulobacter segnis	0.98396651384083	Corynebacterium tuberculostearicum	20.2632783441982	Caenibius tardaugens	0.691274321568627	Corynebacterium jeikeium	1.28093794685236	Burkholderia thailandensis	0.263902753623188	Burkholderia savannae	0.297799054054054	Caldibacillus thermoamylovorans	26.3147002684564	Caulobacter segnis	0.986662272	Cryobacterium soli	0.48861782051282	Corynebacterium singulare	1.96704161016949	Cloacibacterium normanense	18.3245997520661	Caulobacter henricii	11.101022624	Cellulosimicrobium cellulans	0.842529010989011	Burkholderia plantarii	0.92842986784141	Caenibius tardaugens	0.740977356687898	Capnocytophaga gingivalis	1.6428194456601	Candida albicans	66.1658348093842	Burkholderia stagnalis	0.921800495314592	Caulobacter segnis	0.777792625698324	Burkholderia ambifaria	11.4633041630901	Corynebacterium propinquum	5.10699326530612	Candidatus Kaistella beijingensis	0.384026130653266	Cardiobacterium hominis	1.13640717696629	Cellulomonas taurus	8.3141222846442	Capnocytophaga gingivalis	32.6617458959538
Caulobacter vibrioides	1.66143608131488	Corynebacterium urealyticum	0.690368852672751	Caldibacillus thermoamylovorans	11.2103870588235	Corynebacterium kefirresidentii	14.8422025181598	Burkholderia ubonensis	1.76936311594203	Burkholderia seminalis	26.3191011486486	Caldicellulosiruptor acetigenus	5.52062467561521	Caulobacter vibrioides	1.172377664	Cupriavidus basilensis	4.798175	Corynebacterium stationis	1.07976709745763	Clostridium perfringens	33.2383757438017	Caulobacter mirabilis	9.46408968	Cereibacter azotoformans	1.62508712454212	Burkholderia pseudomallei	0.557797709251101	Caldibacillus thermoamylovorans	21.784289044586	Capnocytophaga sputigena	2.22806120350109	Candida dubliniensis	1.77875809384164	Burkholderia territorii	2.20131248995984	Caulobacter vibrioides	0.778247039106145	Burkholderia cenocepacia	24.5127900858369	Corynebacterium sanguinis	0.793791195335277	Candidatus Nanopelagicus abundans	0.244420753768844	Carnobacterium divergens	4.0648318258427	Cellulosimicrobium cellulans	1.33147037453184	Capnocytophaga sputigena	15.2994657225434
Cellulomonas palmilytica	0.472038607266436	Corynebacterium ureicelerivorans	6.77588249022164	Caldicellulosiruptor acetigenus	5.81032400784314	Corynebacterium kroppenstedtii	4.97935824463601	Caballeronia grimmiae	1.60004253623188	Burkholderia stagnalis	2.14256844594595	Caldicellulosiruptor hydrothermalis	0.381763668903803	Cellulomonas iranensis	0.54011496	Cupriavidus gilardii	96.856241474359	Corynebacterium striatum	0.459122161016949	Colletotrichum lupini	16.9706505371901	Caulobacter rhizosphaerae	2.45122536	Chivirus iEPS5	2153.14571117216	Burkholderia pyrrocinia	33.8980729955947	Caldicellulosiruptor acetigenus	5.24133898089172	Cardiobacterium hominis	1.37986672501823	Candidatus Kaistella beijingensis	0.40283853372434	Burkholderia ubonensis	0.862912757697456	Cellulomonas iranensis	0.367233575418994	Burkholderia dolosa	1.8865152360515	Corynebacterium simulans	0.677543119533528	Capillimicrobium parvum	2.59077065326633	Castellaniella defragrans	0.660478314606742	Chroococcidiopsis thermalis	2.86883404494382	Cardiobacterium hominis	23.4658324277457
Cellulomonas taurus	2.89253525951557	Corynebacterium vitaeruminis	2.79540942633638	Caldicellulosiruptor hydrothermalis	0.323871984313725	Corynebacterium lujinxingii	3.32127094430993	Caenibius tardaugens	0.48997	Burkholderia territorii	4.9316075	Caldicellulosiruptor kronotskyensis	0.335505257270694	Cellulomonas palmilytica	0.87950124	Cupriavidus malaysiensis	0.568670641025641	Corynebacterium tuberculostearicum	25.0367106567797	Comamonas aquatica	9.76797388429752	Caulobacter segnis	1.059184704	Chroococcidiopsis thermalis	11.9224493589744	Burkholderia savannae	0.31444449339207	Caldicellulosiruptor kronotskyensis	0.287639681528662	Carnobacterium divergens	3.55938076586433	Candidatus Methylopumilus turicensis	0.893709384164223	Butyricimonas virosa	1.77285789825971	Cellulomonas taurus	1.88218117318436	Burkholderia glumae	1.06085017167382	Corynebacterium singulare	0.899816209912536	Capnocytophaga endodontalis	0.401040452261307	Caulobacter flavus	0.440476671348315	Chryseobacterium balustinum	0.804476666666667	Carnobacterium divergens	2.98215843930636
Cellulosimicrobium cellulans	1.24053010380623	Corynebacterium xerosis	0.725405645371578	Caldicellulosiruptor kronotskyensis	0.25369302745098	Corynebacterium macginleyi	1.26222612590799	Caldibacillus thermoamylovorans	22.8384603623188	Burkholderia thailandensis	0.22817472972973	Caldimonas brevitalea	2.15121807606264	Cellulomonas taurus	3.667455576	Cupriavidus necator	0.388273525641026	Corynebacterium urealyticum	0.599092966101695	Comamonas fluminis	2.35277289256198	Caulobacter vibrioides	4.79916752	Chryseobacterium balustinum	0.506133095238095	Burkholderia seminalis	29.7817948017621	Caldimonas brevitalea	2.03802697452229	Castellaniella defragrans	0.664083938730853	Candidatus Nanopelagicus abundans	0.282705395894428	Caballeronia grimmiae	1.81316555555556	Cellulosimicrobium cellulans	1.14600318435754	Burkholderia humptydooensis	0.473342789699571	Corynebacterium tuberculostearicum	20.8640428279883	Capnocytophaga gingivalis	1.99211162479062	Caulobacter henricii	0.906514466292135	Chryseobacterium capnotolerans	0.244374232209738	Castellaniella defragrans	0.300630346820809
Cereibacter azotoformans	1.53503884948097	Crinalium epipsammum	3.37702345501956	Caldimonas brevitalea	2.08980202352941	Corynebacterium minutissimum	4.11642692493947	Caldicellulosiruptor acetigenus	5.77681601449275	Burkholderia ubonensis	1.80523398648649	Caldimonas thermodepolymerans	25.9375387248322	Cellulosimicrobium cellulans	1.360125496	Cupriavidus oxalaticus	0.752164487179487	Corynebacterium ureicelerivorans	10.3859376483051	Comamonas kerstersii	0.776514214876033	Cedecea lapagei	0.327506816	Chryseobacterium faecale	1.57512664835165	Burkholderia stagnalis	2.39345079295154	Caldimonas thermodepolymerans	15.2009312101911	Caulobacter flavus	0.621857520058352	Capillimicrobium parvum	1.46264366568915	Caenibius tardaugens	0.481010696117805	Cereibacter azotoformans	1.92432156424581	Burkholderia lata	350.375401201717	Corynebacterium ureicelerivorans	9.0115360058309	Capnocytophaga sputigena	1.75375306532663	Caulobacter mirabilis	0.596109592696629	Chryseobacterium faecale	1.45583411985019	Caulobacter flavus	0.704111965317919
Chroococcidiopsis thermalis	1.55905435986159	Croceicoccus marinus	0.837793455019557	Caldimonas thermodepolymerans	22.9714972078431	Corynebacterium propinquum	4.89898640435835	Caldicellulosiruptor hydrothermalis	0.256493333333333	Caballeronia grimmiae	1.55476533783784	Candida albicans	33.2010803803132	Cereibacter azotoformans	3.81047496	Cupriavidus pinatubonensis	0.297502435897436	Corynebacterium vitaeruminis	3.88103216101695	Comamonas odontotermitis	12.099827107438	Cellulomonas fimi	4.9674216	Chryseobacterium indoltheticum	0.466217032967033	Burkholderia territorii	5.43627982378855	Candida albicans	10.6327420063694	Caulobacter henricii	0.911948417213713	Capnocytophaga endodontalis	0.439264017595308	Caldibacillus thermoamylovorans	13.0414461579652	Chroococcidiopsis thermalis	4.96040469273743	Burkholderia mallei	0.216490557939914	Corynebacterium vitaeruminis	4.86944836734694	Cardiobacterium hominis	1.48833293132328	Caulobacter rhizosphaerae	0.495376460674157	Chryseobacterium taklimakanense	0.91719670411985	Caulobacter mirabilis	0.794345317919075
Chryseobacterium balustinum	0.505170363321799	Cupriavidus basilensis	6.50153263754889	Candida albicans	40.2489373647059	Corynebacterium rouxii	0.474483886198547	Caldicellulosiruptor kronotskyensis	0.260445072463768	Caenibius tardaugens	1.02219182432432	Candidatus Kaistella beijingensis	0.438161655480984	Chroococcidiopsis thermalis	4.701594968	Curtobacterium flaccumfaciens	3.77816884615385	Corynebacterium xerosis	0.684169872881356	Comamonas serinivorans	0.847011570247934	Cellulomonas iranensis	0.62793784	Chryseobacterium nakagawai	1.08978126373626	Burkholderia thailandensis	0.243252643171806	Candidatus Kaistella beijingensis	1.07452299363057	Caulobacter mirabilis	1.28249913931437	Capnocytophaga gingivalis	1.44635785923754	Caldicellulosiruptor acetigenus	2.95500792503347	Chryseobacterium balustinum	0.298119441340782	Burkholderia metallica	91.3164356223176	Corynebacterium xerosis	0.335617259475219	Carnobacterium divergens	2.90324475711893	Caulobacter segnis	1.17995348314607	Chryseoglobus indicus	1.24998280898876	Caulobacter rhizosphaerae	0.45346549132948
Chryseobacterium faecale	1.45988575259516	Cupriavidus gilardii	86.3697702477184	Candidatus Kaistella beijingensis	0.474943239215686	Corynebacterium sanguinis	1.00799358353511	Caldimonas brevitalea	1.64894072463768	Caldibacillus thermoamylovorans	9.332595	Candidatus Mycosynbacter amalyticus	0.890151991051454	Chryseobacterium balustinum	0.51309632	Curtobacterium luteum	1.56747358974359	Crinalium epipsammum	2.67354103813559	Comamonas thiooxydans	4.34242351239669	Cellulomonas palmilytica	0.989828016	Chryseobacterium nepalense	0.361291391941392	Burkholderia ubonensis	2.16288863436123	Candidatus Methylopumilus turicensis	3.59713955414013	Caulobacter rhizosphaerae	0.444472035010941	Capnocytophaga sputigena	1.02446404692082	Caldimonas brevitalea	1.49214824631861	Chryseobacterium faecale	1.08304893854749	Burkholderia multivorans	11.3536453218884	Crinalium epipsammum	1.33669335276968	Castellaniella defragrans	0.64639634840871	Caulobacter vibrioides	1.92101542134831	Citrobacter freundii	0.552225243445693	Caulobacter segnis	1.42585716763006
Chryseobacterium taklimakanense	1.61133447231834	Cupriavidus malaysiensis	0.503786531942634	Candidatus Mycosynbacter amalyticus	1.70815189803922	Corynebacterium simulans	1.49139812348668	Caldimonas thermodepolymerans	16.9776210869565	Caldicellulosiruptor acetigenus	5.3441075	Capillimicrobium parvum	2.41517331096197	Chryseobacterium carnipullorum	0.416372464	Cutibacterium acnes	300.019955512821	Croceicoccus marinus	0.564852542372881	Conchiformibius steedae	2.22171458677686	Cellulomonas taurus	5.206169728	Chryseobacterium taihuense	0.400262564102564	Caballeronia grimmiae	3.16668	Candidatus Nanopelagicus abundans	0.305143662420382	Caulobacter segnis	0.881137826404085	Cardiobacterium hominis	1.79470114369501	Caldimonas thermodepolymerans	20.6178472824632	Chryseobacterium gallinarum	0.434768212290503	Burkholderia orbicola	23.9321591845494	Croceicoccus marinus	0.634983411078717	Caulobacter flavus	0.877879262981575	Cellulomonas iranensis	0.492121755617978	Citrobacter portucalensis	0.652516217228464	Caulobacter vibrioides	3.22502705202312
Chryseoglobus indicus	2.05930019031142	Cupriavidus necator	0.473930599739244	Candidatus Nanopelagicus abundans	0.298804509803922	Corynebacterium singulare	2.31476476997579	Candida albicans	10.0655986956522	Caldicellulosiruptor hydrothermalis	0.306100405405405	Capnocytophaga gingivalis	2.81588248322148	Chryseobacterium faecale	1.37344852	Cutibacterium avidum	1.26304705128205	Cryobacterium soli	0.485903601694915	Conexibacter woesei	0.530244090909091	Cellulosimicrobium cellulans	1.746874016	Chryseobacterium taklimakanense	1.36434483516484	Caenibius tardaugens	0.408967268722467	Capillimicrobium parvum	2.4564627388535	Caulobacter vibrioides	1.20724757111597	Carnobacterium divergens	2.88230346041056	Candida albicans	29.0261156091031	Chryseobacterium taihuense	0.280720726256983	Burkholderia plantarii	1.17628433476395	Cronobacter muytjensii	0.235993935860058	Caulobacter henricii	1.78933561139028	Cellulomonas palmilytica	0.641344129213483	Clavibacter phaseoli	0.760592584269663	Cellulomonas palmilytica	0.507421329479769
Citrobacter braakii	0.283514221453287	Cupriavidus oxalaticus	0.70622777053455	Capillimicrobium parvum	3.58637550588235	Corynebacterium stationis	0.878424697336562	Candidatus Kaistella beijingensis	0.436076739130435	Caldicellulosiruptor kronotskyensis	0.192048445945946	Capnocytophaga sputigena	11.4705461521253	Chryseobacterium taihuense	0.312485184	Cutibacterium granulosum	17.7755203846154	Cupriavidus basilensis	4.93983309322034	Coprococcus comes	0.503462520661157	Chivirus iEPS5	722.19838576	Chryseoglobus indicus	2.70104793040293	Caldibacillus thermoamylovorans	17.0484902202643	Capnocytophaga endodontalis	0.452256815286624	Cellulomonas palmilytica	0.583970736688548	Castellaniella defragrans	0.491591319648094	Candidatus Kaistella beijingensis	0.365518982597055	Chryseobacterium taklimakanense	0.78253407821229	Burkholderia pseudomallei	0.465138240343348	Cryobacterium soli	0.433832682215743	Caulobacter mirabilis	1.15851835845896	Cellulomonas taurus	1.93144075842697	Cloacibacterium caeni	25.6484968164794	Cellulomonas taurus	6.67246445086705
Citrobacter freundii	1.03785869377163	Cupriavidus pinatubonensis	0.267635449804433	Capnocytophaga gingivalis	133.943533490196	Corynebacterium striatum	0.472590108958838	Candidatus Nanopelagicus abundans	0.311235869565217	Caldimonas brevitalea	2.25423216216216	Cardiobacterium hominis	1.40186275167785	Chryseobacterium taklimakanense	0.974246792	Cutibacterium modestum	8.25665108974359	Cupriavidus gilardii	88.3105541313559	Corynebacterium accolens	12.8537481404959	Chroococcidiopsis thermalis	16.85350584	Citrobacter amalonaticus	0.270120842490843	Caldicellulosiruptor acetigenus	3.8388372246696	Capnocytophaga gingivalis	1.48221910828025	Cellulomonas taurus	4.42748487235594	Caulobacter flavus	0.441135923753666	Capillimicrobium parvum	1.53726634538153	Chryseoglobus indicus	1.24347458100559	Burkholderia pyrrocinia	36.8747298283262	Cupriavidus basilensis	8.91297342667114	Caulobacter rhizosphaerae	0.542097169179229	Cellulosimicrobium cellulans	1.07572551966292	Cloacibacterium normanense	21.3633912359551	Chroococcidiopsis thermalis	2.62412277456647
Citrobacter portucalensis	0.498690069204152	Curtobacterium flaccumfaciens	1.99929354628422	Capnocytophaga sputigena	29.2847826431373	Corynebacterium tuberculostearicum	28.4039490556901	Capillimicrobium parvum	1.89734094202899	Caldimonas thermodepolymerans	16.1504275	Carnobacterium divergens	6.35293921700224	Chryseoglobus indicus	1.655531944	Defluviicoccus vanus	0.195465961538462	Cupriavidus malaysiensis	0.485126631355932	Corynebacterium amycolatum	3.2723597107438	Chryseobacterium arthrosphaerae	0.250944656	Citrobacter freundii	0.951625146520147	Caldimonas brevitalea	2.14890718061674	Capnocytophaga ochracea	0.586569872611465	Cellulosimicrobium cellulans	1.13200041575492	Caulobacter mirabilis	0.654007390029326	Capnocytophaga gingivalis	1.50587990629183	Citrobacter amalonaticus	0.266117094972067	Burkholderia seminalis	33.0044187982833	Cupriavidus gilardii	70.9918510787172	Caulobacter segnis	0.93719432160804	Cereibacter azotoformans	1.20500737359551	Clostridioides difficile	3.49052217228464	Chryseobacterium balustinum	0.580785953757225
Citrobacter sedlakii	0.376280692041522	Curtobacterium luteum	1.52803651890482	Cardiobacterium hominis	27.7040717647059	Corynebacterium urealyticum	0.602348438256659	Capnocytophaga gingivalis	3.35466347826087	Campylobacter showae	0.44001777027027	Castellaniella defragrans	1.11253666666667	Citrobacter amalonaticus	0.23189708	Delftia lacustris	13.9784073717949	Cupriavidus necator	0.426506906779661	Corynebacterium aurimucosum	1.63977446280992	Chryseobacterium balustinum	0.513278528	Citrobacter portucalensis	0.465582673992674	Caldimonas thermodepolymerans	18.5815221585903	Capnocytophaga sputigena	3.81837181528662	Cereibacter azotoformans	3.00930332603939	Caulobacter rhizosphaerae	0.642409002932551	Capnocytophaga sputigena	0.935482329317269	Citrobacter portucalensis	0.573506424581006	Burkholderia stagnalis	2.93814690987124	Cupriavidus malaysiensis	0.39042416909621	Caulobacter vibrioides	2.38574963149079	Chivirus iEPS5	573.726814044944	Clostridium perfringens	2.01834947565543	Chryseobacterium faecale	1.10178098265896
Citrobacter werkmanii	0.39432348615917	Cutibacterium acnes	339.245253220339	Carnobacterium divergens	4.00377349803922	Corynebacterium ureicelerivorans	9.19907953995157	Capnocytophaga sputigena	2.0179102173913	Candida albicans	36.1111535135135	Caulobacter flavus	0.67596355704698	Citrobacter braakii	0.267107096	Dermabacter vaginalis	0.746510576923077	Cupriavidus oxalaticus	0.768251504237288	Corynebacterium casei	0.481300991735537	Chryseobacterium faecale	1.44133255168	Citrobacter sedlakii	0.337109853479854	Candida albicans	9.03894374449339	Cardiobacterium hominis	0.775654108280255	Chroococcidiopsis thermalis	3.47401080233406	Caulobacter segnis	0.998287390029326	Caproicibacter fermentans	1.06675137884873	Citrobacter werkmanii	3.42849620111732	Burkholderia territorii	6.30815944206009	Cupriavidus necator	0.342154256559767	Cedecea lapagei	1.70967876046901	Chroococcidiopsis thermalis	3.75023758426966	Colletotrichum lupini	31.1781543445693	Chryseobacterium indoltheticum	0.38786323699422
Clavibacter phaseoli	2.78853608131488	Cutibacterium avidum	1.76022631029987	Castellaniella defragrans	0.896883639215686	Corynebacterium vitaeruminis	3.89326633171913	Cardiobacterium hominis	2.64343036231884	Candidatus Kaistella beijingensis	0.285115405405405	Caulobacter mirabilis	0.651173713646532	Citrobacter freundii	1.540152736	Dermacoccus nishinomiyaensis	15.4051307051282	Cupriavidus pinatubonensis	0.28561843220339	Corynebacterium freneyi	0.341464628099174	Chryseobacterium indoltheticum	0.751674944	Citrobacter werkmanii	0.31478510989011	Candidatus Kaistella beijingensis	0.565208017621145	Carnobacterium divergens	5.4753599044586	Chryseobacterium balustinum	0.404118884026258	Caulobacter vibrioides	1.9735882111437	Caproicibacterium amylolyticum	1.21328076305221	Clavibacter phaseoli	1.24531240223464	Burkholderia thailandensis	0.289759313304721	Cupriavidus oxalaticus	0.633765160349854	Cellulomonas iranensis	0.453250770519263	Chryseobacterium balustinum	0.372644129213483	Comamonas aquatica	8.61079074906367	Chryseobacterium taihuense	0.605599306358382
Cloacibacterium caeni	61.102540017301	Cutibacterium granulosum	17.6008697001304	Caulobacter flavus	0.55372351372549	Corynebacterium xerosis	1.29016167070218	Carnobacterium divergens	4.82014065217391	Candidatus Methylopumilus turicensis	0.598608513513514	Caulobacter rhizosphaerae	0.590644608501119	Citrobacter portucalensis	0.607161696	Devosia beringensis	0.808073269230769	Curtobacterium flaccumfaciens	15.6126084957627	Corynebacterium glaucum	1.35018157024793	Chryseobacterium taklimakanense	0.748041936	Clavibacter phaseoli	4.41700679487179	Candidatus Methylopumilus turicensis	0.685227488986784	Casimicrobium huifangae	0.16180076433121	Chryseobacterium faecale	1.18912604668125	Cellulomonas iranensis	1.00369791788856	Caproicibacterium lactatifermentans	0.804584765729585	Cloacibacterium caeni	27.2888818994413	Burkholderia ubonensis	2.413189527897	Cupriavidus pinatubonensis	0.241650029154519	Cellulomonas palmilytica	0.531916499162479	Chryseobacterium faecale	1.11365098314607	Comamonas fluminis	3.04610857677903	Chryseobacterium taklimakanense	1.74518884393064
Cloacibacterium normanense	40.2340601038062	Cutibacterium modestum	11.8466452151239	Caulobacter henricii	1.07206026666667	Crinalium epipsammum	6.48158263922518	Casimicrobium huifangae	0.118093115942029	Candidatus Nanopelagicus abundans	0.291757635135135	Caulobacter segnis	1.54816919463087	Citrobacter sedlakii	0.421258936	Devosia ginsengisoli	0.725248461538462	Curtobacterium luteum	13.1790494491525	Corynebacterium glucuronolyticum	5.73337661157025	Chryseoglobus indicus	2.6087064	Cloacibacterium caeni	28.7061293406593	Candidatus Mycosynbacter amalyticus	0.5272940969163	Castellaniella defragrans	0.802218375796178	Chryseobacterium taihuense	0.288919759299781	Cellulomonas palmilytica	1.42644328445748	Cardiobacterium hominis	1.0333071352075	Cloacibacterium normanense	25.4622232402235	Caballeronia grimmiae	2.54135369098712	Curtobacterium flaccumfaciens	11.4170273760933	Cellulomonas taurus	3.04264396984925	Chryseobacterium taihuense	0.269272050561798	Comamonas kerstersii	2.15574561797753	Chryseoglobus indicus	1.31901115606936
Clostridium felsineum	2.1088292733564	Deep-sea thermophilic phage D6E	0.569919178617992	Caulobacter mirabilis	0.678150149019608	Croceicoccus marinus	1.29376658595642	Castellaniella defragrans	0.715151014492754	Capillimicrobium parvum	2.38223905405405	Caulobacter vibrioides	9.04660995525727	Citrobacter werkmanii	0.392848168	Devosia salina	1.17500480769231	Cutibacterium acnes	352.959973029661	Corynebacterium imitans	2.54224223140496	Citrobacter amalonaticus	0.307638624	Cloacibacterium normanense	30.213660989011	Candidatus Nanopelagicus abundans	0.442010396475771	Caulobacter flavus	0.703810477707006	Chryseobacterium taklimakanense	0.827536885485047	Cellulomonas taurus	7.16532771260997	Carnobacterium divergens	3.29365002677376	Clostridium perfringens	2.73985067039106	Caenibius tardaugens	0.685158454935622	Curtobacterium luteum	4.73165548104956	Cellulosimicrobium cellulans	1.41279716917923	Chryseobacterium taklimakanense	0.827594466292135	Comamonas odontotermitis	15.185891835206	Citrobacter freundii	0.356821907514451
Clostridium perfringens	2.44739019031142	Deinococcus geothermalis	0.866691608865711	Caulobacter rhizosphaerae	0.610105937254902	Cryobacterium soli	0.496440556900726	Caulobacter flavus	0.82950152173913	Capnocytophaga gingivalis	1.05185364864865	Cellulomonas iranensis	0.622871364653244	Clavibacter phaseoli	2.1664734	Diaphorobacter aerolatus	1.36255685897436	Cutibacterium avidum	1.20212548728814	Corynebacterium jeikeium	1.97905689338843	Citrobacter freundii	1.938428928	Clostridium felsineum	2.72956868131868	Capillimicrobium parvum	2.3462568722467	Caulobacter mirabilis	0.68115847133758	Chryseoglobus indicus	1.71958617797228	Cellulosimicrobium cellulans	2.21830958944282	Castellaniella defragrans	1.11873912985274	Cnuibacter physcomitrellae	0.390126759776536	Caldibacillus thermoamylovorans	15.5745896995708	Cutibacterium acnes	272.339860379009	Cereibacter azotoformans	2.15015304857621	Chryseoglobus indicus	1.20441574438202	Comamonas serinivorans	0.664160262172285	Citrobacter portucalensis	0.520585606936416
Cnuibacter physcomitrellae	0.573807690311419	Delftia lacustris	15.4357933376793	Caulobacter segnis	1.01626613333333	Cupriavidus basilensis	7.09734799031477	Caulobacter henricii	0.862747101449275	Capnocytophaga sputigena	0.74383722972973	Cellulomonas palmilytica	0.632659116331096	Cloacibacterium caeni	30.452508944	Diaphorobacter nitroreducens	12.1088077564103	Cutibacterium granulosum	12.7747800423729	Corynebacterium kefirresidentii	20.8730366528926	Citrobacter portucalensis	0.558444464	Clostridium perfringens	3.95375421245421	Capnocytophaga endodontalis	0.228787797356828	Caulobacter rhizosphaerae	1.22548098726115	Citrobacter portucalensis	0.430945083880379	Cereibacter azotoformans	3.90205269794721	Caulobacter flavus	0.458884859437751	Colletotrichum lupini	21.1972161452514	Caldicellulosiruptor acetigenus	6.92350038626609	Cutibacterium avidum	1.34747918367347	Chivirus iEPS5	2544.04944477387	Citrobacter amalonaticus	0.384802542134831	Comamonas thiooxydans	2.52722640449438	Citrobacter sedlakii	0.288944104046243
Colletotrichum lupini	20.5538127595156	Dermabacter vaginalis	0.930174471968709	Caulobacter vibrioides	1.40168845490196	Cupriavidus gilardii	108.105225871671	Caulobacter mirabilis	0.778485652173913	Cardiobacterium hominis	0.865197837837838	Cellulomonas taurus	3.0416767114094	Cloacibacterium normanense	28.198390032	Dietzia lutea	3.90409519230769	Cutibacterium modestum	11.19115	Corynebacterium kroppenstedtii	6.34501524793388	Citrobacter werkmanii	0.908394384	Cnuibacter physcomitrellae	0.43940989010989	Capnocytophaga gingivalis	0.966063964757709	Caulobacter segnis	1.05530111464968	Citrobacter sedlakii	0.333212443471918	Chroococcidiopsis thermalis	1.24361951231672	Caulobacter mirabilis	0.567088580990629	Collinsella aerofaciens	3.96789368715084	Caldicellulosiruptor hydrothermalis	0.443943605150215	Cutibacterium granulosum	9.83747909620991	Chroococcidiopsis thermalis	22.1668289112228	Citrobacter braakii	2.14321893258427	Conexibacter woesei	1.01961846441948	Clavibacter phaseoli	0.980226300578035
Collinsella aerofaciens	0.932113330449827	Dermacoccus nishinomiyaensis	5.36157268578879	Cellulomonas iranensis	0.474544729411765	Cupriavidus malaysiensis	0.614911186440678	Caulobacter rhizosphaerae	0.303451014492754	Carnobacterium divergens	2.74183331081081	Cellulosimicrobium cellulans	1.82395149888143	Clostridium felsineum	2.072648224	Dietzia psychralcaliphila	3.52029615384615	Deep-sea thermophilic phage D6E	0.590766377118644	Corynebacterium liangguodongii	0.420703553719008	Clavibacter phaseoli	1.93853272	Colletotrichum lupini	18.4402569230769	Capnocytophaga sputigena	1.00727973568282	Caulobacter vibrioides	1.32026993630573	Citrobacter werkmanii	0.28817420131291	Chryseobacterium balustinum	0.686871847507331	Caulobacter rhizosphaerae	0.484241526104418	Comamonas aquatica	13.8094083798883	Caldimonas brevitalea	1.9729464806867	Cutibacterium modestum	6.95927311953353	Chryseobacterium balustinum	0.72853458961474	Citrobacter freundii	2.68321435393258	Coprococcus comes	0.695646928838951	Cloacibacterium caeni	21.9164757225434
Comamonas aquatica	13.0875026730104	Devosia beringensis	1.2716728422425	Cellulomonas palmilytica	0.642072094117647	Cupriavidus necator	0.566227469733656	Caulobacter segnis	0.932041739130435	Castellaniella defragrans	0.829668108108108	Cereibacter azotoformans	2.80985697986577	Clostridium perfringens	0.772288128	Dietzia timorensis	0.45234108974359	Defluviicoccus vanus	0.225420699152542	Corynebacterium lizhenjunii	0.319481280991736	Cloacibacterium caeni	30.253798592	Collinsella aerofaciens	0.911306703296703	Cardiobacterium hominis	0.835338502202643	Cellulomonas fimi	3.05596159235669	Clavibacter phaseoli	3.0466789861415	Chryseobacterium faecale	0.900100674486804	Caulobacter segnis	0.928067376171352	Comamonas fluminis	1.42345882681564	Caldimonas thermodepolymerans	25.1593963519313	Deinococcus geothermalis	0.445688979591837	Chryseobacterium faecale	1.95131541038526	Citrobacter portucalensis	0.550529901685393	Corynebacterium accolens	13.734824494382	Cloacibacterium normanense	21.0796835260116
Comamonas fluminis	3.00784948096886	Devosia ginsengisoli	1.06703089960887	Cellulomonas taurus	2.95781251764706	Cupriavidus oxalaticus	0.84346014527845	Caulobacter vibrioides	2.01683942028985	Caulobacter flavus	0.48011027027027	Chroococcidiopsis thermalis	0.913905749440716	Cnuibacter physcomitrellae	0.741644528	Dolichospermum heterosporum	0.725642948717949	Deinococcus geothermalis	0.482662436440678	Corynebacterium lujinxingii	8.51785243801653	Cloacibacterium normanense	25.56133512	Comamonas aquatica	33.921991007326	Carnobacterium divergens	2.35846828193833	Cellulomonas palmilytica	0.961918853503185	Cloacibacterium caeni	22.9957525966448	Chryseobacterium indoltheticum	1.22313073313783	Caulobacter vibrioides	1.81798606961178	Comamonas kerstersii	0.802560223463687	Candida albicans	24.2175614592275	Deinococcus radiopugnans	0.42444860058309	Chryseobacterium nakagawai	0.269685058626466	Citrobacter sedlakii	0.478822485955056	Corynebacterium amycolatum	5.21605494382022	Clostridioides difficile	6.6417776300578
Comamonas kerstersii	0.523788243944637	Devosia salina	0.93272361412425	Cellulosimicrobium cellulans	1.44181567843137	Cupriavidus pinatubonensis	0.304686949152542	Cellulomonas flavigena	0.588862028985507	Caulobacter mirabilis	0.794300337837838	Chryseobacterium balustinum	1.8443163310962	Colletotrichum lupini	18.945805504	Drechmeria coniospora	4.66256237179487	Delftia lacustris	12.8729961228814	Corynebacterium macginleyi	1.23990685950413	Clostridium felsineum	3.73588008	Comamonas fluminis	4.4212786996337	Castellaniella defragrans	1.10076008810573	Cellulomonas taurus	18.6610318789809	Cloacibacterium normanense	19.3155357038658	Chryseobacterium nakagawai	0.284147214076246	Cellulomonas fimi	0.76528390896921	Comamonas odontotermitis	11.3151149162011	Candidatus Kaistella beijingensis	0.727652317596566	Delftia lacustris	30.2760140524781	Chryseobacterium taihuense	0.45914338358459	Citrobacter werkmanii	0.546966657303371	Corynebacterium aurimucosum	6.83228153558052	Clostridium felsineum	1.02054976878613
Comamonas odontotermitis	9.19596232698962	Diaphorobacter aerolatus	1.99880934810952	Cereibacter azotoformans	1.6313381254902	Curtobacterium flaccumfaciens	6.58671003631961	Cellulomonas iranensis	0.573131884057971	Caulobacter rhizosphaerae	0.452808783783784	Chryseobacterium carnipullorum	0.438633199105145	Collinsella aerofaciens	1.694342304	Duffyella gerundensis	0.394921923076923	Dermabacter vaginalis	0.829064703389831	Corynebacterium minutissimum	4.11179652892562	Clostridium perfringens	1.499287152	Comamonas kerstersii	1.13832062271062	Caulobacter flavus	0.460429735682819	Cellulosimicrobium cellulans	1.01949124203822	Clostridium felsineum	1.51829121808899	Chryseobacterium taihuense	0.30169504398827	Cellulomonas palmilytica	0.427335247657296	Comamonas serinivorans	0.400110502793296	Candidatus Mycosynbacter amalyticus	0.64503008583691	Denitratisoma oestradiolicum	0.380987346938776	Chryseobacterium taklimakanense	0.890750603015075	Clavibacter phaseoli	1.94622132022472	Corynebacterium cyclohexanicum	0.663183595505618	Colletotrichum lupini	7.84719023121387
Comamonas serinivorans	0.576140389273356	Diaphorobacter nitroreducens	22.6728481747066	Chroococcidiopsis thermalis	3.14756683137255	Curtobacterium luteum	3.07086659806295	Cellulomonas palmilytica	0.959562463768116	Caulobacter segnis	1.9548675	Chryseobacterium faecale	1.38018939597315	Comamonas aquatica	29.792095288	Duganella dendranthematis	1.40614141025641	Dermacoccus nishinomiyaensis	8.82439322033898	Corynebacterium propinquum	6.05220495867769	Cnuibacter physcomitrellae	0.457312544	Comamonas odontotermitis	70.5387394139194	Caulobacter henricii	0.768106651982379	Cereibacter azotoformans	2.31623175159236	Clostridium perfringens	1.46494742523705	Chryseobacterium taklimakanense	0.657282434017595	Cellulomonas taurus	1.26148696117805	Comamonas thiooxydans	4.22351290502793	Candidatus Nanopelagicus abundans	0.337513905579399	Dermabacter vaginalis	1.06951090379009	Chryseoglobus indicus	2.6566941038526	Cloacibacterium caeni	38.9552043539326	Corynebacterium cystitidis	0.849500374531835	Collinsella aerofaciens	0.938152543352601
Comamonas thiooxydans	10.3794206141869	Diaphorobacter ruginosibacter	0.247814928292047	Chryseobacterium balustinum	1.05024068235294	Cutibacterium acnes	410.30556811138	Cellulomonas taurus	8.56966688405797	Caulobacter vibrioides	1.03992209459459	Chryseobacterium indoltheticum	1.62383758389262	Comamonas fluminis	8.918775648	Empedobacter falsenii	0.517928525641026	Devosia beringensis	1.02428974576271	Corynebacterium qintianiae	0.382238760330579	Colletotrichum lupini	22.787961424	Comamonas serinivorans	2.29185536630037	Caulobacter mirabilis	0.87987295154185	Chroococcidiopsis thermalis	2.0791474522293	Cnuibacter physcomitrellae	0.398482501823486	Chryseoglobus indicus	0.968472815249267	Cellulosimicrobium cellulans	1.61569022757697	Conexibacter woesei	1.18306229050279	Capillimicrobium parvum	1.19529201716738	Dermacoccus nishinomiyaensis	8.01853903790087	Citrobacter amalonaticus	0.283755661641541	Cloacibacterium normanense	31.7490675561798	Corynebacterium efficiens	0.603981460674157	Comamonas aquatica	20.3314476878613
Conchiformibius steedae	0.629355908304498	Dietzia lutea	3.17616903520209	Chryseobacterium faecale	0.982745425098039	Cutibacterium avidum	1.54546525423729	Cellulosimicrobium cellulans	0.852137101449275	Cellulomonas iranensis	0.559939594594595	Chryseobacterium nakagawai	0.412307695749441	Comamonas kerstersii	7.261930344	Enterobacter asburiae	1.44633493589744	Devosia ginsengisoli	0.954439745762712	Corynebacterium rouxii	0.429289504132231	Comamonas aquatica	12.915839648	Comamonas thiooxydans	9.19884791208791	Caulobacter rhizosphaerae	0.622520925110132	Chryseobacterium arthrosphaerae	0.515709426751592	Colletotrichum lupini	16.720498643326	Citrobacter amalonaticus	0.194974134897361	Christensenella minuta	0.463593360107095	Coprococcus comes	4.34621960893855	Capnocytophaga endodontalis	0.432558025751073	Devosia beringensis	0.736373702623907	Citrobacter braakii	1.2900608040201	Clostridium pasteurianum	0.620111882022472	Corynebacterium freneyi	1.65946329588015	Comamonas fluminis	2.98776034682081
Conexibacter woesei	1.92306760380623	Dietzia psychralcaliphila	3.66369744458931	Chryseobacterium indoltheticum	1.46187898039216	Cutibacterium granulosum	18.3978633414044	Cereibacter azotoformans	1.1894684057971	Cellulomonas palmilytica	1.13313405405405	Chryseobacterium nepalense	0.670217158836689	Comamonas odontotermitis	16.688329016	Enterobacter hormaechei	2.75656275641026	Devosia salina	1.35603830508475	Corynebacterium sanguinis	1.4954923553719	Comamonas fluminis	3.862735808	Conchiformibius steedae	1.14175891941392	Caulobacter segnis	1.26176585903084	Chryseobacterium balustinum	2.04134366242038	Comamonas aquatica	11.7949945805981	Citrobacter portucalensis	0.250785601173021	Chroococcidiopsis thermalis	4.90958401606426	Coprococcus eutactus	1.41699547486034	Capnocytophaga gingivalis	1.47581158798283	Devosia ginsengisoli	0.972443206997085	Citrobacter freundii	1.02964698492462	Clostridium perfringens	92.3886916573034	Corynebacterium glaucum	4.47910131086142	Comamonas kerstersii	1.45390878612717
Coprococcus comes	2.4265726816609	Dietzia timorensis	0.467573272490222	Chryseobacterium taihuense	1.13341539607843	Cutibacterium modestum	13.8385598305085	Changpingibacter yushuensis	0.34284652173913	Cellulomonas taurus	5.66386472972973	Chryseobacterium shandongense	0.486202348993289	Comamonas serinivorans	0.726457176	Enterobacter roggenkampii	1.83654935897436	Devriesea agamarum	0.387116588983051	Corynebacterium simulans	1.34459136363636	Comamonas kerstersii	1.012233552	Conexibacter woesei	1.41889417582418	Caulobacter vibrioides	2.87233092511013	Chryseobacterium capnotolerans	0.590335955414013	Comamonas fluminis	2.58371729394602	Citrobacter sedlakii	0.349516070381232	Chryseobacterium balustinum	0.758967791164659	Corynebacterium accolens	9.80002787709497	Capnocytophaga sputigena	1.60707454935622	Devosia salina	0.843568833819242	Citrobacter portucalensis	0.614183701842546	Cnuibacter physcomitrellae	0.559694101123596	Corynebacterium glucuronolyticum	3.17660883895131	Comamonas odontotermitis	15.6290015606936
Corynebacterium accolens	32.8150685207612	Dolichospermum heterosporum	0.809284485006519	Chryseobacterium taklimakanense	3.25324105098039	Deep-sea thermophilic phage D6E	0.645545254237288	Chroococcidiopsis thermalis	2.83965471014493	Cellulosimicrobium cellulans	1.70219804054054	Chryseobacterium taihuense	0.638453310961969	Comamonas thiooxydans	4.599915304	Enterococcus cecorum	2.96578474358974	Diaphorobacter aerolatus	2.24984379237288	Corynebacterium singulare	2.51127020661157	Comamonas odontotermitis	31.093256256	Coprococcus comes	2.49294893772894	Cedecea lapagei	0.240414140969163	Chryseobacterium faecale	10.3680634394904	Comamonas kerstersii	1.24005582786287	Clavibacter phaseoli	3.0133735483871	Chryseobacterium faecale	1.48783718875502	Corynebacterium amycolatum	7.15741653631285	Cardiobacterium hominis	1.12895575107296	Diaphorobacter aerolatus	1.41396189504373	Citrobacter sedlakii	0.772886147403685	Colletotrichum lupini	20.1765727359551	Corynebacterium imitans	11.4566931086142	Comamonas serinivorans	0.736703526011561
Corynebacterium amycolatum	3.57913644463668	Drechmeria coniospora	4.59221224250326	Chryseoglobus indicus	1.90415961568627	Defluviicoccus vanus	0.35041181598063	Chryseobacterium balustinum	0.78939768115942	Cereibacter azotoformans	1.37969412162162	Chryseobacterium taklimakanense	1.71930532438479	Conchiformibius steedae	0.397794816	Epilithonimonas vandammei	2.39699243589744	Diaphorobacter nitroreducens	24.377521059322	Corynebacterium striatum	0.329306487603306	Comamonas serinivorans	1.330766608	Corynebacterium accolens	14.7192608974359	Cellulomonas fimi	10.7505341409692	Chryseobacterium nakagawai	0.313070159235669	Comamonas odontotermitis	13.648883646973	Cloacibacterium caeni	17.97413771261	Chryseobacterium indoltheticum	4.92453740294511	Corynebacterium aurimucosum	6.81099815642458	Carnobacterium divergens	5.78144154506438	Diaphorobacter nitroreducens	16.6044351020408	Citrobacter werkmanii	0.38692541038526	Comamonas aquatica	12.090936011236	Corynebacterium jeikeium	10.9907997757182	Comamonas thiooxydans	2.81570080924855
Corynebacterium aurimucosum	11.1284225865052	Duffyella gerundensis	4.77024638852673	Citrobacter amalonaticus	0.220236737254902	Deinococcus geothermalis	2.12284407990315	Chryseobacterium faecale	1.14155195652174	Chroococcidiopsis thermalis	2.88081662162162	Chryseoglobus indicus	2.20859807606264	Conexibacter woesei	1.702555304	Erwinia pyrifoliae	0.262559743589744	Diaphorobacter ruginosibacter	0.312121461864407	Corynebacterium tuberculostearicum	31.8481882644628	Comamonas thiooxydans	3.4510044	Corynebacterium ammoniagenes	0.469694230769231	Cellulomonas flavigena	0.880882290748899	Chryseobacterium taklimakanense	1.47830815286624	Comamonas serinivorans	0.769446374908826	Cloacibacterium normanense	16.3689170087977	Chryseobacterium taihuense	0.417467684069612	Corynebacterium cyclohexanicum	0.361367094972067	Castellaniella defragrans	1.2763913304721	Diaphorobacter ruginosibacter	0.32067527696793	Clavibacter phaseoli	2.3471758961474	Comamonas fluminis	5.52651351123596	Corynebacterium kefirresidentii	19.7116553183521	Conchiformibius steedae	0.400021907514451
Corynebacterium cyclohexanicum	0.513806435986159	Duganella dendranthematis	1.29042308996089	Citrobacter braakii	0.224757145098039	Deinococcus gobiensis	0.48502686440678	Chryseobacterium indoltheticum	0.47661384057971	Chryseobacterium balustinum	0.421030810810811	Citrobacter amalonaticus	0.357782706935123	Coprococcus comes	1.377108696	Escherichia coli	471.817989679487	Dietzia lutea	2.34069904661017	Corynebacterium urealyticum	0.584555413223141	Conexibacter woesei	1.405900192	Corynebacterium amycolatum	4.87896450549451	Cellulomonas iranensis	1.64210612334802	Chryseoglobus indicus	1.40860146496815	Comamonas thiooxydans	3.72366326039387	Clostridium felsineum	1.58593656891496	Chryseobacterium taklimakanense	1.11917607764391	Corynebacterium efficiens	1.40022240223464	Caulobacter flavus	0.615945193133047	Dietzia lutea	0.983306909620991	Cloacibacterium caeni	24.1915777721943	Comamonas kerstersii	0.854265491573034	Corynebacterium kroppenstedtii	5.1515570411985	Conexibacter woesei	0.555705722543353
Corynebacterium freneyi	1.13230280276817	Elizabethkingia bruuniana	0.233308696219035	Citrobacter freundii	0.64678888627451	Deinococcus radiopugnans	1.76126633171913	Chryseobacterium nepalense	1.08232492753623	Chryseobacterium faecale	1.31544878378378	Citrobacter braakii	0.328110111856823	Corynebacterium accolens	25.266836608	Escherichia fergusonii	1.44645346153846	Dietzia psychralcaliphila	4.59073319915254	Corynebacterium ureicelerivorans	14.4395892975207	Coprococcus comes	2.611653904	Corynebacterium aurimucosum	6.13486556776557	Cellulomonas palmilytica	0.6825059030837	Citrobacter freundii	0.509749076433121	Conchiformibius steedae	0.548442939460248	Clostridium perfringens	1.98532536656892	Chryseoglobus indicus	1.37374487282463	Corynebacterium freneyi	0.306202569832402	Caulobacter mirabilis	0.534549313304721	Dietzia psychralcaliphila	3.27939603498542	Cloacibacterium normanense	22.1202342713568	Comamonas odontotermitis	19.442869761236	Corynebacterium liangguodongii	1.84552468164794	Coprococcus comes	0.785603294797688
Corynebacterium glaucum	2.98138227508651	Empedobacter falsenii	1.01596299869622	Citrobacter portucalensis	0.437207176470588	Delftia lacustris	19.8064336319613	Chryseobacterium salivictor	0.327605072463768	Chryseobacterium nakagawai	0.209716891891892	Citrobacter portucalensis	0.40135158836689	Corynebacterium ammoniagenes	0.981679672	Faecalibacterium duncaniae	0.902746923076923	Dietzia timorensis	0.705570381355932	Corynebacterium vitaeruminis	3.33025285123967	Corynebacterium accolens	22.538106768	Corynebacterium cyclohexanicum	0.49342510989011	Cellulomonas taurus	32.6322364757709	Citrobacter portucalensis	0.700453789808917	Conexibacter woesei	1.19916420131291	Cnuibacter physcomitrellae	0.261260850439883	Citrobacter amalonaticus	0.501710602409639	Corynebacterium glaucum	1.32710592178771	Caulobacter rhizosphaerae	0.647914849785408	Dietzia timorensis	0.659079504373178	Clostridium felsineum	2.26572752093802	Comamonas serinivorans	0.695024325842697	Corynebacterium lizhenjunii	2.44382936329588	Corynebacterium accolens	20.7638497687861
Corynebacterium glucuronolyticum	2.03271561418685	Enterobacter asburiae	1.31438015645372	Citrobacter sedlakii	0.408398823529412	Denitratisoma oestradiolicum	0.389145024213075	Chryseobacterium taihuense	0.190235942028985	Chryseobacterium taklimakanense	0.3874	Citrobacter sedlakii	0.481062997762864	Corynebacterium amycolatum	3.862552336	Flavobacterium commune	1.35518346153846	Dolichospermum flos-aquae	3.40151985169491	Corynebacterium xerosis	0.856990289256198	Corynebacterium amycolatum	3.44441336	Corynebacterium efficiens	4.50018965201465	Cellulosimicrobium cellulans	6.76210814977974	Citrobacter sedlakii	0.401876687898089	Coprococcus comes	1.27737622173596	Colletotrichum lupini	16.7463748093842	Citrobacter braakii	1.46511289156627	Corynebacterium glucuronolyticum	3.0333756424581	Caulobacter segnis	0.808105064377682	Drechmeria coniospora	2.96826950437318	Clostridium perfringens	4.43285984924623	Comamonas thiooxydans	8.25507634831461	Corynebacterium lujinxingii	65.8160751685393	Corynebacterium ammoniagenes	0.470770404624277
Corynebacterium imitans	5.42267410899654	Enterobacter bugandensis	1.29257835723598	Citrobacter werkmanii	0.369197341176471	Dermabacter vaginalis	1.50633314769976	Chryseobacterium taklimakanense	0.697975724637681	Chryseoglobus indicus	1.09100108108108	Citrobacter werkmanii	0.416647248322148	Corynebacterium aurimucosum	5.174660688	Fusarium fujikuroi	9.50783301282051	Dolichospermum heterosporum	0.627714872881356	Crinalium epipsammum	2.43315938016529	Corynebacterium aurimucosum	3.8896826464	Corynebacterium freneyi	0.430206648351648	Cereibacter azotoformans	2.54106845814978	Clavibacter phaseoli	3.12558882165605	Corynebacterium accolens	18.0962607877462	Collinsella aerofaciens	0.518975425219941	Citrobacter freundii	0.712512436412316	Corynebacterium imitans	6.8189412849162	Caulobacter vibrioides	1.31772570815451	Duffyella gerundensis	4.33365565597668	Cnuibacter physcomitrellae	0.755108023450586	Conexibacter woesei	0.799930140449438	Corynebacterium macginleyi	1.74453262172285	Corynebacterium amycolatum	4.16157115606936
Corynebacterium jeikeium	1.5071306634979	Enterobacter hormaechei	9.15577212516297	Clavibacter phaseoli	2.53422848627451	Dermacoccus nishinomiyaensis	8.1023613559322	Chryseoglobus indicus	1.43253014492754	Citrobacter amalonaticus	0.273678581081081	Clavibacter phaseoli	2.45458158836689	Corynebacterium cyclohexanicum	0.646085384	Fusarium graminearum	10.3197240384615	Drechmeria coniospora	7.96747029661017	Croceicoccus marinus	0.554568223140496	Corynebacterium cyclohexanicum	0.45922144	Corynebacterium glaucum	2.99697811355311	Chroococcidiopsis thermalis	3.05849356828194	Cloacibacterium caeni	29.8494351592357	Corynebacterium amycolatum	2.70545335521517	Comamonas aquatica	14.8888440762463	Citrobacter portucalensis	0.34860796519411	Corynebacterium jeikeium	4.94774518435754	Cellulomonas iranensis	0.732204892703863	Duganella dendranthematis	11.6927836151603	Colletotrichum lupini	68.9141261474037	Coprococcus comes	1.72806217696629	Corynebacterium minutissimum	45.4009757677903	Corynebacterium aurimucosum	3.1741276300578
Corynebacterium kefirresidentii	20.7004846539792	Enterobacter mori	0.603130873533246	Cloacibacterium caeni	56.9213890196078	Devosia beringensis	1.52007438256659	Citrobacter amalonaticus	0.185183260869565	Citrobacter braakii	0.203214054054054	Cloacibacterium caeni	47.534824049217	Corynebacterium falsenii	0.54800024	Fusarium venenatum	7.93883128205128	Duffyella gerundensis	4.49134050847458	Cronobacter muytjensii	0.27837520661157	Corynebacterium falsenii	0.397957952	Corynebacterium glucuronolyticum	2.32866120879121	Chryseobacterium balustinum	0.640018634361234	Cloacibacterium normanense	24.1720752866242	Corynebacterium aurimucosum	3.36119837345004	Comamonas fluminis	2.88357173020528	Citrobacter sedlakii	0.398716706827309	Corynebacterium kefirresidentii	16.1762891061453	Cellulomonas palmilytica	0.571166309012876	Empedobacter falsenii	2.01220040816327	Collinsella aerofaciens	1.1705589279732	Corynebacterium accolens	23.1904582162921	Corynebacterium propinquum	3.81395722846442	Corynebacterium casei	0.492954797687861
Corynebacterium kroppenstedtii	7.89486835640138	Enterobacter roggenkampii	0.779402894393742	Cloacibacterium normanense	51.0739045882353	Devosia ginsengisoli	1.31777453995157	Citrobacter braakii	0.216285507246377	Citrobacter freundii	0.273671351351351	Cloacibacterium normanense	48.5001459955257	Corynebacterium freneyi	0.75963936	Fusarium verticillioides	17.6904653846154	Duganella dendranthematis	2.0085581779661	Cryobacterium soli	0.530738636363636	Corynebacterium freneyi	1.128238336	Corynebacterium imitans	3.73385518315018	Chryseobacterium faecale	3.12071731277533	Clostridium felsineum	1.67404869426752	Corynebacterium cyclohexanicum	0.602835594456601	Comamonas kerstersii	1.23442293255132	Citrobacter werkmanii	0.550204176706827	Corynebacterium kroppenstedtii	3.84190536312849	Cellulomonas taurus	16.6699918025751	Enterobacter asburiae	2.18249915451895	Comamonas aquatica	21.793864321608	Corynebacterium amycolatum	4.58106540730337	Corynebacterium sanguinis	5.06486063670412	Corynebacterium cyclohexanicum	0.47778774566474
Corynebacterium liangguodongii	0.792326980968858	Enterococcus cecorum	1.40332571056063	Clostridium felsineum	2.34939225882353	Devosia salina	2.39561836561743	Citrobacter portucalensis	0.467868550724638	Citrobacter portucalensis	0.292044324324324	Clostridioides difficile	0.703425212527964	Corynebacterium glaucum	1.333418472	Fusobacterium canifelinum	1.96984371794872	Elizabethkingia bruuniana	0.355752987288136	Cupriavidus basilensis	12.3716717768595	Corynebacterium glaucum	1.12247472	Corynebacterium jeikeium	3.53404001007326	Chryseobacterium indoltheticum	1.36690233480176	Clostridium pasteurianum	0.468545318471338	Corynebacterium freneyi	1.07271975929978	Comamonas odontotermitis	13.5808948973607	Clavibacter phaseoli	1.70836742971888	Corynebacterium lizhenjunii	0.841560670391061	Cellulosimicrobium cellulans	2.2560543776824	Enterobacter bugandensis	1.9744349271137	Comamonas fluminis	4.69887164154104	Corynebacterium aurimucosum	4.77093231741573	Corynebacterium simulans	3.47071786516854	Corynebacterium cystitidis	0.239884624277457
Corynebacterium lizhenjunii	0.512666237024221	Enterococcus innesii	1.64429524119948	Clostridium perfringens	5.11920218823529	Diaphorobacter aerolatus	2.35898647699758	Citrobacter sedlakii	0.243840869565217	Citrobacter werkmanii	0.291025067567568	Clostridium felsineum	2.88179559284116	Corynebacterium glucuronolyticum	1.786402032	Fusobacterium nucleatum	4.65662583333333	Empedobacter falsenii	3.4915680720339	Cupriavidus gilardii	91.79478	Corynebacterium glucuronolyticum	1.873170048	Corynebacterium kefirresidentii	23.2776346886447	Chryseobacterium taihuense	0.39120731277533	Cnuibacter physcomitrellae	0.319861815286624	Corynebacterium glaucum	2.49649181619256	Comamonas serinivorans	0.508900351906158	Cloacibacterium caeni	30.3744274297189	Corynebacterium lujinxingii	6.86949793296089	Cereibacter azotoformans	1.34928412017167	Enterobacter chengduensis	0.370959941690962	Comamonas kerstersii	0.55172770519263	Corynebacterium casei	0.449105238764045	Corynebacterium singulare	13.0051406367041	Corynebacterium efficiens	0.326614046242775
Corynebacterium lujinxingii	19.0623054844291	Enterococcus mundtii	0.301563207301173	Cnuibacter physcomitrellae	0.554525121568627	Diaphorobacter nitroreducens	23.3598194794189	Clavibacter phaseoli	2.05620376811594	Clavibacter phaseoli	1.15703506756757	Clostridium perfringens	0.945373243847875	Corynebacterium imitans	5.182686672	Fusobacterium pseudoperiodonticum	2.09911916666667	Enterobacter asburiae	1.75186849576271	Cupriavidus malaysiensis	0.493958016528926	Corynebacterium imitans	3.95006016	Corynebacterium kroppenstedtii	7.76295272893773	Chryseobacterium taklimakanense	0.861760308370044	Colletotrichum lupini	22.424285955414	Corynebacterium glucuronolyticum	3.08366551422319	Comamonas thiooxydans	3.87851425219941	Cloacibacterium normanense	25.6020819946452	Corynebacterium macginleyi	0.871012681564246	Chania multitudinisentens	0.149423605150215	Enterobacter hormaechei	6.95432728862974	Comamonas odontotermitis	12.8340459631491	Corynebacterium cyclohexanicum	0.447189255617978	Corynebacterium striatum	0.740915730337079	Corynebacterium falsenii	0.349639190751445
Corynebacterium macginleyi	2.09444410899654	Epidermidibacterium keratini	0.506127979139505	Colletotrichum lupini	31.7190791607843	Diaphorobacter ruginosibacter	0.336154297820823	Cloacibacterium caeni	19.7973127536232	Cloacibacterium caeni	30.3790069594595	Cnuibacter physcomitrellae	0.574466532438479	Corynebacterium jeikeium	4.39713234490056	Gemella haemolysans	6.69623769230769	Enterobacter hormaechei	6.23911002118644	Cupriavidus necator	0.51091520661157	Corynebacterium jeikeium	1.432345008	Corynebacterium liangguodongii	0.997237893772894	Chryseoglobus indicus	2.14804317180617	Comamonas aquatica	17.4471954458599	Corynebacterium imitans	6.50306849015317	Conchiformibius steedae	0.537380205278592	Clostridioides difficile	1.45761955823293	Corynebacterium maris	2.98741553072626	Chroococcidiopsis thermalis	1.30631755364807	Enterobacter mori	0.64710221574344	Comamonas serinivorans	0.382447252931323	Corynebacterium doosanense	0.41331731741573	Corynebacterium tuberculostearicum	58.1816564044944	Corynebacterium freneyi	3.73594959537572
Corynebacterium minutissimum	6.18160823529412	Epilithonimonas vandammei	12.511206505867	Collinsella aerofaciens	2.20627543529412	Dietzia lutea	3.37328588377724	Cloacibacterium normanense	21.9156833333333	Cloacibacterium normanense	26.5373486486486	Colletotrichum lupini	18.8160286353468	Corynebacterium kefirresidentii	22.371863184	Gemella morbillorum	1.00555461538462	Enterobacter mori	0.396855699152542	Cupriavidus oxalaticus	0.717991446280992	Corynebacterium kefirresidentii	27.252181216	Corynebacterium lizhenjunii	0.663626941391941	Citrobacter amalonaticus	0.439403259911894	Comamonas fluminis	3.75485063694268	Corynebacterium jeikeium	1.61748514346529	Conexibacter woesei	0.979028093841642	Clostridium chauvoei	1.53992289156627	Corynebacterium minutissimum	6.43970815642458	Chryseobacterium balustinum	1.58072875536481	Enterobacter roggenkampii	2.7580493877551	Comamonas thiooxydans	6.92594139028476	Corynebacterium freneyi	0.76984231741573	Corynebacterium urealyticum	1.1931456928839	Corynebacterium glaucum	0.861811329479769
Corynebacterium propinquum	7.10044634083045	Escherichia coli	344.746473520209	Comamonas aquatica	18.8137968784314	Dietzia psychralcaliphila	5.12019554479419	Colletotrichum lupini	31.1582172463768	Clostridium pasteurianum	0.318717905405405	Collinsella aerofaciens	1.0206888590604	Corynebacterium kroppenstedtii	8.586423184	Gemella sanguinis	1.5640683974359	Enterobacter roggenkampii	1.93001105932203	Cupriavidus pinatubonensis	0.271001900826446	Corynebacterium kroppenstedtii	9.748650336	Corynebacterium lujinxingii	15.7762286080586	Citrobacter braakii	0.243605594713656	Comamonas kerstersii	1.0979125477707	Corynebacterium kefirresidentii	19.1289156673961	Coprococcus comes	1.28736375366569	Clostridium felsineum	1.33494987951807	Corynebacterium propinquum	2.30815424581006	Chryseobacterium carnipullorum	0.522402489270386	Enterococcus cecorum	1.14660026239067	Conchiformibius steedae	0.402435075376884	Corynebacterium glaucum	1.40517099719101	Corynebacterium ureicelerivorans	238.47446247191	Corynebacterium glucuronolyticum	2.76311323699422
Corynebacterium qintianiae	0.668749679930796	Escherichia fergusonii	1.14220033898305	Comamonas fluminis	5.06469383529412	Dietzia timorensis	1.18391984261501	Comamonas aquatica	15.4509118115942	Clostridium perfringens	0.519092364864865	Comamonas aquatica	33.7103725727069	Corynebacterium liangguodongii	0.82526612	Geobacillus kaustophilus	1.02203153205128	Enterococcus cecorum	2.10577154661017	Curtobacterium flaccumfaciens	3.80182909090909	Corynebacterium liangguodongii	0.732034752	Corynebacterium macginleyi	1.31012915750916	Citrobacter freundii	0.354201585903084	Comamonas odontotermitis	16.3504104458599	Corynebacterium kroppenstedtii	6.48928024799416	Corynebacterium accolens	19.6596301466276	Clostridium perfringens	5.77053041499331	Corynebacterium rouxii	0.764494804469274	Chryseobacterium faecale	2.90152733905579	Enterococcus innesii	0.62353	Conexibacter woesei	1.85874772194305	Corynebacterium glucuronolyticum	2.70553143258427	Corynebacterium vitaeruminis	2.32008434456929	Corynebacterium imitans	4.26356213872832
Corynebacterium rouxii	1.13970397058824	Faecalibacterium duncaniae	4.91394850065189	Comamonas kerstersii	3.201568	Dolichospermum flos-aquae	9.87380680387409	Comamonas fluminis	2.89451333333333	Colletotrichum lupini	20.5940356756757	Comamonas fluminis	3.60984767337808	Corynebacterium lujinxingii	6.408977344	Geobacillus subterraneus	0.315183782051282	Enterococcus innesii	2.1717256779661	Curtobacterium luteum	1.42910995867769	Corynebacterium lujinxingii	6.045510912	Corynebacterium minutissimum	8.18273628205128	Citrobacter portucalensis	0.455611365638767	Comamonas serinivorans	0.691682197452229	Corynebacterium liangguodongii	0.62708010940919	Corynebacterium amycolatum	4.87078818181818	Clostridium septicum	2.08905825970549	Corynebacterium sanguinis	1.9731461452514	Chryseobacterium indoltheticum	10.3173791845494	Epidermidibacterium keratini	0.318225626822157	Coprococcus comes	4.13659725293132	Corynebacterium imitans	3.45731882022472	Corynebacterium xerosis	0.950342771535581	Corynebacterium jeikeium	1.72883517976986
Corynebacterium sanguinis	2.1081900432526	Ferribacterium limneticum	0.370786271186441	Comamonas odontotermitis	9.92524444705882	Dolichospermum heterosporum	1.16121320823245	Comamonas kerstersii	1.48213833333333	Collinsella aerofaciens	1.21617189189189	Comamonas kerstersii	1.22311407158837	Corynebacterium macginleyi	1.870572792	Geobacillus thermocatenulatus	0.296963782051282	Enterococcus lactis	0.687763855932203	Cutibacterium acnes	403.524521900826	Corynebacterium macginleyi	1.884046656	Corynebacterium propinquum	2.49423653846154	Citrobacter sedlakii	0.316774581497797	Comamonas thiooxydans	4.13111207006369	Corynebacterium lujinxingii	8.66950822757112	Corynebacterium aurimucosum	7.34005486803519	Colletotrichum lupini	16.7187553279786	Corynebacterium simulans	2.9708282122905	Chryseobacterium nakagawai	0.464574077253219	Epilithonimonas vandammei	7.82827562682216	Corynebacterium accolens	20.5889586432161	Corynebacterium jeikeium	1.77817757662823	Crinalium epipsammum	2.9840625093633	Corynebacterium kefirresidentii	25.0444256069364
Corynebacterium simulans	1.18473292387543	Ferruginibacter lapsinanis	1.00299717079531	Comamonas serinivorans	1.38180859607843	Drechmeria coniospora	5.77752043583535	Comamonas odontotermitis	48.4733892753623	Comamonas aquatica	6.76072317567568	Comamonas odontotermitis	8.77857203579418	Corynebacterium minutissimum	14.882640584	Geobacillus thermodenitrificans	0.57309358974359	Enterococcus mundtii	0.530194470338983	Cutibacterium avidum	2.55792144628099	Corynebacterium minutissimum	8.093860656	Corynebacterium qintianiae	0.739981923076923	Citrobacter werkmanii	0.328868414096916	Conchiformibius steedae	0.476109649681529	Corynebacterium macginleyi	1.25925381473377	Corynebacterium cyclohexanicum	0.511921994134897	Collinsella aerofaciens	3.40434555555556	Corynebacterium singulare	2.47564720670391	Chryseobacterium nepalense	0.431705407725322	Escherichia coli	299.015708717201	Corynebacterium amycolatum	4.81571400335008	Corynebacterium kefirresidentii	19.751970758427	Croceibacterium atlanticum	0.300433370786517	Corynebacterium kroppenstedtii	7.07470202312139
Corynebacterium singulare	3.21112725778547	Flavobacterium commune	1.69208366362451	Comamonas thiooxydans	6.01417063529412	Duffyella gerundensis	21.9505771065375	Comamonas serinivorans	2.34202724637681	Comamonas fluminis	2.03718040540541	Comamonas serinivorans	0.545562192393736	Corynebacterium propinquum	5.602691312	Geobacillus virus E2	0.397435897435897	Epidermidibacterium keratini	0.415965190677966	Cutibacterium granulosum	13.6510314049587	Corynebacterium propinquum	3.568635072	Corynebacterium sanguinis	1.20983891941392	Clavibacter phaseoli	1.30117242290749	Conexibacter woesei	1.89402614649682	Corynebacterium minutissimum	6.74480894237783	Corynebacterium freneyi	1.08273592375367	Collinsella stercoris	1.25168631860776	Corynebacterium striatum	0.755519720670391	Chryseobacterium taihuense	0.426426909871245	Escherichia fergusonii	1.16246218658892	Corynebacterium aurimucosum	4.48552038525963	Corynebacterium kroppenstedtii	11.4465776966292	Croceicoccus marinus	1.2478631835206	Corynebacterium liangguodongii	0.728693815028902
Corynebacterium stationis	2.02375137543253	Frankia inefficax	0.927280534550196	Conchiformibius steedae	1.06769600784314	Duganella dendranthematis	6.16977642857143	Comamonas thiooxydans	4.59228862318841	Comamonas kerstersii	0.365429797297297	Comamonas thiooxydans	21.1906592393736	Corynebacterium qintianiae	0.772153616	Geobacillus zalihae	0.922874679487179	Epilithonimonas vandammei	3.39139029661017	Cutibacterium modestum	11.4843268181818	Corynebacterium qintianiae	0.513113808	Corynebacterium simulans	1.1008049981685	Cloacibacterium caeni	29.3977522907489	Coprococcus comes	8.12416891719745	Corynebacterium propinquum	3.60412584974471	Corynebacterium glaucum	1.09624859237537	Comamonas aquatica	15.9500024096386	Corynebacterium tuberculostearicum	81.7961227932961	Chryseobacterium taklimakanense	1.05369343347639	Faecalibacterium duncaniae	1.86276253644315	Corynebacterium cyclohexanicum	0.604261658291457	Corynebacterium lujinxingii	6.96338783707865	Cruoricaptor ignavus	0.217829962546816	Corynebacterium lizhenjunii	0.607157803468208
Corynebacterium striatum	0.663418079584775	Fusarium fujikuroi	9.14127739243807	Conexibacter woesei	2.33040829019608	Eikenella corrodens	0.39872784503632	Conchiformibius steedae	0.751849855072464	Comamonas odontotermitis	4.37369317567568	Conchiformibius steedae	0.371594697986577	Corynebacterium rouxii	0.80651624	Geodermatophilus obscurus	11.5023749358974	Erwinia billingiae	0.47665218220339	Deep-sea thermophilic phage D6E	0.671795	Corynebacterium rouxii	0.589883888	Corynebacterium singulare	2.71598009157509	Cloacibacterium normanense	25.5005200440529	Corynebacterium accolens	24.2762450636943	Corynebacterium qintianiae	0.872947811816193	Corynebacterium glucuronolyticum	2.22204709677419	Comamonas fluminis	1.79443682730924	Corynebacterium urealyticum	2.50894173184358	Chryseoglobus indicus	4.00877579399142	Ferribacterium limneticum	0.429383935860058	Corynebacterium cystitidis	0.341370117252931	Corynebacterium macginleyi	1.43274422752809	Cryobacterium soli	0.716791985018727	Corynebacterium lujinxingii	7.27011572254335
Corynebacterium tuberculostearicum	49.830041133218	Fusarium graminearum	15.6888347718383	Coprococcus comes	2.45578590588235	Elizabethkingia bruuniana	0.281327191283293	Conexibacter woesei	0.701948260869565	Comamonas serinivorans	0.589963243243243	Conexibacter woesei	1.12743167785235	Corynebacterium sanguinis	1.642688408	Gordonia hongkongensis	0.732315448717949	Erwinia pyrifoliae	0.390507860169492	Defluviicoccus vanus	0.200958016528926	Corynebacterium sanguinis	1.702283024	Corynebacterium stationis	0.944315054945055	Clostridium felsineum	3.56862286343612	Corynebacterium ammoniagenes	0.959155382165605	Corynebacterium rouxii	0.858423296863603	Corynebacterium imitans	5.38352806451613	Comamonas kerstersii	1.12307203480589	Corynebacterium ureicelerivorans	21.5186498882682	Citrobacter amalonaticus	0.382576008583691	Flagellatimonas centrodinii	5.19362332361516	Corynebacterium doosanense	0.256049728643216	Corynebacterium minutissimum	7.93470654494382	Cupriavidus basilensis	7.42203108614232	Corynebacterium macginleyi	1.35569994219653
Corynebacterium urealyticum	1.25614911764706	Fusarium venenatum	7.06174404302477	Corynebacterium accolens	26.5547237176471	Empedobacter falsenii	3.44796044794189	Coprococcus comes	0.703213043478261	Comamonas thiooxydans	2.73465533783784	Coprococcus comes	1.48457295302013	Corynebacterium simulans	1.38596988	Gordonia polyisoprenivorans	7.16227621794872	Escherichia coli	374.774567720339	Deinococcus geothermalis	0.568049256198347	Corynebacterium simulans	1.484020336	Corynebacterium striatum	0.560842490842491	Clostridium pasteurianum	0.321111321585903	Corynebacterium amycolatum	3.8957448089172	Corynebacterium sanguinis	1.4984141356674	Corynebacterium jeikeium	2.5985015601173	Comamonas odontotermitis	13.9433446720214	Corynebacterium vitaeruminis	6.27381597765363	Citrobacter arsenatis	0.288012145922747	Flavobacterium commune	0.667699562682216	Corynebacterium efficiens	1.0500640201005	Corynebacterium propinquum	3.4138277247191	Cupriavidus gilardii	119.671563333333	Corynebacterium maris	0.444665433526012
Corynebacterium ureicelerivorans	42.6142427508651	Fusarium verticillioides	15.2086050964798	Corynebacterium amycolatum	5.66782125490196	Enterobacter asburiae	2.07995657384988	Corynebacterium accolens	9.14051217391304	Conchiformibius steedae	0.361901486486486	Coprococcus eutactus	0.416788926174497	Corynebacterium singulare	6.20599268	Granulicatella adiacens	3.43920557692308	Escherichia fergusonii	1.11628269067797	Deinococcus gobiensis	1.01274268595041	Corynebacterium singulare	3.822118736	Corynebacterium tuberculostearicum	52.6329596703297	Cnuibacter physcomitrellae	0.516547665198238	Corynebacterium aurimucosum	10.8060001910828	Corynebacterium simulans	1.32831264770241	Corynebacterium kefirresidentii	22.8576482991202	Comamonas serinivorans	1.21909488621151	Corynebacterium xerosis	0.97531748603352	Citrobacter braakii	0.282971673819742	Flavobacterium panici	0.246689212827988	Corynebacterium freneyi	0.671035192629816	Corynebacterium qintianiae	0.627724002808989	Cupriavidus malaysiensis	0.785953670411985	Corynebacterium minutissimum	7.88813202312139
Corynebacterium vitaeruminis	10.7365258131488	Fusobacterium canifelinum	0.684948031290743	Corynebacterium aurimucosum	3.87021097254902	Enterobacter bugandensis	2.22695226392252	Corynebacterium amycolatum	24.4447469565217	Conexibacter woesei	1.42466094594595	Corynebacterium accolens	20.6943923042506	Corynebacterium stationis	0.662172976	Haematobacter massiliensis	2.64965826923077	Faecalibacterium duncaniae	2.25520050847458	Deinococcus radiopugnans	0.556345950413223	Corynebacterium stationis	5.486224656	Corynebacterium urealyticum	1.62205005494505	Colletotrichum lupini	20.3703988986784	Corynebacterium cyclohexanicum	1.17557894904459	Corynebacterium singulare	3.11195984682713	Corynebacterium kroppenstedtii	7.52230002932551	Comamonas thiooxydans	3.34786240963855	Crinalium epipsammum	8.46459446927374	Citrobacter freundii	0.672367467811159	Frankia inefficax	0.237241049562682	Corynebacterium glaucum	2.69359584589615	Corynebacterium rouxii	0.498690758426966	Cupriavidus necator	0.708861535580524	Corynebacterium mustelae	1.61530190751445
Corynebacterium xerosis	2.34751843425606	Fusobacterium nucleatum	0.915229009126467	Corynebacterium casei	0.502400690196078	Enterobacter hormaechei	9.26746079903148	Corynebacterium aurimucosum	32.4564143478261	Coprococcus comes	0.839771959459459	Corynebacterium amycolatum	4.74518906040268	Corynebacterium striatum	0.87916164	Haemophilus haemolyticus	6.36922858974359	Ferribacterium limneticum	0.526906059322034	Delftia lacustris	45.4582094628099	Corynebacterium striatum	0.739842336	Corynebacterium ureicelerivorans	52.2767927106227	Comamonas aquatica	17.8013556828194	Corynebacterium freneyi	0.591537038216561	Corynebacterium stationis	0.94077010940919	Corynebacterium lujinxingii	6.52085903225806	Conchiformibius steedae	0.761824176706827	Croceibacterium atlanticum	0.509709664804469	Citrobacter portucalensis	0.394498583690987	Fusarium fujikuroi	6.77033822157434	Corynebacterium glucuronolyticum	2.86487862646566	Corynebacterium sanguinis	1.97141436797753	Cupriavidus oxalaticus	0.873999438202247	Corynebacterium propinquum	3.06478606936416
Crinalium epipsammum	5.82898435986159	Fusobacterium pseudoperiodonticum	2.50383411994785	Corynebacterium cyclohexanicum	0.639659921568627	Enterobacter mori	0.684737687651332	Corynebacterium casei	0.592963768115942	Corynebacterium accolens	10.3851087162162	Corynebacterium aurimucosum	6.76791859060403	Corynebacterium tuberculostearicum	64.597195632	Haemophilus influenzae	1.51968679487179	Ferruginibacter lapsinanis	1.14758243644068	Denitratisoma oestradiolicum	0.722686239669421	Corynebacterium tuberculostearicum	45.37680624	Corynebacterium vitaeruminis	3.90881184981685	Comamonas fluminis	2.73507237885463	Corynebacterium glaucum	1.15905984076433	Corynebacterium striatum	0.47652363238512	Corynebacterium macginleyi	1.25022085043988	Conexibacter woesei	0.733435341365462	Croceicoccus marinus	0.82470748603352	Citrobacter sedlakii	0.523887854077253	Fusarium graminearum	11.2821758309038	Corynebacterium imitans	4.09025319932998	Corynebacterium simulans	1.51329207865169	Cupriavidus pinatubonensis	0.325463220973783	Corynebacterium qintianiae	0.419129190751445
Croceibacterium atlanticum	0.414725467128028	Gemella haemolysans	5.8634331029987	Corynebacterium efficiens	0.990106956078431	Enterobacter roggenkampii	1.23840820823245	Corynebacterium cyclohexanicum	0.435928043478261	Corynebacterium amycolatum	7.09907412162162	Corynebacterium casei	0.254184921700224	Corynebacterium urealyticum	1.85879572	Haemophilus parahaemolyticus	1.23621346153846	Flavobacterium commune	1.68997141949153	Dermabacter vaginalis	0.802466363636364	Corynebacterium uberis	0.66041968	Corynebacterium xerosis	1.58204855311355	Comamonas kerstersii	2.16302193832599	Corynebacterium glucuronolyticum	3.13121168789809	Corynebacterium tuberculostearicum	45.5071189715536	Corynebacterium minutissimum	7.8435475659824	Coprobacter secundus	0.346480696117805	Cryobacterium soli	0.679309664804469	Citrobacter werkmanii	0.446864892703863	Fusarium venenatum	8.06516174927114	Corynebacterium jeikeium	1.60118342261156	Corynebacterium singulare	4.23563450842697	Curtobacterium flaccumfaciens	8.9630795505618	Corynebacterium rouxii	3.38957121387283
Croceicoccus marinus	1.24140456747405	Gemella morbillorum	0.783079504563233	Corynebacterium freneyi	0.800198933333333	Enterococcus cecorum	7.00971760290557	Corynebacterium frankenforstense	0.350109492753623	Corynebacterium aurimucosum	1.72034101351351	Corynebacterium cyclohexanicum	0.597636420581655	Corynebacterium ureicelerivorans	16.626812624	Haemophilus pittmaniae	4.72352211538462	Flavobacterium nackdongense	1.07970713983051	Dermacoccus nishinomiyaensis	6.90151157024793	Corynebacterium urealyticum	1.170501888	Crinalium epipsammum	15.6244942490842	Comamonas odontotermitis	11.9489051101322	Corynebacterium imitans	5.61938006369427	Corynebacterium urealyticum	0.718452151714077	Corynebacterium propinquum	5.18861170087977	Coprococcus comes	8.96983210174029	Cupriavidus basilensis	8.36486782122905	Clavibacter phaseoli	1.63845587982833	Fusarium verticillioides	11.284299154519	Corynebacterium kefirresidentii	23.3813142881072	Corynebacterium stationis	0.876791348314607	Curtobacterium luteum	3.70230228464419	Corynebacterium sanguinis	2.33786722543353
Cruoricaptor ignavus	0.342892543252595	Gemella sanguinis	3.05444850065189	Corynebacterium glaucum	1.17438314509804	Enterococcus innesii	2.84912507263923	Corynebacterium freneyi	0.866979347826087	Corynebacterium cyclohexanicum	0.319840472972973	Corynebacterium efficiens	1.17128912751678	Corynebacterium vitaeruminis	4.848349896	Hafnia alvei	1.46575884615385	Flavobacterium panici	0.508842881355932	Devosia beringensis	1.89416268595041	Corynebacterium ureicelerivorans	14.446025872	Croceibacterium atlanticum	0.662678388278388	Comamonas serinivorans	0.548823039647577	Corynebacterium jeikeium	2.07340324840764	Corynebacterium ureicelerivorans	13.2155567177243	Corynebacterium qintianiae	0.615549706744868	Coprococcus eutactus	1.97296721552878	Cupriavidus gilardii	127.07482849162	Cloacibacterium caeni	40.6620931330472	Fusobacterium canifelinum	0.668755160349854	Corynebacterium kroppenstedtii	7.66923400335008	Corynebacterium striatum	0.837963258426966	Cutibacterium acnes	485.405628389513	Corynebacterium simulans	2.27734242774566
Cryobacterium soli	0.70017615916955	Geobacillus kaustophilus	1.39455402868318	Corynebacterium glucuronolyticum	2.26462810196078	Enterococcus mundtii	0.619413389830508	Corynebacterium glaucum	1.28506847826087	Corynebacterium falsenii	0.442146824324324	Corynebacterium freneyi	0.654558948545861	Corynebacterium xerosis	1.323419808	Hathewaya histolytica	1.94934051282051	Fusarium fujikuroi	9.73206572033898	Devosia ginsengisoli	1.21355504132231	Corynebacterium vitaeruminis	4.929681472	Croceicoccus marinus	0.997513717948718	Comamonas thiooxydans	3.6698468722467	Corynebacterium kefirresidentii	18.9584437898089	Corynebacterium vitaeruminis	3.15372428154632	Corynebacterium rouxii	0.459306832844575	Corynebacterium accolens	17.1827296251673	Cupriavidus malaysiensis	0.583302737430168	Cloacibacterium normanense	27.9321049356223	Fusobacterium pseudoperiodonticum	1.46944941690962	Corynebacterium liangguodongii	0.984884254606365	Corynebacterium tuberculostearicum	44.3921906981742	Cutibacterium avidum	2.94535584269663	Corynebacterium singulare	4.04264653179191
Cupriavidus basilensis	10.1253848183391	Geobacillus subterraneus	0.613525267275098	Corynebacterium imitans	7.56828349803922	Epidermidibacterium keratini	0.859204757869249	Corynebacterium glucuronolyticum	2.835465	Corynebacterium freneyi	0.519555135135135	Corynebacterium glaucum	1.80449586129754	Crinalium epipsammum	10.090340776	Herminiimonas arsenitoxidans	0.777586474358974	Fusarium graminearum	10.8615154237288	Devosia salina	1.62908549586777	Corynebacterium xerosis	2.267964032	Cruoricaptor ignavus	0.256945622710623	Conchiformibius steedae	0.264981145374449	Corynebacterium kroppenstedtii	8.12329394904459	Corynebacterium xerosis	2.71721636761488	Corynebacterium sanguinis	2.38611859237537	Corynebacterium amycolatum	3.85511724230254	Cupriavidus necator	0.513233798882682	Clostridium felsineum	2.22657527896996	Gemella haemolysans	12.2327251895044	Corynebacterium lujinxingii	10.1404439363484	Corynebacterium urealyticum	0.848242528089888	Cutibacterium granulosum	17.9770216104869	Corynebacterium stationis	1.23367462427746
Cupriavidus gilardii	168.588021859862	Geobacillus thermocatenulatus	0.492083767926988	Corynebacterium jeikeium	2.81527507317028	Epilithonimonas vandammei	3.75587302663438	Corynebacterium glyciniphilum	0.301773623188406	Corynebacterium glaucum	1.46890344594595	Corynebacterium glucuronolyticum	3.96163447427293	Croceibacterium atlanticum	0.8418804	Hoylesella enoeca	0.239643461538462	Fusarium venenatum	11.1100473516949	Diaphorobacter aerolatus	1.95004239669421	Crinalium epipsammum	80.508599312	Cryobacterium soli	0.944472783882784	Conexibacter woesei	1.47831850220264	Corynebacterium lizhenjunii	0.583568662420382	Crinalium epipsammum	8.58761250911743	Corynebacterium simulans	1.1980473313783	Corynebacterium aurimucosum	2.84548734939759	Cupriavidus oxalaticus	0.817461955307263	Clostridium pasteurianum	0.562831545064378	Gemella morbillorum	1.4924904664723	Corynebacterium macginleyi	2.76862587939699	Corynebacterium ureicelerivorans	13.0962976685393	Cutibacterium modestum	16.8907917977528	Corynebacterium striatum	0.728553526011561
Cupriavidus malaysiensis	0.894434602076125	Geobacillus thermodenitrificans	0.955446232073012	Corynebacterium kefirresidentii	38.5743057411765	Erwinia billingiae	2.17545561743341	Corynebacterium imitans	5.71459420289855	Corynebacterium glucuronolyticum	3.16518189189189	Corynebacterium imitans	4.24415098434004	Croceicoccus marinus	1.506296152	Human endogenous retrovirus K	0.705128205128205	Fusarium verticillioides	13.6875849788136	Diaphorobacter nitroreducens	15.9942865702479	Croceibacterium atlanticum	0.932510768	Cupriavidus basilensis	11.243672967033	Coprococcus comes	18.228178061674	Corynebacterium lujinxingii	8.11761681528662	Croceibacterium atlanticum	0.795820007293946	Corynebacterium singulare	2.85247824046921	Corynebacterium cyclohexanicum	0.44734922356091	Cupriavidus pinatubonensis	0.35714217877095	Clostridium septicum	0.829080901287554	Gemella sanguinis	0.956448279883382	Corynebacterium minutissimum	9.43035497487437	Corynebacterium vitaeruminis	6.1709728511236	Cytobacillus solani	1.23858812734082	Corynebacterium terpenotabidum	0.763217861271676
Cupriavidus necator	0.738561141868512	Geobacillus virus E2	0.692140782268579	Corynebacterium kroppenstedtii	12.6094384078431	Erwinia pyrifoliae	0.424518426150121	Corynebacterium jeikeium	3.64711347826087	Corynebacterium imitans	2.19757385135135	Corynebacterium jeikeium	1.52351355704698	Cruoricaptor ignavus	0.291282872	Hydrogenophaga crassostreae	0.581987435897436	Fusobacterium canifelinum	0.780300190677966	Diaphorobacter ruginosibacter	0.372999834710744	Croceicoccus marinus	1.617170544	Cupriavidus gilardii	112.956611080586	Corynebacterium accolens	29.6851102643172	Corynebacterium macginleyi	2.05377359872611	Croceicoccus marinus	2.53531830780452	Corynebacterium striatum	0.534244398826979	Corynebacterium efficiens	0.374303092369478	Curtobacterium flaccumfaciens	4.14761363128492	Cnuibacter physcomitrellae	0.496152832618026	Geobacillus kaustophilus	0.961640903790087	Corynebacterium propinquum	5.4502243718593	Corynebacterium xerosis	2.98406740168539	Deep-sea thermophilic phage D6E	1.21788775280899	Corynebacterium tuberculostearicum	44.0246688439306
Cupriavidus oxalaticus	1.27025061418685	Geobacillus virus E3	1.50456323337679	Corynebacterium liangguodongii	0.718538815686275	Escherichia coli	448.320795263017	Corynebacterium kefirresidentii	22.2966515942029	Corynebacterium jeikeium	2.93040844594595	Corynebacterium kefirresidentii	28.2628597986577	Cryobacterium soli	0.628917328	Hydrogenophaga crocea	1.35344762820513	Fusobacterium nucleatum	1.39944881355932	Dietzia lutea	1.76274780991736	Cruoricaptor ignavus	0.294130448	Cupriavidus malaysiensis	0.635640750915751	Corynebacterium amycolatum	6.22467035242291	Corynebacterium minutissimum	8.42833289808917	Croceicoccus naphthovorans	0.327929628008753	Corynebacterium tuberculostearicum	44.6288403519062	Corynebacterium falsenii	0.29802734939759	Curtobacterium luteum	2.6700425698324	Colletotrichum lupini	32.6888916309013	Geobacillus subterraneus	0.681604402332362	Corynebacterium qintianiae	1.09047261306533	Crinalium epipsammum	11.8772810393258	Defluviicoccus vanus	0.378028389513109	Corynebacterium urealyticum	5.54591976878613
Cupriavidus pinatubonensis	0.458535173010381	Geobacillus zalihae	2.1121191916558	Corynebacterium lizhenjunii	0.85095342745098	Escherichia fergusonii	1.37140607748184	Corynebacterium kroppenstedtii	7.45184072463768	Corynebacterium kefirresidentii	19.321402027027	Corynebacterium kroppenstedtii	8.89539384787472	Cupriavidus basilensis	11.561705728	Hydrogenophaga pseudoflava	2.20652198717949	Fusobacterium pseudoperiodonticum	1.82329832627119	Dietzia psychralcaliphila	4.20828438016529	Cryobacterium soli	1.383241328	Cupriavidus necator	0.602783058608059	Corynebacterium aurimucosum	2.5240672246696	Corynebacterium propinquum	7.20518222929936	Cronobacter muytjensii	0.287736776075857	Corynebacterium urealyticum	0.608869882697947	Corynebacterium freneyi	0.47719266398929	Cutibacterium acnes	408.867534581006	Collinsella aerofaciens	3.24354248927039	Geobacillus thermocatenulatus	0.353633556851312	Corynebacterium rouxii	0.571285745393635	Croceibacterium atlanticum	0.68273797752809	Deinococcus geothermalis	1.15276172284644	Corynebacterium ureicelerivorans	14.8208407514451
Curtobacterium flaccumfaciens	8.60581079584775	Geodermatophilus obscurus	15.3952417601043	Corynebacterium lujinxingii	7.09233118431373	Faecalibacterium duncaniae	4.24534093220339	Corynebacterium liangguodongii	0.677575724637681	Corynebacterium kroppenstedtii	6.14703824324324	Corynebacterium liangguodongii	0.601005682326622	Cupriavidus gilardii	160.05542692	Hydrogenophilus thermoluteolus	1.26371891025641	Fusobacterium ulcerans	0.761973622881356	Dietzia timorensis	0.655353181818182	Cupriavidus basilensis	10.576375664	Cupriavidus oxalaticus	0.945266611721612	Corynebacterium casei	1.7059804845815	Corynebacterium qintianiae	0.821518885350318	Cryobacterium soli	0.554845711159737	Corynebacterium ureicelerivorans	10.812228914956	Corynebacterium glaucum	1.26877419009371	Cutibacterium avidum	2.00174206703911	Comamonas aquatica	18.4004533476395	Geobacillus thermodenitrificans	0.916071545189504	Corynebacterium sanguinis	1.63106254606365	Croceicoccus marinus	1.48266039333634	Deinococcus radiopugnans	1.44156816479401	Corynebacterium vitaeruminis	5.45201063583815
Curtobacterium luteum	7.34539350346021	Georgenia faecalis	1.0955158148631	Corynebacterium macginleyi	2.82009002352941	Ferribacterium limneticum	0.443021670702179	Corynebacterium lujinxingii	20.1972861594203	Corynebacterium kutscheri	0.372617567567568	Corynebacterium lizhenjunii	0.798235592841163	Cupriavidus malaysiensis	0.858532128	Hymenobacter baengnokdamensis	2.5672766025641	Gemella haemolysans	5.23418631355932	Dolichospermum flos-aquae	3.17631760330578	Cupriavidus gilardii	123.967277664	Cupriavidus pinatubonensis	0.369363534798535	Corynebacterium cyclohexanicum	0.506340572687225	Corynebacterium renale	0.259715318471338	Cupriavidus basilensis	15.5026703574034	Corynebacterium vitaeruminis	1.45979085043988	Corynebacterium glucuronolyticum	2.0429715394913	Cutibacterium granulosum	13.5230311731844	Comamonas fluminis	3.06212575107296	Geobacillus virus E2	0.429750116618076	Corynebacterium simulans	1.11757639865997	Cruoricaptor ignavus	0.271155266853933	Delftia lacustris	22.4452925093633	Corynebacterium xerosis	1.27560323699422
Cutibacterium acnes	610.001119212803	Georgenia wutianyii	0.480388213820078	Corynebacterium minutissimum	7.86928570196078	Ferruginibacter lapsinanis	1.13693709443099	Corynebacterium macginleyi	1.2717784057971	Corynebacterium liangguodongii	0.407401554054054	Corynebacterium lujinxingii	6.74369682326622	Cupriavidus necator	0.731057704	Hymenobacter swuensis	0.616434743589744	Gemella morbillorum	0.618094597457627	Dolichospermum heterosporum	0.665067520661157	Cupriavidus malaysiensis	0.691307904	Curtobacterium flaccumfaciens	9.06640351648352	Corynebacterium cystitidis	0.224873171806167	Corynebacterium sanguinis	1.7510424522293	Cupriavidus gilardii	122.077552574763	Corynebacterium xerosis	1.5159280058651	Corynebacterium imitans	5.60952609103079	Cutibacterium modestum	13.0471282122905	Comamonas kerstersii	0.816909399141631	Geobacillus virus E3	0.483965014577259	Corynebacterium singulare	4.5094932998325	Cryobacterium soli	0.899870758426966	Denitratisoma oestradiolicum	0.814350037453183	Crinalium epipsammum	2.38533734104046
Cutibacterium avidum	5.29633142733564	Glutamicibacter creatinolyticus	0.694355345501956	Corynebacterium propinquum	9.93576729411765	Flavisolibacter ginsenosidimutans	1.01850754237288	Corynebacterium minutissimum	17.3443655072464	Corynebacterium lujinxingii	12.1947372297297	Corynebacterium macginleyi	1.75480313199105	Cupriavidus oxalaticus	1.2159713008	Hymenobacter tibetensis	1.32386621794872	Gemella sanguinis	2.00973101694915	Drechmeria coniospora	10.4091569008264	Cupriavidus necator	0.761336592	Curtobacterium luteum	5.48757688644689	Corynebacterium efficiens	0.667156387665198	Corynebacterium simulans	16.2657436942675	Cupriavidus malaysiensis	0.799100145878921	Crinalium epipsammum	4.64174149560117	Corynebacterium jeikeium	1.34684330360514	Cytobacillus gottheilii	5.15735770949721	Comamonas odontotermitis	24.8161509012876	Geobacillus zalihae	1.57369498542274	Corynebacterium stationis	5.89154968174204	Cupriavidus basilensis	20.5984728370787	Dermabacter vaginalis	20.3885497378277	Croceicoccus marinus	1.57784531791908
Cutibacterium granulosum	23.4551229757785	Glutamicibacter protophormiae	0.469327744458931	Corynebacterium qintianiae	0.554889223529412	Flavobacterium commune	1.94833953995157	Corynebacterium propinquum	4.0314997826087	Corynebacterium macginleyi	1.40455797297297	Corynebacterium minutissimum	11.7472729977629	Cupriavidus pinatubonensis	0.372395504	Ideonella dechloratans	0.867932051282051	Geobacillus kaustophilus	2.16371218220339	Duffyella gerundensis	5.74556520661157	Cupriavidus oxalaticus	1.0853207056	Cutibacterium acnes	566.534552014652	Corynebacterium falsenii	0.464524933920705	Corynebacterium singulare	2.85912385350318	Cupriavidus necator	0.636159365426696	Croceibacterium atlanticum	0.675980146627566	Corynebacterium kefirresidentii	15.2645820080321	Cytobacillus solani	3.0126961452514	Comamonas serinivorans	0.992678412017167	Geodermatophilus obscurus	7.47334743440233	Corynebacterium striatum	0.665214103852596	Cupriavidus gilardii	158.556547598315	Dermacoccus nishinomiyaensis	12.7931525093633	Croceicoccus naphthovorans	0.293363179190751
Cutibacterium modestum	20.4837122318339	Gordonia hongkongensis	0.371269543676662	Corynebacterium rouxii	2.02048765490196	Flavobacterium panici	0.459961888619855	Corynebacterium qintianiae	1.43380282608696	Corynebacterium minutissimum	5.03837864864865	Corynebacterium propinquum	6.09769046979866	Curtobacterium flaccumfaciens	10.256012192	Inhella inkyongensis	0.637184294871795	Geobacillus subterraneus	1.74350957627119	Duganella dendranthematis	3.52328433884298	Cupriavidus pinatubonensis	0.349920576	Cutibacterium avidum	2.12697617216117	Corynebacterium freneyi	1.18473079295154	Corynebacterium stationis	2.79518350318471	Cupriavidus oxalaticus	0.924945616338439	Croceicoccus marinus	1.32619366568915	Corynebacterium kroppenstedtii	4.28675536813922	Deep-sea thermophilic phage D6E	0.569649441340782	Comamonas thiooxydans	4.54733815450644	Georgenia faecalis	1.1345770845481	Corynebacterium terpenotabidum	0.640255979899497	Cupriavidus malaysiensis	1.02737297752809	Dermatophilus congolensis	0.410898314606742	Cronobacter muytjensii	0.504482947976879
Deep-sea thermophilic phage D6E	0.932055060553633	Gordonia polyisoprenivorans	6.39857495436767	Corynebacterium sanguinis	1.46093900392157	Frankia alni	0.620422070217918	Corynebacterium rouxii	0.381021304347826	Corynebacterium propinquum	1.76171121621622	Corynebacterium qintianiae	0.434554496644295	Curtobacterium luteum	3.63694104	Intrasporangium calvum	1.28691083333333	Geobacillus thermocatenulatus	0.743814894067797	Elizabethkingia bruuniana	0.198272603305785	Curtobacterium flaccumfaciens	5.335327248	Cutibacterium granulosum	26.2747625091575	Corynebacterium glaucum	1.42251973568282	Corynebacterium striatum	0.783370222929936	Cupriavidus pinatubonensis	0.353861327498177	Croceicoccus naphthovorans	0.332087947214076	Corynebacterium liangguodongii	0.728218206157965	Defluviicoccus vanus	0.38191	Conchiformibius steedae	0.67533313304721	Georgenia wutianyii	0.568466967930029	Corynebacterium tuberculostearicum	73.6128258626466	Cupriavidus necator	0.782384073033708	Devosia beringensis	18.8555602621723	Cryobacterium soli	2.10562248554913
Defluviicoccus vanus	0.366800198961938	Granulicatella adiacens	4.74356174706649	Corynebacterium simulans	1.47155858039216	Frankia inefficax	0.553785108958838	Corynebacterium sanguinis	1.93669449275362	Corynebacterium rouxii	0.543676148648649	Corynebacterium rouxii	0.708528993288591	Cutibacterium acnes	670.9821864	Janibacter indicus	4.97321955128205	Geobacillus thermodenitrificans	1.15290377118644	Empedobacter falsenii	1.89556797520661	Curtobacterium luteum	3.601199888	Cutibacterium modestum	19.1404292673993	Corynebacterium glucuronolyticum	10.3864468281938	Corynebacterium tuberculostearicum	33.4838580573248	Curtobacterium flaccumfaciens	10.0030510138585	Cronobacter muytjensii	0.334601173020528	Corynebacterium lizhenjunii	0.514510896921017	Deinococcus geothermalis	2.01803793296089	Conexibacter woesei	0.859967081545064	Glutamicibacter creatinolyticus	0.329402740524781	Corynebacterium urealyticum	1.8259156281407	Cupriavidus oxalaticus	1.43744316011236	Devosia ginsengisoli	15.5046617977528	Cupriavidus basilensis	21.4419298843931
Deinococcus geothermalis	1.03041984429066	Haematobacter massiliensis	2.11880315514993	Corynebacterium singulare	4.49549586666667	Fusarium fujikuroi	10.0495142615012	Corynebacterium simulans	1.85929014492754	Corynebacterium sanguinis	1.93968141891892	Corynebacterium sanguinis	1.82999064876957	Cutibacterium avidum	3.614587784	Janibacter melonis	1.85159641025641	Geobacillus virus E2	0.70584156779661	Enterobacter asburiae	3.00414979338843	Cutibacterium acnes	626.749831664	Deep-sea thermophilic phage D6E	1.00486276556777	Corynebacterium imitans	5.64080682819383	Corynebacterium uberis	0.310089649681529	Curtobacterium luteum	5.78134423778264	Cryobacterium soli	0.841266950146628	Corynebacterium lujinxingii	9.16141388219545	Deinococcus gobiensis	0.61289530726257	Coprococcus comes	1.88057673819742	Glutamicibacter halophytocola	0.518018950437318	Corynebacterium ureicelerivorans	20.5181873869347	Cupriavidus pinatubonensis	0.471129115168539	Devosia salina	4.94836898876405	Cupriavidus gilardii	90.1546319653179
Deinococcus gobiensis	0.594628953287197	Haemophilus haemolyticus	9.1391063494133	Corynebacterium stationis	3.46573912941176	Fusarium graminearum	9.36158217917676	Corynebacterium singulare	4.44211746376812	Corynebacterium simulans	1.08414114864865	Corynebacterium simulans	1.2529918344519	Cutibacterium granulosum	27.011134304	Janthinobacterium lividum	2.51555628205128	Geobacillus virus E3	1.11228813559322	Enterobacter bugandensis	4.63951479338843	Cutibacterium avidum	6.196313184	Defluviicoccus vanus	0.422799047619048	Corynebacterium jeikeium	1.43536853744493	Corynebacterium urealyticum	0.811765541401274	Cutibacterium acnes	593.778306316557	Cupriavidus basilensis	17.8570265102639	Corynebacterium macginleyi	1.31471489959839	Deinococcus radiopugnans	1.1267794972067	Corynebacterium accolens	25.5390359227468	Glutamicibacter protophormiae	0.556286413994169	Corynebacterium vitaeruminis	3.0508902680067	Curtobacterium flaccumfaciens	6.53346245786517	Diaphorobacter aerolatus	2.31158123595506	Cupriavidus malaysiensis	1.00088647398844
Deinococcus puniceus	1.11117801903114	Haemophilus influenzae	2.23874971316819	Corynebacterium striatum	0.602346282352941	Fusarium venenatum	8.64411698184019	Corynebacterium striatum	2.21614804347826	Corynebacterium singulare	3.40434533783784	Corynebacterium singulare	9.64863071588367	Cutibacterium modestum	22.908414312	Janthinobacterium svalbardensis	12.8290594871795	Geobacillus zalihae	13.8491977330508	Enterobacter chengduensis	0.350635289256198	Cutibacterium granulosum	28.352878048	Deinococcus geothermalis	6.20033412087912	Corynebacterium kefirresidentii	27.269963215859	Corynebacterium ureicelerivorans	12.3835432802548	Cutibacterium avidum	3.76167757840992	Cupriavidus gilardii	116.541748357771	Corynebacterium minutissimum	5.65025488621151	Delftia lacustris	24.8955494972067	Corynebacterium ammoniagenes	0.763120300429185	Gordonia polyisoprenivorans	6.34167618075802	Corynebacterium xerosis	2.51726135678392	Curtobacterium luteum	3.19852723342135	Diaphorobacter nitroreducens	18.4476265168539	Cupriavidus necator	0.471907225433526
Deinococcus radiopugnans	1.35524194636678	Haemophilus parahaemolyticus	9.84704565840939	Corynebacterium tuberculostearicum	62.1316994509804	Fusarium verticillioides	13.4796905242131	Corynebacterium tuberculostearicum	199.330646376812	Corynebacterium stationis	1.8027422972973	Corynebacterium stationis	0.499597874720358	Deep-sea thermophilic phage D6E	0.952528512	Janthinobacterium tructae	9.55131294871795	Geodermatophilus obscurus	9.90492237288136	Enterobacter hormaechei	10.2048792975207	Cutibacterium modestum	21.481820032	Deinococcus gobiensis	0.643619413919414	Corynebacterium kroppenstedtii	15.0742121145374	Corynebacterium vitaeruminis	9.24965277070064	Cutibacterium granulosum	25.9508546608315	Cupriavidus malaysiensis	0.729801935483871	Corynebacterium propinquum	3.06186032128514	Dermabacter vaginalis	1.99286860335196	Corynebacterium amycolatum	9.04524377682403	Granulicatella adiacens	4.89756559766764	Crinalium epipsammum	84.7363522948074	Cutibacterium acnes	818.163223820225	Diaphorobacter ruginosibacter	0.248376853932584	Cupriavidus oxalaticus	0.812369248554913
Delftia lacustris	31.1236968771626	Haemophilus pittmaniae	6.94005052151239	Corynebacterium urealyticum	1.32371197647059	Fusobacterium canifelinum	0.756679152542373	Corynebacterium urealyticum	1.22805702898551	Corynebacterium striatum	0.427033040540541	Corynebacterium striatum	0.881580357941834	Defluviicoccus vanus	0.678953296	Jatrophihabitans telluris	0.514423653846154	Georgenia faecalis	1.17582334745763	Enterobacter ludwigii	2.77260392561983	Cytobacillus solani	0.719648112	Delftia lacustris	30.132793021978	Corynebacterium liangguodongii	0.503148414096916	Corynebacterium xerosis	1.27298277070064	Cutibacterium modestum	16.8807599343545	Cupriavidus necator	0.633577507331378	Corynebacterium rouxii	0.810464323962517	Dermacoccus nishinomiyaensis	7.94194530726257	Corynebacterium aurimucosum	4.76691892703863	Haematobacter massiliensis	1.64467472303207	Croceibacterium atlanticum	5.52822830820771	Cutibacterium avidum	3.95604664325843	Dietzia lutea	8.85892651685393	Cupriavidus pinatubonensis	0.321124450867052
Denitratisoma oestradiolicum	0.301861842560554	Hathewaya histolytica	1.94328784876141	Corynebacterium ureicelerivorans	14.7838723137255	Fusobacterium nucleatum	1.30041504842615	Corynebacterium ureicelerivorans	70.2018456521739	Corynebacterium terpenotabidum	2.64151513513514	Corynebacterium terpenotabidum	1.07429682326622	Deinococcus geothermalis	1.443811336	Kazachstania naganishii	2.01758	Glutamicibacter creatinolyticus	0.63531406779661	Enterobacter mori	1.34290561983471	Deep-sea thermophilic phage D6E	0.942204064	Denitratisoma oestradiolicum	0.474056263736264	Corynebacterium lizhenjunii	1.51822224669604	Crinalium epipsammum	5.92557636942675	Deep-sea thermophilic phage D6E	0.722182122538293	Cupriavidus oxalaticus	0.966940850439883	Corynebacterium sanguinis	1.28891369477912	Dermatophilus congolensis	0.55566905027933	Corynebacterium casei	0.542602875536481	Haemophilus haemolyticus	7.26656265306123	Croceicoccus marinus	1.91920497487437	Cutibacterium granulosum	22.4949678370787	Dietzia psychralcaliphila	10.8898693258427	Curtobacterium flaccumfaciens	3.90224190751445
Dermabacter vaginalis	2.01720421280277	Herminiimonas arsenitoxidans	1.05738775749674	Corynebacterium vitaeruminis	12.4040922431373	Fusobacterium pseudoperiodonticum	3.35748814769976	Corynebacterium vitaeruminis	1.37661188405797	Corynebacterium tuberculostearicum	35.2414751351351	Corynebacterium tuberculostearicum	48.8087963534676	Deinococcus gobiensis	0.745191256	Kineococcus radiotolerans	1.16774	Glutamicibacter protophormiae	0.401626716101695	Enterobacter oligotrophicus	2.32614975206612	Defluviicoccus vanus	1.269615216	Dermabacter vaginalis	1.76450815018315	Corynebacterium lujinxingii	7.84294964757709	Croceibacterium atlanticum	1.58725678343949	Defluviicoccus vanus	0.486149533187454	Cupriavidus pinatubonensis	0.361627741935484	Corynebacterium simulans	1.15716263721553	Devosia beringensis	0.972472402234637	Corynebacterium cyclohexanicum	0.549740858369099	Haemophilus influenzae	1.52284282798834	Cruoricaptor ignavus	0.247967370184255	Cutibacterium modestum	27.396097738764	Dietzia timorensis	0.897205917602996	Curtobacterium luteum	1.35354849710983
Dermacoccus nishinomiyaensis	11.1127920847751	Hydrogenophaga crassostreae	0.685648565840939	Corynebacterium xerosis	2.34758100392157	Gemella haemolysans	19.1411469975787	Corynebacterium xerosis	1.04119572463768	Corynebacterium uberis	1.03827371621622	Corynebacterium urealyticum	2.27648563758389	Deinococcus puniceus	1.905863056	Kingella oralis	0.796899358974359	Gordonia bronchialis	1.01140631355932	Enterobacter roggenkampii	3.55275814049587	Deinococcus geothermalis	1.094476608	Dermacoccus nishinomiyaensis	7.33023492673993	Corynebacterium macginleyi	1.87111052863436	Croceicoccus marinus	1.64114987261147	Deinococcus geothermalis	0.896099628008753	Curtobacterium flaccumfaciens	6.08024348973607	Corynebacterium singulare	2.55961104417671	Devosia ginsengisoli	1.06810592178771	Corynebacterium cystitidis	0.20757982832618	Haemophilus parahaemolyticus	1.40273556851312	Cryobacterium soli	1.30024358458961	Deep-sea thermophilic phage D6E	1.26548845505618	Dolichospermum heterosporum	0.468909887640449	Cutibacterium acnes	734.809044797688
Dermatophilus congolensis	0.535624576124567	Hydrogenophaga crocea	2.46695033898305	Crinalium epipsammum	8.80136170196195	Gemella morbillorum	0.705082445520581	Crinalium epipsammum	8.72127731884058	Corynebacterium urealyticum	1.25100445945946	Corynebacterium ureicelerivorans	27.3708318568233	Deinococcus radiopugnans	2.327462104	Klebsiella africana	1.26939858974359	Gordonia hongkongensis	0.580019491525424	Enterobacter soli	0.55985152892562	Deinococcus gobiensis	0.64847632	Dermatophilus congolensis	0.428335293040293	Corynebacterium minutissimum	10.082602907489	Croceicoccus naphthovorans	0.31737923566879	Deinococcus gobiensis	0.731437330415755	Curtobacterium luteum	2.5002231085044	Corynebacterium stationis	0.833022409638554	Devosia salina	1.89636357541899	Corynebacterium doosanense	0.288695064377682	Haemophilus pittmaniae	3.05029798833819	Cupriavidus basilensis	12.3164810720268	Defluviicoccus vanus	0.777675351123596	Drechmeria coniospora	9.38471423220974	Cutibacterium avidum	8.15637919075144
Devosia beringensis	2.89585950692042	Hydrogenophaga pseudoflava	3.49029036505867	Croceibacterium atlanticum	0.928530807843137	Gemella sanguinis	1.37224753026634	Croceibacterium atlanticum	0.642845942028985	Corynebacterium ureicelerivorans	18.7522133108108	Corynebacterium vitaeruminis	7.41098158836689	Delftia lacustris	33.675747776	Klebsiella michiganensis	1.29306006410256	Gordonia polyisoprenivorans	7.71267786016949	Enterococcus cecorum	2.73952475206612	Deinococcus puniceus	1.141210032	Devosia beringensis	1.8564282967033	Corynebacterium propinquum	5.93943378854626	Cronobacter muytjensii	0.414755159235669	Deinococcus radiopugnans	1.87502442742524	Cutibacterium acnes	815.742705337243	Corynebacterium striatum	0.44613843373494	Diaphorobacter aerolatus	1.74594955307263	Corynebacterium efficiens	0.632063261802575	Hathewaya histolytica	1.56392612244898	Cupriavidus gilardii	162.951378056951	Deinococcus geothermalis	1.03948001404494	Duffyella gerundensis	95.5817212359551	Cutibacterium granulosum	20.8476898265896
Devosia ginsengisoli	2.07556190311419	Hydrogenophilus thermoluteolus	3.56115698826597	Croceicoccus marinus	1.72663570196078	Geobacillus kaustophilus	1.65175111743341	Croceicoccus marinus	0.870825869565217	Corynebacterium vitaeruminis	3.23145263513514	Corynebacterium xerosis	1.56397382550336	Denitratisoma oestradiolicum	0.367290128	Klebsiella pneumoniae	5.13563987179487	Granulicatella adiacens	3.16818127118644	Enterococcus innesii	1.12686867768595	Deinococcus radiopugnans	0.879947536	Devosia ginsengisoli	1.61873327838828	Corynebacterium rouxii	1.15170189427313	Cryobacterium soli	0.732869363057325	Delftia lacustris	52.051140401167	Cutibacterium avidum	2.8833688973607	Corynebacterium tuberculostearicum	39.0961455689424	Diaphorobacter nitroreducens	23.4834211173184	Corynebacterium falsenii	0.688358884120172	Herminiimonas arsenitoxidans	1.41868653061224	Cupriavidus malaysiensis	0.916549346733668	Deinococcus gobiensis	0.850564002808989	Duganella dendranthematis	2.57646056179775	Cutibacterium modestum	20.2653180924856
Devosia salina	3.03161639532872	Hymenobacter baengnokdamensis	6.83038496740548	Cronobacter muytjensii	0.309627074509804	Geobacillus subterraneus	0.644118099273608	Cronobacter muytjensii	0.272543043478261	Corynebacterium xerosis	1.68011655405405	Crinalium epipsammum	3.44547706935123	Dermabacter vaginalis	1.407955912	Kluyveromyces lactis	2.08126647435897	Haematobacter massiliensis	2.5065488559322	Enterococcus mundtii	0.649042314049587	Delftia lacustris	26.9772096	Devosia salina	1.91916791208791	Corynebacterium sanguinis	2.02216008810573	Cupriavidus basilensis	18.536769044586	Denitratisoma oestradiolicum	0.447900080233406	Cutibacterium granulosum	34.275461026393	Corynebacterium urealyticum	0.415258058902276	Diaphorobacter ruginosibacter	0.219297318435754	Corynebacterium freneyi	1.36409845493562	Human endogenous retrovirus K	1.46064139941691	Cupriavidus necator	0.791874924623116	Deinococcus puniceus	1.58909983146067	Eikenella corrodens	0.250180262172285	Cytobacillus solani	0.606929479768786
Devriesea agamarum	0.297811115916955	Hymenobacter monticola	1.9363778357236	Cruoricaptor ignavus	0.279586925490196	Geobacillus thermocatenulatus	0.545173631961259	Cruoricaptor ignavus	0.148071739130435	Crinalium epipsammum	5.5436297972973	Croceibacterium atlanticum	0.768109977628635	Dermacoccus nishinomiyaensis	13.34201288	Kocuria flava	4.89802673076923	Haemophilus haemolyticus	4.13315088983051	Epidermidibacterium keratini	0.638245371900826	Denitratisoma oestradiolicum	0.233389216	Diaphorobacter aerolatus	4.2632543956044	Corynebacterium simulans	4.70285854625551	Cupriavidus gilardii	107.376547898089	Dermabacter vaginalis	1.55256444930708	Cutibacterium modestum	18.4710378005865	Corynebacterium ureicelerivorans	10.8164825033467	Dietzia lutea	1.81692245810056	Corynebacterium glaucum	1.90820922746781	Hydrogenophaga crassostreae	0.886745860058309	Cupriavidus oxalaticus	1.20230278056951	Deinococcus radiopugnans	0.759630084269663	Elizabethkingia bruuniana	0.334403595505618	Cytophaga hutchinsonii	0.591380098537572
Diaphorobacter aerolatus	3.09414191176471	Hymenobacter swuensis	1.79183977835724	Cryobacterium soli	1.56440144313726	Geobacillus thermodenitrificans	0.968406053268765	Cryobacterium soli	0.837359057971015	Croceibacterium atlanticum	0.518626824324324	Croceicoccus marinus	2.62465199105145	Dermatophilus congolensis	1.085095832	Kocuria indica	6.29395121794872	Haemophilus parahaemolyticus	2.12656453389831	Epilithonimonas vandammei	6.06532380165289	Dermabacter vaginalis	1.038348896	Diaphorobacter nitroreducens	69.2633087545788	Corynebacterium singulare	3.72108074889868	Cupriavidus malaysiensis	0.637456082802548	Dermacoccus nishinomiyaensis	13.1646339022611	Deep-sea thermophilic phage D6E	0.584553724340176	Corynebacterium vitaeruminis	4.1592543373494	Dietzia psychralcaliphila	5.07825497206704	Corynebacterium glucuronolyticum	4.307609527897	Hydrogenophaga crocea	1.68231049562682	Cupriavidus pinatubonensis	0.341045393634841	Delftia lacustris	45.5144622050562	Empedobacter falsenii	1.77437265917603	Deep-sea thermophilic phage D6E	0.776278439306358
Diaphorobacter nitroreducens	36.8829672318339	Hymenobacter tibetensis	2.98232162972621	Cupriavidus basilensis	15.3503523137255	Geobacillus virus E2	0.737017639225182	Cupriavidus basilensis	17.5468289130435	Croceicoccus marinus	0.889973716216216	Cruoricaptor ignavus	0.506688680089485	Devosia beringensis	1.624632736	Kocuria palustris	8.81193	Haemophilus pittmaniae	3.30627072033898	Erwinia pyrifoliae	0.283522520661157	Dermacoccus nishinomiyaensis	9.991953312	Diaphorobacter ruginosibacter	0.672533223443223	Corynebacterium stationis	0.507933876651982	Cupriavidus necator	0.514447993630573	Dermatophilus congolensis	0.58420363238512	Defluviicoccus vanus	0.348819589442815	Corynebacterium xerosis	1.6231541231593	Dietzia timorensis	1.11154966480447	Corynebacterium imitans	7.1002869527897	Hydrogenophaga pseudoflava	2.42962495626822	Curtobacterium flaccumfaciens	10.7620743048576	Denitratisoma oestradiolicum	0.418283820224719	Enterobacter asburiae	3.54253397003745	Defluviicoccus vanus	0.299803930635838
Diaphorobacter ruginosibacter	0.379438814878893	Ideonella dechloratans	1.62757817470665	Cupriavidus gilardii	153.817226470588	Geobacillus virus E3	1.27966101694915	Cupriavidus gilardii	105.762517173913	Cronobacter muytjensii	0.283204594594595	Cryobacterium soli	1.06632684563758	Devosia ginsengisoli	1.331591688	Kosakonia cowanii	0.251374807692308	Hafnia alvei	1.40996588983051	Erythrobacter mangrovi	0.334176115702479	Dermatophilus congolensis	0.622133008	Dietzia lutea	4.24020120879121	Corynebacterium striatum	0.659242290748899	Cupriavidus oxalaticus	0.786159108280255	Devosia beringensis	2.12529884026258	Deinococcus geothermalis	2.14047891495601	Crinalium epipsammum	8.74354376171352	Dolichospermum flos-aquae	16.0182341899441	Corynebacterium jeikeium	4.40991128755365	Hydrogenophilus thermoluteolus	2.19371743440233	Curtobacterium luteum	6.32408189279732	Dermabacter vaginalis	1.76538394662921	Enterobacter bugandensis	2.2759465917603	Deinococcus geothermalis	2.84803150289017
Dietzia lutea	3.73373224048443	Inhella inkyongensis	0.859213376792699	Cupriavidus malaysiensis	0.924066556862745	Geobacillus zalihae	5.38712456416465	Cupriavidus malaysiensis	0.499016956521739	Cryobacterium soli	0.430176689189189	Cupriavidus basilensis	15.6369785682327	Devosia salina	2.011855656	Lachnoanaerobaculum umeaense	1.01725532051282	Hathewaya histolytica	2.85545205508475	Escherichia coli	389.071505	Devosia beringensis	3.625069232	Dietzia psychralcaliphila	7.30552523809524	Corynebacterium terpenotabidum	2.68832343612335	Cupriavidus pinatubonensis	0.371134108280255	Devosia ginsengisoli	1.76542027716995	Deinococcus gobiensis	0.734516363636364	Croceibacterium atlanticum	0.745029410977242	Dolichospermum heterosporum	0.970728044692737	Corynebacterium kefirresidentii	27.9121245493562	Hymenobacter baengnokdamensis	11.5171002623907	Cutibacterium acnes	647.99162241206	Dermacoccus nishinomiyaensis	17.0732695505618	Enterobacter hormaechei	18.5885977153558	Deinococcus gobiensis	3.84440578034682
Dietzia psychralcaliphila	6.62291006055363	Intrasporangium calvum	1.50297591916558	Cupriavidus necator	0.717733098039216	Geodermatophilus obscurus	18.0623913801453	Cupriavidus necator	0.463362898550725	Cupriavidus basilensis	16.7205808783784	Cupriavidus gilardii	196.755585615213	Devriesea agamarum	0.399602	Lacticaseibacillus paracasei	0.577774102564103	Herminiimonas arsenitoxidans	0.953615105932203	Escherichia fergusonii	0.723671239669421	Devosia ginsengisoli	2.908729552	Dietzia timorensis	0.6879063003663	Corynebacterium tuberculostearicum	51.7716626872247	Curtobacterium flaccumfaciens	3.37904933121019	Devosia salina	1.84616373450036	Deinococcus radiopugnans	1.60813038123167	Croceicoccus marinus	1.11489066934404	Drechmeria coniospora	5.4185382122905	Corynebacterium kroppenstedtii	8.08189871244635	Hymenobacter monticola	0.787165510204082	Cutibacterium avidum	2.75675922948074	Dermatophilus congolensis	0.502509676966292	Enterobacter mori	1.20072078651685	Deinococcus radiopugnans	8.07789549132948
Dietzia timorensis	1.1542739100346	Janibacter indicus	4.46067242503259	Cupriavidus oxalaticus	1.2097435372549	Georgenia faecalis	2.41720561743341	Cupriavidus oxalaticus	0.757273260869565	Cupriavidus gilardii	128.795366891892	Cupriavidus malaysiensis	1.12027686800895	Diaphorobacter aerolatus	3.898887176	Lactobacillus amylovorus	0.858348461538462	Human endogenous retrovirus K	0.970338983050847	Exiguobacterium acetylicum	0.208493801652893	Devosia salina	1.976789824	Dolichospermum flos-aquae	23.1504916483517	Corynebacterium uberis	43.1554334361233	Curtobacterium luteum	2.71979082802548	Diaphorobacter aerolatus	3.83659050328228	Delftia lacustris	55.5395571554252	Cruoricaptor ignavus	0.255894417670683	Duffyella gerundensis	2.06017636871508	Corynebacterium liangguodongii	0.522913175965665	Hymenobacter swuensis	0.864353702623907	Cutibacterium granulosum	23.9534550753769	Devosia beringensis	1.92572526685393	Enterobacter roggenkampii	4.41146389513109	Delftia lacustris	69.2112488439306
Dolichospermum flos-aquae	8.76961857266436	Janibacter melonis	3.42922588135593	Cupriavidus pinatubonensis	0.429516015686275	Gephyromycinifex aptenodytis	0.40062720338983	Cupriavidus pinatubonensis	0.287741376811594	Cupriavidus malaysiensis	0.580151081081081	Cupriavidus necator	0.804844527293065	Diaphorobacter nitroreducens	26.7558338	Lactobacillus crispatus	18.3238107051282	Hydrogenophaga crassostreae	0.83857061440678	Exiguobacterium alkaliphilum	0.955527231404959	Diaphorobacter aerolatus	3.461018448	Dolichospermum heterosporum	2.33471358974359	Corynebacterium urealyticum	1.14319964757709	Cutibacterium acnes	501.925098184713	Diaphorobacter nitroreducens	32.1012707585704	Denitratisoma oestradiolicum	0.401768093841642	Cryobacterium soli	0.887597884872825	Duganella dendranthematis	1.90369648044693	Corynebacterium lujinxingii	9.00530163090129	Hymenobacter tibetensis	2.61774262390671	Cutibacterium modestum	21.4984214740368	Devosia ginsengisoli	1.53788108146067	Enterobacter sichuanensis	0.438455543071161	Denitratisoma oestradiolicum	0.397865317919075
Dolichospermum heterosporum	1.09352896193772	Janthinobacterium lividum	1.74831911342894	Curtobacterium flaccumfaciens	12.6011288470588	Glutamicibacter creatinolyticus	0.859971452784504	Curtobacterium flaccumfaciens	12.3198813768116	Cupriavidus necator	0.538716418918919	Cupriavidus oxalaticus	1.5125383064877	Diaphorobacter ruginosibacter	0.522488152	Lactobacillus delbrueckii	0.857742435897436	Hydrogenophaga crocea	2.26151243644068	Ezakiella massiliensis	0.374839338842975	Diaphorobacter nitroreducens	30.271085744	Drechmeria coniospora	6.71006794871795	Corynebacterium ureicelerivorans	16.2265281497797	Cutibacterium avidum	2.84236582802548	Diaphorobacter ruginosibacter	0.361923916849015	Dermabacter vaginalis	3.31953070381232	Cupriavidus basilensis	9.96785435073628	Dyadobacter sandarakinus	1.63009463687151	Corynebacterium macginleyi	3.98670025751073	Ideonella dechloratans	2.15301096209913	Cytophaga hutchinsonii	0.495862914572864	Devosia salina	2.1622322752809	Enterococcus cecorum	2.0121602247191	Dermabacter vaginalis	1.02384427745665
Drechmeria coniospora	6.95673131487889	Janthinobacterium svalbardensis	10.0508279661017	Curtobacterium luteum	3.67375717647059	Glutamicibacter protophormiae	0.622925036319613	Curtobacterium luteum	9.89145369565217	Cupriavidus oxalaticus	1.07457114864865	Cupriavidus pinatubonensis	0.484360427293065	Dietzia lutea	4.937145776	Lactobacillus jensenii	1.29718929487179	Hydrogenophaga pseudoflava	3.83110050847458	Faecalibacterium duncaniae	4.24827404958678	Diaphorobacter ruginosibacter	0.468412032	Duffyella gerundensis	6.24923481684982	Corynebacterium vitaeruminis	3.80523696035242	Cutibacterium granulosum	16.1569120382166	Dietzia lutea	3.36779253099927	Dermacoccus nishinomiyaensis	7.50595351906158	Cupriavidus gilardii	147.646783159304	Elizabethkingia bruuniana	0.222456145251397	Corynebacterium minutissimum	6.38644579399142	Inhella inkyongensis	0.807979183673469	Deep-sea thermophilic phage D6E	1.04192623115578	Devriesea agamarum	0.349292457865169	Enterococcus innesii	5.15736011235955	Dermacoccus nishinomiyaensis	14.1283754913295
Duffyella gerundensis	4.89187451557093	Janthinobacterium tructae	3.94291138200782	Cutibacterium acnes	689.30190707451	Gordonia hongkongensis	1.26544352300242	Cutibacterium acnes	458.939424637681	Cupriavidus pinatubonensis	0.339271756756757	Curtobacterium flaccumfaciens	6.86093765100671	Dietzia psychralcaliphila	7.59074724	Lactobacillus paragasseri	5.90989391025641	Hydrogenophilus thermoluteolus	4.09294536016949	Fenollaria massiliensis	0.50727673553719	Dietzia lutea	3.92116704	Duganella dendranthematis	2.03133336996337	Corynebacterium xerosis	2.41843656387665	Cutibacterium modestum	13.9606224203822	Dietzia psychralcaliphila	6.55000638220277	Dermatophilus congolensis	0.450878416422287	Cupriavidus malaysiensis	0.752043654618474	Empedobacter falsenii	3.18707452513967	Corynebacterium propinquum	6.6806691416309	Intrasporangium calvum	1.22236641399417	Defluviicoccus vanus	0.651611725293132	Diaphorobacter aerolatus	3.82087723314607	Enterococcus mundtii	0.769225505617978	Dermatophilus congolensis	0.498233121387283
Duganella dendranthematis	5.20985583044983	Jatrophihabitans telluris	3.78437726205997	Cutibacterium avidum	3.21158745098039	Gordonia otitidis	0.439916283292978	Cutibacterium avidum	2.95527420289855	Curtobacterium flaccumfaciens	4.08394966216216	Curtobacterium luteum	6.04102937360179	Dietzia timorensis	1.301495136	Lactobacillus taiwanensis	1.14346294871795	Hymenobacter baengnokdamensis	1.99267453389831	Ferribacterium limneticum	0.708605041322314	Dietzia psychralcaliphila	7.14792416	Eikenella corrodens	1.0517880952381	Crinalium epipsammum	6.56571079295154	Cytobacillus solani	0.773627834394904	Dietzia timorensis	1.91040906637491	Devosia beringensis	4.63654560117302	Cupriavidus necator	0.676669277108434	Enterobacter asburiae	3.56546754189944	Corynebacterium qintianiae	0.90291678111588	Janibacter indicus	4.50861081632653	Deinococcus geothermalis	1.6993937520938	Diaphorobacter nitroreducens	35.6755989185393	Epidermidibacterium keratini	1.83299629213483	Devosia beringensis	0.798999132947977
Eikenella corrodens	0.503360475778547	Kaistella carnis	1.85455679269883	Cutibacterium granulosum	33.3900070431373	Gordonia polyisoprenivorans	8.85431501210654	Cutibacterium granulosum	25.3294193478261	Curtobacterium luteum	3.77768635135135	Cutibacterium acnes	690.442163982103	Dolichospermum flos-aquae	27.67034072	Lactococcus cremoris	0.878908141025641	Hymenobacter monticola	0.695749915254237	Ferruginibacter lapsinanis	1.85233574380165	Dietzia timorensis	0.86572608	Elizabethkingia bruuniana	0.312562161172161	Croceibacterium atlanticum	0.708111497797357	Cytophaga hutchinsonii	0.468410095541401	Dolichospermum flos-aquae	24.4357240846098	Devosia ginsengisoli	2.95966580645161	Cupriavidus oxalaticus	1.15832960963855	Enterobacter bugandensis	1.8472030726257	Corynebacterium renale	0.366942532188841	Janibacter melonis	2.92915361516035	Deinococcus gobiensis	1.24831852596315	Diaphorobacter ruginosibacter	0.484930435393258	Epilithonimonas vandammei	8.48882498127341	Devosia ginsengisoli	0.935554566473988
Elizabethkingia bruuniana	0.363346652249135	Kazachstania naganishii	1.34790968709257	Cutibacterium modestum	21.7838230666667	Granulicatella adiacens	4.10519524213075	Cutibacterium modestum	14.2304616666667	Cutibacterium acnes	586.752853716216	Cutibacterium avidum	2.7621692393736	Dolichospermum heterosporum	1.314148552	Lactococcus lactis	1.38891884615385	Hymenobacter swuensis	0.740942012711864	Flagellatimonas centrodinii	7.09630123966942	Dolichospermum flos-aquae	116.316161888	Empedobacter falsenii	3.67935181318681	Croceicoccus marinus	1.79206669603524	Deep-sea thermophilic phage D6E	0.80279178343949	Dolichospermum heterosporum	1.32913091174325	Devosia salina	2.62026873900293	Cupriavidus pinatubonensis	0.373090812583668	Enterobacter hormaechei	5.55381424581006	Corynebacterium rouxii	0.7496430472103	Janthinobacterium agaricidamnosum	0.805427900874636	Deinococcus radiopugnans	3.97973938023451	Dietzia lutea	2.98485963342697	Erwinia billingiae	1.07738576779026	Devosia salina	1.75895046242775
Empedobacter falsenii	2.27294845155709	Kineococcus radiotolerans	3.49224101694915	Cytophaga hutchinsonii	0.711559611151137	Haematobacter massiliensis	2.93025144067797	Cytobacillus gottheilii	4.61808289855072	Cutibacterium avidum	1.89488824324324	Cutibacterium granulosum	23.0195709395973	Drechmeria coniospora	7.277157464	Lancefieldella parvula	1.08668647435897	Hymenobacter tibetensis	1.93090014830508	Flavobacterium commune	2.31386272727273	Dolichospermum heterosporum	10.033913584	Enterobacter asburiae	2.04051858974359	Croceicoccus naphthovorans	0.430042070484581	Defluviicoccus vanus	0.291886592356688	Drechmeria coniospora	10.1541730196937	Devriesea agamarum	0.38273293255132	Curtobacterium flaccumfaciens	4.40532476572958	Enterobacter ludwigii	13.7703123463687	Corynebacterium sanguinis	1.67878905579399	Janthinobacterium lividum	1.46028521865889	Delftia lacustris	39.3723634170854	Dietzia psychralcaliphila	5.4374104494382	Erwinia pyrifoliae	0.341797490636704	Diaphorobacter aerolatus	2.73617774566474
Ensifer adhaerens	0.667849489619377	Klebsiella michiganensis	1.72624059973924	Deep-sea thermophilic phage D6E	0.990511207843137	Haemophilus haemolyticus	4.84342292978208	Cytobacillus solani	5.08344188405797	Cutibacterium granulosum	17.3058697972973	Cutibacterium modestum	23.1764438478747	Duffyella gerundensis	13.63400984	Latilactobacillus sakei	0.737858205128205	Ideonella dechloratans	2.04032207627119	Flavobacterium panici	1.60648289256198	Drechmeria coniospora	13.384010016	Enterobacter bugandensis	2.08249862637363	Cronobacter muytjensii	0.355163215859031	Deinococcus geothermalis	0.765487165605096	Duffyella gerundensis	7.57735400437637	Diaphorobacter aerolatus	2.06416158357771	Curtobacterium luteum	2.78507147791165	Enterobacter mori	0.579204525139665	Corynebacterium simulans	1.2590278111588	Janthinobacterium svalbardensis	11.5897723323615	Denitratisoma oestradiolicum	0.329810385259631	Dietzia timorensis	0.760985800561798	Erythrobacter neustonensis	0.478246779026217	Diaphorobacter nitroreducens	20.9119667630058
Enterobacter asburiae	2.82641385813149	Klebsiella pneumoniae	1.60659883963494	Defluviicoccus vanus	0.370339898039216	Haemophilus influenzae	1.48232745762712	Cytophaga hutchinsonii	0.352453623188406	Cutibacterium modestum	19.5846171621622	Cytobacillus solani	0.847172371364653	Duganella dendranthematis	11.640085664	Lautropia mirabilis	2.69522493589744	Ilumatobacter coccineus	0.476275381355932	Fusarium fujikuroi	12.8047638842975	Duffyella gerundensis	3.70108696	Enterobacter chengduensis	0.321153186813187	Cruoricaptor ignavus	0.280806828193833	Deinococcus gobiensis	0.686900414012739	Duganella dendranthematis	5.20333841721371	Diaphorobacter nitroreducens	20.488911085044	Cutibacterium acnes	425.553282811245	Enterobacter oligotrophicus	2.26623463687151	Corynebacterium singulare	1.88249012875536	Janthinobacterium tructae	16.5609139067055	Dermabacter vaginalis	1.98030316582915	Dolichospermum flos-aquae	18.4553329213483	Escherichia coli	451.057047977528	Diaphorobacter ruginosibacter	1.57567184971098
Enterobacter bugandensis	2.23335253460208	Kluyveromyces lactis	1.42157209908735	Deinococcus geothermalis	2.05238607843728	Haemophilus parahaemolyticus	2.94675181598063	Deep-sea thermophilic phage D6E	0.902160072463768	Cytobacillus solani	1.3931527027027	Cytophaga hutchinsonii	0.785047852348993	Dyadobacter sandarakinus	5.565674592	Lawsonella clevelandensis	10.1406018589744	Inhella inkyongensis	1.04008099576271	Fusarium graminearum	25.2612104545455	Duganella dendranthematis	23.099894832	Enterobacter hormaechei	24.4401631501831	Cryobacterium soli	0.590999691629956	Deinococcus puniceus	0.684922707006369	Eikenella corrodens	0.587242363238512	Diaphorobacter ruginosibacter	0.49396651026393	Cutibacterium avidum	1.961309437751	Enterobacter roggenkampii	3.55678273743017	Corynebacterium stationis	7.59545789699571	Jatrophihabitans telluris	0.63874110787172	Dermacoccus nishinomiyaensis	18.176562998325	Dolichospermum heterosporum	2.41770636235955	Escherichia fergusonii	1.32601344569288	Dietzia lutea	5.42715294797688
Enterobacter chengduensis	0.444925519031142	Kluyveromyces marxianus	1.36248585397653	Deinococcus gobiensis	1.02896843137255	Haemophilus pittmaniae	2.95876036319613	Defluviicoccus vanus	0.288294420289855	Cytophaga hutchinsonii	0.604437364864865	Deep-sea thermophilic phage D6E	0.942483534675615	Elizabethkingia bruuniana	0.2851532	Leclercia adecarboxylata	0.442482371794872	Intrasporangium calvum	1.9344686440678	Fusarium venenatum	11.0091865702479	Dyadobacter sandarakinus	1.071077584	Enterobacter huaxiensis	0.51254217948718	Cupriavidus basilensis	20.8904602202643	Deinococcus radiopugnans	3.03418461783439	Elizabethkingia bruuniana	0.229599525893508	Dietzia lutea	2.11067381231672	Cutibacterium granulosum	17.5018697991968	Enterobacter sichuanensis	0.772273351955307	Corynebacterium striatum	0.485020472103004	Kazachstania naganishii	2.10660043731778	Dermatophilus congolensis	0.735123534338358	Drechmeria coniospora	8.35111290730337	Exiguobacterium alkaliphilum	1.97346711610487	Dietzia psychralcaliphila	4.87198791907514
Enterobacter hormaechei	13.997795683391	Kocuria flava	10.496440547588	Deinococcus puniceus	1.2840044627451	Hathewaya histolytica	2.59747964891041	Deinococcus geothermalis	0.963082898550725	Deep-sea thermophilic phage D6E	0.781783513513513	Defluviicoccus vanus	0.43074418344519	Empedobacter falsenii	2.051072056	Leptothrix cholodnii	0.410588525641026	Janibacter indicus	6.52408963983051	Fusarium verticillioides	13.6354258677686	Eikenella corrodens	1.218968672	Enterobacter ludwigii	9.19333987179487	Cupriavidus gilardii	169.540721629956	Delftia lacustris	52.8620561146497	Empedobacter falsenii	2.08815622173596	Dietzia psychralcaliphila	5.11712073313783	Cutibacterium modestum	14.4385617670683	Enterocloster asparagiformis	2.12958955307263	Corynebacterium terpenotabidum	3.59357708154506	Kineococcus radiotolerans	0.725513527696793	Devosia beringensis	3.49392123953099	Duffyella gerundensis	6.61917132022472	Faecalibacterium duncaniae	2.49970104868914	Dietzia timorensis	0.798814855491329
Enterobacter ludwigii	6.50875302768166	Kocuria indica	17.4097884876141	Deinococcus radiopugnans	2.58836316078431	Herminiimonas arsenitoxidans	1.15010001210654	Deinococcus gobiensis	0.83306384057971	Deinococcus geothermalis	0.817993851351351	Deinococcus geothermalis	9.86047984340045	Ensifer adhaerens	0.7642541784	Leptotrichia buccalis	0.408229166666667	Janibacter melonis	3.89645938559322	Fusobacterium canifelinum	0.689455867768595	Elizabethkingia bruuniana	0.315768144	Enterobacter mori	1.03570580586081	Cupriavidus malaysiensis	0.879921762114537	Denitratisoma oestradiolicum	0.375807165605096	Ensifer adhaerens	0.552555076586433	Dietzia timorensis	0.623037683284458	Deep-sea thermophilic phage D6E	0.703428139223561	Enterocloster bolteae	16.3809013407821	Corynebacterium tuberculostearicum	52.9817140772532	Klebsiella michiganensis	3.00609478134111	Devosia ginsengisoli	2.99086083752094	Duganella dendranthematis	4.9467293258427	Ferribacterium limneticum	0.83007127340824	Dolichospermum flos-aquae	3.81037994219653
Enterobacter mori	0.903546038062284	Kocuria palustris	12.2765453715776	Delftia lacustris	46.6581601254902	Hoyosella subflava	0.251595338983051	Deinococcus radiopugnans	1.30912884057971	Deinococcus gobiensis	0.488080675675676	Deinococcus gobiensis	1.31844731543624	Enterobacter asburiae	2.312422336	Leptotrichia hongkongensis	0.291496794871795	Janthinobacterium lividum	1.7336931779661	Fusobacterium nucleatum	0.680660041322314	Empedobacter falsenii	1.72666456	Enterobacter oligotrophicus	1.78693822344322	Cupriavidus necator	0.650284625550661	Dermabacter vaginalis	2.32528525477707	Enterobacter asburiae	3.80365617067834	Dolichospermum flos-aquae	7.67606680351906	Defluviicoccus vanus	0.311359210174029	Enterococcus cecorum	6.60184854748603	Corynebacterium uberis	0.411794163090129	Klebsiella oxytoca	1.64638801749271	Devosia salina	4.25188130653266	Eikenella corrodens	0.537534073033708	Ferruginibacter lapsinanis	2.87619438202247	Dolichospermum heterosporum	0.586541329479769
Enterobacter oligotrophicus	1.3240685467128	Kovacikia minuta	0.654159413298566	Denitratisoma oestradiolicum	0.313922047058824	Hydrogenophaga crassostreae	0.973444455205811	Deinococcus wulumuqiensis	0.600845579710145	Deinococcus radiopugnans	0.968479121621622	Deinococcus radiopugnans	14.9722563087248	Enterobacter bugandensis	1.711202672	Leptotrichia shahii	0.32426108974359	Janthinobacterium svalbardensis	13.132185529661	Fusobacterium pseudoperiodonticum	1.10466533057851	Ensifer adhaerens	0.899725136	Enterobacter roggenkampii	1.77283172161172	Cupriavidus oxalaticus	1.22564651982379	Dermacoccus nishinomiyaensis	11.6617139171975	Enterobacter bugandensis	1.88261135667396	Dolichospermum heterosporum	0.847824486803519	Deinococcus geothermalis	0.713988340026774	Enterococcus mundtii	0.820172290502793	Corynebacterium urealyticum	2.64219227467811	Klebsiella pneumoniae	4.53843078717201	Diaphorobacter aerolatus	4.38395061976549	Elizabethkingia bruuniana	0.400300393258427	Flagellatimonas centrodinii	3.89438925093633	Dongshaea marina	0.23274098265896
Enterobacter roggenkampii	2.3949132266436	Lachnoanaerobaculum umeaense	0.928315293350717	Dermabacter vaginalis	1.84582352156863	Hydrogenophaga crocea	2.4109394188862	Delftia lacustris	55.1791784057971	Delftia lacustris	58.7760760135135	Delftia lacustris	50.8825713870246	Enterobacter chengduensis	0.390548736	Leptotrichia wadei	0.829262884615385	Janthinobacterium tructae	3.92432771186441	Gemella haemolysans	11.0943249173554	Enterobacter asburiae	2.375070672	Enterobacter sichuanensis	1.13865866300366	Cupriavidus pinatubonensis	0.413427753303965	Dermatophilus congolensis	1.09339318471338	Enterobacter chengduensis	0.701677352297593	Drechmeria coniospora	5.84898926686217	Deinococcus gobiensis	0.501093012048193	Epidermidibacterium keratini	0.614865698324022	Corynebacterium ureicelerivorans	21.9681932618026	Kluyveromyces lactis	0.963321924198251	Diaphorobacter nitroreducens	24.7151127638191	Empedobacter falsenii	2.53767290730337	Flavisolibacter tropicus	0.995035243445693	Drechmeria coniospora	4.7048601734104
Enterobacter sichuanensis	1.31566774221453	Lacticaseibacillus paracasei	0.608631538461539	Dermacoccus nishinomiyaensis	16.9171207058824	Hydrogenophaga pseudoflava	4.23632914043583	Denitratisoma oestradiolicum	0.390315434782609	Denitratisoma oestradiolicum	0.504659391891892	Denitratisoma oestradiolicum	0.52331033557047	Enterobacter hormaechei	14.378428272	Leucobacter triazinivorans	0.266458076923077	Jatrophihabitans telluris	0.779841122881356	Gemella morbillorum	0.754700867768595	Enterobacter bugandensis	2.874540848	Enterobacter soli	0.274124523809524	Curtobacterium flaccumfaciens	4.94261973568282	Devosia beringensis	2.42441531847134	Enterobacter hormaechei	12.4580460904449	Duffyella gerundensis	3.58473909090909	Deinococcus radiopugnans	1.25181410977242	Epilithonimonas vandammei	6.75981206703911	Corynebacterium vitaeruminis	5.09911394849785	Kocuria flava	4.01884793002915	Diaphorobacter ruginosibacter	0.704674204355109	Enterobacter asburiae	3.20322568820225	Flavobacterium channae	0.710716891385768	Duffyella gerundensis	1.68391601156069
Enterococcus cecorum	6.63138367647059	Lactobacillus amylovorus	1.7970059452412	Dermatophilus congolensis	0.66788196	Hydrogenophilus thermoluteolus	3.71534239709443	Dermabacter vaginalis	3.35423057971015	Dermabacter vaginalis	1.15160310810811	Dermabacter vaginalis	2.27451982102908	Enterobacter ludwigii	10.096734016	Lichenicola cladoniae	0.217703782051282	Kaistella carnis	0.522072690677966	Gemella sanguinis	3.11762103305785	Enterobacter chengduensis	0.334379008	Enterococcus cecorum	4.93123267399267	Curtobacterium luteum	2.80584519823789	Devosia ginsengisoli	1.6273524522293	Enterobacter huaxiensis	0.404423260393873	Duganella dendranthematis	4.06022879765396	Delftia lacustris	34.112812476573	Eremothecium gossypii	4.16021251396648	Corynebacterium xerosis	1.61248776824034	Kocuria indica	15.3678848979592	Dietzia lutea	10.3759187437186	Enterobacter bugandensis	1.29219323033708	Flavobacterium commune	1.70141820224719	Duganella dendranthematis	7.93254080924855
Enterococcus innesii	21.0184583477509	Lactobacillus crispatus	36.2091385136897	Devosia beringensis	2.01404770196078	Hymenobacter baengnokdamensis	7.49584328087167	Dermacoccus nishinomiyaensis	8.33547195652174	Dermacoccus nishinomiyaensis	8.91785743243243	Dermacoccus nishinomiyaensis	13.0579218791946	Enterobacter mori	0.860895928	Ligilactobacillus salivarius	2.20742647435897	Kazachstania naganishii	2.79273165254237	Geobacillus kaustophilus	1.53517847107438	Enterobacter hormaechei	13.314942512	Enterococcus innesii	3.30444741758242	Cutibacterium acnes	536.414207797357	Devosia salina	2.44278	Enterobacter ludwigii	18.8322324142961	Empedobacter falsenii	3.77598653958944	Denitratisoma oestradiolicum	0.265813989290495	Erwinia billingiae	0.967937094972067	Crinalium epipsammum	6.04742403433476	Kocuria palustris	9.6130666180758	Dietzia psychralcaliphila	9.20312237855946	Enterobacter chengduensis	0.574533258426966	Flavobacterium faecale	0.602296629213483	Eikenella corrodens	2.06302693641618
Enterococcus lactis	1.40506906574394	Lactobacillus delbrueckii	41.1910568839635	Devosia ginsengisoli	1.61907443137255	Hymenobacter monticola	1.05148244552058	Devosia beringensis	2.32532137681159	Dermatophilus congolensis	0.377013851351351	Dermatophilus congolensis	1.19793192393736	Enterobacter roggenkampii	2.20868284	Limosilactobacillus fermentum	2.89398070512821	Kineococcus radiotolerans	1.09300955508475	Geobacillus subterraneus	0.521255330578512	Enterobacter ludwigii	8.867771328	Enterococcus lactis	2.12656188644689	Cutibacterium avidum	2.91605444933921	Diaphorobacter aerolatus	3.18732722929936	Enterobacter mori	0.941549956236324	Ensifer adhaerens	0.583429061583578	Dermabacter vaginalis	1.33616606425703	Erwinia pyrifoliae	0.64724407821229	Croceibacterium atlanticum	0.313411115879828	Lachnoanaerobaculum umeaense	0.697692011661808	Dietzia timorensis	1.79455661641541	Enterobacter hormaechei	31.5191508286517	Flavobacterium panici	0.570334307116105	Elizabethkingia bruuniana	0.258788150289017
Enterococcus mundtii	1.1002830017301	Lactobacillus jensenii	1.24432548891786	Devosia salina	2.13489595294118	Hymenobacter sedentarius	0.888710532687651	Devosia ginsengisoli	2.22021753623188	Devosia beringensis	1.12323297297297	Devosia beringensis	3.93396514541387	Enterobacter sichuanensis	0.795360624	Limosilactobacillus vaginalis	8.96771846153846	Klebsiella michiganensis	1.19407459745763	Geobacillus thermocatenulatus	0.486540619834711	Enterobacter mori	0.734831024	Enterococcus mundtii	0.954365567765568	Cutibacterium granulosum	26.0714682378855	Diaphorobacter nitroreducens	31.3638308598726	Enterobacter oligotrophicus	1.26400140043764	Enterobacter asburiae	3.2526173313783	Dermacoccus nishinomiyaensis	11.1797662784471	Erythrobacter mangrovi	0.365775195530726	Croceicoccus marinus	1.59247858369099	Lacticaseibacillus paracasei	0.516334402332361	Dolichospermum flos-aquae	123.303625175879	Enterobacter huaxiensis	0.689991151685393	Flavobacterium psychrophilum	1.67046112359551	Empedobacter falsenii	3.16671323699422
Epidermidibacterium keratini	1.07840294982699	Lactobacillus paragasseri	4.26801897001304	Devriesea agamarum	0.526238878431373	Hymenobacter swuensis	1.52813917675545	Devosia salina	1.64223637681159	Devosia ginsengisoli	1.15037378378378	Devosia ginsengisoli	1.85704975391499	Enterocloster bolteae	0.790961592	Malassezia restricta	84.4078424358974	Klebsiella pneumoniae	2.55057673728814	Geobacillus thermodenitrificans	0.885407231404959	Enterobacter oligotrophicus	6.768632832	Epidermidibacterium keratini	0.653645384615385	Cutibacterium modestum	14.8195276651982	Diaphorobacter ruginosibacter	0.421837579617834	Enterobacter roggenkampii	3.63692867250182	Enterobacter bugandensis	0.565738944281525	Dermatophilus congolensis	0.648855140562249	Erythrobacter neustonensis	0.571371284916201	Croceicoccus naphthovorans	0.356312918454936	Lactobacillus acidophilus	18.1734306122449	Dolichospermum heterosporum	2.41310983249581	Enterobacter ludwigii	12.7941018117978	Frankia inefficax	0.78615531835206	Enterobacter asburiae	3.85859676300578
Epilithonimonas vandammei	7.99821813148789	Lactobacillus taiwanensis	1.923365136897	Diaphorobacter aerolatus	3.39759945882353	Hymenobacter tibetensis	3.51704337772397	Diaphorobacter aerolatus	2.99571811594203	Devosia salina	1.45739952702703	Devosia salina	1.67761565995526	Enterococcus cecorum	8.344596384	Marinomonas profundi	0.200570833333333	Kluyveromyces lactis	2.67659008474576	Geobacillus virus E2	0.691841363636364	Enterobacter roggenkampii	2.464856384	Epilithonimonas vandammei	10.171655	Cytobacillus solani	0.971785462555066	Dietzia lutea	6.11222875796178	Enterobacter sichuanensis	0.937205331874544	Enterobacter chengduensis	0.518659149560117	Devosia beringensis	2.29141856760375	Escherichia albertii	0.454661508379888	Cronobacter muytjensii	0.570692832618026	Lactobacillus crispatus	42.7787159766764	Drechmeria coniospora	65.3995534840871	Enterobacter mori	1.24176401685393	Fusarium fujikuroi	14.2846440449438	Enterobacter bugandensis	0.565832601156069
Eremothecium gossypii	1.05774273356401	Lactococcus cremoris	5.50611237288136	Diaphorobacter nitroreducens	28.0976530509804	Ideonella dechloratans	2.38840352300242	Diaphorobacter nitroreducens	45.8194521014493	Diaphorobacter aerolatus	2.41093337837838	Devriesea agamarum	0.426681879194631	Enterococcus innesii	4.098166192	Marisediminicola antarctica	0.719377243589744	Kluyveromyces marxianus	1.76490377118644	Geobacillus virus E3	0.805785123966942	Enterobacter sichuanensis	0.5581968	Eremothecium gossypii	7.42224714285714	Cytophaga hutchinsonii	0.573961321585903	Dietzia psychralcaliphila	5.93542328025478	Enterococcus cecorum	3.41085536105033	Enterobacter hormaechei	12.7504384164223	Devosia ginsengisoli	1.71722767068273	Escherichia coli	766.712256530726	Cruoricaptor ignavus	0.377153090128755	Lactobacillus delbrueckii	34.0894202040816	Duffyella gerundensis	2.99929172529313	Enterobacter oligotrophicus	0.918065786516854	Fusarium graminearum	36.9943716853933	Enterobacter chengduensis	0.622772427745665
Erwinia billingiae	5.14526178200692	Lactococcus lactis	5.54540438070404	Diaphorobacter ruginosibacter	0.514159035294118	Ilumatobacter coccineus	0.82960995157385	Diaphorobacter ruginosibacter	0.439037608695652	Diaphorobacter nitroreducens	17.8095243918919	Diaphorobacter aerolatus	4.3165762639821	Enterococcus lactis	1.01168188	Massilia antarctica	2.8759466025641	Kocuria flava	25.6815074364407	Geobacillus zalihae	2.46318161157025	Enterobacter soli	0.311797632	Erwinia billingiae	1.42133494505495	Deep-sea thermophilic phage D6E	0.668549295154185	Dietzia timorensis	1.0199950955414	Enterococcus innesii	2.29202772428884	Enterobacter huaxiensis	0.294996480938416	Devosia salina	1.49228479250335	Escherichia fergusonii	10.0458476536313	Cryobacterium soli	1.39168905579399	Lactobacillus jensenii	4.01216924198251	Duganella dendranthematis	11.9436574706868	Enterobacter roggenkampii	1.34001810393258	Fusarium venenatum	25.0325145692884	Enterobacter hormaechei	14.9984552601156
Erwinia persicina	1.68742110726644	Latilactobacillus sakei	1.62804624511082	Dietzia lutea	6.98502179607843	Inhella inkyongensis	1.08760351089588	Dietzia lutea	11.5976171014493	Diaphorobacter ruginosibacter	0.438106081081081	Diaphorobacter nitroreducens	28.6758510961969	Enterococcus mundtii	1.06824828	Massilia forsythiae	5.20627282051282	Kocuria indica	15.2978697669492	Geodermatophilus obscurus	12.4649119421488	Enterococcus cecorum	2.78569192	Erwinia pyrifoliae	0.750964725274725	Defluviicoccus vanus	0.536143612334802	Dolichospermum flos-aquae	9.54094152866242	Enterococcus mundtii	0.816082786287382	Enterobacter ludwigii	42.1992595601173	Diaphorobacter aerolatus	2.78786294511379	Exiguobacterium acetylicum	1.81045441340782	Cupriavidus basilensis	23.2497368669528	Lactobacillus paragasseri	7.5958656851312	Dyadobacter sandarakinus	1.00720504187605	Enterobacter sichuanensis	0.476566053370787	Fusarium verticillioides	23.1059549812734	Enterobacter huaxiensis	0.543442023121387
Erwinia pyrifoliae	1.84266743944637	Lautropia mirabilis	24.8232031942634	Dietzia psychralcaliphila	8.85303651764706	Intrasporangium calvum	2.27649348668281	Dietzia psychralcaliphila	15.0574846376812	Dietzia lutea	2.13444425675676	Diaphorobacter ruginosibacter	0.444494138702461	Epidermidibacterium keratini	4.365626632	Massilia oculi	10.0762060897436	Kocuria palustris	20.1488669067797	Georgenia faecalis	1.45404628099174	Enterococcus innesii	6.058482384	Escherichia coli	713.622242340659	Deinococcus geothermalis	1.75613744493392	Dolichospermum heterosporum	0.992234044585987	Epidermidibacterium keratini	0.937256717724289	Enterobacter mori	1.0079906744868	Diaphorobacter nitroreducens	37.2721380589023	Exiguobacterium alkaliphilum	0.370728715083799	Cupriavidus gilardii	197.982469484979	Lactobacillus taiwanensis	2.50082028279883	Eikenella corrodens	0.374662780569514	Enterococcus cecorum	5.55014251404494	Fusobacterium canifelinum	0.7976534082397	Enterobacter ludwigii	1.73330445086705
Erythrobacter neustonensis	0.460435692041523	Lawsonella clevelandensis	11.3419203950456	Dietzia timorensis	1.13167754509804	Janibacter indicus	6.28393262711864	Dietzia timorensis	0.884797463768116	Dietzia psychralcaliphila	4.7877372972973	Dietzia lutea	6.5102658836689	Epilithonimonas vandammei	10.473220096	Massilia putida	2.07638019230769	Lachnoanaerobaculum umeaense	0.535955699152542	Georgenia wutianyii	0.876258140495868	Enterococcus lactis	1.334757056	Escherichia fergusonii	3.2606778021978	Deinococcus gobiensis	1.60080066079295	Drechmeria coniospora	5.4099526433121	Epilithonimonas vandammei	7.75008815463166	Enterobacter roggenkampii	1.81891442815249	Diaphorobacter ruginosibacter	0.477618393574297	Faecalibacterium duncaniae	41.5439605586592	Cupriavidus malaysiensis	1.28239918454936	Lactococcus cremoris	1.26163227405248	Elizabethkingia bruuniana	0.29846850921273	Enterococcus innesii	1.61375956460674	Fusobacterium nucleatum	1.35375411985019	Enterobacter mori	0.799896358381503
Escherichia coli	782.680671323529	Leclercia adecarboxylata	0.70020112125163	Dolichospermum flos-aquae	21.6287219137255	Janibacter melonis	4.46881052058111	Dolichospermum flos-aquae	42.9635163768116	Dietzia timorensis	0.805361013513514	Dietzia psychralcaliphila	8.71715293064877	Eremothecium cymbalariae	1.344071896	Megamonas funiformis	0.783366602564103	Lachnoclostridium phocaeense	0.69918563559322	Georgenia yuyongxinii	0.30918305785124	Enterococcus mundtii	0.962389984	Exiguobacterium alkaliphilum	1.05291791208791	Deinococcus radiopugnans	2.65175889867841	Duffyella gerundensis	3.0583798089172	Erwinia billingiae	0.830487862873815	Enterocloster bolteae	0.79205293255132	Dietzia lutea	2.71431167336011	Fenollaria massiliensis	1.70537217877095	Cupriavidus necator	1.04722596566524	Lactococcus lactis	7.48526040816327	Empedobacter falsenii	4.11057874371859	Enterococcus mundtii	0.696681713483146	Fusobacterium pseudoperiodonticum	1.73578097378277	Enterobacter oligotrophicus	0.487089190751445
Escherichia fergusonii	1.86339891868512	Leifsonia xyli	0.89494075619296	Dolichospermum heterosporum	1.05526258039216	Janthinobacterium agaricidamnosum	0.747750750605327	Dolichospermum heterosporum	1.45446028985507	Dolichospermum flos-aquae	6.27971385135135	Dietzia timorensis	2.12316554809843	Eremothecium gossypii	1.450479456	Megasphaera stantonii	0.708557115384615	Lacticaseibacillus paracasei	0.986553029661017	Gephyromycinifex aptenodytis	2.34651570247934	Epidermidibacterium keratini	0.750905184	Faecalibacterium duncaniae	2.8085191025641	Delftia lacustris	66.8156224229075	Duganella dendranthematis	14.4588581528662	Erwinia persicina	2.16684846827133	Enterococcus cecorum	2.15799803519062	Dietzia psychralcaliphila	6.76391374832664	Ferruginibacter lapsinanis	0.81778407821229	Cupriavidus oxalaticus	1.45064832618026	Latilactobacillus sakei	1.12431813411079	Ensifer adhaerens	0.687863768844221	Epidermidibacterium keratini	0.61637268258427	Gemella haemolysans	7.26305329588015	Enterobacter roggenkampii	2.46794774566474
Exiguobacterium acetylicum	0.567923140138408	Leptothrix cholodnii	0.796225762711864	Drechmeria coniospora	16.1181707529412	Janthinobacterium lividum	2.08089322033898	Drechmeria coniospora	19.2345719565217	Dolichospermum heterosporum	0.982475810810811	Dolichospermum flos-aquae	6.17318507829978	Erwinia billingiae	0.88694216	Melaminivora jejuensis	8.28273858974359	Lactobacillus amylovorus	1.15486326271186	Glutamicibacter creatinolyticus	0.636105495867769	Epilithonimonas vandammei	7.850790512	Ferribacterium limneticum	0.540198754578755	Denitratisoma oestradiolicum	0.313236079295154	Dyadobacter sandarakinus	4.28286184713376	Erwinia pyrifoliae	0.528655660102115	Enterococcus innesii	1.01944906158358	Dietzia timorensis	0.648833493975904	Flagellatimonas centrodinii	3.71859569832402	Cupriavidus pinatubonensis	0.450464377682403	Lautropia mirabilis	3.05640008746356	Enterobacter asburiae	2.19695028475712	Epilithonimonas vandammei	9.40070558988764	Gemella morbillorum	0.894461760299625	Enterobacter sichuanensis	0.698140057803468
Exiguobacterium alkaliphilum	1.00462781141869	Leptotrichia hongkongensis	0.661833833116036	Duffyella gerundensis	3.80269916078431	Janthinobacterium svalbardensis	12.6904556658596	Duffyella gerundensis	1.09168557971015	Drechmeria coniospora	5.1486447972973	Dolichospermum heterosporum	1.17868948545861	Erwinia persicina	0.8415244	Mesorhizobium huakuii	0.38904608974359	Lactobacillus crispatus	26.4940460381356	Glutamicibacter protophormiae	0.785905991735537	Eremothecium gossypii	2.494796912	Ferruginibacter lapsinanis	2.24693512820513	Dermabacter vaginalis	4.82384348017621	Eikenella corrodens	0.427448375796178	Erwinia rhapontici	0.347448067104303	Enterococcus mundtii	0.695351554252199	Dolichospermum flos-aquae	10.465723815261	Flavisolibacter ginsenosidimutans	2.00295273743017	Curtobacterium flaccumfaciens	116.717248798283	Lawsonella clevelandensis	10.3936176093294	Enterobacter bugandensis	2.16654423785595	Erwinia billingiae	1.83861290730337	Gemella sanguinis	1.18597419475655	Enterobacter soli	0.465755838150289
Ezakiella massiliensis	0.49845384083045	Leucobacter triazinivorans	0.371297314211213	Duganella dendranthematis	4.11171186666667	Janthinobacterium tructae	6.91415740920097	Duganella dendranthematis	5.92281442028986	Duffyella gerundensis	0.962751148648649	Drechmeria coniospora	13.0572415883669	Erwinia pyrifoliae	0.543406904	Mesorhizobium onobrychidis	0.298386474358974	Lactobacillus delbrueckii	94.9266101694915	Gordonia amicalis	0.37768326446281	Erwinia billingiae	0.39889088	Flagellatimonas centrodinii	2.84253512820513	Dermacoccus nishinomiyaensis	12.1683966519824	Elizabethkingia bruuniana	0.312623917197452	Erythrobacter neustonensis	2.52704250911743	Epidermidibacterium keratini	0.597961202346041	Dolichospermum heterosporum	1.17344945113788	Flavobacterium channae	0.888087709497207	Curtobacterium luteum	29.4031095708155	Leclercia adecarboxylata	0.24812332361516	Enterobacter chengduensis	0.49150445561139	Erwinia pyrifoliae	1.91266066011236	Geobacillus kaustophilus	2.40001775280899	Enterococcus cecorum	2.25440919075145
Faecalibacterium duncaniae	4.20901456747405	Leuconostoc gelidum	0.485629661016949	Dyadobacter sandarakinus	4.06898745098039	Jatrophihabitans telluris	1.42012766343826	Eikenella corrodens	0.306411956521739	Duganella dendranthematis	4.27473432432432	Duffyella gerundensis	5.98305651006711	Escherichia albertii	0.207675776	Mesorhizobium terrae	6.47112352564103	Lactobacillus jensenii	0.354594618644068	Gordonia bronchialis	0.300232190082645	Erwinia persicina	0.483889744	Flavisolibacter ginsenosidimutans	0.67882141025641	Dermatophilus congolensis	1.83193220264317	Empedobacter falsenii	2.70167812101911	Escherichia coli	591.39454713275	Epilithonimonas vandammei	8.22298662756598	Drechmeria coniospora	9.90749606425703	Flavobacterium commune	1.55255312849162	Cutibacterium acnes	774.750492317597	Leifsonia xyli	1.44364930029155	Enterobacter hormaechei	22.8259520100503	Erythrobacter mangrovi	0.305923609550562	Geobacillus subterraneus	0.92101202247191	Enterococcus innesii	0.666002312138728
Fenollaria massiliensis	0.64760008650519	Ligilactobacillus salivarius	0.784153976531943	Eikenella corrodens	4.47065243921569	Kaistella carnis	0.558325290556901	Elizabethkingia bruuniana	0.201929347826087	Eikenella corrodens	1.07451574324324	Duganella dendranthematis	8.22467601789709	Escherichia coli	730.7619796968	Metamycoplasma salivarium	0.826539615384615	Lactobacillus paragasseri	2.50954125	Gordonia hongkongensis	0.540596983471074	Erwinia pyrifoliae	0.517647296	Flavobacterium channae	88.0213447985348	Devosia beringensis	2.86894925110132	Ensifer adhaerens	0.705306847133758	Escherichia fergusonii	1.84904134938001	Eremothecium cymbalariae	1.97015862170088	Duffyella gerundensis	3.25602918340027	Flavobacterium inviolabile	0.439806927374302	Cutibacterium avidum	3.99877008583691	Leptothrix cholodnii	0.931544198250729	Enterobacter huaxiensis	0.435285360134003	Escherichia coli	614.503750224719	Geobacillus thermocatenulatus	0.777802134831461	Enterococcus mundtii	0.826105838150289
Ferribacterium limneticum	1.04689688581315	Limosilactobacillus fermentum	0.709261890482399	Elizabethkingia bruuniana	0.347301333333333	Kazachstania naganishii	2.10965996368039	Empedobacter falsenii	1.0598681884058	Elizabethkingia bruuniana	0.231354324324324	Dyadobacter sandarakinus	3.49448838926175	Escherichia fergusonii	1.701932944	Methylibium petroleiphilum	1.61051147435897	Lactobacillus taiwanensis	0.963151271186441	Gordonia otitidis	0.585782314049587	Erwinia rhapontici	0.280414704	Flavobacterium commune	64.5874386080586	Devosia ginsengisoli	2.77072982378855	Enterobacter asburiae	4.99431815286624	Faecalibacterium duncaniae	4.85819772428884	Eremothecium gossypii	2.23385741935484	Duganella dendranthematis	5.41299997322624	Flavobacterium nackdongense	1.77852731843575	Cutibacterium granulosum	35.8021041201717	Leptotrichia shahii	0.65005860058309	Enterobacter ludwigii	21.5757712562814	Escherichia fergusonii	1.9616379494382	Geobacillus thermodenitrificans	1.94179602996255	Epidermidibacterium keratini	1.23735791907514
Ferruginibacter lapsinanis	1.42086371107266	Limosilactobacillus vaginalis	1.4652641851369	Empedobacter falsenii	3.22301335686275	Kineococcus radiotolerans	1.59428661016949	Ensifer adhaerens	0.445554927536232	Empedobacter falsenii	1.26450763513514	Elizabethkingia bruuniana	0.38528836689038	Exiguobacterium alkaliphilum	1.205996104	Methylobacterium durans	6.8191941025641	Lactococcus cremoris	3.69695377118644	Gordonia polyisoprenivorans	8.7888255785124	Erythrobacter neustonensis	0.83565584	Flavobacterium faecale	65.6251451648352	Devosia salina	2.76529092511013	Enterobacter bugandensis	3.00511996815287	Fenollaria massiliensis	0.887004777534646	Erwinia billingiae	109.220091348974	Eggerthella lenta	0.487773065595716	Flavobacterium panici	0.568306424581006	Cutibacterium modestum	19.4151624892704	Leucobacter triazinivorans	0.30947778425656	Enterobacter mori	0.956214120603015	Exiguobacterium alkaliphilum	0.609221193820225	Geobacillus virus E2	1.75963397003745	Epilithonimonas vandammei	7.79647716763006
Flagellatimonas centrodinii	2.90576831314879	Luteimonas chenhongjianii	0.871498800521512	Ensifer adhaerens	0.41248488627451	Kingella oralis	0.58849813559322	Enterobacter asburiae	2.69715333333333	Enterobacter asburiae	2.5740452027027	Empedobacter falsenii	12.9947169574944	Ezakiella massiliensis	0.511688936	Methylobacterium indicum	3.19413083333333	Lactococcus lactis	3.82010529661017	Granulicatella adiacens	7.26382194214876	Escherichia albertii	0.231210656	Flavobacterium fluviale	5.68355494505494	Diaphorobacter aerolatus	3.16194581497797	Enterobacter chengduensis	0.620600828025478	Ferribacterium limneticum	1.13002858497447	Erwinia pyrifoliae	0.885777595307918	Elizabethkingia bruuniana	0.258321646586345	Flavonifractor plautii	2.87324016759777	Cytobacillus solani	1.66120849785408	Leuconostoc mesenteroides	0.889487172011662	Enterobacter oligotrophicus	1.13385388609715	Ezakiella massiliensis	0.807735070224719	Geobacillus virus E3	2.8314606741573	Erwinia billingiae	0.280508092485549
Flavisolibacter ginsenosidimutans	1.02952064878893	Luteipulveratus mongoliensis	0.598876623207301	Enterobacter asburiae	4.1897436	Klebsiella michiganensis	2.39652023002421	Enterobacter bugandensis	0.825849710144927	Enterobacter bugandensis	1.60944358108108	Ensifer adhaerens	1.13923315436242	Faecalibacterium duncaniae	6.9220032	Methylobacterium organophilum	4.99931333333333	Latilactobacillus sakei	1.2549194279661	Haematobacter massiliensis	6.99986041322314	Escherichia coli	685.8570182288	Flavobacterium nackdongense	47.4673262820513	Diaphorobacter nitroreducens	24.8807820704846	Enterobacter hormaechei	15.0339405095541	Ferruginibacter lapsinanis	2.38771492341357	Escherichia coli	550.900501876833	Empedobacter falsenii	4.96108274431058	Fluviibacter phosphoraccumulans	0.513245139664804	Deep-sea thermophilic phage D6E	0.984859699570815	Ligilactobacillus salivarius	1.80352244897959	Enterobacter roggenkampii	1.38456073701843	Faecalibacterium duncaniae	3.20827075842697	Geobacillus zalihae	3.81881865168539	Erwinia pyrifoliae	0.235625260115607
Flavobacterium channae	1.57242858131488	Malassezia restricta	98.2833109126467	Enterobacter bugandensis	1.92580556078431	Klebsiella oxytoca	0.852849515738499	Enterobacter chengduensis	0.427482028985507	Enterobacter chengduensis	0.423807702702703	Enterobacter asburiae	3.84903460850112	Fenollaria massiliensis	0.549993544	Methylobacterium oryzae	1.44489878205128	Lautropia mirabilis	2.81696324152542	Haemophilus haemolyticus	11.9168947933884	Escherichia fergusonii	1.713902208	Flavobacterium panici	17.1792655677656	Diaphorobacter ruginosibacter	1.40812308370044	Enterobacter huaxiensis	0.444743248407643	Flagellatimonas centrodinii	8.49713648431802	Escherichia fergusonii	1.17115759530792	Enterobacter asburiae	3.50722560910308	Frankia casuarinae	0.343740670391061	Defluviicoccus vanus	0.332067210300429	Limosilactobacillus fermentum	0.608950145772595	Enterobacter sichuanensis	1.77594189279732	Fenollaria massiliensis	1.05068453651685	Geodermatophilus obscurus	29.6451443445693	Escherichia coli	452.486185930636
Flavobacterium commune	2.35450388408304	Marisediminicola antarctica	1.03896774445893	Enterobacter chengduensis	0.500501890196078	Klebsiella pneumoniae	4.62836790556901	Enterobacter hormaechei	16.7169310144928	Enterobacter hormaechei	10.6500757432432	Enterobacter bugandensis	1.09211836689038	Ferribacterium limneticum	0.76855316	Methylobacterium phyllosphaerae	2.89788737179487	Lawsonella clevelandensis	12.4424978389831	Haemophilus influenzae	3.04469247933884	Exiguobacterium alkaliphilum	0.916032864	Frankia alni	0.464644450549451	Dietzia lutea	3.8537886784141	Enterobacter ludwigii	1.87073611464968	Flavisolibacter ginsenosidimutans	1.49365907366885	Exiguobacterium acetylicum	3.85621859237537	Enterobacter bugandensis	1.39547945113788	Frankia inefficax	0.401982960893855	Deinococcus geothermalis	1.1178208583691	Limosilactobacillus vaginalis	0.916872915451895	Enterobacter soli	0.302035343383585	Ferribacterium limneticum	0.85062077247191	Georgenia faecalis	2.17923588014981	Escherichia fergusonii	1.13309300578035
Flavobacterium faecale	0.621308243944637	Massilia antarctica	2.45612118644068	Enterobacter hormaechei	13.032657654902	Klebsiella variicola	2.46607105326877	Enterobacter huaxiensis	0.566285652173913	Enterobacter huaxiensis	0.430825608108108	Enterobacter chengduensis	0.572480782997763	Ferruginibacter lapsinanis	1.469946528	Methylobacterium radiodurans	0.741478846153846	Leclercia adecarboxylata	0.695920550847458	Haemophilus parahaemolyticus	2.56153991735537	Ezakiella massiliensis	0.434400928	Frankia casuarinae	0.492182582417582	Dietzia psychralcaliphila	5.87571118942731	Enterobacter mori	1.14845359872611	Flavobacterium channae	1.5116977972283	Exiguobacterium alkaliphilum	0.611642052785924	Enterobacter chengduensis	0.540738835341365	Frigidibacter mobilis	0.398002346368715	Deinococcus gobiensis	1.16291347639485	Luteimonas chenhongjianii	0.480818862973761	Enterocloster bolteae	0.464422847571189	Ferruginibacter lapsinanis	1.1277178511236	Georgenia wutianyii	0.594591011235955	Exiguobacterium alkaliphilum	0.593218323699422
Flavobacterium nackdongense	1.27714320069204	Massilia forsythiae	7.15788698826597	Enterobacter huaxiensis	0.389234070588235	Kluyveromyces lactis	2.51881311138015	Enterobacter ludwigii	0.629874347826087	Enterobacter ludwigii	20.7974608783784	Enterobacter hormaechei	20.5883320805369	Flagellatimonas centrodinii	3.906239528	Methylobacterium radiotolerans	30.1282519230769	Leifsonia xyli	1.36566052966102	Haemophilus pittmaniae	4.16430380165289	Faecalibacterium duncaniae	4.692644272	Frankia inefficax	0.648997014652015	Dietzia timorensis	0.811405418502203	Enterobacter oligotrophicus	1.75513563694268	Flavobacterium commune	2.71891956965718	Ezakiella massiliensis	0.49011348973607	Enterobacter hormaechei	6.48180239625167	Fusarium fujikuroi	14.4660475418994	Deinococcus puniceus	4.36864300429185	Luteipulveratus mongoliensis	0.43434527696793	Enterococcus cecorum	4.84408798994975	Flagellatimonas centrodinii	6.24549113764045	Georgenia yuyongxinii	0.612609925093633	Ezakiella massiliensis	3.92022410404624
Flavobacterium panici	0.809015501730104	Massilia oculi	10.0304999152542	Enterobacter ludwigii	8.71362346666667	Kocuria flava	4.44926602905569	Enterobacter mori	0.680598115942029	Enterobacter mori	0.662054594594595	Enterobacter huaxiensis	0.379115950782998	Flavisolibacter ginsenosidimutans	1.411846312	Methylobacterium terrae	5.8554775	Leptothrix cholodnii	0.867721271186441	Hartmannibacter diazotrophicus	1.04675681818182	Fenollaria massiliensis	0.869760704	Fusarium fujikuroi	16.4928313919414	Dolichospermum flos-aquae	9.19522938325991	Enterobacter roggenkampii	3.41975347133758	Flavobacterium nackdongense	0.822199088256747	Faecalibacterium duncaniae	1.8522619941349	Enterobacter ludwigii	6.06480823293173	Fusarium graminearum	15.7032031843575	Deinococcus radiopugnans	1.58779334763948	Malassezia restricta	85.008562361516	Enterococcus innesii	3.94827400335008	Flavisolibacter ginsenosidimutans	1.03746495786517	Glutamicibacter creatinolyticus	1.17437554307116	Faecalibacterium duncaniae	1.34084815028902
Flavobacterium psychrophilum	2.54944708477509	Massilia putida	2.78785156453716	Enterobacter mori	0.837588894117647	Kocuria indica	46.1231418523002	Enterobacter oligotrophicus	1.46246586956522	Enterobacter roggenkampii	1.77231932432432	Enterobacter ludwigii	18.4545499105145	Flavobacterium channae	3.216203816	Methylorubrum extorquens	2.65075192307692	Leucobacter triazinivorans	0.286575063559322	Hathewaya histolytica	1.84964938016529	Ferribacterium limneticum	0.403130096	Fusarium graminearum	16.1009579487179	Dolichospermum heterosporum	0.883007797356828	Enterobacter sichuanensis	3.09508993630573	Flavobacterium panici	0.501641735959154	Fenollaria massiliensis	0.986270381231672	Enterobacter mori	0.602783868808568	Fusarium venenatum	18.1104959776536	Deinococcus wulumuqiensis	1.30714180257511	Marisediminicola antarctica	0.881165714285714	Enterococcus lactis	0.746289530988275	Flavobacterium channae	1.1504435252809	Glutamicibacter halophytocola	0.766193707865168	Fenollaria massiliensis	3.8585012716763
Frankia casuarinae	0.639830294117647	Massilia violaceinigra	0.865158305084746	Enterobacter oligotrophicus	1.24162231372549	Kocuria palustris	13.3330515375303	Enterobacter roggenkampii	2.93276152173913	Enterobacter sichuanensis	0.300688175675676	Enterobacter mori	0.785791744966443	Flavobacterium commune	3.00710612	Methylorubrum populi	4.54285378205128	Leuconostoc mesenteroides	1.68907347457627	Herbaspirillum hiltneri	1.80276847107438	Ferruginibacter lapsinanis	1.367753088	Fusarium venenatum	12.1573612271062	Drechmeria coniospora	17.1886883259912	Enterobacter soli	0.366611815286624	Frankia alni	0.558355149525893	Ferribacterium limneticum	1.7414075659824	Enterobacter oligotrophicus	1.55795046854083	Fusarium verticillioides	29.3003381340782	Delftia lacustris	73.4134778540773	Massilia antarctica	6.39757647230321	Enterococcus mundtii	1.07320951423786	Flavobacterium commune	3.35931353932584	Glutamicibacter protophormiae	0.729281086142322	Ferribacterium limneticum	0.751233699421965
Frankia inefficax	0.732982525951557	Megamonas funiformis	75.5304938070404	Enterobacter roggenkampii	3.80427436078431	Kosakonia cowanii	0.48651313559322	Enterobacter sichuanensis	0.775016449275362	Enterocloster asparagiformis	0.475259662162162	Enterobacter oligotrophicus	1.43498355704698	Flavobacterium faecale	0.677418264	Microbacterium aurum	1.47553179487179	Ligilactobacillus salivarius	1.76504466101695	Herbaspirillum huttiense	0.366662355371901	Flagellatimonas centrodinii	3.115339024	Fusarium verticillioides	23.0819623809524	Duffyella gerundensis	2.7266181938326	Enterococcus cecorum	4.88428732484076	Frankia casuarinae	0.995067308533917	Ferruginibacter lapsinanis	2.03434604105579	Enterobacter roggenkampii	2.30461291834003	Fusobacterium canifelinum	1.21515279329609	Denitratisoma oestradiolicum	0.458301545064378	Massilia forsythiae	11.7163568804665	Epidermidibacterium keratini	0.842861792294807	Flavobacterium faecale	0.402317176966292	Gordonia amicalis	0.753818801498127	Ferruginibacter lapsinanis	1.34346913294798
Frigidibacter mobilis	0.288487941176471	Melaminivora jejuensis	16.1583644458931	Enterobacter sichuanensis	1.3202176627451	Lachnoanaerobaculum umeaense	1.04554246973366	Enterobacter soli	0.290848115942029	Enterocloster bolteae	1.32270682432432	Enterobacter roggenkampii	2.32455344519016	Flavobacterium nackdongense	2.82092204	Microbacterium caowuchunii	2.09631621794872	Limosilactobacillus fermentum	0.878274491525424	Herbaspirillum seropedicae	0.491949628099174	Flavisolibacter ginsenosidimutans	3.201194304	Fusobacterium canifelinum	2.10775772893773	Duganella dendranthematis	10.1882021145374	Enterococcus innesii	1.37706315286624	Frankia inefficax	0.782543267687819	Flagellatimonas centrodinii	10.2983482111437	Enterocloster asparagiformis	4.06777602409639	Fusobacterium gastrosuis	1.44983687150838	Dermabacter vaginalis	1.2518574248927	Massilia oculi	27.0880206705539	Epilithonimonas vandammei	8.4760357118928	Flavobacterium nackdongense	0.761206221910112	Gordonia bronchialis	0.829268389513109	Flagellatimonas centrodinii	11.816946300578
Fusarium fujikuroi	16.1424842733564	Mesorhizobium amorphae	0.277105032594524	Enterococcus cecorum	3.16405570196078	Lachnoclostridium phocaeense	0.84745803874092	Enterocloster asparagiformis	0.309084347826087	Enterococcus cecorum	2.1856025	Enterobacter sichuanensis	0.487507673378076	Flavobacterium panici	1.571217872	Microbacterium cremeum	0.560874358974359	Limosilactobacillus vaginalis	2.42604296610169	Herminiimonas arsenitoxidans	1.59978404958678	Flavobacterium channae	0.978424512	Fusobacterium nucleatum	3.18086978021978	Dyadobacter sandarakinus	1.19214066079295	Enterococcus lactis	0.426426146496815	Frigidibacter mobilis	0.54864299051787	Flavisolibacter ginsenosidimutans	2.5445215542522	Enterocloster bolteae	29.423507523427	Fusobacterium nucleatum	1.11266229050279	Dermacoccus nishinomiyaensis	11.5119499570815	Massilia putida	2.50528551020408	Eremothecium gossypii	2.17591827470687	Flavobacterium panici	0.547236615168539	Gordonia hongkongensis	1.33038988764045	Flavisolibacter ginsenosidimutans	1.97056705202312
Fusarium graminearum	17.6147462889273	Mesorhizobium ciceri	0.1995670273794	Enterococcus innesii	2.4512168627451	Lacticaseibacillus paracasei	0.635771138014528	Enterocloster bolteae	0.373843405797101	Enterococcus innesii	3.33947216216216	Enterobacter soli	0.286836890380313	Flavobacterium psychrophilum	5.8458606276536	Microbacterium foliorum	0.831252756410256	Luteimonas chenhongjianii	0.54295125	Hoylesella enoeca	0.307964958677686	Flavobacterium commune	2.71338888	Fusobacterium pseudoperiodonticum	2.90937018315018	Eikenella corrodens	0.333643436123348	Enterococcus mundtii	0.505175031847134	Fusarium fujikuroi	15.1772940043764	Flavobacterium channae	2.0616568914956	Enterococcus cecorum	4.1963462248996	Fusobacterium pseudoperiodonticum	2.83789318435754	Dermatophilus congolensis	1.22562446351931	Megamonas funiformis	2.60067172011662	Erwinia billingiae	3.14985797319933	Frankia alni	0.472713735955056	Gordonia otitidis	0.409486891385768	Flavobacterium channae	0.663161734104046
Fusarium venenatum	13.4623444550173	Mesorhizobium huakuii	0.225461342894394	Enterococcus mundtii	1.20128237647059	Lactobacillus acidophilus	0.663846331719128	Enterococcus cecorum	4.37951362318841	Enterococcus mundtii	0.862455	Enterocloster asparagiformis	0.559240782997763	Frankia alni	0.704686184	Microbacterium hominis	3.03172480769231	Luteimonas granuli	1.00591616525424	Human endogenous retrovirus K	0.557851239669422	Flavobacterium nackdongense	0.585507088	Gemella haemolysans	8.83691498168498	Elizabethkingia anophelis	0.155997621145374	Epidermidibacterium keratini	0.793138566878981	Fusarium graminearum	15.5703210846098	Flavobacterium commune	4.79129947214076	Enterococcus innesii	3.3184402811245	Gemella haemolysans	13.3216022905028	Devosia beringensis	4.05234733905579	Melaminivora jejuensis	5.31511903790087	Erwinia persicina	1.24809634840871	Frankia inefficax	0.589316292134831	Gordonia polyisoprenivorans	9.70184063670412	Flavobacterium commune	1.34668468208092
Fusarium verticillioides	25.2654522923875	Mesorhizobium terrae	6.70340452411995	Epidermidibacterium keratini	0.868831380392157	Lactobacillus amylovorus	2.15190725181598	Enterococcus innesii	2.07491971014493	Epidermidibacterium keratini	0.741859594594595	Enterocloster bolteae	2.71262230425056	Frankia casuarinae	0.729932488	Microbacterium lemovicicum	0.759942179487179	Luteipulveratus mongoliensis	0.548632902542373	Hydrogenophaga crassostreae	2.86229309917355	Flavobacterium panici	0.862364192	Gemella morbillorum	1.29607844322344	Elizabethkingia bruuniana	0.284159691629956	Epilithonimonas vandammei	21.275567611465	Fusarium venenatum	13.7393522392414	Flavobacterium panici	1.65015627565982	Enterococcus lactis	0.750110655957162	Gemella morbillorum	2.46790189944134	Devosia ginsengisoli	3.23387901287554	Mesorhizobium amorphae	0.228728950437318	Erwinia pyrifoliae	1.69467279731993	Frigidibacter mobilis	0.405781460674157	Granulicatella adiacens	5.51861666666667	Flavobacterium faecale	0.492490809248555
Fusobacterium canifelinum	1.41477783737024	Methylibium petroleiphilum	2.56684897001304	Epilithonimonas vandammei	9.05333385098039	Lactobacillus crispatus	26.7754026876513	Enterococcus mundtii	1.57452224637681	Epilithonimonas vandammei	7.00773939189189	Enterococcus cecorum	8.48358091722595	Frankia inefficax	0.728711112	Microbacterium liquefaciens	0.768237051282051	Malassezia restricta	74.6427123728814	Hydrogenophaga crocea	2.18056966942149	Fluviibacter phosphoraccumulans	0.364397664	Gemella sanguinis	3.01450223443223	Empedobacter falsenii	4.07134444933921	Erwinia billingiae	0.779283949044586	Fusarium verticillioides	23.2591275492341	Frankia alni	0.398473812316716	Enterococcus mundtii	0.866573145917001	Gemella sanguinis	3.93899117318436	Devosia salina	2.4310039055794	Mesorhizobium huakuii	0.207013790087464	Escherichia albertii	0.238765008375209	Fusarium fujikuroi	20.2313315308989	Gryllotalpicola protaetiae	0.308763520599251	Flavobacterium panici	0.411921098265896
Fusobacterium nucleatum	7.18292308823529	Methylobacterium durans	1.16473518904824	Eremothecium gossypii	1.4100979372549	Lactobacillus delbrueckii	50.2320324939467	Epidermidibacterium keratini	0.667716014492754	Erwinia billingiae	0.275617297297297	Enterococcus innesii	3.92996771812081	Frigidibacter mobilis	0.44486508	Microbacterium lushaniae	0.927551602564103	Marisediminicola antarctica	0.666379957627119	Hydrogenophaga pseudoflava	4.11703123966942	Frankia alni	0.599817792	Geobacillus kaustophilus	2.36671505494505	Ensifer adhaerens	0.888106519823789	Erwinia persicina	0.724242547770701	Fusobacterium canifelinum	1.39468478482859	Frankia inefficax	0.38145275659824	Epidermidibacterium keratini	0.5912206291834	Geobacillus kaustophilus	1.70239047486034	Devriesea agamarum	0.764230557939914	Mesorhizobium jarvisii	0.188727320874636	Escherichia coli	745.279678708543	Fusarium graminearum	14.8840427106742	Haematobacter massiliensis	2.70834202247191	Frankia casuarinae	1.22178213872832
Fusobacterium pseudoperiodonticum	5.0779787283737	Methylobacterium indicum	0.801834589308996	Erwinia billingiae	0.437372635294118	Lactobacillus jensenii	1.08161675544794	Epilithonimonas vandammei	10.496719057971	Erwinia persicina	0.435549527027027	Enterococcus lactis	0.694397360178971	Fusarium fujikuroi	17.059076992	Microbacterium luteum	0.773925	Massilia antarctica	2.81924665254237	Hydrogenophilus thermoluteolus	2.03447367768595	Frankia inefficax	0.637565664	Geobacillus subterraneus	0.958340146520147	Enterobacter asburiae	4.0691731277533	Erwinia pyrifoliae	0.641138885350318	Fusobacterium nucleatum	3.80063383661561	Frigidibacter mobilis	0.268436686217009	Epilithonimonas vandammei	6.30603295850067	Geobacillus subterraneus	1.02196731843575	Diaphorobacter aerolatus	4.00340356223176	Mesorhizobium terrae	6.71485580174927	Escherichia fergusonii	1.96628495812395	Fusarium venenatum	13.0748344241573	Haemophilus haemolyticus	10.9391233333333	Frankia inefficax	0.677533005780347
Gemella haemolysans	24.4536909861592	Methylobacterium organophilum	2.05521617992177	Erwinia persicina	0.923729066666667	Lactobacillus paragasseri	4.0811988377724	Eremothecium gossypii	1.97630376811594	Erwinia pyrifoliae	0.564094527027027	Enterococcus mundtii	1.0449707606264	Fusarium graminearum	20.662413168	Microbacterium sediminis	1.49507019230769	Massilia forsythiae	23.7016047669492	Hymenobacter baengnokdamensis	3.98633289256198	Fusarium fujikuroi	16.215870144	Geobacillus thermocatenulatus	0.759044853479854	Enterobacter bugandensis	3.20615255506608	Erythrobacter mangrovi	0.587477229299363	Fusobacterium pseudoperiodonticum	4.08310585703866	Fusarium fujikuroi	14.2196165395894	Erwinia billingiae	1.45503759036145	Geobacillus thermocatenulatus	0.793828491620112	Diaphorobacter nitroreducens	41.6306893991416	Methylibium petroleiphilum	5.79823093294461	Exiguobacterium acetylicum	0.269303433835846	Fusarium verticillioides	24.9899963904494	Haemophilus influenzae	2.66269325842697	Fusarium fujikuroi	11.8830048554913
Gemella morbillorum	1.39867692041522	Methylobacterium oryzae	1.4716639243807	Erwinia pyrifoliae	0.481203019607843	Lactobacillus taiwanensis	1.05232585956416	Erwinia persicina	0.400344057971014	Erythrobacter mangrovi	0.264546756756757	Epidermidibacterium keratini	1.04316326621924	Fusarium venenatum	14.05287424	Microcella flavibacter	1.34268711538462	Massilia oculi	26.4742537288136	Hymenobacter monticola	1.59567665289256	Fusarium graminearum	12.293242432	Geobacillus thermodenitrificans	1.77183838827839	Enterobacter chengduensis	0.621354449339207	Erythrobacter neustonensis	1.61691675159236	Gemella haemolysans	13.8872863676149	Fusarium graminearum	18.6743142228739	Erwinia persicina	2.01157871485944	Geobacillus thermodenitrificans	0.803217430167598	Diaphorobacter ruginosibacter	0.372128154506438	Methylobacterium durans	0.735319475218659	Exiguobacterium alkaliphilum	0.639415845896147	Fusobacterium canifelinum	1.15020206460674	Haemophilus parahaemolyticus	1.8262256928839	Fusarium graminearum	9.32897150289017
Gemella sanguinis	4.75751002595156	Methylobacterium phyllosphaerae	4.40014825293351	Erythrobacter neustonensis	0.670449278431373	Lactococcus cremoris	3.86292248184019	Erwinia pyrifoliae	0.44758652173913	Escherichia coli	746.392479425676	Epilithonimonas vandammei	12.3854916778523	Fusarium verticillioides	21.133721696	Micrococcus luteus	14.9972191025641	Massilia putida	4.72143031779661	Hymenobacter sedentarius	1.38348367768595	Fusarium venenatum	14.753474016	Geobacillus virus E2	1.27901853479853	Enterobacter hormaechei	12.3702552422907	Escherichia coli	560.596541210191	Gemella morbillorum	1.31144977388767	Fusarium venenatum	9.73818041055718	Erwinia pyrifoliae	0.573374497991968	Geobacillus virus E2	0.676079497206704	Dietzia lutea	7.15886472103004	Methylobacterium indicum	1.04997317784257	Ezakiella massiliensis	0.419170724304858	Fusobacterium nucleatum	2.65431066011236	Haemophilus pittmaniae	6.44134857677903	Fusarium venenatum	8.33819393063584
Gemmobacter fulva	1.71264069204152	Methylobacterium radiodurans	0.582470195567145	Escherichia coli	709.648295733333	Lactococcus lactis	3.06966675544794	Escherichia coli	449.405391884058	Escherichia fergusonii	2.28494932432432	Eremothecium cymbalariae	1.27454722595078	Fusobacterium canifelinum	2.009825352	Micrococcus yunnanensis	74.1857967948718	Megamonas funiformis	5.51002027542373	Hymenobacter swuensis	0.964009876033058	Fusarium verticillioides	22.812081488	Geobacillus virus E3	2.46336996336996	Enterobacter huaxiensis	0.388827797356828	Escherichia fergusonii	1.30597248407643	Gemella sanguinis	3.80431344274252	Fusarium verticillioides	24.7809810557185	Erythrobacter mangrovi	0.404160749665328	Geobacillus virus E3	0.927374301675978	Dietzia psychralcaliphila	9.8624664806867	Methylobacterium organophilum	1.71130865889213	Faecalibacterium duncaniae	7.75883497487437	Fusobacterium pseudoperiodonticum	2.70272071629213	Hafnia alvei	1.42569475655431	Fusarium verticillioides	15.9041011560694
Geobacillus kaustophilus	2.53901230449835	Methylobacterium radiotolerans	17.9350184876141	Escherichia fergusonii	1.98343589803922	Lancefieldella parvula	0.844491646489104	Escherichia fergusonii	0.954270652173913	Exiguobacterium acetylicum	0.715952432432432	Eremothecium gossypii	2.4551174049217	Fusobacterium nucleatum	3.560997784	Microcoleus vaginatus	2.05693884615385	Melaminivora jejuensis	21.7601182627119	Hymenobacter tibetensis	3.45099181818182	Fusobacterium canifelinum	0.902246368	Geobacillus zalihae	3.15532278388278	Enterobacter ludwigii	21.8237537444934	Exiguobacterium alkaliphilum	0.942323757961783	Gemmobacter fulva	2.89580650619985	Fusobacterium canifelinum	1.25838832844575	Escherichia albertii	0.500605247657296	Geobacillus zalihae	2.70747910614525	Dietzia timorensis	1.64125060085837	Methylobacterium oryzae	1.2706684548105	Fenollaria massiliensis	0.713518375209384	Gemella haemolysans	15.8284854353933	Hartmannibacter diazotrophicus	0.274859438202247	Fusobacterium canifelinum	23.1545509248555
Geobacillus subterraneus	0.914036816608996	Methylobacterium terrae	1.38704855280313	Exiguobacterium alkaliphilum	0.880581482352941	Latilactobacillus sakei	1.96152916464891	Exiguobacterium alkaliphilum	1.56480630434783	Ezakiella massiliensis	0.489797567567568	Erwinia billingiae	0.684352706935123	Fusobacterium pseudoperiodonticum	4.44360468	Microlunatus elymi	0.578086282051282	Mesorhizobium amorphae	0.347187436440678	Ideonella dechloratans	3.50572404958678	Fusobacterium nucleatum	1.7301444	Geodermatophilus obscurus	16.8578189010989	Enterobacter mori	1.09406977973568	Faecalibacterium duncaniae	31.1440778980892	Geobacillus kaustophilus	2.17215092924872	Fusobacterium hwasookii	0.765175865102639	Escherichia coli	687.383461431058	Geodermatophilus obscurus	16.0161335195531	Dolichospermum flos-aquae	8.76961489270386	Methylobacterium phyllosphaerae	2.76823982507289	Ferribacterium limneticum	0.509311993299832	Gemella morbillorum	1.56511467696629	Hathewaya histolytica	3.31820584269663	Fusobacterium gastrosuis	1.62083843930636
Geobacillus thermocatenulatus	0.757349835640138	Methylorubrum extorquens	2.96346954367666	Ezakiella massiliensis	0.464327929411765	Lautropia mirabilis	5.36401090677966	Ezakiella massiliensis	0.406418695652174	Faecalibacterium duncaniae	4.15045256756757	Erwinia pyrifoliae	0.646577539149888	Gemella haemolysans	15.79283756	Microlunatus phosphovorus	3.08544243589744	Mesorhizobium australicum	0.188532754237288	Ilumatobacter coccineus	0.810025371900826	Fusobacterium pseudoperiodonticum	5.090615712	Georgenia faecalis	1.2750713003663	Enterobacter oligotrophicus	1.08369656387665	Fenollaria massiliensis	7.19804484076433	Geobacillus subterraneus	0.889349299781182	Fusobacterium nucleatum	5.01936105571848	Escherichia fergusonii	7.81288749665328	Gephyromycinifex aptenodytis	0.477132122905028	Dolichospermum heterosporum	2.40048206008584	Methylobacterium radiodurans	0.956257667638484	Ferruginibacter lapsinanis	0.997953400335008	Gemella sanguinis	2.45174879213483	Herbaspirillum huttiense	0.308954981273408	Fusobacterium hwasookii	5.98867317919075
Geobacillus thermodenitrificans	1.51706855536332	Methylorubrum populi	19.3123478226858	Faecalibacterium duncaniae	8.63112498823529	Lawsonella clevelandensis	15.8949733656174	Faecalibacterium duncaniae	2.50175028985507	Fenollaria massiliensis	1.10346695945946	Erwinia rhapontici	0.371278277404922	Gemella morbillorum	1.784206064	Micropruina glycogenica	1.39225397435897	Mesorhizobium ciceri	0.289304216101695	Immundisolibacter cernigliae	0.178195867768595	Gemella haemolysans	23.623121744	Georgenia wutianyii	1.19452443223443	Enterobacter roggenkampii	7.0080218061674	Ferribacterium limneticum	1.07661656050955	Geobacillus thermocatenulatus	0.703771218088986	Fusobacterium pseudoperiodonticum	4.46356252199413	Ethanoligenens harbinense	1.38718734939775	Glutamicibacter creatinolyticus	0.752262402234637	Drechmeria coniospora	8.8823960944206	Methylobacterium radiotolerans	9.60765064139942	Flagellatimonas centrodinii	3.71928298157454	Geobacillus kaustophilus	2.7553129494382	Herbaspirillum robiniae	0.428943033707865	Fusobacterium nucleatum	291.113151849711
Geobacillus virus E2	1.19943112456747	Microbacterium aurum	2.36235674054759	Fenollaria massiliensis	1.05975234509804	Leclercia adecarboxylata	0.709898886198547	Fenollaria massiliensis	0.883322101449275	Ferribacterium limneticum	0.621836756756757	Erythrobacter mangrovi	0.930312997762864	Gemella sanguinis	2.232767992	Microvirga ossetica	1.89048955128205	Mesorhizobium erdmanii	0.223279618644068	Inhella inkyongensis	1.35448611570248	Gemella morbillorum	1.341302448	Georgenia yuyongxinii	0.592581355311355	Enterobacter sichuanensis	3.12506678414097	Ferruginibacter lapsinanis	4.48004719745223	Geobacillus thermodenitrificans	1.00504538293217	Gemella haemolysans	26.242680058651	Faecalibacillus intestinalis	3.59156240963855	Glutamicibacter protophormiae	1.05516301675978	Duffyella gerundensis	13.2417431759657	Methylobacterium terrae	0.821384489795918	Flavisolibacter ginsenosidimutans	1.68681845896147	Geobacillus subterraneus	1.25350240168539	Herminiimonas arsenitoxidans	1.53804943820225	Fusobacterium pseudoperiodonticum	14.957339132948
Geobacillus virus E3	2.11152972318339	Microbacterium binotii	0.744384185136897	Ferribacterium limneticum	0.748541764705882	Leifsonia xyli	1.49058111380145	Ferribacterium limneticum	0.828885362318841	Ferruginibacter lapsinanis	0.838688986486486	Erythrobacter neustonensis	0.960551700223714	Gemmobacter fulva	2.960826328	Microvirga thermotolerans	1.53894506410256	Mesorhizobium huakuii	0.302565656779661	Intrasporangium calvum	1.7404370661157	Gemella sanguinis	7.156800912	Gephyromycinifex aptenodytis	0.502886080586081	Enterobacter soli	0.656082731277533	Flagellatimonas centrodinii	10.0173082802548	Geobacillus virus E2	0.908005550692925	Gemella morbillorum	4.33531897360704	Faecalibacterium duncaniae	70.320043145917	Gordonia alkanivorans	0.458943519553073	Duganella dendranthematis	6.04782072961373	Methylorubrum extorquens	2.7910012244898	Flavobacterium channae	2.00971055276382	Geobacillus thermocatenulatus	0.979442808988764	Hoyosella subflava	0.364170074906367	Gemella haemolysans	82.1585384393064
Geobacillus zalihae	3.98698788927336	Microbacterium hominis	2.36425464146023	Ferruginibacter lapsinanis	2.94130520784314	Leptothrix cholodnii	0.965470366828087	Ferruginibacter lapsinanis	1.69190007246377	Flagellatimonas centrodinii	9.55410412162162	Escherichia albertii	0.27939067114094	Geobacillus kaustophilus	2.5462843584	Moraxella cuniculi	0.219598205128205	Mesorhizobium jarvisii	0.226445826271186	Janibacter indicus	7.44468272727273	Geobacillus kaustophilus	2.0702109696	Glutamicibacter creatinolyticus	2.63910117216117	Enterococcus cecorum	6.35881550660793	Flavisolibacter ginsenosidimutans	1.4846051910828	Geobacillus virus E3	1.10419077315828	Gemella sanguinis	2.71559903225806	Fenollaria massiliensis	1.11082756358768	Gordonia bronchialis	0.291773910614525	Dyadobacter sandarakinus	3.31417163090129	Methylorubrum populi	11.539315335277	Flavobacterium commune	3.60706343383585	Geobacillus thermodenitrificans	1.75515985955056	Human endogenous retrovirus K	1.19475655430712	Gemella morbillorum	13.5258101156069
Geodermatophilus obscurus	15.5665224307958	Microbacterium lemovicicum	0.904253676662321	Flagellatimonas centrodinii	6.54410725490196	Leptotrichia hongkongensis	0.363528002421308	Flagellatimonas centrodinii	10.2099589130435	Flavobacterium channae	0.771685337837838	Escherichia coli	891.425922639821	Geobacillus subterraneus	1.03797396	Moraxella nonliquefaciens	1.29360615384615	Mesorhizobium onobrychidis	0.198115190677966	Janibacter melonis	3.41549198347107	Geobacillus subterraneus	0.891653488	Glutamicibacter halophytocola	1.38146824175824	Enterococcus innesii	3.50577643171806	Flavobacterium channae	1.99053398089631	Geobacillus zalihae	3.28019517140773	Gemmobacter fulva	1.71486656891496	Ferribacterium limneticum	0.440598982597055	Gordonia hongkongensis	3.16693351955307	Edaphobacter flagellatus	0.476138197424893	Methylotenera versatilis	0.832566326530612	Flavobacterium faecale	0.83986634840871	Geobacillus virus E2	1.4395233005618	Hydrogenophaga crassostreae	4.4639327340824	Gemella sanguinis	9.58163826589595
Georgenia faecalis	1.93250220588235	Microbacterium liquefaciens	1.17304396349413	Flavihumibacter rivuli	2.91749458039216	Leptotrichia shahii	0.342700060532688	Flavihumibacter fluminis (ex Park et al. 2022)	0.761855579710145	Flavobacterium commune	2.17074263513514	Escherichia fergusonii	1.70281993288591	Geobacillus thermocatenulatus	0.704723264	Moraxella osloensis	34.216308974359	Mesorhizobium opportunistum	0.220715974576271	Janthinobacterium lividum	2.20795760330579	Geobacillus thermocatenulatus	0.675761872	Glutamicibacter nicotianae	1.67023347985348	Enterococcus lactis	0.921967136563877	Flavobacterium commune	1.49317697452229	Geodermatophilus obscurus	26.6740149744712	Geobacillus kaustophilus	2.08510129032258	Ferruginibacter lapsinanis	1.15904819277108	Gordonia polyisoprenivorans	11.9947720670391	Eikenella corrodens	0.66515652360515	Microbacterium aurum	2.22662346938775	Flavobacterium fluviale	1.16227809045226	Geobacillus virus E3	3.22612191011236	Hydrogenophaga crocea	2.64589610486891	Gemmobacter fulva	5.76932710982659
Georgenia wutianyii	1.52444936851211	Microbacterium luteum	0.425067275097784	Flavisolibacter ginsenosidimutans	3.03932702745098	Leucobacter triazinivorans	0.41572181598063	Flavisolibacter ginsenosidimutans	0.948995579710145	Flavobacterium faecale	0.526476824324324	Exiguobacterium acetylicum	0.360423758389262	Geobacillus thermodenitrificans	1.394426944	Morococcus cerebrosus	1.87135794871795	Mesorhizobium terrae	9.04270199152542	Janthinobacterium svalbardensis	13.5274897107438	Geobacillus thermodenitrificans	1.345679904	Glutamicibacter protophormiae	0.749881684981685	Enterococcus mundtii	0.532911013215859	Flavobacterium faecale	0.599813025477707	Georgenia faecalis	2.30600631655726	Geobacillus subterraneus	0.69109504398827	Flagellatimonas centrodinii	4.38745058902276	Granulicatella adiacens	3.98092145251397	Elizabethkingia bruuniana	0.491877210300429	Microbacterium hominis	1.94745335276968	Flavobacterium kingsejongi	1.80245308207705	Geobacillus zalihae	3.73274613764045	Hydrogenophaga pseudoflava	6.30375880149813	Geobacillus kaustophilus	2.21597641618497
Gephyromycinifex aptenodytis	0.690392491349481	Microbacterium paludicola	0.500193194263364	Flavisolibacter tropicus	2.01858675294118	Leuconostoc gelidum	0.591541610169491	Flavobacterium channae	1.02148739130435	Flavobacterium kingsejongi	0.462021013513513	Exiguobacterium alkaliphilum	3.51096883668904	Geobacillus virus E2	1.151464024	Murine leukemia virus	0.482699743589744	Metabacillus dongyingensis	7.15617860169492	Janthinobacterium tructae	6.07499752066116	Geobacillus virus E2	1.124993696	Gordonia bronchialis	0.932918846153846	Epidermidibacterium keratini	1.87065427312775	Flavobacterium gilvum	0.792976974522293	Georgenia wutianyii	1.84572288840263	Geobacillus thermocatenulatus	0.599355131964809	Flavisolibacter ginsenosidimutans	1.06246082998661	Gryllotalpicola protaetiae	0.263393687150838	Empedobacter falsenii	2.80748326180258	Microbacterium liquefaciens	1.14455653061224	Flavobacterium nackdongense	1.77665355108878	Geodermatophilus obscurus	14.2068929634831	Hydrogenophilus thermoluteolus	2.73786172284644	Geobacillus subterraneus	0.922758843930636
Glutamicibacter creatinolyticus	0.695131003460208	Microbacterium sediminis	2.24719200782269	Flavobacterium channae	1.67360836078431	Leuconostoc mesenteroides	0.485440411622276	Flavobacterium commune	1.6894131884058	Flavobacterium nackdongense	0.737956013513514	Ezakiella massiliensis	0.432939686800895	Geobacillus virus E3	1.9856	Mycobacterium paragordonae	0.259678076923077	Methylibium petroleiphilum	2.89417002118644	Jatrophihabitans telluris	0.947030495867769	Geobacillus virus E3	2.0464	Gordonia hongkongensis	0.751983644688645	Epilithonimonas vandammei	8.53533550660793	Flavobacterium kingsejongi	1.08048863057325	Georgenia yuyongxinii	0.590095222465354	Geobacillus thermodenitrificans	0.793996392961877	Flavobacterium channae	1.87835100401606	Haematobacter massiliensis	3.82141491620112	Ensifer adhaerens	1.26796583690987	Microbacterium lushaniae	0.709107084548105	Flavobacterium panici	1.44298639865997	Georgenia faecalis	1.60986924157303	Hymenobacter baengnokdamensis	5.91891696629213	Geobacillus thermocatenulatus	0.777198208092486
Glutamicibacter halophytocola	1.25040615916955	Microcella flavibacter	1.29793052151239	Flavobacterium commune	2.6912028	Ligilactobacillus salivarius	1.97712651331719	Flavobacterium faecale	0.831913188405797	Flavobacterium panici	0.364643445945946	Faecalibacterium duncaniae	5.3516625950783	Geobacillus zalihae	3.054536768	Mycobacteroides chelonae	0.275402948717949	Methylobacterium durans	1.81833332627119	Kaistella carnis	1.45218752066116	Geobacillus zalihae	2.631335488	Gordonia otitidis	0.40582956043956	Eremothecium cymbalariae	2.28805453744493	Flavobacterium nackdongense	1.27797328025478	Glutamicibacter creatinolyticus	0.65513167031364	Geobacillus virus E2	0.688171788856305	Flavobacterium commune	3.0464852476573	Haemophilus haemolyticus	5.30206173184358	Enterobacter asburiae	5.03275266094421	Microbacterium luteum	0.508017667638484	Flavobacterium psychrophilum	3.59681045226131	Georgenia wutianyii	1.24718367977528	Hymenobacter monticola	1.21463992509363	Geobacillus thermodenitrificans	1.13998624277457
Glutamicibacter nicotianae	1.71220089100346	Micrococcus luteus	16.0483934289439	Flavobacterium faecale	0.676998094117647	Limosilactobacillus fermentum	3.1029894188862	Flavobacterium fluviale	1.1132615942029	Flavobacterium psychrophilum	1.48095222972973	Fenollaria massiliensis	0.582089082774049	Geodermatophilus obscurus	28.278840256	Mycolicibacterium gadium	0.273463076923077	Methylobacterium indicum	0.969414555084746	Kazachstania naganishii	2.55532404958678	Geodermatophilus obscurus	19.339609664	Gordonia polyisoprenivorans	9.83939683150183	Eremothecium gossypii	0.919160044052863	Flavobacterium panici	0.671028407643312	Glutamicibacter halophytocola	1.57109808898614	Geobacillus virus E3	0.829912023460411	Flavobacterium faecale	0.534531700133869	Haemophilus influenzae	1.67792860335196	Enterobacter bugandensis	1.7338169527897	Microbacterium sediminis	1.63023209912536	Frankia alni	0.540689547738693	Gephyromycinifex aptenodytis	0.63424470505618	Hymenobacter nivis	0.492137490636704	Geobacillus virus E2	1.05031052023121
Glutamicibacter protophormiae	0.861838801038062	Micrococcus yunnanensis	59.1334018774446	Flavobacterium nackdongense	1.12437666666667	Limosilactobacillus vaginalis	4.7060004842615	Flavobacterium gilvum	0.596876666666667	Flavonifractor plautii	1.63960297297297	Ferribacterium limneticum	1.32236791946309	Georgenia faecalis	3.958075256	Mycolicibacterium phocaicum	1.10634051282051	Methylobacterium organophilum	2.31632525423729	Kineococcus radiotolerans	1.76239929752066	Georgenia faecalis	1.716853024	Granulicatella adiacens	6.67484492673993	Erwinia billingiae	0.505149030837004	Flavobacterium sediminis	0.448582484076433	Glutamicibacter protophormiae	5.22232817651349	Geobacillus zalihae	2.13235035190616	Flavobacterium nackdongense	0.857860428380187	Haemophilus parahaemolyticus	2.35448324022346	Enterobacter chengduensis	0.613774377682403	Microcella flavibacter	2.28343093294461	Frankia casuarinae	0.989079815745394	Glutamicibacter creatinolyticus	0.522223426966292	Hymenobacter sedentarius	1.60969232209738	Geobacillus virus E3	1.10404624277457
Gordonia amicalis	0.466103676470588	Microcoleus vaginatus	2.9241995958279	Flavobacterium panici	0.635389937254902	Luteimonas chenhongjianii	0.876756658595642	Flavobacterium nackdongense	0.894803333333333	Frankia alni	0.538890067567568	Ferruginibacter lapsinanis	5.37001006711409	Georgenia wutianyii	1.353317736	Mycolicibacterium thermoresistibile	0.275672179487179	Methylobacterium oryzae	1.94479690677966	Kingella oralis	0.505451487603306	Georgenia wutianyii	0.91944048	Haematobacter massiliensis	11.4921217582418	Erwinia persicina	1.9078686784141	Fluviibacter phosphoraccumulans	0.371218821656051	Gordonia amicalis	0.45386768781911	Geodermatophilus obscurus	16.0601788856305	Flavobacterium panici	0.888327978580991	Haemophilus pittmaniae	10.030604972067	Enterobacter hormaechei	24.4000955364807	Micrococcus luteus	9.04263317784257	Frankia inefficax	0.533009715242881	Glutamicibacter halophytocola	1.38325075842697	Hymenobacter swuensis	5.416064082397	Geobacillus zalihae	2.62961225433526
Gordonia bronchialis	0.808073598615917	Microlunatus elymi	1.30690820078227	Flavobacterium psychrophilum	2.1128966745098	Luteipulveratus mongoliensis	0.531343861985472	Flavobacterium panici	0.474924347826087	Frankia inefficax	0.493774594594595	Flagellatimonas centrodinii	6.15042648769575	Gephyromycinifex aptenodytis	0.799876312	Nakamurella antarctica	0.757453076923077	Methylobacterium phyllosphaerae	6.6357638559322	Klebsiella africana	2.10760231404959	Gephyromycinifex aptenodytis	0.36135984	Haemophilus haemolyticus	5.66478810989011	Erwinia pyrifoliae	0.682820704845815	Frankia alni	0.501940318471338	Gordonia bronchialis	1.93050209336251	Georgenia faecalis	3.56045788856305	Flavobacterium psychrophilum	2.33856492637216	Hartmannibacter diazotrophicus	0.190673687150838	Enterobacter huaxiensis	0.498136824034335	Micrococcus yunnanensis	29.6270607580175	Fusarium fujikuroi	27.7983323953099	Glutamicibacter nicotianae	1.74612109550562	Hymenobacter tibetensis	15.1291350187266	Geodermatophilus obscurus	51.3545509248555
Gordonia hongkongensis	0.54518955017301	Microlunatus phosphovorus	3.81345787483703	Frankia alni	0.652435756862745	Lysobacter luteus	1.40477969733656	Flavobacterium psychrophilum	1.77375028985507	Fusarium fujikuroi	13.7401717567568	Flavisolibacter ginsenosidimutans	1.95179758389262	Glutamicibacter creatinolyticus	0.707422952	Nakamurella multipartita	0.884111032051282	Methylobacterium radiodurans	0.51488061440678	Klebsiella huaxiensis	0.249291446280992	Glutamicibacter creatinolyticus	0.80984368	Haemophilus influenzae	2.4226128021978	Erythrobacter mangrovi	1.06385894273128	Frankia inefficax	0.859482292993631	Gordonia hongkongensis	1.05453353026988	Georgenia wutianyii	4.04505357771261	Flavonifractor plautii	18.1945699598394	Hathewaya histolytica	2.12776927374302	Enterobacter ludwigii	20.6908632618026	Microcoleus vaginatus	2.2521095335277	Fusarium graminearum	37.2850359631491	Glutamicibacter protophormiae	0.566186460674157	Ideonella dechloratans	3.16280198501873	Georgenia faecalis	3.77062520231214
Gordonia otitidis	1.2030834083045	Micropruina glycogenica	1.02056687092568	Frankia inefficax	0.562683894901961	Malassezia restricta	117.374344794189	Flavonifractor plautii	0.695777753623188	Fusarium graminearum	10.4155516216216	Flavobacterium channae	2.06793803131991	Glutamicibacter halophytocola	0.835399696	Nakaseomyces glabratus	4.19974743589744	Methylobacterium radiotolerans	14.125497161017	Klebsiella michiganensis	4.11276723140496	Glutamicibacter halophytocola	0.835707152	Haemophilus parahaemolyticus	5.57021485347985	Erythrobacter neustonensis	3.15144444933921	Fusarium fujikuroi	20.8949869745223	Gordonia otitidis	1.29076049598833	Georgenia yuyongxinii	0.459869560117302	Frankia alni	0.349573319946452	Herbaspirillum huttiense	0.380129888268156	Enterobacter mori	1.14217957081545	Microlunatus elymi	1.53662172011662	Fusarium venenatum	24.6359955276382	Gordonia bronchialis	1.6985971488764	Ignavigranum ruoffiae	2.59133423220974	Georgenia wutianyii	1.92872815028902
Gordonia polyisoprenivorans	10.8477378373702	Microvirga ossetica	1.00920177314211	Frigidibacter mobilis	0.322416509803922	Marisediminicola antarctica	1.04272478208232	Frankia alni	0.265670797101449	Fusarium venenatum	14.2622889864865	Flavobacterium commune	3.11517928411633	Glutamicibacter nicotianae	0.92664048	Neisseria cinerea	1.47255794871795	Methylobacterium terrae	1.01437313559322	Klebsiella oxytoca	2.2245176446281	Glutamicibacter protophormiae	0.43940008	Haemophilus pittmaniae	6.8350852014652	Escherichia coli	946.10246377533	Fusarium graminearum	25.7921652866242	Gordonia polyisoprenivorans	12.5738460904449	Gephyromycinifex aptenodytis	0.395938211143695	Frankia inefficax	0.529894016064257	Herbaspirillum robiniae	0.246280558659218	Enterobacter oligotrophicus	1.38673407725322	Microlunatus phosphovorus	4.61087545189504	Fusarium verticillioides	31.3216870686767	Gordonia hongkongensis	0.923578146067416	Ilumatobacter coccineus	1.84639962546816	Georgenia yuyongxinii	1.11144595375723
Granulicatella adiacens	9.08265826989619	Microvirga thermotolerans	1.24485516297262	Fusarium fujikuroi	19.3939413725567	Massilia antarctica	3.5315613559322	Frankia casuarinae	0.509739927536232	Fusarium verticillioides	15.9809	Flavobacterium crassostreae	2.69463042505593	Glutamicibacter protophormiae	1.263303008	Neisseria elongata	1.05057192307692	Methylorubrum extorquens	3.24964002118644	Klebsiella pneumoniae	9.21666863636364	Gordonia amicalis	0.742945728	Hartmannibacter diazotrophicus	0.307120549450549	Escherichia fergusonii	1.63861511013216	Fusarium venenatum	18.9084918789809	Granulicatella adiacens	7.70311767323122	Glutamicibacter creatinolyticus	0.844022903225806	Fusarium fujikuroi	15.3585652342704	Herbinix luporum	0.632319217877095	Enterobacter roggenkampii	2.5414330472103	Micropruina glycogenica	1.54845696793003	Fusobacterium canifelinum	1.01958155778894	Gordonia otitidis	1.31925764044944	Inhella inkyongensis	1.26739475655431	Gephyromycinifex aptenodytis	0.919673757225434
Haematobacter massiliensis	3.87041423875433	Moraxella cuniculi	0.462479491525424	Fusarium graminearum	24.0724699058824	Massilia forsythiae	7.82132144067797	Frankia inefficax	0.433687971014493	Fusobacterium canifelinum	0.983262297297297	Flavobacterium faecale	0.739523154362416	Gordonia amicalis	0.536325368	Neisseria macacae	1.11903512820513	Methylorubrum populi	5.84416813559322	Klebsiella quasipneumoniae	0.402083842975207	Gordonia bronchialis	1.64646568	Hathewaya histolytica	2.96022338827839	Exiguobacterium acetylicum	2.1226863876652	Fusarium verticillioides	34.4473671815287	Haematobacter massiliensis	5.54289445660102	Glutamicibacter halophytocola	0.646050439882698	Fusarium graminearum	13.8518045381526	Herminiimonas arsenitoxidans	5.62671189944134	Enterobacter sichuanensis	1.19259613733906	Microvirga ossetica	0.463794897959184	Fusobacterium gastrosuis	0.548348810720269	Gordonia polyisoprenivorans	13.8276056460674	Intrasporangium calvum	2.88808262172285	Glutamicibacter creatinolyticus	0.416744913294798
Haemophilus haemolyticus	13.2639595242215	Moraxella nonliquefaciens	1.64647170795306	Fusarium venenatum	23.0980774666667	Massilia oculi	13.4104923849879	Fusarium fujikuroi	19.7308224637681	Fusobacterium nucleatum	0.933082837837838	Flavobacterium gilvum	1.20384033557047	Gordonia bronchialis	0.708089352	Neisseria sicca	1.54545942307692	Microbacterium aurum	2.63689726694915	Klebsiella variicola	3.86323119834711	Gordonia hongkongensis	2.916899248	Herbaspirillum hiltneri	1.84865591575092	Exiguobacterium alkaliphilum	3.317739030837	Fusobacterium canifelinum	1.00542939490446	Haemophilus haemolyticus	15.134717571116	Glutamicibacter protophormiae	0.572221788856305	Fusarium venenatum	11.8753018473896	Hoylesella enoeca	0.31403094972067	Enterocloster asparagiformis	0.505922145922747	Microvirga thermotolerans	0.848549329446064	Fusobacterium nucleatum	2.49986368509213	Granulicatella adiacens	7.4630941994382	Janibacter indicus	6.64318475655431	Glutamicibacter halophytocola	2.24695190751445
Haemophilus influenzae	4.21382460207612	Moraxella osloensis	34.4599848891786	Fusarium verticillioides	35.9395813960784	Massilia putida	2.98275255447942	Fusarium graminearum	22.3307613043478	Fusobacterium pseudoperiodonticum	1.42867162162162	Flavobacterium inviolabile	0.733433243847875	Gordonia hongkongensis	1.0696322184	Neisseria subflava	3.07359442307692	Microbacterium endophyticum	1.55987720338983	Kluyveromyces lactis	3.46766776859504	Gordonia otitidis	0.721357664	Herbaspirillum huttiense	0.414975421245421	Ezakiella massiliensis	0.582220484581498	Fusobacterium nucleatum	2.60944640127389	Haemophilus influenzae	4.80545763676149	Gordonia amicalis	0.352562258064516	Fusarium verticillioides	24.0094088085676	Human endogenous retrovirus K	1.00558659217877	Enterocloster bolteae	1.58719738197425	Moraxella cuniculi	0.383186180758017	Fusobacterium pseudoperiodonticum	7.20447182579565	Haematobacter massiliensis	5.50711803370787	Janibacter melonis	7.05946857677903	Glutamicibacter nicotianae	2.9813649132948
Haemophilus parahaemolyticus	3.29545143598616	Morococcus cerebrosus	3.20330032594524	Fusobacterium canifelinum	1.3796040627451	Massilia violaceinigra	2.206554031477	Fusarium venenatum	14.3225645652174	Gemella haemolysans	16.2392905405405	Flavobacterium kingsejongi	1.28924932885906	Gordonia otitidis	0.539273736	Neomicrococcus aestuarii	0.711267371794872	Microbacterium hominis	3.12319311440678	Kocuria flava	2.72133863636364	Gordonia polyisoprenivorans	10.291721232	Herbaspirillum robiniae	0.331511978021978	Faecalibacterium duncaniae	2.10355497797357	Fusobacterium pseudoperiodonticum	4.69088267515924	Haemophilus parahaemolyticus	4.06596865061999	Gordonia bronchialis	0.244435601173021	Fusobacterium canifelinum	2.08785898259706	Hydrogenophaga crassostreae	0.903446145251397	Enterococcus cecorum	9.9244860944206	Moraxella nonliquefaciens	1.45210606413994	Gemella haemolysans	67.0054551088777	Haemophilus haemolyticus	12.5636588483146	Janthinobacterium agaricidamnosum	0.719038876404494	Glutamicibacter protophormiae	0.647095895953757
Haemophilus pittmaniae	10.2961954757785	Mycobacterium paragordonae	3.60703886571056	Fusobacterium nucleatum	13.8156369803922	Megamonas funiformis	4.7897463559322	Fusarium verticillioides	42.5835631884058	Gemella morbillorum	0.822371351351351	Flavobacterium nackdongense	1.13513333333333	Gordonia polyisoprenivorans	12.163529664	Nesterenkonia pannonica	0.804289551282051	Microbacterium lemovicicum	0.525852139830508	Kocuria indica	22.6990996280992	Granulicatella adiacens	11.768154864	Herminiimonas arsenitoxidans	1.92775122710623	Ferribacterium limneticum	0.570665066079295	Gemella haemolysans	22.8297924840764	Haemophilus pittmaniae	8.93366361050328	Gordonia hongkongensis	0.637738563049853	Fusobacterium nucleatum	3.22446621151272	Hydrogenophaga crocea	2.11514899441341	Enterococcus innesii	3.06714175965665	Moraxella osloensis	36.6787974635568	Gemella morbillorum	8.13723984924623	Haemophilus influenzae	10.2007033146067	Janthinobacterium lividum	2.22732692883895	Gordonia amicalis	0.28873936416185
Hankyongella ginsenosidimutans	0.243223425605536	Mycobacteroides chelonae	0.260572711864407	Fusobacterium pseudoperiodonticum	4.02582064313725	Melaminivora jejuensis	13.6213021428571	Fusobacterium canifelinum	1.53007188405797	Gemella sanguinis	2.68630790540541	Flavobacterium panici	0.951569753914989	Granulicatella adiacens	11.102711928	Neurospora crassa	14.9344325641026	Microbacterium liquefaciens	1.38219082627119	Kocuria palustris	25.3404008264463	Gryllotalpicola protaetiae	0.339247616	Hoylesella enoeca	0.346661776556777	Ferruginibacter lapsinanis	2.13868709251101	Gemella morbillorum	2.6439476433121	Hankyongella ginsenosidimutans	0.302889095550693	Gordonia otitidis	0.685569208211144	Fusobacterium pseudoperiodonticum	2.41420777777778	Hydrogenophaga pseudoflava	2.82467955307263	Enterococcus lactis	0.710510987124463	Morococcus cerebrosus	2.74179300291545	Gemella sanguinis	6.68771425460637	Haemophilus parahaemolyticus	4.94490752808989	Janthinobacterium svalbardensis	10.5899247191011	Gordonia bronchialis	0.677232832369942
Hartmannibacter diazotrophicus	0.396251003460208	Mycolicibacterium gadium	0.383219713168188	Gemella haemolysans	41.4885741019608	Mesorhizobium amorphae	0.302450714285714	Fusobacterium hwasookii	0.425731449275362	Geobacillus kaustophilus	2.37394790540541	Flavobacterium psychrophilum	3.12267212527964	Haematobacter massiliensis	5.688073128	Nocardioides anomalus	1.01059724358974	Microbacterium lushaniae	0.975552139830508	Kosakonia cowanii	0.316196611570248	Haematobacter massiliensis	8.623451552	Hoyosella subflava	0.272344249084249	Flagellatimonas centrodinii	11.4944482819383	Gemella sanguinis	3.52917863057325	Hartmannibacter diazotrophicus	0.299400102115244	Gordonia polyisoprenivorans	10.9928701759531	Fusobacterium ulcerans	5.73598322623829	Hydrogenophilus thermoluteolus	3.79811938547486	Enterococcus mundtii	0.868471115879828	Mycetocola zhujimingii	3.66009069970845	Gemmobacter fulva	1.59091971524288	Haemophilus pittmaniae	5.19360286516854	Janthinobacterium tructae	6.71442543071161	Gordonia hongkongensis	0.561554335260116
Hathewaya histolytica	4.1749176816609	Mycolicibacterium phocaicum	0.635429204693612	Gemella morbillorum	2.88591268235294	Mesorhizobium ciceri	0.245206803874092	Fusobacterium nucleatum	0.927953550724638	Geobacillus subterraneus	0.7581075	Flavonifractor plautii	1.10137955257271	Haemophilus haemolyticus	11.0572308	Nocardioides aquaticus	1.26071532051282	Microbacterium luteum	0.515731165254237	Lachnoanaerobaculum umeaense	0.619807396694215	Haemophilus haemolyticus	16.236360464	Human endogenous retrovirus K	0.82051282051282	Flavihumibacter rivuli	0.88657295154185	Geobacillus kaustophilus	2.26941025477707	Hathewaya histolytica	3.07280137126185	Granulicatella adiacens	5.41443894428152	Gemella haemolysans	12.7562391432396	Hymenobacter baengnokdamensis	16.7861954748603	Epidermidibacterium keratini	0.892034935622318	Mycobacterium paragordonae	0.322453731778426	Geobacillus kaustophilus	2.65657273031826	Hafnia alvei	3.10129154494382	Jatrophihabitans telluris	2.03139801498127	Gordonia polyisoprenivorans	12.3170342196532
Herbaspirillum hiltneri	1.64985242214533	Mycolicibacterium thermoresistibile	0.231691303780965	Gemella sanguinis	4.07788425098039	Mesorhizobium erdmanii	0.217408317191283	Fusobacterium pseudoperiodonticum	2.6930015942029	Geobacillus thermocatenulatus	0.766018648648649	Frankia alni	0.692416286353468	Haemophilus influenzae	3.010371896	Nocardioides coralli	0.358632628205128	Microbacterium oleivorans	1.92142197033898	Lachnoclostridium phocaeense	0.655196157024793	Haemophilus influenzae	5.669840832	Hydrogenophaga crassostreae	1.5377295970696	Flavisolibacter ginsenosidimutans	1.11662696035242	Geobacillus subterraneus	1.82327439490446	Herbaspirillum hiltneri	4.18702626549964	Haematobacter massiliensis	4.93001718475073	Gemella morbillorum	1.10409201606426	Hymenobacter monticola	1.49401782122905	Epilithonimonas vandammei	16.8754279828326	Mycobacteroides chelonae	0.573277288629738	Geobacillus subterraneus	0.851148056951424	Hankyongella ginsenosidimutans	0.205420042134831	Kaistella carnis	0.931385430711611	Gordonia pseudamarae	0.160954393063584
Herbaspirillum huttiense	0.389477967128028	Nakamurella antarctica	7.6210305345502	Gemmobacter fulva	3.25774094117647	Mesorhizobium huakuii	0.275599430992736	Gemella haemolysans	10.5121404347826	Geobacillus thermodenitrificans	1.10569851351351	Frankia inefficax	0.769964765100671	Haemophilus parahaemolyticus	4.187289976	Nocardioides dongkuii	1.50114025641026	Microbacterium sediminis	3.04697688559322	Lacticaseibacillus paracasei	0.574227561983471	Haemophilus parahaemolyticus	6.988682816	Hydrogenophaga crocea	3.89412489010989	Flavobacterium channae	1.02662735682819	Geobacillus thermocatenulatus	0.739758407643312	Herbaspirillum huttiense	0.707558803792852	Haemophilus haemolyticus	10.4020471554252	Gemella sanguinis	2.04367295850067	Hymenobacter nivis	0.554135586592179	Erwinia billingiae	0.604397167381974	Mycolicibacterium gadium	0.366809562682216	Geobacillus thermocatenulatus	0.785197504187605	Hartmannibacter diazotrophicus	0.39417856741573	Kaistella jeonii	0.472909962546816	Granulicatella adiacens	11.3407982080925
Herminiimonas arsenitoxidans	2.05714724048443	Nakamurella multipartita	2.18035136897001	Geobacillus kaustophilus	2.93005982745098	Mesorhizobium jarvisii	0.289428256658596	Gemella morbillorum	3.11908210144928	Geobacillus virus E2	0.995243243243243	Frigidibacter mobilis	0.93877288590604	Haemophilus pittmaniae	9.350863168	Nocardioides mesophilus	2.12677833333333	Microcella flavibacter	2.07022205508475	Lactobacillus acidophilus	1.86859801652893	Haemophilus pittmaniae	39.5826556	Hydrogenophaga pseudoflava	7.39932921245421	Flavobacterium commune	1.96257418502203	Geobacillus thermodenitrificans	1.08070856687898	Herbaspirillum robiniae	0.852505995623632	Haemophilus influenzae	2.55177360703812	Gemmobacter fulva	1.22733730923695	Hymenobacter sedentarius	2.01019698324022	Erwinia persicina	0.568912145922747	Mycolicibacterium phocaicum	0.640528425655977	Geobacillus thermodenitrificans	1.59482710217755	Hathewaya histolytica	3.64767700842697	Kazachstania naganishii	9.32565820224719	Haematobacter massiliensis	15.6086129479769
Hoylesella enoeca	0.453839887543253	Neisseria cinerea	3.83884348109518	Geobacillus subterraneus	1.14326977254902	Mesorhizobium opportunistum	0.221941731234867	Gemella sanguinis	6.30958695652174	Geobacillus virus E3	1.50675675675676	Fusarium fujikuroi	18.1073512080537	Hafnia alvei	2.029922488	Nocardioides okcheonensis	4.35441730769231	Micrococcus luteus	11.199584809322	Lactobacillus amylovorus	6.78855053719008	Hartmannibacter diazotrophicus	0.57411856	Hydrogenophilus thermoluteolus	5.5333141025641	Flavobacterium faecale	1.28674973568282	Geobacillus virus E2	0.830964267515924	Herbaspirillum seropedicae	0.720881043034282	Haemophilus parahaemolyticus	6.46166202346041	Geobacillus kaustophilus	1.95183836680054	Hymenobacter swuensis	1.9623761452514	Erwinia pyrifoliae	0.723788798283262	Nakamurella antarctica	0.669320787172012	Geobacillus virus E2	1.29307770519263	Herbaspirillum hiltneri	1.54408463483146	Kineococcus radiotolerans	1.96752209737828	Haemophilus haemolyticus	150.797432254335
Hoyosella subflava	0.270790121107266	Neisseria elongata	1.67273777053455	Geobacillus thermocatenulatus	0.779608760784314	Mesorhizobium terrae	9.71021421307506	Gemmobacter fulva	1.08294086956522	Geobacillus zalihae	2.49207378378378	Fusarium graminearum	16.2588331319911	Hankyongella ginsenosidimutans	0.22459872	Nocardioides panacis	1.7086133974359	Micrococcus yunnanensis	47.5104784745763	Lactobacillus apis	1.16990223140496	Hathewaya histolytica	3.261714416	Hymenobacter baengnokdamensis	14.5454189010989	Flavobacterium kingsejongi	1.69824057268722	Geobacillus virus E3	1.30254777070064	Herminiimonas arsenitoxidans	2.06852075127644	Haemophilus pittmaniae	5.85711715542522	Geobacillus subterraneus	0.663173092369478	Hymenobacter tibetensis	3.78499290502793	Erythrobacter neustonensis	0.990757253218884	Nakamurella multipartita	1.11143720116618	Geobacillus virus E3	2.42713567839196	Herbaspirillum huttiense	0.446404676966292	Kingella oralis	0.493704157303371	Haemophilus influenzae	13.5275097109827
Human endogenous retrovirus K	0.746539792387543	Neisseria flavescens	5.4366698696219	Geobacillus thermodenitrificans	1.48413921568627	Metabacillus dongyingensis	5.63334015738499	Geobacillus kaustophilus	2.6545881884058	Geodermatophilus obscurus	8.45834310810811	Fusarium venenatum	16.4021505145414	Hartmannibacter diazotrophicus	0.410165608	Nocardioides piscis	0.737468525641026	Microcoleus vaginatus	1.81308764830508	Lactobacillus crispatus	163.039974504132	Herbaspirillum hiltneri	1.509378816	Hymenobacter monticola	1.58031580586081	Flavobacterium nackdongense	1.97724114537445	Geobacillus zalihae	2.51841605318471	Hoylesella enoeca	0.636412013129103	Hafnia paralvei	0.94216642228739	Geobacillus thermocatenulatus	0.554922235609103	Ideonella dechloratans	2.11628541899441	Escherichia albertii	0.286171630901288	Neisseria cinerea	4.42755370262391	Geobacillus zalihae	3.01079534338358	Herbaspirillum robiniae	0.428282935393258	Klebsiella michiganensis	2.69203940074906	Haemophilus parahaemolyticus	56.6309020809249
Hydrogenophaga crassostreae	1.87208053633218	Neisseria macacae	3.41354116036506	Geobacillus virus E2	1.25733005490196	Methylibium petroleiphilum	3.23180358353511	Geobacillus subterraneus	1.00996543478261	Georgenia faecalis	2.37167560810811	Fusarium verticillioides	21.035397852349	Hathewaya histolytica	4.184939632	Nocardioides seonyuensis	1.34917102564103	Microlunatus elymi	0.982548305084746	Lactobacillus delbrueckii	82.0615496694215	Herbaspirillum huttiense	0.448236496	Hymenobacter radiodurans	2.70293531135531	Flavobacterium panici	0.527756519823789	Geodermatophilus obscurus	87.7713588216561	Hoyosella subflava	0.319414427425237	Halothiobacillus neapolitanus	0.275168416422287	Geobacillus thermodenitrificans	0.900642945113789	Ilumatobacter coccineus	0.85809217877095	Escherichia coli	929.385222317597	Neisseria elongata	0.827373119533528	Geodermatophilus obscurus	13.4135412562814	Herbaspirillum seropedicae	0.327021924157303	Klebsiella oxytoca	1.26544153558052	Haemophilus pittmaniae	88.3017000578035
Hydrogenophaga crocea	3.33509321107266	Neisseria sicca	2.08515739243807	Geobacillus virus E3	2.0643137254902	Methylobacterium durans	3.31205078692494	Geobacillus thermocatenulatus	0.945809492753623	Georgenia yuyongxinii	0.422670540540541	Fusobacterium canifelinum	1.41167268456376	Herbaspirillum hiltneri	3.04318784	Nocardioides ungokensis	1.5751858974359	Microlunatus phosphovorus	3.16863722457627	Lactobacillus helsingborgensis	0.973331983471074	Herbaspirillum robiniae	2.24073264	Hymenobacter sedentarius	1.87499858974359	Flavobacterium psychrophilum	2.28266436123348	Georgenia faecalis	7.86327761146497	Human endogenous retrovirus K	0.567469000729395	Hankyongella ginsenosidimutans	0.206323460410557	Geobacillus virus E2	0.805271204819277	Inhella inkyongensis	0.75421782122905	Escherichia fergusonii	2.44054793991416	Neisseria flavescens	0.77273915451895	Georgenia faecalis	2.9555743718593	Herminiimonas arsenitoxidans	1.91599242977528	Klebsiella pneumoniae	9.21139576779026	Hankyongella ginsenosidimutans	0.249856069364162
Hydrogenophaga pseudoflava	4.8170233650519	Neisseria subflava	19.8735001303781	Geobacillus zalihae	3.30045130980392	Methylobacterium indicum	1.31153232445521	Geobacillus thermodenitrificans	1.44565528985507	Gephyromycinifex aptenodytis	0.379083243243243	Fusobacterium nucleatum	3.15685977628635	Herbaspirillum huttiense	0.583961688	Nodularia sphaerocarpa	0.584638461538462	Micropruina glycogenica	2.67795262711864	Lactobacillus jensenii	7.45590095041322	Herminiimonas arsenitoxidans	2.246559888	Hymenobacter swuensis	1.6316060989011	Flavonifractor plautii	0.533095286343612	Georgenia wutianyii	1.28573515923567	Hydrogenophaga crassostreae	2.88215447118891	Hartmannibacter diazotrophicus	0.319759501466276	Geobacillus virus E3	1.0281124497992	Intrasporangium calvum	2.13179575418994	Exiguobacterium alkaliphilum	0.75095652360515	Neisseria macacae	2.14501206997085	Georgenia wutianyii	4.49209737018425	Hoyosella subflava	0.204944761235955	Klebsiella variicola	3.06879086142322	Hartmannibacter diazotrophicus	0.282436705202312
Hydrogenophilus thermoluteolus	3.27681465397924	Neomicrococcus aestuarii	1.1320795958279	Geodermatophilus obscurus	21.6728490352941	Methylobacterium organophilum	4.76864642857143	Geobacillus virus E2	1.24275195652174	Gluconacetobacter diazotrophicus	0.519490675675676	Fusobacterium pseudoperiodonticum	8.87457659955257	Herbaspirillum robiniae	0.60440052	Nosocomiicoccus ampullae	1.11863820512821	Microvirga ossetica	0.95220531779661	Lactobacillus johnsonii	10.0061832231405	Hoylesella enoeca	0.535942176	Hymenobacter tibetensis	5.40854016483516	Frankia alni	0.571925682819383	Georgenia yuyongxinii	0.949472515923567	Hydrogenophaga crocea	3.84188235594457	Hathewaya histolytica	3.01591263929619	Geobacillus zalihae	2.47367137884873	Janibacter indicus	6.31378754189944	Ezakiella massiliensis	0.560105407725322	Neisseria sicca	1.62506586005831	Georgenia yuyongxinii	0.678086030150754	Hydrogenophaga crassostreae	1.73264740168539	Kluyveromyces lactis	4.77419805243446	Hathewaya histolytica	2.41174011560694
Hymenobacter baengnokdamensis	16.5333617906574	Neotabrizicola shimadae	0.397219478487614	Georgenia faecalis	2.00103322352941	Methylobacterium oryzae	2.92091576271186	Geobacillus virus E3	1.78260869565217	Glutamicibacter creatinolyticus	0.814325945945946	Gemella haemolysans	43.1984908948546	Herbaspirillum seropedicae	1.878735632	Nostoc edaphicum	0.926742756410256	Microvirga thermotolerans	1.84407254237288	Lactobacillus kefiranofaciens	0.440027975206612	Hoyosella subflava	0.6919292	Ideonella dechloratans	2.58962210622711	Frankia inefficax	0.564440044052863	Gephyromycinifex aptenodytis	1.0918471656051	Hydrogenophaga pseudoflava	9.44584261123268	Herbaspirillum robiniae	0.304334105571848	Geodermatophilus obscurus	14.3376988621151	Janibacter melonis	3.86580100558659	Faecalibacterium duncaniae	2.36754111587983	Neisseria subflava	2.91787778425656	Gephyromycinifex aptenodytis	0.766707889447236	Hydrogenophaga crocea	5.99490992977528	Kluyveromyces marxianus	2.45413921348315	Herbaspirillum hiltneri	24.1881395404624
Hymenobacter jejuensis	0.459119974048443	Nesterenkonia pannonica	2.29835794002608	Georgenia wutianyii	2.44883053333333	Methylobacterium phyllosphaerae	5.48519663438257	Geobacillus zalihae	2.69702739130435	Glutamicibacter halophytocola	0.624798040540541	Gemella morbillorum	1.97736653243848	Herminiimonas arsenitoxidans	2.286337264	Novosphingobium aromaticivorans	0.90382641025641	Moraxella cuniculi	0.962279025423729	Lactobacillus paragasseri	18.0828928512397	Human endogenous retrovirus K	0.9424	Ilumatobacter coccineus	2.32579450549451	Frigidibacter mobilis	0.331258942731278	Glutamicibacter creatinolyticus	0.746347388535032	Hydrogenophilus thermoluteolus	3.26494534646244	Herbaspirillum seropedicae	0.427901671554252	Georgenia faecalis	1.06363918340027	Janthinobacterium agaricidamnosum	0.362867262569832	Fenollaria massiliensis	2.50836188841202	Neomicrococcus aestuarii	0.717647172011662	Glutamicibacter creatinolyticus	2.46055792294807	Hydrogenophaga pseudoflava	7.93195952247191	Kocuria flava	8.0675502247191	Herbaspirillum robiniae	2.60830341040462
Hymenobacter monticola	2.04004891868512	Neurospora crassa	26.7658082398957	Georgenia yuyongxinii	0.617891066666667	Methylobacterium radiodurans	0.751202457627119	Geodermatophilus obscurus	13.4653074637681	Glutamicibacter nicotianae	2.70312567567568	Gemella sanguinis	6.42530187919463	Hoyosella subflava	0.302694248	Novosphingobium decolorationis	0.907714743589744	Moraxella nonliquefaciens	2.99780730932203	Lactobacillus taiwanensis	5.51632380165289	Humibacter ginsenosidimutans	0.28833568	Inhella inkyongensis	1.83160844322344	Fusarium fujikuroi	17.8478637885463	Glutamicibacter halophytocola	0.692335987261147	Hymenobacter baengnokdamensis	11.8744842961342	Herminiimonas arsenitoxidans	1.75429184750733	Georgenia wutianyii	1.12627705488621	Janthinobacterium lividum	3.05926324022346	Ferribacterium limneticum	0.817830858369099	Nesterenkonia pannonica	0.631355393586006	Glutamicibacter halophytocola	1.60687105527638	Hydrogenophilus thermoluteolus	2.70830070224719	Kocuria indica	18.7912877153558	Herminiimonas arsenitoxidans	2.13661
Hymenobacter nivis	0.928619039792388	Nocardioides anomalus	0.695650886571056	Gephyromycinifex aptenodytis	0.999481521568627	Methylobacterium radiotolerans	38.7055714527845	Georgenia faecalis	6.74877253623188	Glutamicibacter protophormiae	0.898725608108108	Gemmobacter fulva	6.34174615212528	Human endogenous retrovirus K	0.7096	Novosphingobium pentaromativorans	0.686850448717949	Moraxella osloensis	40.7615753813559	Lactococcus cremoris	2.00854545454545	Hydrogenophaga crassostreae	1.778438256	Intrasporangium calvum	1.73858435897436	Fusarium graminearum	26.8338535682819	Glutamicibacter protophormiae	16.3677831528662	Hymenobacter monticola	1.58012810357403	Hoylesella enoeca	0.497896979472141	Gephyromycinifex aptenodytis	3.32516819277108	Janthinobacterium svalbardensis	27.7102298324022	Ferruginibacter lapsinanis	2.95347489270386	Neurospora crassa	14.0947610204082	Glutamicibacter nicotianae	14.4936377721943	Hymenobacter baengnokdamensis	4.70866504213483	Kocuria palustris	14.0768332209738	Hoylesella enoeca	2.36846722543353
Hymenobacter radiodurans	1.06036857266436	Nocardioides aquaticus	4.03253672750978	Glutamicibacter creatinolyticus	1.10291796862745	Methylobacterium terrae	2.15932139225182	Gephyromycinifex aptenodytis	0.341832826086957	Gordonia alkanivorans	1.76685932432432	Geobacillus kaustophilus	3.26485187919463	Hydrogenophaga crassostreae	1.46097392	Novosphingobium resinovorum	5.39629608974359	Morococcus cerebrosus	2.68701025423729	Lactococcus lactis	2.87735276859504	Hydrogenophaga crocea	3.738131184	Janibacter indicus	8.541578003663	Fusarium venenatum	18.13242969163	Gordonia amicalis	0.283202484076433	Hymenobacter sedentarius	1.55305436177972	Hoyosella subflava	0.314995747800587	Glutamicibacter creatinolyticus	0.626630883534137	Janthinobacterium tructae	12.2991984916201	Flagellatimonas centrodinii	11.9393539914163	Nocardioides anomalus	0.430652390670554	Glutamicibacter protophormiae	6.32351246231156	Hymenobacter monticola	1.56613297752809	Kosakonia cowanii	0.396363333333333	Human endogenous retrovirus K	0.84393063583815
Hymenobacter sedentarius	2.47872515397924	Nocardioides dokdonensis	1.20824767926988	Glutamicibacter halophytocola	1.24846592156863	Methylorubrum extorquens	3.91603906779661	Glutamicibacter creatinolyticus	1.42852239130435	Gordonia amicalis	0.768256081081081	Geobacillus subterraneus	1.23256651006711	Hydrogenophaga crocea	3.954681688	Ogataea parapolymorpha	7.82529141025641	Mycobacterium paragordonae	0.931274194915254	Lancefieldella parvula	1.11363545454545	Hydrogenophaga pseudoflava	5.8190708	Janibacter melonis	4.30326855311355	Fusarium verticillioides	29.7654739647577	Gordonia bronchialis	0.332485636942675	Hymenobacter swuensis	4.52922818380744	Human betaherpesvirus 7	13.6480938416422	Glutamicibacter halophytocola	2.07856045515395	Jatrophihabitans telluris	1.25093726256983	Flaviflexus salsibiostraticola	0.332699098712446	Nocardioides aquaticus	2.90837020408163	Gordonia amicalis	0.456978810720268	Hymenobacter nivis	0.548359929775281	Lachnoanaerobaculum umeaense	0.769475805243446	Humibacter ginsenosidimutans	0.332504624277457
Hymenobacter swuensis	3.18041964532872	Nocardioides dongkuii	2.4089694654498	Glutamicibacter nicotianae	1.48459035294118	Methylorubrum populi	13.1692301694915	Glutamicibacter halophytocola	0.886368115942029	Gordonia bronchialis	4.57056182432432	Geobacillus thermocatenulatus	0.893358657718121	Hydrogenophaga pseudoflava	5.264001576	Ornithinimicrobium avium	0.809870256410256	Mycobacteroides chelonae	0.25883375	Latilactobacillus sakei	1.34884429752066	Hydrogenophilus thermoluteolus	2.458763648	Janthinobacterium lividum	2.6134947985348	Fusobacterium canifelinum	1.04385603524229	Gordonia hongkongensis	0.471570350318471	Hymenobacter tibetensis	9.31336565280817	Hydrogenophaga crassostreae	1.63924712609971	Glutamicibacter protophormiae	0.946173975903615	Jeotgalibaca porci	0.367201340782123	Flavihumibacter rivuli	1.77231575107296	Nocardioides dongkuii	1.66229749271137	Gordonia bronchialis	0.644938860971524	Hymenobacter radiodurans	2.70013123595506	Lachnoclostridium phocaeense	0.717008239700375	Hydrogenophaga crassostreae	1.56647404624277
Hymenobacter tibetensis	5.35838202422145	Nocardioides euryhalodurans	0.576582125162973	Glutamicibacter protophormiae	1.16474139607843	Microbacterium atlanticum	0.617119273607748	Glutamicibacter nicotianae	1.13067876811594	Gordonia hongkongensis	2.53986101351351	Geobacillus thermodenitrificans	1.69444973154362	Hydrogenophilus thermoluteolus	4.371284904	Ornithinimicrobium ciconiae	0.852282435897436	Mycolicibacterium gadium	0.556920995762712	Lautropia mirabilis	2.54104582644628	Hymenobacter baengnokdamensis	13.026693184	Janthinobacterium svalbardensis	30.9473558608059	Fusobacterium gastrosuis	0.559092422907489	Gordonia otitidis	0.460591337579618	Ideonella dechloratans	3.39819656455142	Hydrogenophaga crocea	3.40981498533724	Gordonia amicalis	0.488160107095047	Kaistella carnis	0.408257709497207	Flavisolibacter ginsenosidimutans	1.90424871244635	Nocardioides mesophilus	1.60162982507289	Gordonia hongkongensis	0.669096767169179	Hymenobacter sedentarius	1.92636644662921	Lacticaseibacillus paracasei	1.30533284644195	Hydrogenophaga crocea	4.34265375722543
[truncated: 957 more rows]
[truncated: 6 more columns]
