# Supplementary material for: Machine learning models reveal microbial signatures in healthy human tissues, challenging the sterility of human organs
Source: Front Microbiol. 2025 Jan 27;15:1512304. doi: 10.3389/fmicb.2024.1512304 (PMC11808598; doi:10.3389/fmicb.2024.1512304)
Supplement: Supplementary file 1 [file Data_Sheet_1.zip › Supplementary_new/Supplementary_File2.csv]

tissue	Total_Reads	Log Total_Reads	Unmapped_reads(non-human-reads)	Log Unmapped_reads(non-human-reads)	QCed_reads	Log QCed_reads	Microbial_reads	Log Microbial_reads	After Bowie Microbial reads	Log Non Human Microbial reads	Classified Microbial Reads (Agamemnon)	Log Classified Microbial Reads (Agamemnon)
Adipose Tissue	94052558.3044983	7.97337061320288	2474938.78546713	6.39356446166853	303951.882352941	5.48280483728441	43402.955017301	4.63751929872955	42474.5190311419	4.628128469747	42474.5180175452	4.62812845938315
Muscle	100599789.022164	8.00259706991866	3560375.48109518	6.55149580155958	307395.152542373	5.48769701462535	19178.6336375489	4.2828176630635	18620.2346805737	4.26998515032072	18620.2342593239	4.26998514049558
Blood Vessel	92412884.8392157	7.96573252776177	2706202.92862745	6.43236035969646	318591.796078431	5.50323458827698	53125.071372549	4.72529952652535	52107.3019607843	4.71689858662141	52107.3078756882	4.71689863591987
Heart	99837330.6416465	7.99929296072876	2754132.56174334	6.43998483985995	286314.547215496	5.45684341443765	24458.0823244552	4.38842240247311	23682.7457627119	4.37443205280023	23682.7447449058	4.37443203413569
Uterus	88569092.3188406	7.94728219392767	1408746.28985507	6.14883278527593	204536.855072464	5.31077157401805	33634.7536231884	4.52678825079445	32835.3188405797	4.51634123777093	32835.3229135228	4.51634129164148
Vagina	86891373.9864865	7.93897666464183	1474828.28378378	6.16874145777422	273434.256756757	5.43685292350333	49802.3108108108	4.69724949434809	49230.2027027027	4.69223162396053	49230.2064299201	4.69223165684095
Breast	92356797.7628635	7.96546886644926	2008503.05145414	6.30287249587784	309918.067114094	5.4912468947912	60202.6219239374	4.779615405914	59257.9552572707	4.77274666172714	59257.9547888346	4.77274665829403
Skin	93053755.4	7.96873390478099	2782924	6.44450134617187	338452.6048	5.5294978608647	42958.5344	4.63304945628437	42114.6624	4.62443332364551	42114.6597182441	4.62443329599073
Salivary Gland	93827580.1282051	7.9723305157447	1508613.74358974	6.1785780598548	350485.217948718	5.54466970590131	21696.0128205128	4.33637992881844	21057.6282051282	4.32340945348611	21057.6292490324	4.32340947501569
Brain	97027756.0381356	7.98689598756413	2484062.44915254	6.39516250977404	286271.313559322	5.45677783077717	22647.9491525424	4.35502888131311	21493.1694915254	4.33230046347575	21493.169948686	4.33230047271321
Adrenal Gland	92172553.4297521	7.96460161879174	1384802.4214876	6.14138781428226	178655.396694215	5.25201613959314	26490.5619834711	4.42309117172613	25433.3223140496	4.40540309507211	25433.3237011978	4.40540311875878
Thyroid	93184805.792	7.96934510442865	3573406.4768	6.55308242023005	373948.5536	5.57281185774998	39960.2208	4.60162787925256	38854.2912	4.58943899074474	38854.2925801443	4.58943900617133
Lung	94621191.1538462	7.97598841093181	4313452.2967033	6.63482499945444	499722.615384615	5.69872900426447	47200.4542124542	4.67394617789285	46252.1062271062	4.66513151441521	46252.1021271555	4.6651314759178
Spleen	88587281.938326	7.94737137673502	1451064.83700441	6.16168681817456	378894.052863436	5.57851778862452	67445.4889867841	4.82895290769714	66335.6123348018	4.82174674240502	66335.615073987	4.82174676033827
Pancreas	92288633.1528662	7.96514821388633	1777815.61783439	6.2498867170901	247420.171974522	5.39343510442848	40361	4.60596191794896	39173.9872611465	4.59299777776141	39173.9791696155	4.59299768805628
Esophagus	90932842.7789934	7.95872076838775	1407915.53756382	6.14857660177327	245394.075857039	5.38986407406477	45573.2078774617	4.65870959945028	44817.8774617068	4.65145128485196	44817.8806654166	4.65145131589657
Stomach	90075932.2580645	7.95460876563155	1744797.3255132	6.24174498686927	536081.964809384	5.72923119667594	47733.0674486804	4.67881934413431	46964.211143695	4.67176703190378	46964.2266602458	4.67176717539073
Colon	92070687.2690763	7.9641213849898	1404378.43105756	6.14748415079572	253164.752342704	5.40340323954178	35509.7242302544	4.55034729956876	34784.5060240964	4.54138584030737	34784.5043143354	4.54138581896052
Small Intestine	92879527.877095	7.96791999914122	1490652.62569832	6.17337644940929	255017.955307263	5.40657075932157	32409.3631284916	4.51067049686068	31547.7877094972	4.49896890972137	31547.7873722693	4.49896890507901
Prostate	88675131.5879828	7.94780184160851	1764319.88841202	6.24657732976241	282217.321888412	5.45058366629176	47920.7038626609	4.68052318837593	47052.5836909871	4.67258347583832	47052.5819667502	4.67258345992365
Testis	96205676.2390671	7.98320069663844	1503577.73760933	6.17712588680435	319579.848396501	5.50457938639251	16097.5743440233	4.20676043948707	15150.250728863	4.18041982024826	15150.2498975464	4.18041979641789
Nerve	94755663.2328308	7.97660517576167	4316968.80067002	6.63517890996138	446608.780569514	5.64992725728312	57060.1306532663	4.75633276174671	55784.1072026801	4.74651048679975	55784.1005972127	4.74651043537439
Blood	105270518.132022	8.02230676049871	5037435.54775281	6.70220950253688	1552605.87359551	6.191061224791	29035.0365168539	4.46292237657421	27441.4438202247	4.43840695786053	27441.439967919	4.43840689689307
Pituitary	91526723.7827715	7.96154791698319	1765091.42322097	6.24676720466555	246047.91011236	5.39101968056488	31809.7827715356	4.50256070332787	30646.6367041199	4.48638282009461	30646.6361690197	4.48638281251169
Ovary	88786110.982659	7.94834503339843	1360242.11560694	6.13361621727721	225547.028901734	5.35323711057325	33433.5028901734	4.52418188081561	32789.0520231214	4.51572886079627	32789.0542173377	4.5157288898589
Liver	90977499.4470046	7.95893399590027	1440506.77419355	6.15851530495448	214923.152073733	5.33228320132803	39020.801843318	4.5912961895216	38225.8341013825	4.58235697064879	38225.8369081578	4.58235700253736
Kidney	95912122.0481928	7.98187349982907	1346706.3373494	6.12927290383513	299415.879518072	5.47627482942118	58679.0120481928	4.76848279321436	57786.313253012	4.76182498751106	57786.3028202113	4.76182490910308
Bladder	82380645.2631579	7.91582518933357	927311.263157895	5.96722553477231	353888.210526316	5.54886609474079	136216.631578947	5.13423013666629	135769.473684211	5.13280213444535	135769.471865789	5.13280212862865
