# Supplementary material for: Machine learning models reveal microbial signatures in healthy human tissues, challenging the sterility of human organs
Source: Front Microbiol. 2025 Jan 27;15:1512304. doi: 10.3389/fmicb.2024.1512304 (PMC11808598; doi:10.3389/fmicb.2024.1512304)
Supplement: Supplementary file 1 [file Data_Sheet_1.zip › Supplementary_new/Supplementary_File4.csv]

Adipose Tissue	Muscle	Blood Vessel	Heart	Uterus	Vagina	Breast	Skin	Salivary Gland	Brain	Adrenal Gland	Thyroid	Lung	Spleen	Pancreas	Esophagus	Stomach	Colon	Small Intestine	Prostate	Testis	Nerve	Blood	Pituitary	Ovary	Liver	Kidney	Bladder
Abiotrophia defectiva	Abiotrophia defectiva	Abiotrophia defectiva	Abiotrophia defectiva	Abiotrophia defectiva	Abiotrophia defectiva	Abiotrophia defectiva	Abiotrophia defectiva	Abiotrophia defectiva	Abiotrophia defectiva	Abiotrophia defectiva	Abiotrophia defectiva	Abiotrophia defectiva	Abiotrophia defectiva	Abiotrophia defectiva	Abiotrophia defectiva	Abiotrophia defectiva	Abiotrophia defectiva	Abiotrophia defectiva	Abiotrophia defectiva	Abiotrophia defectiva	Abiotrophia defectiva	Abiotrophia defectiva	Abiotrophia defectiva	Abiotrophia defectiva	Abiotrophia defectiva	Abiotrophia defectiva	Abiotrophia defectiva
Abyssicoccus albus	Abyssicoccus albus	Abyssicoccus albus	Abyssicoccus albus	Abyssicoccus albus	Abyssicoccus albus	Abyssicoccus albus	Abyssicoccus albus	Abyssicoccus albus	Abyssicoccus albus	Abyssicoccus albus	Abyssicoccus albus	Abyssicoccus albus	Abyssicoccus albus	Abyssicoccus albus	Abyssicoccus albus	Abyssicoccus albus	Abyssicoccus albus	Abyssicoccus albus	Abyssicoccus albus	Abyssicoccus albus	Abyssicoccus albus	Abyssicoccus albus	Abyssicoccus albus	Abyssicoccus albus	Abyssicoccus albus	Abyssicoccus albus	Abyssicoccus albus
Acaryochloris marina	Achromobacter denitrificans	Achromobacter denitrificans	Achromobacter denitrificans	Acaryochloris marina	Achromobacter denitrificans	Achromobacter denitrificans	Achromobacter denitrificans	Achromobacter insolitus	Achromobacter denitrificans	Achromobacter denitrificans	Acaryochloris marina	Acaryochloris marina	Acaryochloris marina	Acaryochloris marina	Achromobacter denitrificans	Achromobacter denitrificans	Achromobacter denitrificans	Acaryochloris marina	Acaryochloris marina	Achromobacter denitrificans	Acaryochloris marina	Acaryochloris marina	Achromobacter denitrificans	Achromobacter denitrificans	Acaryochloris marina	Acaryochloris marina	Acaryochloris marina
Achromobacter denitrificans	Achromobacter spanius	Achromobacter insolitus	Achromobacter spanius	Achromobacter denitrificans	Achromobacter insolitus	Achromobacter insolitus	Achromobacter insolitus	Achromobacter spanius	Achromobacter spanius	Achromobacter spanius	Achromobacter denitrificans	Achromobacter denitrificans	Achromobacter denitrificans	Achromobacter denitrificans	Achromobacter insolitus	Achromobacter insolitus	Achromobacter spanius	Achromobacter denitrificans	Achromobacter denitrificans	Achromobacter spanius	Achromobacter denitrificans	Achromobacter denitrificans	Achromobacter spanius	Achromobacter insolitus	Achromobacter denitrificans	Achromobacter denitrificans	Acetobacter senegalensis
Achromobacter spanius	Achromobacter xylosoxidans	Achromobacter spanius	Achromobacter xylosoxidans	Achromobacter insolitus	Achromobacter spanius	Achromobacter spanius	Achromobacter spanius	Achromobacter xylosoxidans	Achromobacter xylosoxidans	Achromobacter xylosoxidans	Achromobacter insolitus	Achromobacter insolitus	Achromobacter insolitus	Achromobacter insolitus	Achromobacter spanius	Achromobacter spanius	Achromobacter xylosoxidans	Achromobacter insolitus	Achromobacter insolitus	Achromobacter xylosoxidans	Achromobacter insolitus	Achromobacter insolitus	Achromobacter xylosoxidans	Achromobacter spanius	Achromobacter insolitus	Achromobacter insolitus	Achromobacter denitrificans
Achromobacter xylosoxidans	Acidovorax antarcticus	Achromobacter xylosoxidans	Acidothermus cellulolyticus	Achromobacter spanius	Achromobacter xylosoxidans	Achromobacter xylosoxidans	Achromobacter xylosoxidans	Acidovorax antarcticus	Acidovorax antarcticus	Acidovorax antarcticus	Achromobacter spanius	Achromobacter spanius	Achromobacter spanius	Achromobacter spanius	Achromobacter xylosoxidans	Achromobacter xylosoxidans	Acidovorax antarcticus	Achromobacter spanius	Achromobacter spanius	Acidovorax antarcticus	Achromobacter spanius	Achromobacter spanius	Acidothermus cellulolyticus	Achromobacter xylosoxidans	Achromobacter spanius	Achromobacter spanius	Achromobacter insolitus
Acidibrevibacterium fodinaquatile	Acidovorax avenae	Acidibrevibacterium fodinaquatile	Acidovorax antarcticus	Achromobacter xylosoxidans	Acidiferrobacter thiooxydans	Acidothermus cellulolyticus	Acidibrevibacterium fodinaquatile	Acidovorax avenae	Acidovorax avenae	Acidovorax avenae	Achromobacter xylosoxidans	Achromobacter xylosoxidans	Achromobacter xylosoxidans	Achromobacter xylosoxidans	Acidibrevibacterium fodinaquatile	Acidiferrobacter thiooxydans	Acidovorax avenae	Achromobacter xylosoxidans	Achromobacter xylosoxidans	Acidovorax avenae	Achromobacter xylosoxidans	Achromobacter xylosoxidans	Acidovorax antarcticus	Acidiferrobacter thiooxydans	Achromobacter xylosoxidans	Achromobacter xylosoxidans	Achromobacter spanius
Acidothermus cellulolyticus	Acidovorax carolinensis	Acidothermus cellulolyticus	Acidovorax avenae	Acidothermus cellulolyticus	Acidothermus cellulolyticus	Acidovorax antarcticus	Acidothermus cellulolyticus	Acidovorax carolinensis	Acidovorax carolinensis	Acidovorax carolinensis	Acidibrevibacterium fodinaquatile	Acidothermus cellulolyticus	Acidibrevibacterium fodinaquatile	Acidibrevibacterium fodinaquatile	Acidothermus cellulolyticus	Acidothermus cellulolyticus	Acidovorax carolinensis	Acidovorax antarcticus	Acidibrevibacterium fodinaquatile	Acidovorax carolinensis	Acidibrevibacterium fodinaquatile	Acidibrevibacterium fodinaquatile	Acidovorax avenae	Acidothermus cellulolyticus	Acidibrevibacterium fodinaquatile	Acidovorax antarcticus	Achromobacter xylosoxidans
Acidovorax antarcticus	Acidovorax citrulli	Acidovorax antarcticus	Acidovorax carolinensis	Acidovorax antarcticus	Acidovorax antarcticus	Acidovorax avenae	Acidovorax antarcticus	Acidovorax citrulli	Acidovorax citrulli	Acidovorax citrulli	Acidothermus cellulolyticus	Acidovorax antarcticus	Acidiferrobacter thiooxydans	Acidiferrobacter thiooxydans	Acidovorax antarcticus	Acidovorax antarcticus	Acidovorax citrulli	Acidovorax avenae	Acidiferrobacter thiooxydans	Acidovorax citrulli	Acidothermus cellulolyticus	Acidothermus cellulolyticus	Acidovorax carolinensis	Acidovorax antarcticus	Acidiferrobacter thiooxydans	Acidovorax avenae	Acidiferrobacter thiooxydans
Acidovorax avenae	Acidovorax monticola	Acidovorax avenae	Acidovorax citrulli	Acidovorax avenae	Acidovorax avenae	Acidovorax carolinensis	Acidovorax avenae	Acidovorax monticola	Acidovorax monticola	Acidovorax monticola	Acidovorax antarcticus	Acidovorax avenae	Acidothermus cellulolyticus	Acidothermus cellulolyticus	Acidovorax avenae	Acidovorax avenae	Acidovorax monticola	Acidovorax carolinensis	Acidipropionibacterium jensenii	Acidovorax monticola	Acidovorax antarcticus	Acidovorax antarcticus	Acidovorax citrulli	Acidovorax avenae	Acidothermus cellulolyticus	Acidovorax carolinensis	Acidipropionibacterium jensenii
Acidovorax carolinensis	Acinetobacter baumannii	Acidovorax carolinensis	Acidovorax monticola	Acidovorax carolinensis	Acidovorax carolinensis	Acidovorax citrulli	Acidovorax carolinensis	Acinetobacter baumannii	Acinetobacter baumannii	Acinetobacter baumannii	Acidovorax avenae	Acidovorax carolinensis	Acidovorax antarcticus	Acidovorax antarcticus	Acidovorax carolinensis	Acidovorax carolinensis	Acinetobacter baumannii	Acidovorax citrulli	Acidothermus cellulolyticus	Acinetobacter baumannii	Acidovorax avenae	Acidovorax avenae	Acidovorax monticola	Acidovorax carolinensis	Acidovorax antarcticus	Acidovorax citrulli	Acidithiobacillus thiooxidans
Acidovorax citrulli	Acinetobacter bereziniae	Acidovorax citrulli	Acinetobacter baumannii	Acidovorax citrulli	Acidovorax citrulli	Acidovorax monticola	Acidovorax citrulli	Acinetobacter bereziniae	Acinetobacter bereziniae	Acinetobacter bereziniae	Acidovorax carolinensis	Acidovorax citrulli	Acidovorax avenae	Acidovorax avenae	Acidovorax citrulli	Acidovorax citrulli	Acinetobacter bereziniae	Acidovorax monticola	Acidovorax antarcticus	Acinetobacter bereziniae	Acidovorax carolinensis	Acidovorax carolinensis	Acinetobacter baumannii	Acidovorax citrulli	Acidovorax avenae	Acidovorax monticola	Acidothermus cellulolyticus
Acidovorax monticola	Acinetobacter bouvetii	Acidovorax monticola	Acinetobacter bereziniae	Acidovorax monticola	Acidovorax monticola	Acinetobacter baumannii	Acidovorax monticola	Acinetobacter bouvetii	Acinetobacter bouvetii	Acinetobacter bouvetii	Acidovorax citrulli	Acidovorax monticola	Acidovorax carolinensis	Acidovorax carolinensis	Acidovorax monticola	Acidovorax monticola	Acinetobacter bouvetii	Acinetobacter baumannii	Acidovorax avenae	Acinetobacter bouvetii	Acidovorax citrulli	Acidovorax citrulli	Acinetobacter bereziniae	Acidovorax monticola	Acidovorax carolinensis	Acinetobacter baumannii	Acidovorax antarcticus
Acinetobacter baumannii	Acinetobacter calcoaceticus	Acinetobacter baumannii	Acinetobacter bouvetii	Acinetobacter baumannii	Acinetobacter baumannii	Acinetobacter bereziniae	Acinetobacter baumannii	Acinetobacter calcoaceticus	Acinetobacter calcoaceticus	Acinetobacter calcoaceticus	Acidovorax monticola	Acinetobacter baumannii	Acidovorax citrulli	Acidovorax citrulli	Acinetobacter baumannii	Acinetobacter baumannii	Acinetobacter calcoaceticus	Acinetobacter bereziniae	Acidovorax carolinensis	Acinetobacter calcoaceticus	Acidovorax monticola	Acidovorax monticola	Acinetobacter bouvetii	Acinetobacter baumannii	Acidovorax citrulli	Acinetobacter bereziniae	Acidovorax avenae
Acinetobacter bereziniae	Acinetobacter chinensis	Acinetobacter bereziniae	Acinetobacter calcoaceticus	Acinetobacter bereziniae	Acinetobacter baylyi	Acinetobacter bouvetii	Acinetobacter bereziniae	Acinetobacter chinensis	Acinetobacter chinensis	Acinetobacter chinensis	Acinetobacter baumannii	Acinetobacter bereziniae	Acidovorax monticola	Acidovorax monticola	Acinetobacter bereziniae	Acinetobacter bereziniae	Acinetobacter chinensis	Acinetobacter bouvetii	Acidovorax citrulli	Acinetobacter chinensis	Acinetobacter baumannii	Acinetobacter baumannii	Acinetobacter calcoaceticus	Acinetobacter bereziniae	Acidovorax monticola	Acinetobacter bouvetii	Acidovorax carolinensis
Acinetobacter bouvetii	Acinetobacter cumulans	Acinetobacter bouvetii	Acinetobacter chinensis	Acinetobacter bouvetii	Acinetobacter bereziniae	Acinetobacter calcoaceticus	Acinetobacter bouvetii	Acinetobacter cumulans	Acinetobacter cumulans	Acinetobacter cumulans	Acinetobacter bereziniae	Acinetobacter bouvetii	Acinetobacter baumannii	Acinetobacter baumannii	Acinetobacter bouvetii	Acinetobacter bouvetii	Acinetobacter cumulans	Acinetobacter calcoaceticus	Acidovorax monticola	Acinetobacter cumulans	Acinetobacter bereziniae	Acinetobacter bereziniae	Acinetobacter chinensis	Acinetobacter bouvetii	Acinetobacter baumannii	Acinetobacter calcoaceticus	Acidovorax citrulli
Acinetobacter calcoaceticus	Acinetobacter defluvii	Acinetobacter calcoaceticus	Acinetobacter cumulans	Acinetobacter calcoaceticus	Acinetobacter bouvetii	Acinetobacter chinensis	Acinetobacter calcoaceticus	Acinetobacter defluvii	Acinetobacter defluvii	Acinetobacter defluvii	Acinetobacter bouvetii	Acinetobacter calcoaceticus	Acinetobacter bereziniae	Acinetobacter bereziniae	Acinetobacter calcoaceticus	Acinetobacter calcoaceticus	Acinetobacter defluvii	Acinetobacter chinensis	Acinetobacter baumannii	Acinetobacter defluvii	Acinetobacter bouvetii	Acinetobacter bouvetii	Acinetobacter cumulans	Acinetobacter calcoaceticus	Acinetobacter bereziniae	Acinetobacter chinensis	Acidovorax monticola
Acinetobacter chinensis	Acinetobacter dispersus	Acinetobacter chinensis	Acinetobacter defluvii	Acinetobacter chinensis	Acinetobacter calcoaceticus	Acinetobacter cumulans	Acinetobacter chinensis	Acinetobacter dispersus	Acinetobacter dispersus	Acinetobacter dispersus	Acinetobacter calcoaceticus	Acinetobacter chinensis	Acinetobacter bouvetii	Acinetobacter bouvetii	Acinetobacter chinensis	Acinetobacter chinensis	Acinetobacter dispersus	Acinetobacter cumulans	Acinetobacter bereziniae	Acinetobacter dispersus	Acinetobacter calcoaceticus	Acinetobacter calcoaceticus	Acinetobacter defluvii	Acinetobacter chinensis	Acinetobacter bouvetii	Acinetobacter cumulans	Acinetobacter baumannii
Acinetobacter cumulans	Acinetobacter equi	Acinetobacter cumulans	Acinetobacter dispersus	Acinetobacter cumulans	Acinetobacter chinensis	Acinetobacter defluvii	Acinetobacter cumulans	Acinetobacter equi	Acinetobacter equi	Acinetobacter equi	Acinetobacter chinensis	Acinetobacter cumulans	Acinetobacter calcoaceticus	Acinetobacter calcoaceticus	Acinetobacter cumulans	Acinetobacter cumulans	Acinetobacter equi	Acinetobacter defluvii	Acinetobacter bouvetii	Acinetobacter equi	Acinetobacter chinensis	Acinetobacter chinensis	Acinetobacter dispersus	Acinetobacter cumulans	Acinetobacter calcoaceticus	Acinetobacter defluvii	Acinetobacter bereziniae
Acinetobacter defluvii	Acinetobacter guillouiae	Acinetobacter defluvii	Acinetobacter equi	Acinetobacter defluvii	Acinetobacter cumulans	Acinetobacter dispersus	Acinetobacter defluvii	Acinetobacter guillouiae	Acinetobacter guillouiae	Acinetobacter guillouiae	Acinetobacter cumulans	Acinetobacter defluvii	Acinetobacter chinensis	Acinetobacter chinensis	Acinetobacter defluvii	Acinetobacter defluvii	Acinetobacter guillouiae	Acinetobacter dispersus	Acinetobacter calcoaceticus	Acinetobacter guillouiae	Acinetobacter cumulans	Acinetobacter cumulans	Acinetobacter equi	Acinetobacter defluvii	Acinetobacter chinensis	Acinetobacter dispersus	Acinetobacter bouvetii
Acinetobacter dispersus	Acinetobacter haemolyticus	Acinetobacter dispersus	Acinetobacter guillouiae	Acinetobacter dispersus	Acinetobacter defluvii	Acinetobacter equi	Acinetobacter dispersus	Acinetobacter haemolyticus	Acinetobacter haemolyticus	Acinetobacter haemolyticus	Acinetobacter defluvii	Acinetobacter dispersus	Acinetobacter cumulans	Acinetobacter cumulans	Acinetobacter dispersus	Acinetobacter dispersus	Acinetobacter haemolyticus	Acinetobacter equi	Acinetobacter chinensis	Acinetobacter haemolyticus	Acinetobacter defluvii	Acinetobacter defluvii	Acinetobacter guillouiae	Acinetobacter dispersus	Acinetobacter cumulans	Acinetobacter equi	Acinetobacter calcoaceticus
Acinetobacter equi	Acinetobacter indicus	Acinetobacter equi	Acinetobacter haemolyticus	Acinetobacter equi	Acinetobacter dispersus	Acinetobacter guillouiae	Acinetobacter equi	Acinetobacter indicus	Acinetobacter indicus	Acinetobacter indicus	Acinetobacter dispersus	Acinetobacter equi	Acinetobacter defluvii	Acinetobacter defluvii	Acinetobacter equi	Acinetobacter equi	Acinetobacter indicus	Acinetobacter guillouiae	Acinetobacter cumulans	Acinetobacter indicus	Acinetobacter dispersus	Acinetobacter dispersus	Acinetobacter haemolyticus	Acinetobacter equi	Acinetobacter defluvii	Acinetobacter guillouiae	Acinetobacter chinensis
Acinetobacter guillouiae	Acinetobacter junii	Acinetobacter guillouiae	Acinetobacter indicus	Acinetobacter guillouiae	Acinetobacter equi	Acinetobacter haemolyticus	Acinetobacter guillouiae	Acinetobacter junii	Acinetobacter junii	Acinetobacter junii	Acinetobacter equi	Acinetobacter guillouiae	Acinetobacter dispersus	Acinetobacter dispersus	Acinetobacter guillouiae	Acinetobacter guillouiae	Acinetobacter junii	Acinetobacter haemolyticus	Acinetobacter defluvii	Acinetobacter junii	Acinetobacter equi	Acinetobacter equi	Acinetobacter indicus	Acinetobacter guillouiae	Acinetobacter dispersus	Acinetobacter haemolyticus	Acinetobacter cumulans
Acinetobacter haemolyticus	Acinetobacter lactucae	Acinetobacter haemolyticus	Acinetobacter junii	Acinetobacter haemolyticus	Acinetobacter guillouiae	Acinetobacter indicus	Acinetobacter haemolyticus	Acinetobacter lactucae	Acinetobacter lactucae	Acinetobacter lactucae	Acinetobacter guillouiae	Acinetobacter haemolyticus	Acinetobacter equi	Acinetobacter equi	Acinetobacter haemolyticus	Acinetobacter haemolyticus	Acinetobacter lactucae	Acinetobacter indicus	Acinetobacter dispersus	Acinetobacter lactucae	Acinetobacter guillouiae	Acinetobacter guillouiae	Acinetobacter junii	Acinetobacter haemolyticus	Acinetobacter equi	Acinetobacter indicus	Acinetobacter defluvii
Acinetobacter indicus	Acinetobacter lanii	Acinetobacter indicus	Acinetobacter lactucae	Acinetobacter indicus	Acinetobacter haemolyticus	Acinetobacter junii	Acinetobacter indicus	Acinetobacter lanii	Acinetobacter lanii	Acinetobacter lanii	Acinetobacter haemolyticus	Acinetobacter indicus	Acinetobacter guillouiae	Acinetobacter guillouiae	Acinetobacter indicus	Acinetobacter indicus	Acinetobacter lanii	Acinetobacter junii	Acinetobacter equi	Acinetobacter lanii	Acinetobacter haemolyticus	Acinetobacter haemolyticus	Acinetobacter lactucae	Acinetobacter indicus	Acinetobacter guillouiae	Acinetobacter junii	Acinetobacter dispersus
Acinetobacter junii	Acinetobacter lwoffii	Acinetobacter junii	Acinetobacter lanii	Acinetobacter junii	Acinetobacter indicus	Acinetobacter lactucae	Acinetobacter junii	Acinetobacter lwoffii	Acinetobacter lwoffii	Acinetobacter lwoffii	Acinetobacter indicus	Acinetobacter junii	Acinetobacter haemolyticus	Acinetobacter haemolyticus	Acinetobacter junii	Acinetobacter junii	Acinetobacter lwoffii	Acinetobacter lactucae	Acinetobacter guillouiae	Acinetobacter lwoffii	Acinetobacter indicus	Acinetobacter indicus	Acinetobacter lanii	Acinetobacter junii	Acinetobacter haemolyticus	Acinetobacter lactucae	Acinetobacter equi
Acinetobacter lactucae	Acinetobacter nosocomialis	Acinetobacter lactucae	Acinetobacter lwoffii	Acinetobacter lactucae	Acinetobacter junii	Acinetobacter lanii	Acinetobacter lactucae	Acinetobacter nosocomialis	Acinetobacter nosocomialis	Acinetobacter nosocomialis	Acinetobacter junii	Acinetobacter lactucae	Acinetobacter indicus	Acinetobacter indicus	Acinetobacter lactucae	Acinetobacter lactucae	Acinetobacter nosocomialis	Acinetobacter lanii	Acinetobacter haemolyticus	Acinetobacter nosocomialis	Acinetobacter junii	Acinetobacter junii	Acinetobacter lwoffii	Acinetobacter lactucae	Acinetobacter indicus	Acinetobacter lanii	Acinetobacter guillouiae
Acinetobacter lanii	Acinetobacter oleivorans	Acinetobacter lanii	Acinetobacter nosocomialis	Acinetobacter lanii	Acinetobacter lactucae	Acinetobacter lwoffii	Acinetobacter lanii	Acinetobacter oleivorans	Acinetobacter oleivorans	Acinetobacter oleivorans	Acinetobacter lactucae	Acinetobacter lanii	Acinetobacter junii	Acinetobacter junii	Acinetobacter lanii	Acinetobacter lanii	Acinetobacter oleivorans	Acinetobacter lwoffii	Acinetobacter indicus	Acinetobacter oleivorans	Acinetobacter lactucae	Acinetobacter lactucae	Acinetobacter nosocomialis	Acinetobacter lanii	Acinetobacter junii	Acinetobacter lwoffii	Acinetobacter haemolyticus
Acinetobacter lwoffii	Acinetobacter pittii	Acinetobacter lwoffii	Acinetobacter oleivorans	Acinetobacter lwoffii	Acinetobacter lanii	Acinetobacter nosocomialis	Acinetobacter lwoffii	Acinetobacter pittii	Acinetobacter pittii	Acinetobacter pittii	Acinetobacter lanii	Acinetobacter lwoffii	Acinetobacter lactucae	Acinetobacter lactucae	Acinetobacter lwoffii	Acinetobacter lwoffii	Acinetobacter pittii	Acinetobacter nosocomialis	Acinetobacter junii	Acinetobacter pittii	Acinetobacter lanii	Acinetobacter lanii	Acinetobacter oleivorans	Acinetobacter larvae	Acinetobacter lactucae	Acinetobacter nosocomialis	Acinetobacter indicus
Acinetobacter nosocomialis	Acinetobacter radioresistens	Acinetobacter nosocomialis	Acinetobacter pittii	Acinetobacter nosocomialis	Acinetobacter larvae	Acinetobacter oleivorans	Acinetobacter nosocomialis	Acinetobacter radioresistens	Acinetobacter radioresistens	Acinetobacter radioresistens	Acinetobacter lwoffii	Acinetobacter nosocomialis	Acinetobacter lanii	Acinetobacter lanii	Acinetobacter nosocomialis	Acinetobacter nosocomialis	Acinetobacter radioresistens	Acinetobacter oleivorans	Acinetobacter lactucae	Acinetobacter radioresistens	Acinetobacter lwoffii	Acinetobacter lwoffii	Acinetobacter pittii	Acinetobacter lwoffii	Acinetobacter lanii	Acinetobacter oleivorans	Acinetobacter junii
Acinetobacter oleivorans	Acinetobacter schindleri	Acinetobacter oleivorans	Acinetobacter radioresistens	Acinetobacter oleivorans	Acinetobacter lwoffii	Acinetobacter pittii	Acinetobacter oleivorans	Acinetobacter schindleri	Acinetobacter schindleri	Acinetobacter schindleri	Acinetobacter nosocomialis	Acinetobacter oleivorans	Acinetobacter lwoffii	Acinetobacter lwoffii	Acinetobacter oleivorans	Acinetobacter oleivorans	Acinetobacter schindleri	Acinetobacter pittii	Acinetobacter lanii	Acinetobacter schindleri	Acinetobacter nosocomialis	Acinetobacter nosocomialis	Acinetobacter radioresistens	Acinetobacter nosocomialis	Acinetobacter lwoffii	Acinetobacter pittii	Acinetobacter lactucae
Acinetobacter pittii	Acinetobacter seifertii	Acinetobacter pittii	Acinetobacter schindleri	Acinetobacter pittii	Acinetobacter nosocomialis	Acinetobacter radioresistens	Acinetobacter pittii	Acinetobacter seifertii	Acinetobacter seifertii	Acinetobacter seifertii	Acinetobacter oleivorans	Acinetobacter pittii	Acinetobacter nosocomialis	Acinetobacter nosocomialis	Acinetobacter pittii	Acinetobacter pittii	Acinetobacter seifertii	Acinetobacter radioresistens	Acinetobacter lwoffii	Acinetobacter seifertii	Acinetobacter oleivorans	Acinetobacter oleivorans	Acinetobacter schindleri	Acinetobacter oleivorans	Acinetobacter nosocomialis	Acinetobacter radioresistens	Acinetobacter lanii
Acinetobacter radioresistens	Acinetobacter shaoyimingii	Acinetobacter radioresistens	Acinetobacter seifertii	Acinetobacter radioresistens	Acinetobacter oleivorans	Acinetobacter schindleri	Acinetobacter radioresistens	Acinetobacter shaoyimingii	Acinetobacter shaoyimingii	Acinetobacter shaoyimingii	Acinetobacter pittii	Acinetobacter radioresistens	Acinetobacter oleivorans	Acinetobacter oleivorans	Acinetobacter radioresistens	Acinetobacter radioresistens	Acinetobacter shaoyimingii	Acinetobacter schindleri	Acinetobacter nosocomialis	Acinetobacter shaoyimingii	Acinetobacter pittii	Acinetobacter pittii	Acinetobacter seifertii	Acinetobacter pittii	Acinetobacter oleivorans	Acinetobacter schindleri	Acinetobacter lwoffii
Acinetobacter schindleri	Acinetobacter soli	Acinetobacter schindleri	Acinetobacter shaoyimingii	Acinetobacter schindleri	Acinetobacter pittii	Acinetobacter seifertii	Acinetobacter schindleri	Acinetobacter towneri	Acinetobacter soli	Acinetobacter soli	Acinetobacter radioresistens	Acinetobacter schindleri	Acinetobacter pittii	Acinetobacter pittii	Acinetobacter schindleri	Acinetobacter schindleri	Acinetobacter soli	Acinetobacter seifertii	Acinetobacter oleivorans	Acinetobacter soli	Acinetobacter radioresistens	Acinetobacter radioresistens	Acinetobacter shaoyimingii	Acinetobacter radioresistens	Acinetobacter pittii	Acinetobacter seifertii	Acinetobacter nosocomialis
Acinetobacter seifertii	Acinetobacter towneri	Acinetobacter seifertii	Acinetobacter soli	Acinetobacter seifertii	Acinetobacter radioresistens	Acinetobacter shaoyimingii	Acinetobacter seifertii	Acinetobacter variabilis	Acinetobacter towneri	Acinetobacter towneri	Acinetobacter schindleri	Acinetobacter seifertii	Acinetobacter radioresistens	Acinetobacter radioresistens	Acinetobacter seifertii	Acinetobacter seifertii	Acinetobacter towneri	Acinetobacter shaoyimingii	Acinetobacter pittii	Acinetobacter towneri	Acinetobacter schindleri	Acinetobacter schindleri	Acinetobacter soli	Acinetobacter schindleri	Acinetobacter radioresistens	Acinetobacter shaoyimingii	Acinetobacter oleivorans
Acinetobacter shaoyimingii	Acinetobacter variabilis	Acinetobacter shaoyimingii	Acinetobacter towneri	Acinetobacter shaoyimingii	Acinetobacter schindleri	Acinetobacter soli	Acinetobacter shaoyimingii	Acinetobacter wuhouensis	Acinetobacter variabilis	Acinetobacter variabilis	Acinetobacter seifertii	Acinetobacter shaoyimingii	Acinetobacter schindleri	Acinetobacter schindleri	Acinetobacter shaoyimingii	Acinetobacter shaoyimingii	Acinetobacter variabilis	Acinetobacter soli	Acinetobacter radioresistens	Acinetobacter variabilis	Acinetobacter seifertii	Acinetobacter seifertii	Acinetobacter towneri	Acinetobacter seifertii	Acinetobacter schindleri	Acinetobacter soli	Acinetobacter pittii
Acinetobacter soli	Acinetobacter wanghuae	Acinetobacter soli	Acinetobacter variabilis	Acinetobacter soli	Acinetobacter seifertii	Acinetobacter towneri	Acinetobacter soli	Actinomarinicola tropica	Acinetobacter wuhouensis	Acinetobacter wanghuae	Acinetobacter shaoyimingii	Acinetobacter soli	Acinetobacter seifertii	Acinetobacter seifertii	Acinetobacter soli	Acinetobacter soli	Acinetobacter wanghuae	Acinetobacter towneri	Acinetobacter schindleri	Acinetobacter wuhouensis	Acinetobacter shaoyimingii	Acinetobacter shaoyimingii	Acinetobacter variabilis	Acinetobacter shaoyimingii	Acinetobacter seifertii	Acinetobacter towneri	Acinetobacter radioresistens
Acinetobacter towneri	Acinetobacter wuhouensis	Acinetobacter towneri	Acinetobacter wanghuae	Acinetobacter towneri	Acinetobacter shaoyimingii	Acinetobacter variabilis	Acinetobacter towneri	Actinomyces naeslundii	Actinomarinicola tropica	Acinetobacter wuhouensis	Acinetobacter soli	Acinetobacter towneri	Acinetobacter shaoyimingii	Acinetobacter shaoyimingii	Acinetobacter towneri	Acinetobacter towneri	Acinetobacter wuhouensis	Acinetobacter variabilis	Acinetobacter seifertii	Actinomarinicola tropica	Acinetobacter soli	Acinetobacter soli	Acinetobacter wanghuae	Acinetobacter soli	Acinetobacter shaoyimingii	Acinetobacter variabilis	Acinetobacter schindleri
Acinetobacter variabilis	Actinomarinicola tropica	Acinetobacter variabilis	Acinetobacter wuhouensis	Acinetobacter variabilis	Acinetobacter soli	Acinetobacter wanghuae	Acinetobacter variabilis	Actinomyces oris	Actinomyces naeslundii	Actinobacillus pleuropneumoniae	Acinetobacter towneri	Acinetobacter variabilis	Acinetobacter soli	Acinetobacter soli	Acinetobacter variabilis	Acinetobacter variabilis	Actinomarinicola tropica	Acinetobacter wanghuae	Acinetobacter shaoyimingii	Actinomyces naeslundii	Acinetobacter towneri	Acinetobacter towneri	Acinetobacter wuhouensis	Acinetobacter towneri	Acinetobacter soli	Acinetobacter wanghuae	Acinetobacter seifertii
Acinetobacter wanghuae	Actinomyces naeslundii	Acinetobacter wanghuae	Actinomarinicola tropica	Acinetobacter wanghuae	Acinetobacter towneri	Acinetobacter wuhouensis	Acinetobacter wanghuae	Actinomyces pacaensis	Actinomyces oris	Actinomarinicola tropica	Acinetobacter variabilis	Acinetobacter wanghuae	Acinetobacter towneri	Acinetobacter towneri	Acinetobacter wanghuae	Acinetobacter wanghuae	Actinomyces naeslundii	Acinetobacter wuhouensis	Acinetobacter soli	Actinomyces oris	Acinetobacter variabilis	Acinetobacter variabilis	Actinobacillus pleuropneumoniae	Acinetobacter variabilis	Acinetobacter towneri	Acinetobacter wuhouensis	Acinetobacter shaoyimingii
Acinetobacter wuhouensis	Actinomyces oris	Acinetobacter wuhouensis	Actinomyces naeslundii	Acinetobacter wuhouensis	Acinetobacter variabilis	Actinobacillus pleuropneumoniae	Acinetobacter wuhouensis	Actinomyces trachealis	Actinomyces pacaensis	Actinomyces naeslundii	Acinetobacter wanghuae	Acinetobacter wuhouensis	Acinetobacter variabilis	Acinetobacter variabilis	Acinetobacter wuhouensis	Acinetobacter wuhouensis	Actinomyces oris	Actinobacillus pleuropneumoniae	Acinetobacter towneri	Actinomyces pacaensis	Acinetobacter wanghuae	Acinetobacter wanghuae	Actinomarinicola tropica	Acinetobacter wanghuae	Acinetobacter variabilis	Actinobacillus porcitonsillarum	Acinetobacter towneri
Actinobacillus pleuropneumoniae	Actinomyces pacaensis	Actinobacillus delphinicola	Actinomyces oris	Actinobacillus porcitonsillarum	Acinetobacter wanghuae	Actinomarinicola tropica	Actinomarinicola tropica	Actinomyces viscosus	Actinomyces viscosus	Actinomyces oris	Acinetobacter wuhouensis	Actinobacillus pleuropneumoniae	Acinetobacter wanghuae	Acinetobacter wanghuae	Actinobacillus pleuropneumoniae	Actinomarinicola tropica	Actinomyces pacaensis	Actinobacillus porcitonsillarum	Acinetobacter variabilis	Actinomyces viscosus	Acinetobacter wuhouensis	Acinetobacter wuhouensis	Actinomyces naeslundii	Acinetobacter wuhouensis	Acinetobacter wanghuae	Actinomarinicola tropica	Acinetobacter variabilis
Actinobacillus porcitonsillarum	Actinomyces viscosus	Actinobacillus pleuropneumoniae	Actinomyces pacaensis	Actinomarinicola tropica	Acinetobacter wuhouensis	Actinomyces naeslundii	Actinomyces naeslundii	Aerococcus viridans	Aerococcus urinaeequi	Actinomyces pacaensis	Actinomarinicola tropica	Actinomarinicola tropica	Acinetobacter wuhouensis	Acinetobacter wuhouensis	Actinomarinicola tropica	Actinomyces naeslundii	Actinomyces viscosus	Actinomarinicola tropica	Acinetobacter wuhouensis	Aerococcus urinaeequi	Actinobacillus pleuropneumoniae	Actinobacillus pleuropneumoniae	Actinomyces oris	Actinobacillus pleuropneumoniae	Acinetobacter wuhouensis	Actinomyces naeslundii	Acinetobacter wanghuae
Actinomarinicola tropica	Aerococcus urinaeequi	Actinomarinicola tropica	Actinomyces viscosus	Actinomyces naeslundii	Actinobacillus pleuropneumoniae	Actinomyces oris	Actinomyces oris	Aeromicrobium erythreum	Aerococcus viridans	Actinomyces viscosus	Actinomyces naeslundii	Actinomyces naeslundii	Actinobacillus pleuropneumoniae	Actinobacillus pleuropneumoniae	Actinomyces naeslundii	Actinomyces oris	Adhaeribacter swui	Actinomyces naeslundii	Actinobacillus pleuropneumoniae	Aerococcus viridans	Actinomarinicola tropica	Actinomarinicola tropica	Actinomyces pacaensis	Actinobacillus porcitonsillarum	Actinobacillus delphinicola	Actinomyces oris	Acinetobacter wuhouensis
Actinomyces naeslundii	Aerococcus viridans	Actinomyces naeslundii	Aerococcus urinaeequi	Actinomyces oris	Actinomarinicola tropica	Actinomyces pacaensis	Actinomyces pacaensis	Aeromicrobium yanjiei	Aeromicrobium erythreum	Aerococcus urinaeequi	Actinomyces oris	Actinomyces oris	Actinobacillus porcitonsillarum	Actinobacillus porcitonsillarum	Actinomyces oris	Actinomyces pacaensis	Aerococcus urinaeequi	Actinomyces oris	Actinomadura graeca	Aeromicrobium erythreum	Actinomyces naeslundii	Actinomyces naeslundii	Actinomyces viscosus	Actinomarinicola tropica	Actinobacillus pleuropneumoniae	Actinomyces pacaensis	Actinobacillus delphinicola
Actinomyces oris	Aeromicrobium erythreum	Actinomyces oris	Aerococcus viridans	Actinomyces pacaensis	Actinomyces naeslundii	Actinomyces radicidentis	Actinomyces radicidentis	Aeromonas caviae	Aeromicrobium yanjiei	Aerococcus viridans	Actinomyces pacaensis	Actinomyces pacaensis	Actinomarinicola tropica	Actinomarinicola tropica	Actinomyces pacaensis	Actinomyces trachealis	Aerococcus viridans	Actinomyces pacaensis	Actinomarinicola tropica	Aeromicrobium yanjiei	Actinomyces oris	Actinomyces oris	Aerococcus urinaeequi	Actinomyces naeslundii	Actinobacillus porcitonsillarum	Actinomyces viscosus	Actinobacillus equuli
Actinomyces pacaensis	Aeromicrobium yanjiei	Actinomyces pacaensis	Aeromicrobium erythreum	Actinomyces viscosus	Actinomyces oris	Actinomyces viscosus	Actinomyces viscosus	Aerosticca soli	Aeromonas caviae	Aeromicrobium erythreum	Actinomyces viscosus	Actinomyces radicidentis	Actinomyces naeslundii	Actinomyces naeslundii	Actinomyces viscosus	Actinomyces viscosus	Aeromicrobium erythreum	Actinomyces viscosus	Actinomyces naeslundii	Aeromonas caviae	Actinomyces pacaensis	Actinomyces pacaensis	Aerococcus viridans	Actinomyces oris	Actinomarinicola tropica	Adhaeribacter swui	Actinobacillus pleuropneumoniae
Actinomyces viscosus	Aeromonas caviae	Actinomyces viscosus	Aeromicrobium yanjiei	Adhaeribacter swui	Actinomyces pacaensis	Adhaeribacter swui	Aerococcus urinaeequi	Aggregatibacter aphrophilus	Aerosticca soli	Aeromicrobium yanjiei	Aerococcus urinaeequi	Actinomyces viscosus	Actinomyces oris	Actinomyces oris	Aerococcus urinaeequi	Adhaeribacter swui	Aeromicrobium yanjiei	Aerococcus urinaeequi	Actinomyces oris	Aerosticca soli	Actinomyces viscosus	Actinomyces viscosus	Aeromicrobium erythreum	Actinomyces pacaensis	Actinomyces naeslundii	Aerococcus urinaeequi	Actinobacillus porcitonsillarum
Aerococcus urinaeequi	Aerosticca soli	Aerococcus urinaeequi	Aeromonas caviae	Aerococcus christensenii	Actinomyces radicidentis	Aerococcus urinaeequi	Aerococcus viridans	Aggregatibacter segnis	Aggregatibacter aphrophilus	Aeromonas caviae	Aerococcus viridans	Aerococcus urinaeequi	Actinomyces pacaensis	Actinomyces pacaensis	Aerococcus viridans	Aerococcus urinaeequi	Aeromonas caviae	Aerococcus viridans	Actinomyces pacaensis	Aggregatibacter aphrophilus	Actinoplanes friuliensis	Aerococcus urinaeequi	Aeromicrobium yanjiei	Actinomyces viscosus	Actinomyces oris	Aerococcus viridans	Actinocatenispora sera
Aerococcus viridans	Aggregatibacter aphrophilus	Aerococcus viridans	Aerosticca soli	Aerococcus urinaeequi	Actinomyces trachealis	Aerococcus viridans	Aeromicrobium erythreum	Agrobacterium tumefaciens	Aggregatibacter segnis	Aeromonas encheleia	Aeromicrobium erythreum	Aerococcus viridans	Actinomyces radicidentis	Actinomyces radicidentis	Aeromicrobium erythreum	Aerococcus viridans	Aerosticca soli	Aeromicrobium erythreum	Actinomyces radicidentis	Aggregatibacter segnis	Actinoplanes ianthinogenes	Aerococcus viridans	Aeromonas caviae	Adhaeribacter swui	Actinomyces pacaensis	Aeromicrobium erythreum	Actinomadura graeca
Aeromicrobium erythreum	Aggregatibacter segnis	Aeromicrobium erythreum	Aggregatibacter aphrophilus	Aerococcus viridans	Actinomyces viscosus	Aeromicrobium erythreum	Aeromicrobium yanjiei	Alcaligenes ammonioxydans	Agrobacterium tumefaciens	Aerosticca soli	Aeromicrobium yanjiei	Aeromicrobium erythreum	Actinomyces viscosus	Actinomyces viscosus	Aeromicrobium yanjiei	Aeromicrobium erythreum	Aggregatibacter aphrophilus	Aeromicrobium yanjiei	Actinomyces viscosus	Agrobacterium fabrum	Adhaeribacter swui	Aeromicrobium erythreum	Aeromonas media	Aerococcus urinaeequi	Actinomyces radicidentis	Aeromicrobium yanjiei	Actinomarinicola tropica
Aeromicrobium yanjiei	Agrobacterium tumefaciens	Aeromicrobium yanjiei	Aggregatibacter segnis	Aeromicrobium erythreum	Aerococcus urinaeequi	Aeromicrobium yanjiei	Aeromonas caviae	Alcaligenes faecalis	Alcaligenes ammonioxydans	Aggregatibacter aphrophilus	Aeromonas caviae	Aeromicrobium yanjiei	Actinoplanes friuliensis	Adhaeribacter swui	Aeromonas caviae	Aeromicrobium yanjiei	Aggregatibacter segnis	Aeromonas caviae	Adhaeribacter swui	Agrobacterium tumefaciens	Aerococcus urinaeequi	Aeromicrobium yanjiei	Aerosticca soli	Aerococcus viridans	Actinomyces viscosus	Aeromonas caviae	Actinomyces faecalis
Aeromonas caviae	Alcaligenes ammonioxydans	Aeromonas caviae	Agrobacterium tumefaciens	Aeromicrobium yanjiei	Aerococcus viridans	Aeromonas caviae	Aerosticca soli	Alicycliphilus denitrificans	Alcaligenes faecalis	Aggregatibacter segnis	Aeromonas media	Aeromonas caviae	Adhaeribacter swui	Aerococcus urinaeequi	Aerosticca soli	Aeromonas caviae	Agrobacterium fabrum	Aeromonas media	Aerococcus christensenii	Agromyces soli	Aerococcus viridans	Aeromonas caviae	Aggregatibacter aphrophilus	Aeromicrobium erythreum	Adhaeribacter swui	Aeromonas dhakensis	Actinomyces gaoshouyii
Aeromonas media	Alcaligenes faecalis	Aeromonas encheleia	Alcaligenes ammonioxydans	Aeromonas caviae	Aeromicrobium erythreum	Aeromonas media	Aggregatibacter aphrophilus	Alicyclobacillus acidocaldarius	Alicycliphilus denitrificans	Agrobacterium fabrum	Aerosticca soli	Aerosticca soli	Aerococcus urinaeequi	Aerococcus viridans	Aggregatibacter aphrophilus	Aerosticca soli	Agrobacterium tumefaciens	Aerosticca soli	Aerococcus urinaeequi	Alcaligenes ammonioxydans	Aeromicrobium erythreum	Aerosticca soli	Aggregatibacter segnis	Aeromicrobium yanjiei	Aerococcus urinaeequi	Aeromonas media	Actinomyces naeslundii
Aerosticca soli	Alicycliphilus denitrificans	Aeromonas media	Alcaligenes faecalis	Aeromonas encheleia	Aeromicrobium yanjiei	Aerosticca soli	Aggregatibacter segnis	Allocoleopsis franciscana	Alicyclobacillus acidocaldarius	Agrobacterium tumefaciens	Aggregatibacter aphrophilus	Aggregatibacter aphrophilus	Aerococcus viridans	Aeromicrobium erythreum	Aggregatibacter segnis	Aggregatibacter aphrophilus	Agrobacterium vaccinii	Aggregatibacter aphrophilus	Aerococcus viridans	Alcaligenes faecalis	Aeromicrobium yanjiei	Aggregatibacter aphrophilus	Agrobacterium fabrum	Aeromonas caviae	Aerococcus viridans	Aeromonas salmonicida	Actinomyces oris
Aggregatibacter aphrophilus	Alicyclobacillus acidocaldarius	Aerosticca soli	Alicycliphilus denitrificans	Aerosticca soli	Aeromonas caviae	Aggregatibacter aphrophilus	Agrobacterium fabrum	Allomeiothermus silvanus	Allocoleopsis franciscana	Agromyces soli	Aggregatibacter segnis	Aggregatibacter segnis	Aeromicrobium erythreum	Aeromicrobium yanjiei	Agrobacterium fabrum	Aggregatibacter segnis	Agromyces soli	Aggregatibacter segnis	Aeromicrobium erythreum	Alicycliphilus denitrificans	Aeromonas caviae	Aggregatibacter segnis	Agrobacterium tumefaciens	Aeromonas encheleia	Aeromicrobium erythreum	Aerosticca soli	Actinomyces pacaensis
Aggregatibacter segnis	Allocoleopsis franciscana	Aggregatibacter aphrophilus	Alicyclobacillus acidocaldarius	Aggregatibacter aphrophilus	Aeromonas encheleia	Aggregatibacter segnis	Agrobacterium tumefaciens	Anabaena cylindrica	Allomeiothermus silvanus	Alcaligenes ammonioxydans	Agrobacterium tumefaciens	Agrobacterium fabrum	Aeromicrobium yanjiei	Aeromonas caviae	Agrobacterium tumefaciens	Agrobacterium fabrum	Akkermansia muciniphila	Agrobacterium fabrum	Aeromicrobium yanjiei	Alicyclobacillus acidocaldarius	Aeromonas media	Agrobacterium fabrum	Agrobacterium vaccinii	Aeromonas media	Aeromicrobium yanjiei	Aggregatibacter aphrophilus	Actinomyces procaprae
Agrobacterium fabrum	Allomeiothermus silvanus	Aggregatibacter segnis	Allocoleopsis franciscana	Aggregatibacter segnis	Aeromonas media	Agrobacterium fabrum	Agrobacterium vaccinii	Anaerococcus mediterraneensis	Anabaena cylindrica	Alcaligenes faecalis	Agromyces soli	Agrobacterium tumefaciens	Aeromonas caviae	Aeromonas dhakensis	Agrobacterium vaccinii	Agrobacterium tumefaciens	Alcaligenes ammonioxydans	Agrobacterium tumefaciens	Aeromonas caviae	Allocoleopsis franciscana	Aerosticca soli	Agrobacterium tumefaciens	Agromyces soli	Aerosticca soli	Aeromonas caviae	Aggregatibacter segnis	Actinomyces slackii
Agrobacterium tumefaciens	Anabaena cylindrica	Agrobacterium fabrum	Allomeiothermus silvanus	Agrobacterium fabrum	Aerosticca soli	Agrobacterium tumefaciens	Agromyces soli	Anaerococcus obesiensis	Anaerococcus mediterraneensis	Alicycliphilus denitrificans	Alcaligenes ammonioxydans	Agromyces soli	Aeromonas encheleia	Aerosticca soli	Agromyces soli	Agrobacterium vaccinii	Alcaligenes faecalis	Alcaligenes ammonioxydans	Aeromonas dhakensis	Allomeiothermus silvanus	Aggregatibacter aphrophilus	Agromyces soli	Alcaligenes ammonioxydans	Aggregatibacter aphrophilus	Aerosticca soli	Agrobacterium fabrum	Actinomyces trachealis
Agrobacterium vaccinii	Anaerococcus mediterraneensis	Agrobacterium tumefaciens	Anabaena cylindrica	Agrobacterium rhizogenes	Aggregatibacter aphrophilus	Agrobacterium vaccinii	Alcaligenes ammonioxydans	Ancylobacter polymorphus	Anaerococcus obesiensis	Alicyclobacillus acidocaldarius	Alcaligenes faecalis	Alcaligenes ammonioxydans	Aerosticca soli	Aggregatibacter aphrophilus	Alcaligenes ammonioxydans	Agromyces soli	Alicycliphilus denitrificans	Alcaligenes faecalis	Aerosticca soli	Anabaena cylindrica	Aggregatibacter segnis	Alcaligenes ammonioxydans	Alcaligenes faecalis	Aggregatibacter segnis	Aggregatibacter aphrophilus	Agrobacterium tumefaciens	Actinomyces viscosus
Agromyces soli	Anaerococcus obesiensis	Agrobacterium vaccinii	Anaerococcus mediterraneensis	Agrobacterium tumefaciens	Aggregatibacter segnis	Agromyces soli	Alcaligenes faecalis	Anoxybacillus amylolyticus	Ancylobacter polymorphus	Allocoleopsis franciscana	Alicycliphilus denitrificans	Alcaligenes faecalis	Afipia carboxidovorans	Aggregatibacter segnis	Alcaligenes faecalis	Alcaligenes ammonioxydans	Alicyclobacillus acidocaldarius	Alicycliphilus denitrificans	Afipia carboxidovorans	Anaerococcus mediterraneensis	Agrobacterium fabrum	Alcaligenes faecalis	Alicycliphilus denitrificans	Agrobacterium fabrum	Aggregatibacter segnis	Agromyces soli	Adhaeribacter swui
Alcaligenes ammonioxydans	Ancylobacter polymorphus	Agromyces soli	Anaerococcus obesiensis	Agrobacterium vaccinii	Agrobacterium fabrum	Alcaligenes ammonioxydans	Alicycliphilus denitrificans	Anoxybacillus flavithermus	Anoxybacillus amylolyticus	Allomeiothermus silvanus	Alicyclobacillus acidocaldarius	Alicycliphilus denitrificans	Aggregatibacter aphrophilus	Agrobacterium fabrum	Alicycliphilus denitrificans	Alcaligenes faecalis	Alistipes communis	Alicyclobacillus acidocaldarius	Aggregatibacter aphrophilus	Anaerococcus obesiensis	Agrobacterium tumefaciens	Alicycliphilus denitrificans	Alicyclobacillus acidocaldarius	Agrobacterium rhizogenes	Agrobacterium fabrum	Alcaligenes ammonioxydans	Advenella mimigardefordensis
Alcaligenes faecalis	Anoxybacillus amylolyticus	Alcaligenes ammonioxydans	Ancylobacter polymorphus	Agromyces aureus	Agrobacterium rhizogenes	Alcaligenes faecalis	Alicyclobacillus acidocaldarius	Anoxybacillus gonensis	Anoxybacillus flavithermus	Altererythrobacter epoxidivorans	Allocoleopsis franciscana	Alicyclobacillus acidocaldarius	Aggregatibacter segnis	Agrobacterium rhizogenes	Alicyclobacillus acidocaldarius	Alicycliphilus denitrificans	Alistipes dispar	Alistipes onderdonkii	Aggregatibacter segnis	Ancylobacter polymorphus	Agrobacterium vaccinii	Alicyclobacillus acidocaldarius	Allocoleopsis franciscana	Agrobacterium tumefaciens	Agrobacterium tumefaciens	Alcaligenes faecalis	Aerococcus christensenii
Alicycliphilus denitrificans	Anoxybacillus flavithermus	Alcaligenes faecalis	Anoxybacillus amylolyticus	Agromyces soli	Agrobacterium tumefaciens	Alicycliphilus denitrificans	Allocoleopsis franciscana	Aquabacterium olei	Anoxybacillus gonensis	Anabaena cylindrica	Allomeiothermus silvanus	Allocoleopsis franciscana	Agrobacterium fabrum	Agrobacterium tumefaciens	Allocoleopsis franciscana	Alicyclobacillus acidocaldarius	Alistipes megaguti	Allocoleopsis franciscana	Agrobacterium fabrum	Anoxybacillus amylolyticus	Agromyces soli	Allocoleopsis franciscana	Allomeiothermus silvanus	Alcaligenes ammonioxydans	Agrobacterium vaccinii	Alicycliphilus denitrificans	Aerococcus urinaeequi
Alicyclobacillus acidocaldarius	Anoxybacillus gonensis	Alicycliphilus denitrificans	Anoxybacillus flavithermus	Alcaligenes ammonioxydans	Agromyces soli	Alicyclobacillus acidocaldarius	Allomeiothermus silvanus	Aquincola tertiaricarbonis	Aquabacterium olei	Anaerococcus mediterraneensis	Anabaena cylindrica	Allomeiothermus silvanus	Agrobacterium tumefaciens	Agrobacterium vaccinii	Allomeiothermus silvanus	Allocoleopsis franciscana	Alistipes onderdonkii	Allomeiothermus silvanus	Agrobacterium rhizogenes	Anoxybacillus flavithermus	Alcaligenes ammonioxydans	Allomeiothermus silvanus	Anabaena cylindrica	Alcaligenes faecalis	Agromyces soli	Alicyclobacillus acidocaldarius	Aerococcus viridans
Allocoleopsis franciscana	Aquabacterium olei	Alicyclobacillus acidocaldarius	Anoxybacillus gonensis	Alcaligenes faecalis	Alcaligenes ammonioxydans	Allocoleopsis franciscana	Anabaena cylindrica	Aquirhabdus parva	Aquincola tertiaricarbonis	Anaerococcus obesiensis	Anaerococcus mediterraneensis	Anabaena cylindrica	Agrobacterium vaccinii	Agromyces soli	Altererythrobacter epoxidivorans	Allomeiothermus silvanus	Allocoleopsis franciscana	Anabaena cylindrica	Agrobacterium tumefaciens	Anoxybacillus gonensis	Alcaligenes faecalis	Altererythrobacter epoxidivorans	Anaerococcus mediterraneensis	Alicycliphilus denitrificans	Alcaligenes ammonioxydans	Allocoleopsis franciscana	Aeromicrobium chenweiae
Allomeiothermus silvanus	Aquincola tertiaricarbonis	Allocoleopsis franciscana	Aquabacterium olei	Alicycliphilus denitrificans	Alcaligenes faecalis	Allomeiothermus silvanus	Anaerococcus mediterraneensis	Arachnia propionica	Aquirhabdus parva	Ancylobacter polymorphus	Anaerococcus obesiensis	Anaerococcus mediterraneensis	Agromyces aureus	Alcaligenes ammonioxydans	Anabaena cylindrica	Altererythrobacter epoxidivorans	Allomeiothermus silvanus	Anaerococcus mediterraneensis	Agrobacterium vaccinii	Aquabacterium olei	Alicycliphilus denitrificans	Anabaena cylindrica	Anaerococcus obesiensis	Alicyclobacillus acidocaldarius	Alcaligenes faecalis	Allomeiothermus silvanus	Aeromicrobium erythreum
Anabaena cylindrica	Aquirhabdus parva	Allomeiothermus silvanus	Aquincola tertiaricarbonis	Alicyclobacillus acidocaldarius	Alicycliphilus denitrificans	Anabaena cylindrica	Anaerococcus obesiensis	Arthrobacter agilis	Aquisediminimonas profunda	Anoxybacillus amylolyticus	Ancylobacter polymorphus	Anaerococcus obesiensis	Agromyces marinus	Alcaligenes faecalis	Anaerococcus mediterraneensis	Amylolactobacillus amylophilus	Amedibacterium intestinale	Anaerococcus obesiensis	Agromyces laixinhei	Aquincola tertiaricarbonis	Alicyclobacillus acidocaldarius	Anaerococcus mediterraneensis	Ancylobacter polymorphus	Allocoleopsis franciscana	Alicycliphilus denitrificans	Altererythrobacter epoxidivorans	Aeromicrobium yanjiei
Anaerococcus mediterraneensis	Aquisediminimonas profunda	Altererythrobacter epoxidivorans	Aquirhabdus parva	Allocoleopsis franciscana	Alicyclobacillus acidocaldarius	Anaerococcus mediterraneensis	Ancylobacter polymorphus	Asticcacaulis excentricus	Arachnia propionica	Anoxybacillus flavithermus	Anoxybacillus amylolyticus	Ancylobacter polymorphus	Agromyces soli	Alicycliphilus denitrificans	Anaerococcus obesiensis	Anabaena cylindrica	Anabaena cylindrica	Anaerostipes caccae	Agromyces marinus	Aquirhabdus parva	Allocoleopsis franciscana	Anaerococcus obesiensis	Anoxybacillus amylolyticus	Allomeiothermus silvanus	Alicyclobacillus acidocaldarius	Anabaena cylindrica	Aeromonas caviae
Anaerococcus obesiensis	Arachnia propionica	Amylolactobacillus amylophilus	Aquisediminimonas profunda	Allomeiothermus silvanus	Allocoleopsis franciscana	Anaerococcus obesiensis	Anoxybacillus amylolyticus	Azospira oryzae	Aromatoleum bremense	Anoxybacillus gonensis	Anoxybacillus caldiproteolyticus	Anoxybacillus amylolyticus	Alcaligenes ammonioxydans	Alicyclobacillus acidocaldarius	Ancylobacter polymorphus	Anaerococcus mediterraneensis	Anaerococcus mediterraneensis	Anaerotruncus colihominis	Agromyces soli	Aquisediminimonas profunda	Allomeiothermus silvanus	Ancylobacter polymorphus	Anoxybacillus flavithermus	Altererythrobacter epoxidivorans	Allocoleopsis franciscana	Anaerococcus mediterraneensis	Aeromonas encheleia
Ancylobacter polymorphus	Arachnia rubra	Anabaena cylindrica	Arachnia propionica	Altererythrobacter epoxidivorans	Allomeiothermus silvanus	Anaerotruncus colihominis	Anoxybacillus flavithermus	Azospira restricta	Arthrobacter agilis	Aquabacterium olei	Anoxybacillus flavithermus	Anoxybacillus flavithermus	Alcaligenes faecalis	Allocoleopsis franciscana	Anoxybacillus amylolyticus	Anaerococcus obesiensis	Anaerococcus obesiensis	Ancylobacter polymorphus	Alcaligenes ammonioxydans	Arachnia propionica	Anabaena cylindrica	Anoxybacillus amylolyticus	Anoxybacillus gonensis	Anabaena cylindrica	Allomeiothermus silvanus	Anaerococcus obesiensis	Aerosticca soli
Anoxybacillus amylolyticus	Aromatoleum bremense	Anaerococcus mediterraneensis	Aromatoleum bremense	Amycolatopsis acidiphila	Amylolactobacillus amylophilus	Ancylobacter polymorphus	Anoxybacillus gonensis	Bacillus subtilis	Arthrobacter sulfonylureivorans	Aquincola tertiaricarbonis	Anoxybacillus gonensis	Anoxybacillus gonensis	Alicycliphilus denitrificans	Allomeiothermus silvanus	Anoxybacillus flavithermus	Ancylobacter polymorphus	Anaerocolumna cellulosilytica	Anoxybacillus amylolyticus	Alcaligenes faecalis	Aromatoleum bremense	Anaerococcus mediterraneensis	Anoxybacillus caldiproteolyticus	Aquabacterium olei	Anaerococcus mediterraneensis	Altererythrobacter epoxidivorans	Anaerococcus vaginalis	Aggregatibacter aphrophilus
Anoxybacillus flavithermus	Arthrobacter agilis	Anaerococcus obesiensis	Arthrobacter agilis	Amylolactobacillus amylophilus	Anabaena cylindrica	Anoxybacillus amylolyticus	Aquabacterium olei	Bacteroides uniformis	Asticcacaulis excentricus	Aquirhabdus parva	Aquabacterium olei	Aquabacterium olei	Alicyclobacillus acidocaldarius	Altererythrobacter epoxidivorans	Anoxybacillus gonensis	Anoxybacillus amylolyticus	Anaerocolumna chitinilytica	Anoxybacillus caldiproteolyticus	Alicycliphilus denitrificans	Arthrobacter agilis	Anaerococcus obesiensis	Anoxybacillus flavithermus	Aquincola tertiaricarbonis	Anaerococcus obesiensis	Anabaena cylindrica	Ancylobacter polymorphus	Aggregatibacter segnis
Anoxybacillus gonensis	Asticcacaulis excentricus	Ancylobacter polymorphus	Asticcacaulis excentricus	Anabaena cylindrica	Anaerococcus mediterraneensis	Anoxybacillus caldiproteolyticus	Aquincola tertiaricarbonis	Baekduia soli	Aureimonas populi	Aquisediminimonas profunda	Aquincola tertiaricarbonis	Aquincola tertiaricarbonis	Allocoleopsis franciscana	Amylolactobacillus amylophilus	Aquabacterium olei	Anoxybacillus flavithermus	Anaerostipes caccae	Anoxybacillus flavithermus	Alicyclobacillus acidocaldarius	Asticcacaulis excentricus	Anaerococcus vaginalis	Anoxybacillus gonensis	Aquirhabdus parva	Ancylobacter polymorphus	Anaerococcus mediterraneensis	Anoxybacillus amylolyticus	Agrobacterium fabrum
Aquabacterium olei	Aureimonas populi	Anoxybacillus amylolyticus	Aureimonas populi	Anaerococcus mediterraneensis	Anaerococcus obesiensis	Anoxybacillus flavithermus	Aquirhabdus parva	Bifidobacterium longum	Azorhizobium caulinodans	Arachnia propionica	Aquirhabdus parva	Aquirhabdus parva	Allomeiothermus silvanus	Anabaena cylindrica	Aquincola tertiaricarbonis	Anoxybacillus gonensis	Anaerostipes rhamnosivorans	Anoxybacillus gonensis	Allocoleopsis franciscana	Azorhizobium caulinodans	Ancylobacter polymorphus	Aquabacterium olei	Aquisediminimonas profunda	Anoxybacillus amylolyticus	Anaerococcus obesiensis	Anoxybacillus caldiproteolyticus	Agrobacterium rhizogenes
Aquincola tertiaricarbonis	Azorhizobium caulinodans	Anoxybacillus flavithermus	Azorhizobium caulinodans	Anaerococcus obesiensis	Anaerococcus vaginalis	Anoxybacillus gonensis	Aquisediminimonas profunda	Bifidobacterium scardovii	Azospira oryzae	Arachnia rubra	Aquisediminimonas profunda	Aquisediminimonas profunda	Altererythrobacter epoxidivorans	Anaerococcus mediterraneensis	Aquirhabdus parva	Aquabacterium olei	Anaerotignum propionicum	Aquabacterium olei	Allomeiothermus silvanus	Azospira oryzae	Anoxybacillus amylolyticus	Aquincola tertiaricarbonis	Arachnia propionica	Anoxybacillus flavithermus	Ancylobacter polymorphus	Anoxybacillus flavithermus	Agrobacterium tumefaciens
Aquirhabdus parva	Azospira oryzae	Anoxybacillus gonensis	Azospira oryzae	Ancylobacter polymorphus	Anaerotruncus colihominis	Aquabacterium olei	Arachnia propionica	Blastomonas fulva	Azospira restricta	Aromatoleum bremense	Arachnia propionica	Arachnia propionica	Anabaena cylindrica	Anaerococcus obesiensis	Aquisediminimonas profunda	Aquincola tertiaricarbonis	Anaerotruncus colihominis	Aquincola tertiaricarbonis	Altererythrobacter epoxidivorans	Azospira restricta	Anoxybacillus flavithermus	Aquirhabdus parva	Aromatoleum aromaticum	Anoxybacillus gonensis	Anoxybacillus amylolyticus	Anoxybacillus gonensis	Agrobacterium vaccinii
Aquisediminimonas profunda	Azospira restricta	Aquabacterium olei	Azospira restricta	Anoxybacillus amylolyticus	Ancylobacter polymorphus	Aquiluna borgnonia	Arachnia rubra	Blautia wexlerae	Bacteroides uniformis	Arthrobacter agilis	Arachnia rubra	Arachnia rubra	Anaerococcus mediterraneensis	Ancylobacter polymorphus	Arachnia propionica	Aquirhabdus parva	Ancylobacter polymorphus	Aquirhabdus parva	Amylolactobacillus amylophilus	Azospirillum oryzae	Anoxybacillus gonensis	Aquisediminimonas profunda	Aromatoleum bremense	Aquabacterium olei	Anoxybacillus flavithermus	Aquabacterium olei	Agromyces archimandritae
Aquisphaera giovannonii	Bacteroides uniformis	Aquincola tertiaricarbonis	Azospirillum thermophilum	Anoxybacillus caldiproteolyticus	Ancylobacter pratisalsi	Aquincola tertiaricarbonis	Aromatoleum aromaticum	Bordetella petrii	Baekduia soli	Arthrobacter alpinus	Aromatoleum aromaticum	Aromatoleum aromaticum	Anaerococcus obesiensis	Anoxybacillus amylolyticus	Arachnia rubra	Aquisediminimonas profunda	Anoxybacillus amylolyticus	Aquisediminimonas profunda	Anabaena cylindrica	Bacteroides uniformis	Aquabacterium olei	Aquisphaera giovannonii	Arthrobacter agilis	Aquincola tertiaricarbonis	Anoxybacillus gonensis	Aquincola tertiaricarbonis	Agromyces aureus
Arachnia propionica	Baekduia soli	Aquirhabdus parva	Bacteroides uniformis	Anoxybacillus flavithermus	Anoxybacillus amylolyticus	Aquirhabdus parva	Aromatoleum bremense	Bordetella pseudohinzii	Bifidobacterium adolescentis	Arthrobacter crystallopoietes	Aromatoleum bremense	Aromatoleum bremense	Ancylobacter polymorphus	Anoxybacillus flavithermus	Aromatoleum aromaticum	Arachnia propionica	Anoxybacillus flavithermus	Arachnia propionica	Anaerococcus mediterraneensis	Baekduia soli	Aquincola tertiaricarbonis	Arachnia propionica	Arthrobacter crystallopoietes	Aquirhabdus parva	Aquabacterium olei	Aquirhabdus parva	Agromyces badenianii
Arachnia rubra	Bifidobacterium adolescentis	Aquisediminimonas profunda	Baekduia soli	Anoxybacillus gonensis	Anoxybacillus caldiproteolyticus	Aquisediminimonas profunda	Arthrobacter agilis	Bosea vaviloviae	Bifidobacterium longum	Asticcacaulis excentricus	Arthrobacter agilis	Arthrobacter agilis	Ancylobacter pratisalsi	Anoxybacillus gonensis	Aromatoleum bremense	Arachnia rubra	Anoxybacillus gonensis	Arachnia rubra	Anaerococcus obesiensis	Bifidobacterium adolescentis	Aquirhabdus parva	Arachnia rubra	Arthrobacter sulfonylureivorans	Aquisediminimonas profunda	Aquiluna borgnonia	Aquisediminimonas profunda	Agromyces marinus
Aromatoleum aromaticum	Bifidobacterium longum	Aquisphaera giovannonii	Bifidobacterium adolescentis	Aquabacterium olei	Anoxybacillus flavithermus	Arachnia propionica	Arthrobacter crystallopoietes	Brachybacterium ginsengisoli	Blastomonas fulva	Aurantiacibacter atlanticus	Arthrobacter crystallopoietes	Arthrobacter crystallopoietes	Anoxybacillus amylolyticus	Aquabacterium olei	Arthrobacter agilis	Aromatoleum aromaticum	Aquabacterium olei	Aromatoleum bremense	Anaerococcus vaginalis	Bifidobacterium longum	Aquisediminimonas profunda	Aromatoleum aromaticum	Asticcacaulis excentricus	Arachnia propionica	Aquincola tertiaricarbonis	Arachnia propionica	Agromyces soli
Aromatoleum bremense	Blastomonas fulva	Arachnia propionica	Bifidobacterium longum	Aquiluna borgnonia	Anoxybacillus gonensis	Arachnia rubra	Asticcacaulis excentricus	Brachybacterium saurashtrense	Blautia wexlerae	Aureimonas populi	Arthrobacter sulfonylureivorans	Asticcacaulis excentricus	Anoxybacillus flavithermus	Aquiluna borgnonia	Arthrobacter crystallopoietes	Aromatoleum bremense	Aquincola tertiaricarbonis	Arthrobacter agilis	Ancylobacter polymorphus	Blastomonas fulva	Aquisphaera giovannonii	Aromatoleum bremense	Aurantiacibacter atlanticus	Arachnia rubra	Aquirhabdus parva	Arachnia rubra	Alcaligenes ammonioxydans
Arthrobacter agilis	Blautia wexlerae	Arachnia rubra	Bifidobacterium subtile	Aquincola tertiaricarbonis	Aquabacterium olei	Aromatoleum aromaticum	Aurantiacibacter atlanticus	Brachybacterium sp. NBEC-018	Bordetella petrii	Azorhizobium caulinodans	Asticcacaulis excentricus	Aurantiacibacter atlanticus	Anoxybacillus gonensis	Aquincola tertiaricarbonis	Asticcacaulis excentricus	Arthrobacter agilis	Aquirhabdus parva	Arthrobacter crystallopoietes	Ancylobacter pratisalsi	Blautia wexlerae	Arachnia propionica	Arthrobacter agilis	Aurantimicrobium photophilum	Aromatoleum aromaticum	Aquisediminimonas profunda	Aromatoleum aromaticum	Alcaligenes faecalis
Arthrobacter crystallopoietes	Bordetella petrii	Aromatoleum aromaticum	Blastomonas fulva	Aquirhabdus parva	Aquincola tertiaricarbonis	Aromatoleum bremense	Aurantimicrobium photophilum	Brachybacterium vulturis	Bosea vaviloviae	Azospira oryzae	Aurantimicrobium photophilum	Aureimonas populi	Aquabacterium olei	Aquirhabdus parva	Aureimonas populi	Arthrobacter alpinus	Aquisediminimonas profunda	Arthrobacter sunyaminii	Anoxybacillus amylolyticus	Bombilactobacillus thymidiniphilus	Arachnia rubra	Arthrobacter alpinus	Aureimonas populi	Aromatoleum bremense	Arachnia propionica	Aromatoleum bremense	Alcanivorax borkumensis
Arthrobacter sulfonylureivorans	Bosea vaviloviae	Aromatoleum bremense	Blautia wexlerae	Aquisediminimonas profunda	Aquirhabdus parva	Arthrobacter agilis	Aureimonas mangrovi	Bradyrhizobium arachidis	Brachybacterium faecium	Azospira restricta	Aureimonas populi	Azorhizobium caulinodans	Aquincola tertiaricarbonis	Aquisediminimonas profunda	Azorhizobium caulinodans	Arthrobacter crystallopoietes	Aquisphaera giovannonii	Asticcacaulis excentricus	Anoxybacillus caldiproteolyticus	Bordetella petrii	Aromatoleum aromaticum	Arthrobacter crystallopoietes	Azorhizobium caulinodans	Arthrobacter agilis	Arachnia rubra	Arthrobacter agilis	Alicycliphilus denitrificans
Asticcacaulis excentricus	Brachybacterium faecium	Arthrobacter agilis	Bordetella petrii	Arachnia propionica	Aquisediminimonas profunda	Arthrobacter crystallopoietes	Aureimonas populi	Bradyrhizobium betae	Brachybacterium kimchii	Azospirillum thermophilum	Azorhizobium caulinodans	Azospira oryzae	Aquirhabdus parva	Arachnia propionica	Azospira oryzae	Arthrobacter sulfonylureivorans	Arachnia propionica	Aurantiacibacter atlanticus	Anoxybacillus flavithermus	Bordetella pseudohinzii	Aromatoleum bremense	Arthrobacter sulfonylureivorans	Azospira oryzae	Arthrobacter crystallopoietes	Aromatoleum aromaticum	Arthrobacter alpinus	Alicyclobacillus acidocaldarius
Aurantimicrobium photophilum	Brachybacterium ginsengisoli	Arthrobacter alpinus	Bosea vaviloviae	Arachnia rubra	Aquisphaera giovannonii	Arthrobacter sulfonylureivorans	Azorhizobium caulinodans	Bradyrhizobium diazoefficiens	Brachybacterium saurashtrense	Azotobacter salinestris	Azospira oryzae	Azospira restricta	Aquisediminimonas profunda	Arachnia rubra	Azospira restricta	Asticcacaulis excentricus	Arachnia rubra	Azorhizobium caulinodans	Anoxybacillus gonensis	Bosea vaviloviae	Arthrobacter agilis	Asticcacaulis excentricus	Azospira restricta	Arthrobacter sulfonylureivorans	Aromatoleum bremense	Arthrobacter crystallopoietes	Alistipes onderdonkii
Aureimonas mangrovi	Brachybacterium saurashtrense	Arthrobacter crystallopoietes	Brachybacterium faecium	Aromatoleum bremense	Arachnia propionica	Arthrobacter sunyaminii	Azospira oryzae	Bradyrhizobium elkanii	Brachybacterium sp. NBEC-018	Bacteroides uniformis	Azospira restricta	Azospirillum oryzae	Aquisphaera giovannonii	Aromatoleum aromaticum	Azospirillum oryzae	Aurantiacibacter atlanticus	Aromatoleum aromaticum	Azospira oryzae	Aquabacterium olei	Brachybacterium faecium	Arthrobacter alpinus	Aurantiacibacter atlanticus	Azospirillum oryzae	Asticcacaulis excentricus	Arthrobacter agilis	Arthrobacter sulfonylureivorans	Allocoleopsis franciscana
Aureimonas populi	Brachybacterium sp. NBEC-018	Arthrobacter sulfonylureivorans	Brachybacterium ginsengisoli	Arthrobacter agilis	Aromatoleum bremense	Asticcacaulis excentricus	Azospira restricta	Bradyrhizobium guangdongense	Brachybacterium vulturis	Baekduia soli	Azospirillum oryzae	Azospirillum thermophilum	Arachnia propionica	Aromatoleum bremense	Azospirillum thermophilum	Aurantimicrobium photophilum	Aromatoleum bremense	Azospira restricta	Aquincola tertiaricarbonis	Brachybacterium saurashtrense	Arthrobacter crystallopoietes	Aurantimicrobium photophilum	Azospirillum thermophilum	Aurantiacibacter atlanticus	Arthrobacter alpinus	Arthrobacter sunyaminii	Allomeiothermus silvanus
Azorhizobium caulinodans	Brachybacterium vulturis	Arthrobacter sunyaminii	Brachybacterium kimchii	Arthrobacter alpinus	Arthrobacter agilis	Aurantiacibacter atlanticus	Azospirillum oryzae	Bradyrhizobium guangzhouense	Bradyrhizobium arachidis	Beutenbergia cavernae	Azospirillum thermophilum	Bacteroides uniformis	Arachnia rubra	Arthrobacter agilis	Azotobacter salinestris	Aureimonas mangrovi	Arthrobacter agilis	Azospirillum oryzae	Aquirhabdus parva	Brachybacterium sp. NBEC-018	Arthrobacter sulfonylureivorans	Aureimonas populi	Bacillus cereus	Azorhizobium caulinodans	Arthrobacter crystallopoietes	Asticcacaulis excentricus	Altererythrobacter epoxidivorans
Azospira oryzae	Bradyrhizobium betae	Asticcacaulis excentricus	Brachybacterium saurashtrense	Arthrobacter crystallopoietes	Arthrobacter alpinus	Aurantimicrobium photophilum	Azospirillum thermophilum	Bradyrhizobium japonicum	Bradyrhizobium betae	Bifidobacterium adolescentis	Bacillus subtilis	Baekduia soli	Aromatoleum aromaticum	Arthrobacter alpinus	Bacillus subtilis	Aureimonas populi	Arthrobacter crystallopoietes	Azospirillum thermophilum	Aquisediminimonas profunda	Brachybacterium vulturis	Asticcacaulis excentricus	Azorhizobium caulinodans	Bacillus subtilis	Azospira oryzae	Arthrobacter sulfonylureivorans	Aurantimicrobium photophilum	Amylolactobacillus amylophilus
Azospira restricta	Bradyrhizobium cosmicum	Aurantiacibacter atlanticus	Brachybacterium sp. NBEC-018	Arthrobacter jiangjiafuii	Asticcacaulis excentricus	Aureimonas mangrovi	Bacillus subtilis	Bradyrhizobium oligotrophicum	Bradyrhizobium cosmicum	Bifidobacterium longum	Bacteroides uniformis	Beutenbergia cavernae	Aromatoleum bremense	Arthrobacter crystallopoietes	Bacteroides uniformis	Azorhizobium caulinodans	Arthrobacter sulfonylureivorans	Bacillus subtilis	Aquisphaera giovannonii	Bradyrhizobium arachidis	Aurantiacibacter atlanticus	Azospira oryzae	Bacteroides uniformis	Azospira restricta	Arthrobacter sunyaminii	Azorhizobium caulinodans	Anabaena cylindrica
Azospirillum oryzae	Bradyrhizobium daqingense	Aurantimicrobium photophilum	Brachybacterium vulturis	Arthrobacter sulfonylureivorans	Aurantiacibacter atlanticus	Aureimonas populi	Bacteroides uniformis	Bradyrhizobium quebecense	Bradyrhizobium daqingense	Blastomonas fulva	Baekduia soli	Bifidobacterium adolescentis	Arthrobacter agilis	Arthrobacter sulfonylureivorans	Baekduia soli	Azospira oryzae	Asticcacaulis excentricus	Bacteroides caccae	Arachnia propionica	Bradyrhizobium betae	Aurantimicrobium photophilum	Azospira restricta	Baekduia soli	Azospirillum oryzae	Asticcacaulis excentricus	Azospira oryzae	Anaerococcus mediterraneensis
Azospirillum thermophilum	Bradyrhizobium diazoefficiens	Aureimonas mangrovi	Bradyrhizobium arachidis	Asticcacaulis excentricus	Aureimonas populi	Azorhizobium caulinodans	Baekduia soli	Bradyrhizobium septentrionale	Bradyrhizobium elkanii	Blautia wexlerae	Bdellovibrio bacteriovorus	Bifidobacterium breve	Arthrobacter alpinus	Asticcacaulis excentricus	Bdellovibrio bacteriovorus	Azospira restricta	Aureimonas populi	Bacteroides cellulosilyticus	Arachnia rubra	Bradyrhizobium daqingense	Aureimonas mangrovi	Azospirillum oryzae	Bdellovibrio bacteriovorus	Azospirillum thermophilum	Aurantimicrobium photophilum	Azospira restricta	Anaerococcus obesiensis
Bacillus subtilis	Bradyrhizobium elkanii	Aureimonas populi	Bradyrhizobium betae	Aurantiacibacter atlanticus	Azorhizobium caulinodans	Azospira oryzae	Bdellovibrio bacteriovorus	Bradyrhizobium vignae	Bradyrhizobium guangdongense	Bombilactobacillus thymidiniphilus	Beutenbergia cavernae	Bifidobacterium longum	Arthrobacter crystallopoietes	Aurantiacibacter atlanticus	Beutenbergia cavernae	Azospirillum oryzae	Azorhizobium caulinodans	Bacteroides faecis	Aromatoleum aromaticum	Bradyrhizobium elkanii	Aureimonas populi	Azospirillum thermophilum	Beutenbergia cavernae	Azotobacter salinestris	Azoarcus olearius	Azospirillum oryzae	Anaerocolumna sedimenticola
Bacteroides uniformis	Bradyrhizobium guangdongense	Azorhizobium caulinodans	Bradyrhizobium cosmicum	Aureimonas populi	Azospira oryzae	Azospira restricta	Beutenbergia cavernae	Brevibacterium aurantiacum	Bradyrhizobium japonicum	Bordetella petrii	Bifidobacterium adolescentis	Bifidobacterium subtile	Arthrobacter sulfonylureivorans	Aurantimicrobium photophilum	Bifidobacterium adolescentis	Azospirillum thermophilum	Azospira oryzae	Bacteroides fragilis	Aromatoleum bremense	Bradyrhizobium guangdongense	Azorhizobium caulinodans	Azotobacter salinestris	Bifidobacterium adolescentis	Bacteroides fragilis	Azorhizobium caulinodans	Azospirillum thermophilum	Anaerolinea thermophila
Baekduia soli	Bradyrhizobium japonicum	Azospira oryzae	Bradyrhizobium daqingense	Azoarcus olearius	Azospira restricta	Azospirillum oryzae	Bifidobacterium adolescentis	Brevibacterium casei	Bradyrhizobium quebecense	Bosea vaviloviae	Bifidobacterium longum	Blastomonas fulva	Asticcacaulis excentricus	Aureimonas populi	Bifidobacterium breve	Azotobacter salinestris	Azospira restricta	Bacteroides humanifaecis	Arthrobacter agilis	Bradyrhizobium guangzhouense	Azospira oryzae	Bacteroides uniformis	Bifidobacterium longum	Bacteroides uniformis	Azospira oryzae	Azotobacter salinestris	Anoxybacillus amylolyticus
Bdellovibrio bacteriovorus	Bradyrhizobium quebecense	Azospira restricta	Bradyrhizobium diazoefficiens	Azorhizobium caulinodans	Azospirillum thermophilum	Azospirillum thermophilum	Bifidobacterium breve	Brevibacterium luteolum	Bradyrhizobium septentrionale	Brachybacterium faecium	Bifidobacterium scardovii	Blautia hansenii	Aurantiacibacter atlanticus	Azoarcus olearius	Bifidobacterium longum	Bacillus smithii	Azospirillum oryzae	Bacteroides nordii	Arthrobacter alpinus	Bradyrhizobium japonicum	Azospira restricta	Baekduia soli	Bifidobacterium pseudocatenulatum	Baekduia soli	Azospira restricta	Bacillus inaquosorum	Anoxybacillus caldiproteolyticus
Beutenbergia cavernae	Bradyrhizobium septentrionale	Azospirillum oryzae	Bradyrhizobium elkanii	Azospira oryzae	Azotobacter salinestris	Azotobacter salinestris	Bifidobacterium longum	Brevundimonas albigilva	Bradyrhizobium vignae	Brachybacterium ginsengisoli	Bifidobacterium subtile	Blautia wexlerae	Aurantimicrobium photophilum	Azorhizobium caulinodans	Bifidobacterium scardovii	Bacillus subtilis	Azospirillum thermophilum	Bacteroides ovatus	Arthrobacter crystallopoietes	Bradyrhizobium quebecense	Azospirillum oryzae	Bdellovibrio bacteriovorus	Bifidobacterium scardovii	Bifidobacterium adolescentis	Azospirillum oryzae	Bacillus subtilis	Anoxybacillus flavithermus
Bifidobacterium adolescentis	Bradyrhizobium vignae	Azospirillum thermophilum	Bradyrhizobium guangdongense	Azospira restricta	Bacillus anthracis	Bacillus paranthracis	Bifidobacterium scardovii	Brevundimonas nasdae	Brevibacterium aurantiacum	Brachybacterium saurashtrense	Blastomonas fulva	Bordetella petrii	Aureimonas populi	Azospira oryzae	Bifidobacterium subtile	Bacteroides uniformis	Bacillus subtilis	Bacteroides thetaiotaomicron	Arthrobacter sulfonylureivorans	Bradyrhizobium sediminis	Azospirillum thermophilum	Beutenbergia cavernae	Bifidobacterium subtile	Bifidobacterium longum	Azospirillum thermophilum	Baekduia soli	Anoxybacillus gonensis
Bifidobacterium longum	Brevibacterium aurantiacum	Azotobacter salinestris	Bradyrhizobium guangzhouense	Azospirillum oryzae	Bacillus smithii	Bacillus smithii	Bifidobacterium subtile	Brevundimonas pondensis	Brevibacterium casei	Brachybacterium sp. NBEC-018	Blautia argi	Bordetella pseudohinzii	Azorhizobium caulinodans	Azospira restricta	Blastomonas fulva	Baekduia soli	Bacteroides caccae	Bacteroides uniformis	Asticcacaulis excentricus	Bradyrhizobium septentrionale	Azotobacter salinestris	Bifidobacterium adolescentis	Blastomonas fulva	Bifidobacterium subtile	Azotobacter salinestris	Bifidobacterium adolescentis	Aquabacterium olei
Bifidobacterium subtile	Brevibacterium casei	Bacillus subtilis	Bradyrhizobium japonicum	Azospirillum thermophilum	Bacillus subtilis	Bacillus subtilis	Blastomonas fulva	Brevundimonas vesicularis	Brevibacterium luteolum	Brachybacterium vulturis	Blautia hansenii	Bosea vaviloviae	Azospira oryzae	Azospirillum oryzae	Blautia hansenii	Bdellovibrio bacteriovorus	Bacteroides caecimuris	Bacteroides xylanisolvens	Aurantiacibacter atlanticus	Bradyrhizobium vignae	Bacillus paranthracis	Bifidobacterium longum	Blautia argi	Blastomonas fulva	Bacillus cereus	Bifidobacterium longum	Aquibium microcysteis
Blastomonas fulva	Brevibacterium luteolum	Bacteroides uniformis	Bradyrhizobium quebecense	Azotobacter salinestris	Bacteroides caccae	Bacteroides caccae	Blautia hansenii	Brochothrix thermosphacta	Brevundimonas albigilva	Bradyrhizobium arachidis	Blautia wexlerae	Brachybacterium faecium	Azospira restricta	Azospirillum thermophilum	Blautia wexlerae	Beutenbergia cavernae	Bacteroides cellulosilyticus	Baekduia soli	Aurantimicrobium photophilum	Brevibacterium aurantiacum	Bacillus subtilis	Blastomonas fulva	Blautia hansenii	Blautia producta	Bacteroides uniformis	Blastomonas fulva	Aquicella siphonis
Blautia hansenii	Brevundimonas albigilva	Baekduia soli	Bradyrhizobium sediminis	Bacillus paranthracis	Bacteroides fragilis	Bacteroides uniformis	Blautia wexlerae	Brucella anthropi	Brevundimonas goettingensis	Bradyrhizobium betae	Bordetella petrii	Brachybacterium ginsengisoli	Azospirillum argentinense	Azotobacter chroococcum	Bombilactobacillus thymidiniphilus	Bifidobacterium adolescentis	Bacteroides faecis	Barnesiella viscericola	Aureimonas mangrovi	Brevibacterium casei	Bacteroides uniformis	Blautia hansenii	Blautia wexlerae	Blautia wexlerae	Baekduia soli	Blautia hansenii	Aquincola tertiaricarbonis
Blautia wexlerae	Brevundimonas goettingensis	Bdellovibrio bacteriovorus	Bradyrhizobium septentrionale	Bacteroides caccae	Bacteroides uniformis	Baekduia soli	Bordetella petrii	Burkholderia ambifaria	Brevundimonas nasdae	Bradyrhizobium cosmicum	Bordetella pseudohinzii	Brachybacterium kimchii	Azospirillum oryzae	Azotobacter salinestris	Bordetella petrii	Bifidobacterium longum	Bacteroides fragilis	Bifidobacterium adolescentis	Aureimonas populi	Brevibacterium luteolum	Baekduia soli	Blautia wexlerae	Bordetella petrii	Bombilactobacillus thymidiniphilus	Bartonella machadoae	Blautia wexlerae	Aquirhabdus parva
Bordetella petrii	Brevundimonas nasdae	Beutenbergia cavernae	Bradyrhizobium vignae	Bacteroides uniformis	Baekduia soli	Bdellovibrio bacteriovorus	Bordetella pseudohinzii	Burkholderia cenocepacia	Brevundimonas pondensis	Bradyrhizobium daqingense	Bosea vaviloviae	Brachybacterium saurashtrense	Azospirillum ramasamyi	Bacteroides uniformis	Bordetella pseudohinzii	Blastomonas fulva	Bacteroides helcogenes	Bifidobacterium breve	Azoarcus olearius	Brevundimonas albigilva	Bdellovibrio bacteriovorus	Bordetella petrii	Bordetella pseudohinzii	Bordetella petrii	Bdellovibrio bacteriovorus	Bordetella petrii	Aquisediminimonas profunda
Bordetella pseudohinzii	Brevundimonas pondensis	Bifidobacterium adolescentis	Brevibacterium aurantiacum	Baekduia soli	Bifidobacterium actinocoloniiforme	Beutenbergia cavernae	Bosea vaviloviae	Burkholderia lata	Brevundimonas subvibrioides	Bradyrhizobium elkanii	Brachybacterium avium	Brachybacterium sp. NBEC-018	Azospirillum thermophilum	Baekduia soli	Bosea vaviloviae	Blautia hansenii	Bacteroides humanifaecis	Bifidobacterium longum	Azorhizobium caulinodans	Brevundimonas goettingensis	Beutenbergia cavernae	Bordetella pseudohinzii	Bosea vaviloviae	Bordetella pseudohinzii	Beutenbergia cavernae	Bordetella pseudohinzii	Arachnia propionica
Bosea vaviloviae	Brevundimonas vesicularis	Bifidobacterium breve	Brevibacterium casei	Bdellovibrio bacteriovorus	Bifidobacterium adolescentis	Bifidobacterium adolescentis	Brachybacterium faecium	Burkholderia metallica	Brevundimonas vesicularis	Bradyrhizobium guangdongense	Brachybacterium faecium	Brachybacterium vulturis	Azotobacter salinestris	Bdellovibrio bacteriovorus	Brachybacterium faecium	Blautia wexlerae	Bacteroides nordii	Bifidobacterium scardovii	Azospira oryzae	Brevundimonas nasdae	Bifidobacterium adolescentis	Bosea vaviloviae	Brachybacterium faecium	Bosea vaviloviae	Bifidobacterium adolescentis	Bosea vaviloviae	Arachnia rubra
Brachybacterium faecium	Brochothrix thermosphacta	Bifidobacterium longum	Brevibacterium luteolum	Beutenbergia cavernae	Bifidobacterium angulatum	Bifidobacterium longum	Brachybacterium ginsengisoli	Burkholderia multivorans	Brevundimonas vitisensis	Bradyrhizobium guangzhouense	Brachybacterium ginsengisoli	Bradyrhizobium arachidis	Azotobacter vinelandii	Bifidobacterium adolescentis	Brachybacterium ginsengisoli	Bombilactobacillus thymidiniphilus	Bacteroides ovatus	Bifidobacterium subtile	Azospira restricta	Brevundimonas pondensis	Bifidobacterium longum	Brachybacterium avium	Brachybacterium ginsengisoli	Brachybacterium avium	Bifidobacterium longum	Brachybacterium faecium	Arcanobacterium phocisimile
Brachybacterium ginsengisoli	Brucella anthropi	Bifidobacterium scardovii	Brevundimonas albigilva	Bifidobacterium adolescentis	Bifidobacterium breve	Bifidobacterium subtile	Brachybacterium saurashtrense	Burkholderia orbicola	Brochothrix thermosphacta	Bradyrhizobium japonicum	Brachybacterium saurashtrense	Bradyrhizobium betae	Bacillus inaquosorum	Bifidobacterium longum	Brachybacterium saurashtrense	Bordetella petrii	Bacteroides thetaiotaomicron	Blastomonas fulva	Azospirillum oryzae	Brevundimonas vesicularis	Bifidobacterium pseudocatenulatum	Brachybacterium faecium	Brachybacterium kimchii	Brachybacterium faecium	Blastomonas fulva	Brachybacterium ginsengisoli	Aromatoleum aromaticum
Brachybacterium kimchii	Burkholderia ambifaria	Bifidobacterium subtile	Brevundimonas goettingensis	Bifidobacterium breve	Bifidobacterium longum	Blastomonas fulva	Brachybacterium sp. NBEC-018	Burkholderia pyrrocinia	Brucella anthropi	Bradyrhizobium paxllaeri	Brachybacterium sp. NBEC-018	Bradyrhizobium cosmicum	Bacillus paranthracis	Bifidobacterium subtile	Brachybacterium sp. NBEC-018	Bordetella pseudohinzii	Bacteroides uniformis	Blautia argi	Azospirillum ramasamyi	Brochothrix thermosphacta	Bifidobacterium scardovii	Brachybacterium ginsengisoli	Brachybacterium saurashtrense	Brachybacterium ginsengisoli	Blautia hansenii	Brachybacterium saurashtrense	Aromatoleum bremense
Brachybacterium saurashtrense	Burkholderia cenocepacia	Blastomonas fulva	Brevundimonas nasdae	Bifidobacterium longum	Bifidobacterium pseudocatenulatum	Blautia argi	Brachybacterium vulturis	Burkholderia seminalis	Burkholderia ambifaria	Bradyrhizobium quebecense	Brachybacterium vulturis	Bradyrhizobium daqingense	Bacillus subtilis	Blastomonas fulva	Brachybacterium vulturis	Bosea vaviloviae	Bacteroides xylanisolvens	Blautia hansenii	Azospirillum thermophilum	Brucella anthropi	Bifidobacterium subtile	Brachybacterium saurashtrense	Brachybacterium sp. NBEC-018	Brachybacterium saurashtrense	Blautia wexlerae	Brachybacterium sp. NBEC-018	Arthrobacter agilis
Brachybacterium sp. NBEC-018	Burkholderia lata	Blautia argi	Brevundimonas pondensis	Bifidobacterium scardovii	Bifidobacterium scardovii	Blautia hansenii	Bradyrhizobium amphicarpaeae	Burkholderia stagnalis	Burkholderia cenocepacia	Bradyrhizobium sediminis	Bradyrhizobium arachidis	Bradyrhizobium diazoefficiens	Bacteroides uniformis	Blautia hansenii	Bradyrhizobium amphicarpaeae	Brachybacterium avium	Bacteroides zhangwenhongii	Blautia producta	Azotobacter chroococcum	Burkholderia ambifaria	Blastomonas fulva	Brachybacterium sp. NBEC-018	Brachybacterium vulturis	Brachybacterium sp. NBEC-018	Bombilactobacillus thymidiniphilus	Brachybacterium vulturis	Arthrobacter alpinus
Brachybacterium vulturis	Burkholderia metallica	Blautia hansenii	Brevundimonas subvibrioides	Bifidobacterium subtile	Bifidobacterium subtile	Blautia producta	Bradyrhizobium arachidis	Caballeronia grimmiae	Burkholderia lata	Bradyrhizobium septentrionale	Bradyrhizobium betae	Bradyrhizobium elkanii	Baekduia soli	Blautia wexlerae	Bradyrhizobium arachidis	Brachybacterium faecium	Baekduia soli	Blautia wexlerae	Bacillus paranthracis	Burkholderia cenocepacia	Blautia hansenii	Brachybacterium vulturis	Bradyrhizobium arachidis	Brachybacterium vulturis	Bordetella petrii	Bradyrhizobium arachidis	Arthrobacter crystallopoietes
Bradyrhizobium amphicarpaeae	Burkholderia multivorans	Blautia wexlerae	Brevundimonas vesicularis	Blastomonas fulva	Blastomonas fulva	Blautia wexlerae	Bradyrhizobium betae	Caenibius tardaugens	Burkholderia metallica	Bradyrhizobium zhanjiangense	Bradyrhizobium cosmicum	Bradyrhizobium guangdongense	Bdellovibrio bacteriovorus	Bombilactobacillus thymidiniphilus	Bradyrhizobium betae	Brachybacterium ginsengisoli	Barnesiella viscericola	Bordetella petrii	Bacillus subtilis	Burkholderia dolosa	Blautia wexlerae	Bradyrhizobium arachidis	Bradyrhizobium betae	Bradyrhizobium arachidis	Bordetella pseudohinzii	Bradyrhizobium betae	Arthrobacter jiangjiafuii
Bradyrhizobium arachidis	Burkholderia orbicola	Bombilactobacillus thymidiniphilus	Brevundimonas vitisensis	Blautia hansenii	Blautia argi	Bordetella petrii	Bradyrhizobium cosmicum	Caldibacillus thermoamylovorans	Burkholderia multivorans	Brevibacterium aurantiacum	Bradyrhizobium daqingense	Bradyrhizobium guangzhouense	Beijerinckia indica	Bordetella petrii	Bradyrhizobium cosmicum	Brachybacterium kimchii	Beutenbergia cavernae	Bosea vaviloviae	Bacteroides fragilis	Burkholderia glumae	Bordetella petrii	Bradyrhizobium betae	Bradyrhizobium cosmicum	Bradyrhizobium betae	Bosea vaviloviae	Bradyrhizobium cosmicum	Arthrobacter sulfonylureivorans
Bradyrhizobium betae	Burkholderia pyrrocinia	Bordetella petrii	Brochothrix thermosphacta	Blautia wexlerae	Blautia hansenii	Bordetella pseudohinzii	Bradyrhizobium daqingense	Caldicellulosiruptor acetigenus	Burkholderia orbicola	Brevibacterium casei	Bradyrhizobium diazoefficiens	Bradyrhizobium japonicum	Beutenbergia cavernae	Bordetella pseudohinzii	Bradyrhizobium daqingense	Brachybacterium saurashtrense	Bifidobacterium adolescentis	Brachybacterium faecium	Bacteroides ovatus	Burkholderia humptydooensis	Bordetella pseudohinzii	Bradyrhizobium cosmicum	Bradyrhizobium daqingense	Bradyrhizobium cosmicum	Brachybacterium faecium	Bradyrhizobium daqingense	Arthrobacter sunyaminii
Bradyrhizobium cosmicum	Burkholderia seminalis	Bordetella pseudohinzii	Brucella anthropi	Bombilactobacillus thymidiniphilus	Blautia producta	Bosea vaviloviae	Bradyrhizobium diazoefficiens	Caldimonas brevitalea	Burkholderia pyrrocinia	Brevibacterium luteolum	Bradyrhizobium elkanii	Bradyrhizobium oligotrophicum	Bifidobacterium adolescentis	Bosea vaviloviae	Bradyrhizobium diazoefficiens	Brachybacterium sp. NBEC-018	Bifidobacterium breve	Brachybacterium saurashtrense	Bacteroides uniformis	Burkholderia lata	Bosea vaviloviae	Bradyrhizobium daqingense	Bradyrhizobium diazoefficiens	Bradyrhizobium daqingense	Brachybacterium ginsengisoli	Bradyrhizobium elkanii	Asticcacaulis excentricus
Bradyrhizobium daqingense	Burkholderia stagnalis	Bosea vaviloviae	Burkholderia ambifaria	Bordetella petrii	Blautia wexlerae	Brachybacterium faecium	Bradyrhizobium elkanii	Caldimonas thermodepolymerans	Burkholderia seminalis	Brevundimonas albigilva	Bradyrhizobium guangdongense	Bradyrhizobium paxllaeri	Bifidobacterium longum	Brachybacterium faecium	Bradyrhizobium elkanii	Brachybacterium vulturis	Bifidobacterium longum	Brachybacterium sp. NBEC-018	Baekduia soli	Burkholderia metallica	Brachybacterium faecium	Bradyrhizobium diazoefficiens	Bradyrhizobium elkanii	Bradyrhizobium diazoefficiens	Brachybacterium saurashtrense	Bradyrhizobium guangdongense	Aurantiacibacter atlanticus
Bradyrhizobium diazoefficiens	Burkholderia territorii	Brachybacterium avium	Burkholderia cenocepacia	Bordetella pseudohinzii	Bombilactobacillus thymidiniphilus	Brachybacterium ginsengisoli	Bradyrhizobium guangdongense	Capillimicrobium parvum	Burkholderia ubonensis	Brevundimonas goettingensis	Bradyrhizobium guangxiense	Bradyrhizobium quebecense	Bifidobacterium scardovii	Brachybacterium ginsengisoli	Bradyrhizobium guangdongense	Bradyrhizobium arachidis	Bifidobacterium pseudocatenulatum	Brachybacterium vulturis	Bdellovibrio bacteriovorus	Burkholderia multivorans	Brachybacterium ginsengisoli	Bradyrhizobium elkanii	Bradyrhizobium guangdongense	Bradyrhizobium elkanii	Brachybacterium sp. NBEC-018	Bradyrhizobium guangzhouense	Aurantiacibacter gangjinensis
Bradyrhizobium elkanii	Burkholderia ubonensis	Brachybacterium faecium	Burkholderia dolosa	Bosea vaviloviae	Bordetella petrii	Brachybacterium kimchii	Bradyrhizobium guangzhouense	Capnocytophaga gingivalis	Caballeronia grimmiae	Brevundimonas nasdae	Bradyrhizobium guangzhouense	Bradyrhizobium sediminis	Bifidobacterium subtile	Brachybacterium saurashtrense	Bradyrhizobium guangxiense	Bradyrhizobium betae	Bifidobacterium scardovii	Bradyrhizobium arachidis	Beijerinckia indica	Burkholderia orbicola	Brachybacterium saurashtrense	Bradyrhizobium guangdongense	Bradyrhizobium japonicum	Bradyrhizobium guangdongense	Brachybacterium vulturis	Bradyrhizobium icense	Aurantimicrobium photophilum
Bradyrhizobium guangdongense	Caballeronia grimmiae	Brachybacterium ginsengisoli	Burkholderia lata	Brachybacterium faecium	Bordetella pseudohinzii	Brachybacterium saurashtrense	Bradyrhizobium japonicum	Capnocytophaga sputigena	Caenibius tardaugens	Brevundimonas pondensis	Bradyrhizobium japonicum	Bradyrhizobium septentrionale	Blastomonas fulva	Brachybacterium sp. NBEC-018	Bradyrhizobium guangzhouense	Bradyrhizobium cosmicum	Bifidobacterium subtile	Bradyrhizobium betae	Beutenbergia cavernae	Burkholderia pseudomallei	Brachybacterium sp. NBEC-018	Bradyrhizobium guangxiense	Bradyrhizobium oligotrophicum	Bradyrhizobium guangzhouense	Bradyrhizobium amphicarpaeae	Bradyrhizobium japonicum	Aureimonas mangrovi
Bradyrhizobium guangzhouense	Caenibius tardaugens	Brachybacterium kimchii	Burkholderia metallica	Brachybacterium ginsengisoli	Bosea vaviloviae	Brachybacterium sp. NBEC-018	Bradyrhizobium oligotrophicum	Cardiobacterium hominis	Caldibacillus thermoamylovorans	Brevundimonas subvibrioides	Bradyrhizobium oligotrophicum	Bradyrhizobium symbiodeficiens	Blautia hansenii	Brachybacterium vulturis	Bradyrhizobium japonicum	Bradyrhizobium daqingense	Blastomonas fulva	Bradyrhizobium cosmicum	Bifidobacterium adolescentis	Burkholderia pyrrocinia	Brachybacterium vulturis	Bradyrhizobium guangzhouense	Bradyrhizobium quebecense	Bradyrhizobium japonicum	Bradyrhizobium arachidis	Bradyrhizobium paxllaeri	Aureimonas populi
Bradyrhizobium japonicum	Caldibacillus thermoamylovorans	Brachybacterium saurashtrense	Burkholderia multivorans	Brachybacterium saurashtrense	Boudabousia tangfeifanii	Brachybacterium vulturis	Bradyrhizobium paxllaeri	Carnobacterium divergens	Caldicellulosiruptor acetigenus	Brevundimonas vesicularis	Bradyrhizobium paxllaeri	Bradyrhizobium vignae	Blautia wexlerae	Bradyrhizobium amphicarpaeae	Bradyrhizobium oligotrophicum	Bradyrhizobium diazoefficiens	Blautia argi	Bradyrhizobium daqingense	Bifidobacterium longum	Burkholderia savannae	Bradyrhizobium arachidis	Bradyrhizobium japonicum	Bradyrhizobium sediminis	Bradyrhizobium paxllaeri	Bradyrhizobium betae	Bradyrhizobium quebecense	Azoarcus olearius
Bradyrhizobium oligotrophicum	Caldicellulosiruptor acetigenus	Brachybacterium sp. NBEC-018	Burkholderia orbicola	Brachybacterium sp. NBEC-018	Brachybacterium avium	Bradyrhizobium arachidis	Bradyrhizobium quebecense	Castellaniella defragrans	Caldimonas brevitalea	Brochothrix thermosphacta	Bradyrhizobium quebecense	Bradyrhizobium zhanjiangense	Bordetella petrii	Bradyrhizobium arachidis	Bradyrhizobium paxllaeri	Bradyrhizobium elkanii	Blautia hansenii	Bradyrhizobium diazoefficiens	Bifidobacterium scardovii	Burkholderia seminalis	Bradyrhizobium betae	Bradyrhizobium oligotrophicum	Bradyrhizobium septentrionale	Bradyrhizobium quebecense	Bradyrhizobium cosmicum	Bradyrhizobium sediminis	Azorhizobium caulinodans
Bradyrhizobium quebecense	Caldimonas brevitalea	Brachybacterium vulturis	Burkholderia pyrrocinia	Brachybacterium vulturis	Brachybacterium faecium	Bradyrhizobium betae	Bradyrhizobium sediminis	Caulobacter mirabilis	Caldimonas thermodepolymerans	Brucella anthropi	Bradyrhizobium sediminis	Brevibacterium aurantiacum	Bordetella pseudohinzii	Bradyrhizobium betae	Bradyrhizobium quebecense	Bradyrhizobium guangdongense	Blautia liquoris	Bradyrhizobium elkanii	Bifidobacterium subtile	Burkholderia stagnalis	Bradyrhizobium cosmicum	Bradyrhizobium paxllaeri	Bradyrhizobium symbiodeficiens	Bradyrhizobium sediminis	Bradyrhizobium daqingense	Bradyrhizobium septentrionale	Azospira oryzae
Bradyrhizobium sediminis	Caldimonas thermodepolymerans	Bradyrhizobium amphicarpaeae	Burkholderia seminalis	Bradyrhizobium amphicarpaeae	Brachybacterium ginsengisoli	Bradyrhizobium cosmicum	Bradyrhizobium septentrionale	Caulobacter rhizosphaerae	Candidatus Kaistella beijingensis	Burkholderia ambifaria	Bradyrhizobium septentrionale	Brevibacterium casei	Bosea vaviloviae	Bradyrhizobium cosmicum	Bradyrhizobium sediminis	Bradyrhizobium guangxiense	Blautia producta	Bradyrhizobium guangdongense	Blastochloris tepida	Burkholderia territorii	Bradyrhizobium daqingense	Bradyrhizobium quebecense	Bradyrhizobium vignae	Bradyrhizobium septentrionale	Bradyrhizobium diazoefficiens	Bradyrhizobium symbiodeficiens	Azospira restricta
Bradyrhizobium septentrionale	Capillimicrobium parvum	Bradyrhizobium arachidis	Burkholderia territorii	Bradyrhizobium arachidis	Brachybacterium saurashtrense	Bradyrhizobium daqingense	Bradyrhizobium symbiodeficiens	Caulobacter segnis	Capillimicrobium parvum	Burkholderia cenocepacia	Bradyrhizobium symbiodeficiens	Brevibacterium luteolum	Brachybacterium faecium	Bradyrhizobium daqingense	Bradyrhizobium septentrionale	Bradyrhizobium guangzhouense	Blautia pseudococcoides	Bradyrhizobium guangzhouense	Blastomonas fulva	Burkholderia ubonensis	Bradyrhizobium diazoefficiens	Bradyrhizobium sediminis	Brevibacterium aurantiacum	Bradyrhizobium symbiodeficiens	Bradyrhizobium elkanii	Bradyrhizobium vignae	Azospirillum argentinense
Bradyrhizobium symbiodeficiens	Capnocytophaga gingivalis	Bradyrhizobium betae	Burkholderia ubonensis	Bradyrhizobium betae	Brachybacterium sp. NBEC-018	Bradyrhizobium diazoefficiens	Bradyrhizobium vignae	Cellulomonas palmilytica	Capnocytophaga gingivalis	Burkholderia dolosa	Bradyrhizobium vignae	Brevibacterium pigmentatum	Brachybacterium ginsengisoli	Bradyrhizobium diazoefficiens	Bradyrhizobium symbiodeficiens	Bradyrhizobium japonicum	Blautia wexlerae	Bradyrhizobium japonicum	Blautia hansenii	Caballeronia grimmiae	Bradyrhizobium elkanii	Bradyrhizobium septentrionale	Brevibacterium casei	Bradyrhizobium vignae	Bradyrhizobium guangdongense	Brevibacterium aurantiacum	Azospirillum oryzae
Bradyrhizobium vignae	Capnocytophaga sputigena	Bradyrhizobium cosmicum	Caballeronia grimmiae	Bradyrhizobium cosmicum	Brachybacterium vulturis	Bradyrhizobium elkanii	Brevibacterium aurantiacum	Cellulosimicrobium cellulans	Capnocytophaga sputigena	Burkholderia glumae	Bradyrhizobium zhanjiangense	Brevundimonas albigilva	Brachybacterium kimchii	Bradyrhizobium elkanii	Bradyrhizobium vignae	Bradyrhizobium oligotrophicum	Bordetella petrii	Bradyrhizobium oligotrophicum	Blautia wexlerae	Caenibius tardaugens	Bradyrhizobium guangdongense	Bradyrhizobium symbiodeficiens	Brevibacterium limosum	Brevibacterium aurantiacum	Bradyrhizobium guangzhouense	Brevibacterium casei	Azospirillum ramasamyi
Brevibacterium aurantiacum	Cardiobacterium hominis	Bradyrhizobium daqingense	Caenibius tardaugens	Bradyrhizobium daqingense	Bradyrhizobium amphicarpaeae	Bradyrhizobium guangdongense	Brevibacterium casei	Chroococcidiopsis thermalis	Cardiobacterium hominis	Burkholderia humptydooensis	Brevibacterium aurantiacum	Brevundimonas goettingensis	Brachybacterium saurashtrense	Bradyrhizobium guangdongense	Bradyrhizobium zhanjiangense	Bradyrhizobium paxllaeri	Bordetella pseudohinzii	Bradyrhizobium quebecense	Bombilactobacillus thymidiniphilus	Caldibacillus thermoamylovorans	Bradyrhizobium guangzhouense	Bradyrhizobium vignae	Brevibacterium luteolum	Brevibacterium casei	Bradyrhizobium japonicum	Brevibacterium luteolum	Azospirillum thermophilum
Brevibacterium casei	Carnobacterium divergens	Bradyrhizobium diazoefficiens	Caldibacillus thermoamylovorans	Bradyrhizobium diazoefficiens	Bradyrhizobium arachidis	Bradyrhizobium guangxiense	Brevibacterium luteolum	Chryseobacterium taklimakanense	Carnobacterium divergens	Burkholderia lata	Brevibacterium casei	Brevundimonas nasdae	Brachybacterium sp. NBEC-018	Bradyrhizobium guangzhouense	Brevibacterium aurantiacum	Bradyrhizobium quebecense	Bosea vaviloviae	Bradyrhizobium sediminis	Bordetella petrii	Caldicellulosiruptor acetigenus	Bradyrhizobium japonicum	Brevibacterium aurantiacum	Brevibacterium oceani	Brevibacterium luteolum	Bradyrhizobium paxllaeri	Brevundimonas albigilva	Azospirillum thiophilum
Brevibacterium luteolum	Castellaniella defragrans	Bradyrhizobium elkanii	Caldicellulosiruptor acetigenus	Bradyrhizobium elkanii	Bradyrhizobium betae	Bradyrhizobium guangzhouense	Brevibacterium pigmentatum	Chryseoglobus indicus	Castellaniella defragrans	Burkholderia mallei	Brevibacterium limosum	Brevundimonas pondensis	Brachybacterium vulturis	Bradyrhizobium icense	Brevibacterium casei	Bradyrhizobium sediminis	Brachybacterium faecium	Bradyrhizobium septentrionale	Bordetella pseudohinzii	Caldimonas brevitalea	Bradyrhizobium oligotrophicum	Brevibacterium casei	Brevundimonas albigilva	Brevundimonas albigilva	Bradyrhizobium quebecense	Brevundimonas goettingensis	Azotobacter chroococcum
Brevibacterium pigmentatum	Caulobacter flavus	Bradyrhizobium guangdongense	Caldimonas brevitalea	Bradyrhizobium guangdongense	Bradyrhizobium cosmicum	Bradyrhizobium japonicum	Brevundimonas albigilva	Citrobacter portucalensis	Caulobacter mirabilis	Burkholderia metallica	Brevibacterium linens	Brevundimonas subvibrioides	Bradyrhizobium arachidis	Bradyrhizobium japonicum	Brevibacterium luteolum	Bradyrhizobium septentrionale	Brachybacterium ginsengisoli	Bradyrhizobium vignae	Bosea vaviloviae	Caldimonas thermodepolymerans	Bradyrhizobium paxllaeri	Brevibacterium luteolum	Brevundimonas goettingensis	Brevundimonas goettingensis	Bradyrhizobium sediminis	Brevundimonas nasdae	Azotobacter salinestris
Brevundimonas albigilva	Caulobacter mirabilis	Bradyrhizobium guangxiense	Caldimonas thermodepolymerans	Bradyrhizobium guangzhouense	Bradyrhizobium daqingense	Bradyrhizobium oligotrophicum	Brevundimonas goettingensis	Clavibacter phaseoli	Caulobacter rhizosphaerae	Burkholderia multivorans	Brevibacterium luteolum	Brevundimonas vesicularis	Bradyrhizobium betae	Bradyrhizobium oligotrophicum	Brevibacterium pigmentatum	Bradyrhizobium symbiodeficiens	Brachybacterium saurashtrense	Brevibacterium aurantiacum	Brachybacterium avium	Candidatus Methylopumilus turicensis	Bradyrhizobium quebecense	Brevibacterium oceani	Brevundimonas nasdae	Brevundimonas nasdae	Bradyrhizobium septentrionale	Brevundimonas pondensis	Azotobacter vinelandii
Brevundimonas goettingensis	Caulobacter rhizosphaerae	Bradyrhizobium guangzhouense	Candidatus Kaistella beijingensis	Bradyrhizobium japonicum	Bradyrhizobium diazoefficiens	Bradyrhizobium paxllaeri	Brevundimonas nasdae	Cloacibacterium caeni	Caulobacter segnis	Burkholderia orbicola	Brevibacterium pigmentatum	Brevundimonas vitisensis	Bradyrhizobium cosmicum	Bradyrhizobium paxllaeri	Brevundimonas albigilva	Bradyrhizobium vignae	Brachybacterium sp. NBEC-018	Brevibacterium casei	Brachybacterium faecium	Capillimicrobium parvum	Bradyrhizobium sediminis	Brevibacterium pigmentatum	Brevundimonas pondensis	Brevundimonas pondensis	Bradyrhizobium symbiodeficiens	Brevundimonas subvibrioides	Bacillus amyloliquefaciens
Brevundimonas nasdae	Caulobacter segnis	Bradyrhizobium japonicum	Capillimicrobium parvum	Bradyrhizobium oligotrophicum	Bradyrhizobium elkanii	Bradyrhizobium quebecense	Brevundimonas pondensis	Cloacibacterium normanense	Caulobacter vibrioides	Burkholderia plantarii	Brevundimonas albigilva	Brochothrix thermosphacta	Bradyrhizobium daqingense	Bradyrhizobium quebecense	Brevundimonas goettingensis	Brevibacterium aurantiacum	Brachybacterium vulturis	Brevibacterium luteolum	Brachybacterium ginsengisoli	Capnocytophaga gingivalis	Bradyrhizobium septentrionale	Brevundimonas albigilva	Brevundimonas subvibrioides	Brevundimonas subvibrioides	Bradyrhizobium vignae	Brevundimonas vesicularis	Bacillus anthracis
Brevundimonas pondensis	Cellulomonas taurus	Bradyrhizobium oligotrophicum	Capnocytophaga gingivalis	Bradyrhizobium paxllaeri	Bradyrhizobium guangdongense	Bradyrhizobium sediminis	Brevundimonas subvibrioides	Comamonas aquatica	Cellulomonas palmilytica	Burkholderia pseudomallei	Brevundimonas goettingensis	Brucella anthropi	Bradyrhizobium diazoefficiens	Bradyrhizobium sediminis	Brevundimonas nasdae	Brevibacterium casei	Bradyrhizobium arachidis	Brevundimonas albigilva	Brachybacterium kimchii	Capnocytophaga sputigena	Bradyrhizobium symbiodeficiens	Brevundimonas goettingensis	Brevundimonas vesicularis	Brevundimonas vesicularis	Bradyrhizobium zhanjiangense	Brevundimonas vitisensis	Bacillus inaquosorum
Brevundimonas subvibrioides	Cellulosimicrobium cellulans	Bradyrhizobium paxllaeri	Capnocytophaga sputigena	Bradyrhizobium quebecense	Bradyrhizobium guangzhouense	Bradyrhizobium septentrionale	Brevundimonas vesicularis	Comamonas fluminis	Cellulomonas taurus	Burkholderia pyrrocinia	Brevundimonas nasdae	Burkholderia ambifaria	Bradyrhizobium elkanii	Bradyrhizobium septentrionale	Brevundimonas pondensis	Brevibacterium luteolum	Bradyrhizobium betae	Brevundimonas goettingensis	Brachybacterium saurashtrense	Cardiobacterium hominis	Bradyrhizobium vignae	Brevundimonas nasdae	Brevundimonas vitisensis	Brevundimonas vitisensis	Brevibacterium aurantiacum	Brochothrix thermosphacta	Bacillus mojavensis
Brevundimonas vesicularis	Cereibacter azotoformans	Bradyrhizobium quebecense	Cardiobacterium hominis	Bradyrhizobium sediminis	Bradyrhizobium japonicum	Bradyrhizobium symbiodeficiens	Brevundimonas vitisensis	Comamonas kerstersii	Cellulosimicrobium cellulans	Burkholderia savannae	Brevundimonas pondensis	Burkholderia cenocepacia	Bradyrhizobium guangdongense	Bradyrhizobium symbiodeficiens	Brevundimonas subvibrioides	Brevundimonas albigilva	Bradyrhizobium cosmicum	Brevundimonas nasdae	Brachybacterium sp. NBEC-018	Carnobacterium divergens	Bradyrhizobium zhanjiangense	Brevundimonas pondensis	Brochothrix thermosphacta	Brochothrix thermosphacta	Brevibacterium casei	Brucella anthropi	Bacillus rugosus
Brevundimonas vitisensis	Chroococcidiopsis thermalis	Bradyrhizobium sediminis	Carnobacterium divergens	Bradyrhizobium septentrionale	Bradyrhizobium oligotrophicum	Bradyrhizobium vignae	Brochothrix thermosphacta	Comamonas odontotermitis	Chroococcidiopsis thermalis	Burkholderia seminalis	Brevundimonas subvibrioides	Burkholderia dolosa	Bradyrhizobium guangzhouense	Bradyrhizobium vignae	Brevundimonas vesicularis	Brevundimonas goettingensis	Bradyrhizobium daqingense	Brevundimonas pondensis	Brachybacterium vulturis	Castellaniella defragrans	Brevibacterium aurantiacum	Brevundimonas subvibrioides	Brucella anthropi	Brucella anthropi	Brevibacterium luteolum	Burkholderia ambifaria	Bacillus smithii
Brochothrix thermosphacta	Chryseobacterium faecale	Bradyrhizobium septentrionale	Castellaniella defragrans	Bradyrhizobium symbiodeficiens	Bradyrhizobium paxllaeri	Bradyrhizobium zhanjiangense	Brucella anthropi	Comamonas serinivorans	Chryseobacterium faecale	Burkholderia stagnalis	Brevundimonas vesicularis	Burkholderia lata	Bradyrhizobium japonicum	Bradyrhizobium zhanjiangense	Brevundimonas vitisensis	Brevundimonas nasdae	Bradyrhizobium diazoefficiens	Brevundimonas subvibrioides	Bradyrhizobium arachidis	Caulobacter mirabilis	Brevibacterium casei	Brevundimonas vesicularis	Burkholderia ambifaria	Burkholderia ambifaria	Brevibacterium pigmentatum	Burkholderia cenocepacia	Bacillus subtilis
Brucella anthropi	Chryseobacterium taklimakanense	Bradyrhizobium symbiodeficiens	Caulobacter flavus	Bradyrhizobium vignae	Bradyrhizobium quebecense	Brevibacterium aurantiacum	Burkholderia ambifaria	Comamonas thiooxydans	Chryseobacterium taklimakanense	Burkholderia territorii	Brevundimonas vitisensis	Burkholderia metallica	Bradyrhizobium oligotrophicum	Brevibacterium aurantiacum	Brochothrix thermosphacta	Brevundimonas pondensis	Bradyrhizobium elkanii	Brevundimonas vesicularis	Bradyrhizobium betae	Caulobacter rhizosphaerae	Brevibacterium limosum	Brevundimonas vitisensis	Burkholderia cenocepacia	Burkholderia cenocepacia	Brevundimonas albigilva	Burkholderia dolosa	Bacteroides caccae
Burkholderia ambifaria	Chryseoglobus indicus	Bradyrhizobium vignae	Caulobacter mirabilis	Brevibacterium aurantiacum	Bradyrhizobium sediminis	Brevibacterium casei	Burkholderia cenocepacia	Corynebacterium accolens	Chryseoglobus indicus	Burkholderia ubonensis	Brochothrix thermosphacta	Burkholderia multivorans	Bradyrhizobium paxllaeri	Brevibacterium casei	Brucella anthropi	Brevundimonas subvibrioides	Bradyrhizobium guangdongense	Brochothrix thermosphacta	Bradyrhizobium cosmicum	Caulobacter segnis	Brevibacterium luteolum	Brochothrix thermosphacta	Burkholderia dolosa	Burkholderia dolosa	Brevundimonas goettingensis	Burkholderia lata	Bacteroides cellulosilyticus
Burkholderia cenocepacia	Clavibacter phaseoli	Brevibacterium aurantiacum	Caulobacter rhizosphaerae	Brevibacterium casei	Bradyrhizobium septentrionale	Brevibacterium luteolum	Burkholderia dolosa	Corynebacterium amycolatum	Clavibacter phaseoli	Caballeronia grimmiae	Brucella anthropi	Burkholderia orbicola	Bradyrhizobium quebecense	Brevibacterium luteolum	Burkholderia ambifaria	Brevundimonas vesicularis	Bradyrhizobium guangzhouense	Brucella anthropi	Bradyrhizobium daqingense	Cellulomonas palmilytica	Brevibacterium pigmentatum	Brucella anthropi	Burkholderia lata	Burkholderia glumae	Brevundimonas nasdae	Burkholderia mallei	Bacteroides helcogenes
Burkholderia dolosa	Cloacibacterium caeni	Brevibacterium casei	Caulobacter segnis	Brevibacterium luteolum	Bradyrhizobium symbiodeficiens	Brevibacterium pigmentatum	Burkholderia lata	Corynebacterium aurimucosum	Cloacibacterium caeni	Caenibius tardaugens	Burkholderia ambifaria	Burkholderia pyrrocinia	Bradyrhizobium sediminis	Brevundimonas albigilva	Burkholderia cenocepacia	Brevundimonas vitisensis	Bradyrhizobium japonicum	Burkholderia ambifaria	Bradyrhizobium diazoefficiens	Cellulosimicrobium cellulans	Brevundimonas albigilva	Burkholderia ambifaria	Burkholderia metallica	Burkholderia humptydooensis	Brevundimonas pondensis	Burkholderia metallica	Bacteroides humanifaecis
Burkholderia lata	Cloacibacterium normanense	Brevibacterium limosum	Caulobacter vibrioides	Brevundimonas albigilva	Bradyrhizobium vignae	Brevundimonas albigilva	Burkholderia metallica	Corynebacterium falsenii	Cloacibacterium normanense	Caldibacillus thermoamylovorans	Burkholderia cenocepacia	Burkholderia seminalis	Bradyrhizobium septentrionale	Brevundimonas goettingensis	Burkholderia dolosa	Brochothrix thermosphacta	Bradyrhizobium oligotrophicum	Burkholderia cenocepacia	Bradyrhizobium elkanii	Chroococcidiopsis thermalis	Brevundimonas goettingensis	Burkholderia cenocepacia	Burkholderia multivorans	Burkholderia lata	Brevundimonas subvibrioides	Burkholderia multivorans	Bacteroides ovatus
Burkholderia metallica	Comamonas aquatica	Brevibacterium luteolum	Cellulomonas palmilytica	Brevundimonas goettingensis	Brevibacterium aurantiacum	Brevundimonas goettingensis	Burkholderia multivorans	Corynebacterium freneyi	Clostridium perfringens	Caldicellulosiruptor acetigenus	Burkholderia dolosa	Burkholderia stagnalis	Bradyrhizobium symbiodeficiens	Brevundimonas nasdae	Burkholderia glumae	Brucella anthropi	Bradyrhizobium quebecense	Burkholderia dolosa	Bradyrhizobium guangdongense	Chryseobacterium faecale	Brevundimonas nasdae	Burkholderia dolosa	Burkholderia orbicola	Burkholderia mallei	Brevundimonas vesicularis	Burkholderia orbicola	Bacteroides uniformis
Burkholderia multivorans	Comamonas fluminis	Brevibacterium pigmentatum	Cellulomonas taurus	Brevundimonas nasdae	Brevibacterium casei	Brevundimonas nasdae	Burkholderia orbicola	Corynebacterium glaucum	Comamonas aquatica	Caldicellulosiruptor hydrothermalis	Burkholderia lata	Burkholderia territorii	Bradyrhizobium vignae	Brevundimonas pondensis	Burkholderia humptydooensis	Burkholderia ambifaria	Bradyrhizobium sediminis	Burkholderia humptydooensis	Bradyrhizobium guangxiense	Chryseobacterium taklimakanense	Brevundimonas pondensis	Burkholderia glumae	Burkholderia pyrrocinia	Burkholderia metallica	Brevundimonas vitisensis	Burkholderia pseudomallei	Bacteroides zhangwenhongii
Burkholderia orbicola	Comamonas kerstersii	Brevundimonas albigilva	Cellulosimicrobium cellulans	Brevundimonas pondensis	Brevibacterium luteolum	Brevundimonas pondensis	Burkholderia pyrrocinia	Corynebacterium glucuronolyticum	Comamonas fluminis	Caldimonas brevitalea	Burkholderia metallica	Burkholderia ubonensis	Bradyrhizobium zhanjiangense	Brevundimonas subvibrioides	Burkholderia lata	Burkholderia cenocepacia	Bradyrhizobium septentrionale	Burkholderia lata	Bradyrhizobium guangzhouense	Chryseoglobus indicus	Brevundimonas subvibrioides	Burkholderia humptydooensis	Burkholderia seminalis	Burkholderia multivorans	Brochothrix thermosphacta	Burkholderia pyrrocinia	Bartonella kosoyi
Burkholderia pseudomallei	Comamonas odontotermitis	Brevundimonas goettingensis	Chroococcidiopsis thermalis	Brevundimonas subvibrioides	Brevibacterium pigmentatum	Brevundimonas subvibrioides	Burkholderia seminalis	Corynebacterium imitans	Comamonas kerstersii	Caldimonas thermodepolymerans	Burkholderia multivorans	Caballeronia grimmiae	Brevibacterium aurantiacum	Brevundimonas vesicularis	Burkholderia metallica	Burkholderia dolosa	Bradyrhizobium symbiodeficiens	Burkholderia metallica	Bradyrhizobium japonicum	Clavibacter phaseoli	Brevundimonas vesicularis	Burkholderia lata	Burkholderia stagnalis	Burkholderia oklahomensis	Brucella anthropi	Burkholderia seminalis	Bdellovibrio bacteriovorus
Burkholderia pyrrocinia	Comamonas serinivorans	Brevundimonas nasdae	Chryseobacterium faecale	Brevundimonas vesicularis	Brevundimonas albigilva	Brevundimonas vesicularis	Burkholderia stagnalis	Corynebacterium jeikeium	Comamonas odontotermitis	Candidatus Kaistella beijingensis	Burkholderia orbicola	Caenibius tardaugens	Brevibacterium casei	Brevundimonas vitisensis	Burkholderia multivorans	Burkholderia glumae	Bradyrhizobium vignae	Burkholderia multivorans	Bradyrhizobium oligotrophicum	Cloacibacterium caeni	Brevundimonas vitisensis	Burkholderia metallica	Burkholderia territorii	Burkholderia orbicola	Burkholderia ambifaria	Burkholderia stagnalis	Beijerinckia indica
Burkholderia seminalis	Comamonas thiooxydans	Brevundimonas pondensis	Chryseobacterium taklimakanense	Brevundimonas vitisensis	Brevundimonas goettingensis	Brevundimonas vitisensis	Burkholderia territorii	Corynebacterium kefirresidentii	Comamonas serinivorans	Capillimicrobium parvum	Burkholderia pyrrocinia	Caldibacillus thermoamylovorans	Brevibacterium luteolum	Brochothrix thermosphacta	Burkholderia orbicola	Burkholderia humptydooensis	Bradyrhizobium zhanjiangense	Burkholderia orbicola	Bradyrhizobium paxllaeri	Cloacibacterium normanense	Brochothrix thermosphacta	Burkholderia multivorans	Burkholderia ubonensis	Burkholderia plantarii	Burkholderia cenocepacia	Burkholderia territorii	Bifidobacterium adolescentis
Burkholderia stagnalis	Conexibacter woesei	Brevundimonas subvibrioides	Chryseoglobus indicus	Brochothrix thermosphacta	Brevundimonas nasdae	Brochothrix thermosphacta	Burkholderia ubonensis	Corynebacterium kroppenstedtii	Comamonas thiooxydans	Capnocytophaga gingivalis	Burkholderia seminalis	Caldicellulosiruptor acetigenus	Brevundimonas albigilva	Brucella anthropi	Burkholderia plantarii	Burkholderia lata	Brevibacterium aurantiacum	Burkholderia pyrrocinia	Bradyrhizobium quebecense	Comamonas aquatica	Brucella anthropi	Burkholderia orbicola	Caballeronia grimmiae	Burkholderia pseudomallei	Burkholderia dolosa	Burkholderia ubonensis	Bifidobacterium animalis
Burkholderia territorii	Coprococcus comes	Brevundimonas vesicularis	Citrobacter portucalensis	Brucella anthropi	Brevundimonas pondensis	Brucella anthropi	Caballeronia grimmiae	Corynebacterium lizhenjunii	Conexibacter woesei	Capnocytophaga sputigena	Burkholderia stagnalis	Caldicellulosiruptor hydrothermalis	Brevundimonas goettingensis	Burkholderia ambifaria	Burkholderia pseudomallei	Burkholderia mallei	Brevibacterium casei	Burkholderia seminalis	Bradyrhizobium sediminis	Comamonas fluminis	Burkholderia ambifaria	Burkholderia pyrrocinia	Caenibius tardaugens	Burkholderia pyrrocinia	Burkholderia glumae	Caballeronia grimmiae	Bifidobacterium asteroides
Burkholderia ubonensis	Corynebacterium accolens	Brevundimonas vitisensis	Clavibacter phaseoli	Brucella pseudintermedia	Brevundimonas subvibrioides	Brucella pseudintermedia	Caenibius tardaugens	Corynebacterium lujinxingii	Coprococcus comes	Cardiobacterium hominis	Burkholderia territorii	Caldimonas brevitalea	Brevundimonas nasdae	Burkholderia cenocepacia	Burkholderia pyrrocinia	Burkholderia metallica	Brevibacterium luteolum	Burkholderia stagnalis	Bradyrhizobium septentrionale	Comamonas kerstersii	Burkholderia cenocepacia	Burkholderia seminalis	Caldibacillus thermoamylovorans	Burkholderia savannae	Burkholderia humptydooensis	Caenibius tardaugens	Bifidobacterium breve
Caballeronia grimmiae	Corynebacterium amycolatum	Brochothrix thermosphacta	Cloacibacterium caeni	Burkholderia ambifaria	Brevundimonas vesicularis	Burkholderia ambifaria	Caldibacillus thermoamylovorans	Corynebacterium macginleyi	Corynebacterium accolens	Carnobacterium divergens	Burkholderia ubonensis	Caldimonas thermodepolymerans	Brevundimonas pondensis	Burkholderia dolosa	Burkholderia savannae	Burkholderia multivorans	Brevundimonas albigilva	Burkholderia territorii	Bradyrhizobium symbiodeficiens	Comamonas odontotermitis	Burkholderia dolosa	Burkholderia stagnalis	Caldicellulosiruptor acetigenus	Burkholderia seminalis	Burkholderia lata	Caldibacillus thermoamylovorans	Bifidobacterium choerinum
Caenibius tardaugens	Corynebacterium aurimucosum	Brucella anthropi	Cloacibacterium normanense	Burkholderia cenocepacia	Brevundimonas vitisensis	Burkholderia cenocepacia	Caldicellulosiruptor acetigenus	Corynebacterium minutissimum	Corynebacterium amycolatum	Castellaniella defragrans	Caballeronia grimmiae	Candidatus Kaistella beijingensis	Brevundimonas subvibrioides	Burkholderia glumae	Burkholderia seminalis	Burkholderia orbicola	Brevundimonas goettingensis	Burkholderia ubonensis	Bradyrhizobium vignae	Comamonas serinivorans	Burkholderia lata	Burkholderia territorii	Caldimonas brevitalea	Burkholderia stagnalis	Burkholderia mallei	Caldicellulosiruptor acetigenus	Bifidobacterium longum
Caldibacillus thermoamylovorans	Corynebacterium glaucum	Burkholderia ambifaria	Clostridium perfringens	Burkholderia dolosa	Brochothrix thermosphacta	Burkholderia dolosa	Caldicellulosiruptor hydrothermalis	Corynebacterium mustelae	Corynebacterium aurimucosum	Caulobacter henricii	Caenibius tardaugens	Capillimicrobium parvum	Brevundimonas vesicularis	Burkholderia humptydooensis	Burkholderia stagnalis	Burkholderia plantarii	Brevundimonas nasdae	Caballeronia grimmiae	Bradyrhizobium zhanjiangense	Comamonas thiooxydans	Burkholderia metallica	Burkholderia ubonensis	Caldimonas thermodepolymerans	Burkholderia territorii	Burkholderia metallica	Caldimonas brevitalea	Bifidobacterium pseudocatenulatum
Caldicellulosiruptor acetigenus	Corynebacterium glucuronolyticum	Burkholderia cenocepacia	Comamonas aquatica	Burkholderia glumae	Brucella anthropi	Burkholderia glumae	Caldimonas brevitalea	Corynebacterium propinquum	Corynebacterium freneyi	Caulobacter mirabilis	Caldibacillus thermoamylovorans	Capnocytophaga endodontalis	Brevundimonas vitisensis	Burkholderia lata	Burkholderia territorii	Burkholderia pseudomallei	Brevundimonas pondensis	Caenibius tardaugens	Brevibacterium aurantiacum	Conexibacter woesei	Burkholderia multivorans	Caballeronia grimmiae	Candidatus Kaistella beijingensis	Burkholderia ubonensis	Burkholderia multivorans	Caldimonas thermodepolymerans	Bifidobacterium subtile
Caldicellulosiruptor hydrothermalis	Corynebacterium imitans	Burkholderia dolosa	Comamonas fluminis	Burkholderia humptydooensis	Burkholderia ambifaria	Burkholderia humptydooensis	Caldimonas thermodepolymerans	Corynebacterium rouxii	Corynebacterium glaucum	Caulobacter rhizosphaerae	Caldicellulosiruptor acetigenus	Capnocytophaga gingivalis	Brochothrix thermosphacta	Burkholderia metallica	Burkholderia thailandensis	Burkholderia pyrrocinia	Brevundimonas subvibrioides	Caldibacillus thermoamylovorans	Brevibacterium casei	Corynebacterium accolens	Burkholderia orbicola	Caenibius tardaugens	Capillimicrobium parvum	Caballeronia grimmiae	Burkholderia orbicola	Candidatus Kaistella beijingensis	Blastochloris tepida
Caldimonas brevitalea	Corynebacterium jeikeium	Burkholderia glumae	Comamonas kerstersii	Burkholderia lata	Burkholderia cenocepacia	Burkholderia lata	Candidatus Kaistella beijingensis	Corynebacterium sanguinis	Corynebacterium glucuronolyticum	Caulobacter segnis	Caldicellulosiruptor hydrothermalis	Capnocytophaga sputigena	Brucella anthropi	Burkholderia multivorans	Burkholderia ubonensis	Burkholderia savannae	Brevundimonas vesicularis	Caldicellulosiruptor acetigenus	Brevibacterium limosum	Corynebacterium amycolatum	Burkholderia pyrrocinia	Caldibacillus thermoamylovorans	Capnocytophaga gingivalis	Caenibius tardaugens	Burkholderia plantarii	Candidatus Mycosynbacter amalyticus	Blastomonas fulva
Caldimonas thermodepolymerans	Corynebacterium kefirresidentii	Burkholderia humptydooensis	Comamonas odontotermitis	Burkholderia mallei	Burkholderia dolosa	Burkholderia mallei	Candidatus Nanopelagicus abundans	Corynebacterium simulans	Corynebacterium imitans	Caulobacter vibrioides	Caldimonas brevitalea	Cardiobacterium hominis	Burkholderia ambifaria	Burkholderia oklahomensis	Caballeronia grimmiae	Burkholderia seminalis	Brevundimonas vitisensis	Caldimonas brevitalea	Brevibacterium luteolum	Corynebacterium aurimucosum	Burkholderia seminalis	Caldicellulosiruptor acetigenus	Capnocytophaga sputigena	Caldibacillus thermoamylovorans	Burkholderia pseudomallei	Capillimicrobium parvum	Blautia argi
Candidatus Kaistella beijingensis	Corynebacterium kroppenstedtii	Burkholderia lata	Comamonas serinivorans	Burkholderia metallica	Burkholderia glumae	Burkholderia metallica	Capillimicrobium parvum	Corynebacterium singulare	Corynebacterium jeikeium	Cellulomonas taurus	Caldimonas thermodepolymerans	Carnobacterium divergens	Burkholderia cenocepacia	Burkholderia orbicola	Caenibius tardaugens	Burkholderia stagnalis	Brochothrix thermosphacta	Caldimonas thermodepolymerans	Brevibacterium oceani	Corynebacterium freneyi	Burkholderia stagnalis	Caldicellulosiruptor hydrothermalis	Cardiobacterium hominis	Caldicellulosiruptor acetigenus	Burkholderia pyrrocinia	Capnocytophaga gingivalis	Blautia hansenii
Capillimicrobium parvum	Corynebacterium lujinxingii	Burkholderia metallica	Comamonas thiooxydans	Burkholderia multivorans	Burkholderia humptydooensis	Burkholderia multivorans	Capnocytophaga gingivalis	Corynebacterium striatum	Corynebacterium kefirresidentii	Cellulosimicrobium cellulans	Candidatus Kaistella beijingensis	Castellaniella defragrans	Burkholderia dolosa	Burkholderia plantarii	Caldibacillus thermoamylovorans	Burkholderia territorii	Brucella anthropi	Capillimicrobium parvum	Brevibacterium pigmentatum	Corynebacterium glaucum	Burkholderia territorii	Caldicellulosiruptor kronotskyensis	Carnobacterium divergens	Caldicellulosiruptor hydrothermalis	Burkholderia seminalis	Capnocytophaga sputigena	Blautia wexlerae
Capnocytophaga gingivalis	Corynebacterium macginleyi	Burkholderia multivorans	Conexibacter woesei	Burkholderia oklahomensis	Burkholderia lata	Burkholderia orbicola	Capnocytophaga sputigena	Corynebacterium tuberculostearicum	Corynebacterium kroppenstedtii	Changpingibacter yushuensis	Capillimicrobium parvum	Caulobacter flavus	Burkholderia gladioli	Burkholderia pseudomallei	Caldicellulosiruptor acetigenus	Burkholderia thailandensis	Burkholderia ambifaria	Capnocytophaga gingivalis	Brevundimonas albigilva	Corynebacterium glucuronolyticum	Burkholderia ubonensis	Caldimonas brevitalea	Castellaniella defragrans	Caldicellulosiruptor kronotskyensis	Burkholderia stagnalis	Cardiobacterium hominis	Bombilactobacillus bombi
Capnocytophaga sputigena	Corynebacterium minutissimum	Burkholderia orbicola	Corynebacterium accolens	Burkholderia orbicola	Burkholderia mallei	Burkholderia pseudomallei	Cardiobacterium hominis	Corynebacterium urealyticum	Corynebacterium lujinxingii	Chroococcidiopsis thermalis	Capnocytophaga endodontalis	Caulobacter mirabilis	Burkholderia glumae	Burkholderia pyrrocinia	Caldimonas brevitalea	Burkholderia ubonensis	Burkholderia cenocepacia	Capnocytophaga sputigena	Brevundimonas goettingensis	Corynebacterium imitans	Caballeronia grimmiae	Caldimonas thermodepolymerans	Caulobacter flavus	Caldimonas brevitalea	Burkholderia territorii	Carnobacterium divergens	Bombilactobacillus thymidiniphilus
Cardiobacterium hominis	Corynebacterium propinquum	Burkholderia pseudomallei	Corynebacterium amycolatum	Burkholderia plantarii	Burkholderia metallica	Burkholderia pyrrocinia	Carnobacterium divergens	Corynebacterium ureicelerivorans	Corynebacterium macginleyi	Chryseobacterium balustinum	Capnocytophaga gingivalis	Caulobacter rhizosphaerae	Burkholderia humptydooensis	Burkholderia savannae	Caldimonas thermodepolymerans	Caballeronia grimmiae	Burkholderia dolosa	Cardiobacterium hominis	Brevundimonas nasdae	Corynebacterium jeikeium	Caenibius tardaugens	Candidatus Kaistella beijingensis	Caulobacter mirabilis	Caldimonas thermodepolymerans	Burkholderia thailandensis	Castellaniella defragrans	Bordetella avium
Carnobacterium divergens	Corynebacterium sanguinis	Burkholderia pyrrocinia	Corynebacterium aurimucosum	Burkholderia pseudomallei	Burkholderia multivorans	Burkholderia seminalis	Castellaniella defragrans	Corynebacterium vitaeruminis	Corynebacterium minutissimum	Chryseobacterium faecale	Capnocytophaga sputigena	Caulobacter segnis	Burkholderia lata	Burkholderia seminalis	Candidatus Kaistella beijingensis	Caenibius tardaugens	Burkholderia lata	Carnobacterium divergens	Brevundimonas pondensis	Corynebacterium kefirresidentii	Caldibacillus thermoamylovorans	Candidatus Nanopelagicus abundans	Caulobacter rhizosphaerae	Candidatus Kaistella beijingensis	Burkholderia ubonensis	Caulobacter mirabilis	Bordetella petrii
Castellaniella defragrans	Corynebacterium simulans	Burkholderia seminalis	Corynebacterium freneyi	Burkholderia pyrrocinia	Burkholderia oklahomensis	Burkholderia stagnalis	Caulobacter flavus	Crinalium epipsammum	Corynebacterium propinquum	Chryseobacterium taklimakanense	Cardiobacterium hominis	Caulobacter vibrioides	Burkholderia mallei	Burkholderia stagnalis	Candidatus Nanopelagicus abundans	Caldibacillus thermoamylovorans	Burkholderia metallica	Castellaniella defragrans	Brevundimonas subvibrioides	Corynebacterium kroppenstedtii	Caldicellulosiruptor acetigenus	Capillimicrobium parvum	Caulobacter segnis	Candidatus Methylopumilus turicensis	Caballeronia grimmiae	Caulobacter rhizosphaerae	Bordetella pseudohinzii
Caulobacter flavus	Corynebacterium singulare	Burkholderia stagnalis	Corynebacterium glaucum	Burkholderia savannae	Burkholderia orbicola	Burkholderia territorii	Caulobacter henricii	Croceibacterium atlanticum	Corynebacterium rouxii	Chryseoglobus indicus	Carnobacterium divergens	Cellulomonas iranensis	Burkholderia metallica	Burkholderia territorii	Capillimicrobium parvum	Caldicellulosiruptor acetigenus	Burkholderia multivorans	Caulobacter flavus	Brevundimonas vesicularis	Corynebacterium lujinxingii	Caldicellulosiruptor hydrothermalis	Capnocytophaga endodontalis	Caulobacter vibrioides	Candidatus Nanopelagicus abundans	Caenibius tardaugens	Caulobacter segnis	Bosea vaviloviae
Caulobacter mirabilis	Corynebacterium striatum	Burkholderia territorii	Corynebacterium glucuronolyticum	Burkholderia seminalis	Burkholderia plantarii	Burkholderia ubonensis	Caulobacter mirabilis	Croceicoccus marinus	Corynebacterium sanguinis	Clavibacter phaseoli	Castellaniella defragrans	Cellulomonas palmilytica	Burkholderia multivorans	Burkholderia thailandensis	Capnocytophaga endodontalis	Caldicellulosiruptor hydrothermalis	Burkholderia orbicola	Caulobacter mirabilis	Brevundimonas vitisensis	Corynebacterium macginleyi	Caldimonas brevitalea	Capnocytophaga gingivalis	Cellulomonas fimi	Candidatus Sodalis pierantonius	Caldibacillus thermoamylovorans	Caulobacter vibrioides	Brachybacterium avium
Caulobacter rhizosphaerae	Corynebacterium tuberculostearicum	Burkholderia ubonensis	Corynebacterium imitans	Burkholderia stagnalis	Burkholderia pseudomallei	Caballeronia grimmiae	Caulobacter rhizosphaerae	Cryobacterium soli	Corynebacterium simulans	Cloacibacterium caeni	Caulobacter flavus	Cellulomonas taurus	Burkholderia oklahomensis	Burkholderia ubonensis	Capnocytophaga gingivalis	Caldimonas brevitalea	Burkholderia pseudomallei	Caulobacter rhizosphaerae	Brochothrix thermosphacta	Corynebacterium minutissimum	Caldimonas thermodepolymerans	Capnocytophaga sputigena	Cellulomonas iranensis	Capillimicrobium parvum	Caldicellulosiruptor acetigenus	Cedecea lapagei	Brachybacterium ginsengisoli
Caulobacter segnis	Corynebacterium urealyticum	Caballeronia grimmiae	Corynebacterium jeikeium	Burkholderia territorii	Burkholderia pyrrocinia	Caenibius tardaugens	Caulobacter segnis	Cupriavidus basilensis	Corynebacterium singulare	Cloacibacterium normanense	Caulobacter henricii	Cellulosimicrobium cellulans	Burkholderia orbicola	Caballeronia grimmiae	Capnocytophaga sputigena	Caldimonas thermodepolymerans	Burkholderia pyrrocinia	Caulobacter segnis	Brucella anthropi	Corynebacterium propinquum	Candidatus Kaistella beijingensis	Cardiobacterium hominis	Cellulomonas taurus	Capnocytophaga gingivalis	Caldicellulosiruptor hydrothermalis	Cellulomonas iranensis	Brachybacterium sp. NBEC-018
Caulobacter vibrioides	Corynebacterium ureicelerivorans	Caenibius tardaugens	Corynebacterium kefirresidentii	Burkholderia thailandensis	Burkholderia savannae	Caldibacillus thermoamylovorans	Caulobacter vibrioides	Cupriavidus gilardii	Corynebacterium stationis	Clostridium perfringens	Caulobacter mirabilis	Cereibacter azotoformans	Burkholderia plantarii	Caenibius tardaugens	Cardiobacterium hominis	Candidatus Kaistella beijingensis	Burkholderia seminalis	Caulobacter vibrioides	Burkholderia ambifaria	Corynebacterium sanguinis	Candidatus Nanopelagicus abundans	Carnobacterium divergens	Cellulosimicrobium cellulans	Capnocytophaga sputigena	Caldimonas brevitalea	Cellulomonas palmilytica	Brachybacterium vulturis
Cellulomonas palmilytica	Corynebacterium vitaeruminis	Caldibacillus thermoamylovorans	Corynebacterium kroppenstedtii	Burkholderia ubonensis	Burkholderia seminalis	Caldicellulosiruptor acetigenus	Cellulomonas iranensis	Cupriavidus malaysiensis	Corynebacterium striatum	Comamonas aquatica	Caulobacter rhizosphaerae	Chroococcidiopsis thermalis	Burkholderia pseudomallei	Caldibacillus thermoamylovorans	Carnobacterium divergens	Candidatus Methylopumilus turicensis	Burkholderia stagnalis	Cellulomonas iranensis	Burkholderia cenocepacia	Corynebacterium simulans	Capillimicrobium parvum	Castellaniella defragrans	Chroococcidiopsis thermalis	Cardiobacterium hominis	Caldimonas thermodepolymerans	Cellulomonas taurus	Bradyrhizobium betae
Cellulomonas taurus	Corynebacterium xerosis	Caldicellulosiruptor acetigenus	Corynebacterium lujinxingii	Caballeronia grimmiae	Burkholderia stagnalis	Caldicellulosiruptor hydrothermalis	Cellulomonas palmilytica	Cupriavidus necator	Corynebacterium tuberculostearicum	Comamonas fluminis	Caulobacter segnis	Chryseobacterium balustinum	Burkholderia pyrrocinia	Caldicellulosiruptor acetigenus	Castellaniella defragrans	Candidatus Nanopelagicus abundans	Burkholderia territorii	Cellulomonas taurus	Burkholderia dolosa	Corynebacterium singulare	Capnocytophaga endodontalis	Caulobacter flavus	Chryseobacterium balustinum	Carnobacterium divergens	Campylobacter showae	Cellulosimicrobium cellulans	Bradyrhizobium cosmicum
Cellulosimicrobium cellulans	Crinalium epipsammum	Caldicellulosiruptor hydrothermalis	Corynebacterium macginleyi	Caenibius tardaugens	Burkholderia territorii	Caldicellulosiruptor kronotskyensis	Cellulomonas taurus	Cupriavidus oxalaticus	Corynebacterium urealyticum	Comamonas kerstersii	Caulobacter vibrioides	Chryseobacterium faecale	Burkholderia savannae	Caldicellulosiruptor kronotskyensis	Caulobacter flavus	Capillimicrobium parvum	Burkholderia ubonensis	Cellulosimicrobium cellulans	Burkholderia glumae	Corynebacterium tuberculostearicum	Capnocytophaga gingivalis	Caulobacter henricii	Chryseobacterium capnotolerans	Castellaniella defragrans	Candidatus Kaistella beijingensis	Cereibacter azotoformans	Bradyrhizobium daqingense
Cereibacter azotoformans	Croceicoccus marinus	Caldicellulosiruptor kronotskyensis	Corynebacterium minutissimum	Caldibacillus thermoamylovorans	Burkholderia thailandensis	Caldimonas brevitalea	Cellulosimicrobium cellulans	Cupriavidus pinatubonensis	Corynebacterium ureicelerivorans	Comamonas odontotermitis	Cedecea lapagei	Chryseobacterium indoltheticum	Burkholderia seminalis	Caldimonas brevitalea	Caulobacter henricii	Capnocytophaga endodontalis	Butyricimonas virosa	Cereibacter azotoformans	Burkholderia humptydooensis	Corynebacterium ureicelerivorans	Capnocytophaga sputigena	Caulobacter mirabilis	Chryseobacterium faecale	Caulobacter flavus	Candidatus Mycosynbacter amalyticus	Chania multitudinisentens	Bradyrhizobium diazoefficiens
Chroococcidiopsis thermalis	Cupriavidus basilensis	Caldimonas brevitalea	Corynebacterium propinquum	Caldicellulosiruptor acetigenus	Burkholderia ubonensis	Caldimonas thermodepolymerans	Cereibacter azotoformans	Curtobacterium flaccumfaciens	Corynebacterium vitaeruminis	Comamonas serinivorans	Cellulomonas fimi	Chryseobacterium nakagawai	Burkholderia stagnalis	Caldimonas thermodepolymerans	Caulobacter mirabilis	Capnocytophaga gingivalis	Caballeronia grimmiae	Chroococcidiopsis thermalis	Burkholderia lata	Corynebacterium vitaeruminis	Cardiobacterium hominis	Caulobacter rhizosphaerae	Chryseobacterium taklimakanense	Caulobacter mirabilis	Candidatus Nanopelagicus abundans	Chroococcidiopsis thermalis	Bradyrhizobium elkanii
Chryseobacterium balustinum	Cupriavidus gilardii	Caldimonas thermodepolymerans	Corynebacterium rouxii	Caldicellulosiruptor hydrothermalis	Caballeronia grimmiae	Candidatus Kaistella beijingensis	Chroococcidiopsis thermalis	Curtobacterium luteum	Corynebacterium xerosis	Comamonas thiooxydans	Cellulomonas iranensis	Chryseobacterium nepalense	Burkholderia territorii	Candidatus Kaistella beijingensis	Caulobacter rhizosphaerae	Capnocytophaga sputigena	Caenibius tardaugens	Chryseobacterium balustinum	Burkholderia mallei	Corynebacterium xerosis	Carnobacterium divergens	Caulobacter segnis	Chryseoglobus indicus	Caulobacter rhizosphaerae	Capillimicrobium parvum	Chryseobacterium arthrosphaerae	Bradyrhizobium guangdongense
Chryseobacterium faecale	Cupriavidus malaysiensis	Candidatus Kaistella beijingensis	Corynebacterium sanguinis	Caldicellulosiruptor kronotskyensis	Caenibius tardaugens	Candidatus Mycosynbacter amalyticus	Chryseobacterium balustinum	Cutibacterium acnes	Crinalium epipsammum	Conchiformibius steedae	Cellulomonas palmilytica	Chryseobacterium taihuense	Burkholderia thailandensis	Candidatus Methylopumilus turicensis	Caulobacter segnis	Cardiobacterium hominis	Caldibacillus thermoamylovorans	Chryseobacterium faecale	Burkholderia metallica	Crinalium epipsammum	Castellaniella defragrans	Caulobacter vibrioides	Citrobacter freundii	Caulobacter segnis	Capnocytophaga endodontalis	Chryseobacterium bernardetii	Bradyrhizobium guangxiense
Chryseobacterium taklimakanense	Cupriavidus necator	Candidatus Mycosynbacter amalyticus	Corynebacterium simulans	Caldimonas brevitalea	Caldibacillus thermoamylovorans	Capillimicrobium parvum	Chryseobacterium carnipullorum	Cutibacterium avidum	Croceicoccus marinus	Conexibacter woesei	Cellulomonas taurus	Chryseobacterium taklimakanense	Burkholderia ubonensis	Candidatus Nanopelagicus abundans	Caulobacter vibrioides	Carnobacterium divergens	Caldicellulosiruptor acetigenus	Chryseobacterium gallinarum	Burkholderia multivorans	Croceicoccus marinus	Caulobacter flavus	Cellulomonas iranensis	Citrobacter portucalensis	Caulobacter vibrioides	Capnocytophaga gingivalis	Chryseobacterium faecale	Bradyrhizobium guangzhouense
Chryseoglobus indicus	Cupriavidus oxalaticus	Candidatus Nanopelagicus abundans	Corynebacterium singulare	Caldimonas thermodepolymerans	Caldicellulosiruptor acetigenus	Capnocytophaga gingivalis	Chryseobacterium faecale	Cutibacterium granulosum	Cryobacterium soli	Coprococcus comes	Cellulosimicrobium cellulans	Chryseoglobus indicus	Caballeronia grimmiae	Capillimicrobium parvum	Cellulomonas palmilytica	Castellaniella defragrans	Caldimonas brevitalea	Chryseobacterium taihuense	Burkholderia orbicola	Cronobacter muytjensii	Caulobacter henricii	Cellulomonas palmilytica	Clavibacter phaseoli	Cellulomonas palmilytica	Capnocytophaga sputigena	Chryseobacterium taklimakanense	Bradyrhizobium icense
Citrobacter braakii	Cupriavidus pinatubonensis	Capillimicrobium parvum	Corynebacterium stationis	Candidatus Kaistella beijingensis	Caldicellulosiruptor hydrothermalis	Capnocytophaga sputigena	Chryseobacterium taihuense	Cutibacterium modestum	Cupriavidus basilensis	Corynebacterium accolens	Chroococcidiopsis thermalis	Citrobacter amalonaticus	Caenibius tardaugens	Capnocytophaga endodontalis	Cellulomonas taurus	Caulobacter flavus	Caldimonas thermodepolymerans	Chryseobacterium taklimakanense	Burkholderia plantarii	Cryobacterium soli	Caulobacter mirabilis	Cellulomonas taurus	Cloacibacterium caeni	Cellulomonas taurus	Cardiobacterium hominis	Chryseoglobus indicus	Bradyrhizobium japonicum
Citrobacter freundii	Curtobacterium flaccumfaciens	Capnocytophaga gingivalis	Corynebacterium striatum	Candidatus Nanopelagicus abundans	Caldicellulosiruptor kronotskyensis	Cardiobacterium hominis	Chryseobacterium taklimakanense	Defluviicoccus vanus	Cupriavidus gilardii	Corynebacterium amycolatum	Chryseobacterium arthrosphaerae	Citrobacter freundii	Caldibacillus thermoamylovorans	Capnocytophaga gingivalis	Cellulosimicrobium cellulans	Caulobacter mirabilis	Candidatus Kaistella beijingensis	Chryseoglobus indicus	Burkholderia pseudomallei	Cupriavidus basilensis	Caulobacter rhizosphaerae	Cellulosimicrobium cellulans	Cloacibacterium normanense	Chroococcidiopsis thermalis	Carnobacterium divergens	Citrobacter amalonaticus	Bradyrhizobium oligotrophicum
Citrobacter portucalensis	Curtobacterium luteum	Capnocytophaga sputigena	Corynebacterium tuberculostearicum	Capillimicrobium parvum	Caldimonas brevitalea	Carnobacterium divergens	Chryseoglobus indicus	Delftia lacustris	Cupriavidus malaysiensis	Corynebacterium aurimucosum	Chryseobacterium balustinum	Citrobacter portucalensis	Caldicellulosiruptor acetigenus	Capnocytophaga ochracea	Cereibacter azotoformans	Caulobacter rhizosphaerae	Capillimicrobium parvum	Citrobacter amalonaticus	Burkholderia pyrrocinia	Cupriavidus gilardii	Caulobacter segnis	Cereibacter azotoformans	Clostridioides difficile	Chryseobacterium balustinum	Castellaniella defragrans	Citrobacter braakii	Bradyrhizobium paxllaeri
Citrobacter sedlakii	Cutibacterium acnes	Cardiobacterium hominis	Corynebacterium urealyticum	Capnocytophaga gingivalis	Caldimonas thermodepolymerans	Castellaniella defragrans	Citrobacter amalonaticus	Dermabacter vaginalis	Cupriavidus necator	Corynebacterium casei	Chryseobacterium faecale	Citrobacter sedlakii	Caldimonas brevitalea	Capnocytophaga sputigena	Chroococcidiopsis thermalis	Caulobacter segnis	Capnocytophaga gingivalis	Citrobacter portucalensis	Burkholderia seminalis	Cupriavidus malaysiensis	Caulobacter vibrioides	Chroococcidiopsis thermalis	Clostridium perfringens	Chryseobacterium faecale	Catenulispora acidiphila	Citrobacter portucalensis	Bradyrhizobium quebecense
Citrobacter werkmanii	Cutibacterium avidum	Carnobacterium divergens	Corynebacterium ureicelerivorans	Capnocytophaga sputigena	Campylobacter showae	Caulobacter flavus	Citrobacter braakii	Dermacoccus nishinomiyaensis	Cupriavidus oxalaticus	Corynebacterium freneyi	Chryseobacterium indoltheticum	Citrobacter werkmanii	Caldimonas thermodepolymerans	Cardiobacterium hominis	Chryseobacterium balustinum	Caulobacter vibrioides	Capnocytophaga sputigena	Citrobacter werkmanii	Burkholderia stagnalis	Cupriavidus necator	Cedecea lapagei	Chryseobacterium balustinum	Comamonas aquatica	Chryseobacterium indoltheticum	Caulobacter flavus	Citrobacter sedlakii	Bradyrhizobium sediminis
Clavibacter phaseoli	Cutibacterium granulosum	Castellaniella defragrans	Corynebacterium vitaeruminis	Cardiobacterium hominis	Candidatus Kaistella beijingensis	Caulobacter mirabilis	Citrobacter freundii	Devosia beringensis	Cupriavidus pinatubonensis	Corynebacterium glaucum	Chryseobacterium taklimakanense	Clavibacter phaseoli	Candidatus Kaistella beijingensis	Carnobacterium divergens	Chryseobacterium faecale	Cellulomonas iranensis	Caproicibacter fermentans	Clavibacter phaseoli	Burkholderia territorii	Cupriavidus oxalaticus	Cellulomonas iranensis	Chryseobacterium faecale	Comamonas fluminis	Chryseobacterium taihuense	Caulobacter mirabilis	Citrobacter werkmanii	Bradyrhizobium septentrionale
Cloacibacterium caeni	Cutibacterium modestum	Caulobacter flavus	Corynebacterium xerosis	Carnobacterium divergens	Candidatus Methylopumilus turicensis	Caulobacter rhizosphaerae	Citrobacter portucalensis	Devosia ginsengisoli	Curtobacterium flaccumfaciens	Corynebacterium glucuronolyticum	Chryseoglobus indicus	Cloacibacterium caeni	Candidatus Methylopumilus turicensis	Casimicrobium huifangae	Chryseobacterium taihuense	Cellulomonas palmilytica	Caproicibacterium amylolyticum	Cloacibacterium caeni	Burkholderia thailandensis	Cupriavidus pinatubonensis	Cellulomonas palmilytica	Chryseobacterium taihuense	Comamonas kerstersii	Chryseobacterium taklimakanense	Caulobacter rhizosphaerae	Clavibacter phaseoli	Brevibacillus brevis
Cloacibacterium normanense	Deinococcus geothermalis	Caulobacter henricii	Crinalium epipsammum	Casimicrobium huifangae	Candidatus Nanopelagicus abundans	Caulobacter segnis	Citrobacter sedlakii	Devosia salina	Curtobacterium luteum	Corynebacterium imitans	Citrobacter amalonaticus	Cloacibacterium normanense	Candidatus Mycosynbacter amalyticus	Castellaniella defragrans	Chryseobacterium taklimakanense	Cellulomonas taurus	Caproicibacterium lactatifermentans	Cloacibacterium normanense	Burkholderia ubonensis	Curtobacterium flaccumfaciens	Cellulomonas taurus	Chryseobacterium taklimakanense	Comamonas odontotermitis	Chryseoglobus indicus	Caulobacter segnis	Cloacibacterium caeni	Brevibacterium aurantiacum
Clostridium felsineum	Delftia lacustris	Caulobacter mirabilis	Croceicoccus marinus	Castellaniella defragrans	Capillimicrobium parvum	Caulobacter vibrioides	Citrobacter werkmanii	Diaphorobacter aerolatus	Cutibacterium acnes	Corynebacterium jeikeium	Citrobacter freundii	Clostridium felsineum	Candidatus Nanopelagicus abundans	Caulobacter flavus	Chryseoglobus indicus	Cellulosimicrobium cellulans	Cardiobacterium hominis	Clostridium perfringens	Caballeronia grimmiae	Curtobacterium luteum	Cellulosimicrobium cellulans	Chryseoglobus indicus	Comamonas serinivorans	Citrobacter freundii	Caulobacter vibrioides	Cloacibacterium normanense	Brevibacterium casei
Clostridium perfringens	Dermabacter vaginalis	Caulobacter rhizosphaerae	Cryobacterium soli	Caulobacter flavus	Capnocytophaga gingivalis	Cellulomonas iranensis	Clavibacter phaseoli	Diaphorobacter nitroreducens	Cutibacterium avidum	Corynebacterium kefirresidentii	Citrobacter portucalensis	Clostridium perfringens	Capillimicrobium parvum	Caulobacter mirabilis	Citrobacter portucalensis	Cereibacter azotoformans	Carnobacterium divergens	Cnuibacter physcomitrellae	Caenibius tardaugens	Cutibacterium acnes	Cereibacter azotoformans	Citrobacter amalonaticus	Comamonas thiooxydans	Citrobacter portucalensis	Cellulomonas flavigena	Clostridium felsineum	Brevibacterium luteolum
Cnuibacter physcomitrellae	Dermacoccus nishinomiyaensis	Caulobacter segnis	Cupriavidus basilensis	Caulobacter henricii	Capnocytophaga sputigena	Cellulomonas palmilytica	Cloacibacterium caeni	Dietzia lutea	Cutibacterium granulosum	Corynebacterium kroppenstedtii	Citrobacter werkmanii	Cnuibacter physcomitrellae	Capnocytophaga endodontalis	Caulobacter rhizosphaerae	Citrobacter sedlakii	Chroococcidiopsis thermalis	Castellaniella defragrans	Collinsella aerofaciens	Caldibacillus thermoamylovorans	Cutibacterium avidum	Chroococcidiopsis thermalis	Citrobacter braakii	Conexibacter woesei	Citrobacter sedlakii	Cellulomonas palmilytica	Clostridium pasteurianum	Brevundimonas albigilva
Collinsella aerofaciens	Devosia beringensis	Caulobacter vibrioides	Cupriavidus gilardii	Caulobacter mirabilis	Cardiobacterium hominis	Cellulomonas taurus	Cloacibacterium normanense	Dietzia psychralcaliphila	Cutibacterium modestum	Corynebacterium liangguodongii	Clavibacter phaseoli	Collinsella aerofaciens	Capnocytophaga gingivalis	Caulobacter segnis	Citrobacter werkmanii	Chryseobacterium balustinum	Caulobacter flavus	Comamonas aquatica	Caldicellulosiruptor acetigenus	Cutibacterium granulosum	Chryseobacterium balustinum	Citrobacter freundii	Coprococcus comes	Clavibacter phaseoli	Cellulomonas taurus	Clostridium perfringens	Brevundimonas goettingensis
Comamonas aquatica	Devosia ginsengisoli	Cellulomonas iranensis	Cupriavidus malaysiensis	Caulobacter rhizosphaerae	Carnobacterium divergens	Cellulosimicrobium cellulans	Clostridium felsineum	Dietzia timorensis	Defluviicoccus vanus	Corynebacterium lizhenjunii	Cloacibacterium caeni	Comamonas aquatica	Capnocytophaga sputigena	Caulobacter vibrioides	Clavibacter phaseoli	Chryseobacterium faecale	Caulobacter mirabilis	Comamonas fluminis	Caldicellulosiruptor hydrothermalis	Cutibacterium modestum	Chryseobacterium faecale	Citrobacter portucalensis	Corynebacterium accolens	Cloacibacterium caeni	Cellulosimicrobium cellulans	Cnuibacter physcomitrellae	Brevundimonas nasdae
Comamonas fluminis	Devosia salina	Cellulomonas palmilytica	Cupriavidus necator	Caulobacter segnis	Castellaniella defragrans	Cereibacter azotoformans	Clostridium perfringens	Dolichospermum heterosporum	Deinococcus geothermalis	Corynebacterium lujinxingii	Cloacibacterium normanense	Comamonas fluminis	Cardiobacterium hominis	Cellulomonas fimi	Cloacibacterium caeni	Chryseobacterium indoltheticum	Caulobacter rhizosphaerae	Comamonas kerstersii	Caldimonas brevitalea	Deinococcus geothermalis	Chryseobacterium nakagawai	Citrobacter sedlakii	Corynebacterium amycolatum	Cloacibacterium normanense	Cereibacter azotoformans	Comamonas aquatica	Brevundimonas pondensis
Comamonas kerstersii	Diaphorobacter aerolatus	Cellulomonas taurus	Cupriavidus oxalaticus	Caulobacter vibrioides	Caulobacter flavus	Chroococcidiopsis thermalis	Cnuibacter physcomitrellae	Duffyella gerundensis	Delftia lacustris	Corynebacterium macginleyi	Clostridium felsineum	Comamonas kerstersii	Carnobacterium divergens	Cellulomonas palmilytica	Cloacibacterium normanense	Chryseobacterium nakagawai	Caulobacter segnis	Comamonas odontotermitis	Caldimonas thermodepolymerans	Deinococcus radiopugnans	Chryseobacterium taihuense	Citrobacter werkmanii	Corynebacterium aurimucosum	Clostridioides difficile	Changpingibacter yushuensis	Comamonas fluminis	Brevundimonas subvibrioides
Comamonas odontotermitis	Diaphorobacter nitroreducens	Cellulosimicrobium cellulans	Cupriavidus pinatubonensis	Cellulomonas flavigena	Caulobacter mirabilis	Chryseobacterium balustinum	Collinsella aerofaciens	Duganella dendranthematis	Dermabacter vaginalis	Corynebacterium minutissimum	Clostridium perfringens	Comamonas odontotermitis	Castellaniella defragrans	Cellulomonas taurus	Clostridium felsineum	Chryseobacterium taihuense	Caulobacter vibrioides	Comamonas serinivorans	Candidatus Kaistella beijingensis	Delftia lacustris	Chryseobacterium taklimakanense	Clavibacter phaseoli	Corynebacterium cyclohexanicum	Clostridium felsineum	Chitinimonas arctica	Comamonas kerstersii	Brevundimonas vesicularis
Comamonas serinivorans	Diaphorobacter ruginosibacter	Cereibacter azotoformans	Curtobacterium flaccumfaciens	Cellulomonas iranensis	Caulobacter rhizosphaerae	Chryseobacterium carnipullorum	Comamonas aquatica	Empedobacter falsenii	Dermacoccus nishinomiyaensis	Corynebacterium propinquum	Cnuibacter physcomitrellae	Comamonas serinivorans	Caulobacter flavus	Cellulosimicrobium cellulans	Clostridium perfringens	Chryseobacterium taklimakanense	Cellulomonas fimi	Comamonas thiooxydans	Candidatus Mycosynbacter amalyticus	Denitratisoma oestradiolicum	Chryseoglobus indicus	Cloacibacterium caeni	Corynebacterium cystitidis	Collinsella aerofaciens	Chroococcidiopsis thermalis	Comamonas odontotermitis	Brevundimonas vitisensis
Comamonas thiooxydans	Dietzia lutea	Chroococcidiopsis thermalis	Curtobacterium luteum	Cellulomonas palmilytica	Caulobacter segnis	Chryseobacterium faecale	Comamonas fluminis	Enterobacter asburiae	Devosia beringensis	Corynebacterium qintianiae	Comamonas aquatica	Comamonas thiooxydans	Caulobacter henricii	Cereibacter azotoformans	Cnuibacter physcomitrellae	Chryseoglobus indicus	Cellulomonas palmilytica	Conexibacter woesei	Candidatus Nanopelagicus abundans	Dermabacter vaginalis	Citrobacter amalonaticus	Cloacibacterium normanense	Corynebacterium efficiens	Comamonas aquatica	Chryseobacterium balustinum	Comamonas serinivorans	Brochothrix thermosphacta
Conchiformibius steedae	Dietzia psychralcaliphila	Chryseobacterium balustinum	Cutibacterium acnes	Cellulomonas taurus	Caulobacter vibrioides	Chryseobacterium indoltheticum	Comamonas kerstersii	Enterobacter hormaechei	Devosia ginsengisoli	Corynebacterium rouxii	Comamonas fluminis	Conchiformibius steedae	Caulobacter mirabilis	Chroococcidiopsis thermalis	Comamonas aquatica	Citrobacter amalonaticus	Cellulomonas taurus	Coprococcus comes	Capillimicrobium parvum	Dermacoccus nishinomiyaensis	Citrobacter braakii	Clostridium pasteurianum	Corynebacterium freneyi	Comamonas fluminis	Chryseobacterium faecale	Comamonas thiooxydans	Brucella anthropi
Conexibacter woesei	Dietzia timorensis	Chryseobacterium faecale	Cutibacterium avidum	Cellulosimicrobium cellulans	Cellulomonas iranensis	Chryseobacterium nakagawai	Comamonas odontotermitis	Enterobacter roggenkampii	Devosia salina	Corynebacterium sanguinis	Comamonas kerstersii	Conexibacter woesei	Caulobacter rhizosphaerae	Chryseobacterium arthrosphaerae	Comamonas fluminis	Citrobacter portucalensis	Cellulosimicrobium cellulans	Coprococcus eutactus	Capnocytophaga endodontalis	Devosia beringensis	Citrobacter freundii	Clostridium perfringens	Corynebacterium glaucum	Comamonas kerstersii	Chryseobacterium indoltheticum	Conchiformibius steedae	Buchnera aphidicola
Coprococcus comes	Dolichospermum heterosporum	Chryseobacterium indoltheticum	Cutibacterium granulosum	Cereibacter azotoformans	Cellulomonas palmilytica	Chryseobacterium nepalense	Comamonas serinivorans	Enterococcus cecorum	Devriesea agamarum	Corynebacterium simulans	Comamonas odontotermitis	Coprococcus comes	Caulobacter segnis	Chryseobacterium balustinum	Comamonas kerstersii	Citrobacter sedlakii	Christensenella minuta	Corynebacterium accolens	Capnocytophaga gingivalis	Devosia ginsengisoli	Citrobacter portucalensis	Cnuibacter physcomitrellae	Corynebacterium glucuronolyticum	Comamonas odontotermitis	Chryseobacterium taihuense	Conexibacter woesei	Burkholderia ambifaria
Corynebacterium accolens	Duffyella gerundensis	Chryseobacterium taihuense	Cutibacterium modestum	Changpingibacter yushuensis	Cellulomonas taurus	Chryseobacterium shandongense	Comamonas thiooxydans	Epilithonimonas vandammei	Diaphorobacter aerolatus	Corynebacterium singulare	Comamonas serinivorans	Corynebacterium accolens	Caulobacter vibrioides	Chryseobacterium capnotolerans	Comamonas odontotermitis	Clavibacter phaseoli	Chroococcidiopsis thermalis	Corynebacterium amycolatum	Capnocytophaga sputigena	Devosia salina	Citrobacter sedlakii	Comamonas aquatica	Corynebacterium imitans	Comamonas serinivorans	Chryseobacterium taklimakanense	Coprococcus comes	Burkholderia cenocepacia
Corynebacterium amycolatum	Duganella dendranthematis	Chryseobacterium taklimakanense	Defluviicoccus vanus	Chroococcidiopsis thermalis	Cellulosimicrobium cellulans	Chryseobacterium taihuense	Conchiformibius steedae	Erwinia pyrifoliae	Diaphorobacter nitroreducens	Corynebacterium striatum	Comamonas thiooxydans	Corynebacterium ammoniagenes	Cedecea lapagei	Chryseobacterium faecale	Comamonas serinivorans	Cloacibacterium caeni	Chryseobacterium balustinum	Corynebacterium aurimucosum	Cardiobacterium hominis	Diaphorobacter aerolatus	Citrobacter werkmanii	Comamonas fluminis	Corynebacterium jeikeium	Comamonas thiooxydans	Chryseoglobus indicus	Corynebacterium accolens	Burkholderia dolosa
Corynebacterium aurimucosum	Elizabethkingia bruuniana	Chryseoglobus indicus	Deinococcus geothermalis	Chryseobacterium balustinum	Cereibacter azotoformans	Chryseobacterium taklimakanense	Conexibacter woesei	Escherichia coli	Diaphorobacter ruginosibacter	Corynebacterium tuberculostearicum	Conexibacter woesei	Corynebacterium amycolatum	Cellulomonas fimi	Chryseobacterium nakagawai	Comamonas thiooxydans	Cloacibacterium normanense	Chryseobacterium faecale	Corynebacterium cyclohexanicum	Carnobacterium divergens	Diaphorobacter nitroreducens	Clavibacter phaseoli	Comamonas kerstersii	Corynebacterium kefirresidentii	Conchiformibius steedae	Citrobacter amalonaticus	Corynebacterium amycolatum	Burkholderia gladioli
Corynebacterium cyclohexanicum	Empedobacter falsenii	Citrobacter amalonaticus	Deinococcus gobiensis	Chryseobacterium faecale	Chroococcidiopsis thermalis	Chryseoglobus indicus	Coprococcus comes	Escherichia fergusonii	Dietzia lutea	Corynebacterium urealyticum	Coprococcus comes	Corynebacterium aurimucosum	Cellulomonas flavigena	Chryseobacterium taklimakanense	Conchiformibius steedae	Clostridium felsineum	Chryseobacterium indoltheticum	Corynebacterium efficiens	Castellaniella defragrans	Diaphorobacter ruginosibacter	Cloacibacterium caeni	Comamonas odontotermitis	Corynebacterium kroppenstedtii	Conexibacter woesei	Citrobacter braakii	Corynebacterium atypicum	Burkholderia glumae
Corynebacterium freneyi	Enterobacter asburiae	Citrobacter braakii	Deinococcus radiopugnans	Chryseobacterium indoltheticum	Chryseobacterium balustinum	Citrobacter amalonaticus	Corynebacterium accolens	Faecalibacterium duncaniae	Dietzia psychralcaliphila	Corynebacterium ureicelerivorans	Corynebacterium accolens	Corynebacterium cyclohexanicum	Cellulomonas iranensis	Chryseoglobus indicus	Conexibacter woesei	Clostridium perfringens	Chryseobacterium taihuense	Corynebacterium freneyi	Caulobacter flavus	Dietzia lutea	Cloacibacterium normanense	Comamonas serinivorans	Corynebacterium liangguodongii	Coprococcus comes	Citrobacter portucalensis	Corynebacterium aurimucosum	Burkholderia humptydooensis
Corynebacterium glaucum	Enterobacter bugandensis	Citrobacter freundii	Delftia lacustris	Chryseobacterium nepalense	Chryseobacterium faecale	Citrobacter braakii	Corynebacterium ammoniagenes	Flavobacterium commune	Dietzia timorensis	Corynebacterium vitaeruminis	Corynebacterium amycolatum	Corynebacterium efficiens	Cellulomonas palmilytica	Citrobacter freundii	Coprococcus comes	Cnuibacter physcomitrellae	Chryseobacterium taklimakanense	Corynebacterium glaucum	Caulobacter mirabilis	Dietzia psychralcaliphila	Clostridium felsineum	Comamonas thiooxydans	Corynebacterium lizhenjunii	Corynebacterium accolens	Citrobacter sedlakii	Corynebacterium callunae	Burkholderia lata
Corynebacterium glucuronolyticum	Enterobacter hormaechei	Citrobacter portucalensis	Denitratisoma oestradiolicum	Chryseobacterium salivictor	Chryseobacterium nakagawai	Citrobacter portucalensis	Corynebacterium amycolatum	Fusobacterium canifelinum	Dolichospermum flos-aquae	Corynebacterium xerosis	Corynebacterium aurimucosum	Corynebacterium freneyi	Cellulomonas taurus	Citrobacter portucalensis	Corynebacterium accolens	Collinsella aerofaciens	Chryseoglobus indicus	Corynebacterium glucuronolyticum	Caulobacter rhizosphaerae	Dietzia timorensis	Clostridium perfringens	Conexibacter woesei	Corynebacterium lujinxingii	Corynebacterium ammoniagenes	Citrobacter werkmanii	Corynebacterium casei	Burkholderia mallei
Corynebacterium imitans	Enterobacter mori	Citrobacter sedlakii	Dermabacter vaginalis	Chryseobacterium taihuense	Chryseobacterium taklimakanense	Citrobacter sedlakii	Corynebacterium aurimucosum	Fusobacterium nucleatum	Dolichospermum heterosporum	Crinalium epipsammum	Corynebacterium cyclohexanicum	Corynebacterium glaucum	Cellulosimicrobium cellulans	Citrobacter sedlakii	Corynebacterium amycolatum	Comamonas aquatica	Citrobacter amalonaticus	Corynebacterium imitans	Caulobacter segnis	Duffyella gerundensis	Cnuibacter physcomitrellae	Coprococcus comes	Corynebacterium macginleyi	Corynebacterium amycolatum	Clavibacter phaseoli	Corynebacterium cyclohexanicum	Burkholderia metallica
Corynebacterium jeikeium	Enterobacter roggenkampii	Citrobacter werkmanii	Dermacoccus nishinomiyaensis	Chryseobacterium taklimakanense	Chryseoglobus indicus	Citrobacter werkmanii	Corynebacterium cyclohexanicum	Fusobacterium pseudoperiodonticum	Duffyella gerundensis	Croceicoccus marinus	Corynebacterium falsenii	Corynebacterium glucuronolyticum	Cereibacter azotoformans	Clavibacter phaseoli	Corynebacterium aurimucosum	Comamonas fluminis	Citrobacter braakii	Corynebacterium jeikeium	Caulobacter vibrioides	Duganella dendranthematis	Collinsella aerofaciens	Corynebacterium accolens	Corynebacterium minutissimum	Corynebacterium aurimucosum	Cloacibacterium caeni	Corynebacterium doosanense	Burkholderia multivorans
Corynebacterium kefirresidentii	Enterococcus cecorum	Clavibacter phaseoli	Devosia beringensis	Chryseoglobus indicus	Citrobacter amalonaticus	Clavibacter phaseoli	Corynebacterium falsenii	Gemella haemolysans	Duganella dendranthematis	Cronobacter muytjensii	Corynebacterium freneyi	Corynebacterium imitans	Chroococcidiopsis thermalis	Cloacibacterium caeni	Corynebacterium cyclohexanicum	Comamonas kerstersii	Citrobacter freundii	Corynebacterium kefirresidentii	Cellulomonas iranensis	Empedobacter falsenii	Comamonas aquatica	Corynebacterium amycolatum	Corynebacterium propinquum	Corynebacterium casei	Cloacibacterium normanense	Corynebacterium freneyi	Burkholderia oklahomensis
Corynebacterium kroppenstedtii	Enterococcus innesii	Cloacibacterium caeni	Devosia ginsengisoli	Citrobacter amalonaticus	Citrobacter braakii	Cloacibacterium caeni	Corynebacterium freneyi	Gemella morbillorum	Elizabethkingia bruuniana	Cryobacterium soli	Corynebacterium glaucum	Corynebacterium jeikeium	Chryseobacterium balustinum	Cloacibacterium normanense	Corynebacterium freneyi	Comamonas odontotermitis	Citrobacter portucalensis	Corynebacterium kroppenstedtii	Cellulomonas palmilytica	Enterobacter asburiae	Comamonas fluminis	Corynebacterium aurimucosum	Corynebacterium sanguinis	Corynebacterium cyclohexanicum	Clostridium pasteurianum	Corynebacterium glaucum	Burkholderia orbicola
Corynebacterium liangguodongii	Enterococcus mundtii	Cloacibacterium normanense	Devosia salina	Citrobacter braakii	Citrobacter freundii	Cloacibacterium normanense	Corynebacterium glaucum	Gemella sanguinis	Empedobacter falsenii	Cupriavidus basilensis	Corynebacterium glucuronolyticum	Corynebacterium kefirresidentii	Chryseobacterium faecale	Clostridium felsineum	Corynebacterium glaucum	Comamonas serinivorans	Citrobacter sedlakii	Corynebacterium lizhenjunii	Cellulomonas taurus	Enterobacter bugandensis	Comamonas kerstersii	Corynebacterium casei	Corynebacterium simulans	Corynebacterium cystitidis	Clostridium perfringens	Corynebacterium glucuronolyticum	Burkholderia plantarii
Corynebacterium lizhenjunii	Epidermidibacterium keratini	Clostridium felsineum	Diaphorobacter aerolatus	Citrobacter portucalensis	Citrobacter portucalensis	Clostridioides difficile	Corynebacterium glucuronolyticum	Geobacillus kaustophilus	Enterobacter asburiae	Cupriavidus gilardii	Corynebacterium imitans	Corynebacterium kroppenstedtii	Chryseobacterium indoltheticum	Clostridium pasteurianum	Corynebacterium glucuronolyticum	Comamonas thiooxydans	Citrobacter werkmanii	Corynebacterium lujinxingii	Cellulosimicrobium cellulans	Enterobacter chengduensis	Comamonas odontotermitis	Corynebacterium cyclohexanicum	Corynebacterium singulare	Corynebacterium efficiens	Comamonas aquatica	Corynebacterium imitans	Burkholderia pseudomallei
Corynebacterium lujinxingii	Epilithonimonas vandammei	Clostridium perfringens	Diaphorobacter nitroreducens	Citrobacter sedlakii	Citrobacter werkmanii	Clostridium felsineum	Corynebacterium imitans	Geobacillus subterraneus	Enterobacter hormaechei	Cupriavidus malaysiensis	Corynebacterium jeikeium	Corynebacterium liangguodongii	Chryseobacterium taihuense	Cnuibacter physcomitrellae	Corynebacterium imitans	Conchiformibius steedae	Clavibacter phaseoli	Corynebacterium macginleyi	Cereibacter azotoformans	Enterobacter hormaechei	Comamonas serinivorans	Corynebacterium doosanense	Corynebacterium striatum	Corynebacterium falsenii	Comamonas fluminis	Corynebacterium jeikeium	Burkholderia pyrrocinia
Corynebacterium macginleyi	Escherichia coli	Cnuibacter physcomitrellae	Diaphorobacter ruginosibacter	Clavibacter phaseoli	Clavibacter phaseoli	Clostridium perfringens	Corynebacterium jeikeium	Geobacillus thermocatenulatus	Enterobacter mori	Cupriavidus necator	Corynebacterium kefirresidentii	Corynebacterium lizhenjunii	Chryseobacterium taklimakanense	Comamonas aquatica	Corynebacterium jeikeium	Conexibacter woesei	Cloacibacterium caeni	Corynebacterium maris	Chania multitudinisentens	Enterobacter mori	Comamonas thiooxydans	Corynebacterium freneyi	Corynebacterium tuberculostearicum	Corynebacterium freneyi	Comamonas kerstersii	Corynebacterium kefirresidentii	Burkholderia savannae
Corynebacterium minutissimum	Escherichia fergusonii	Collinsella aerofaciens	Dietzia lutea	Cloacibacterium caeni	Cloacibacterium caeni	Cnuibacter physcomitrellae	Corynebacterium kefirresidentii	Geobacillus thermodenitrificans	Enterobacter roggenkampii	Cupriavidus oxalaticus	Corynebacterium kroppenstedtii	Corynebacterium lujinxingii	Chryseoglobus indicus	Comamonas fluminis	Corynebacterium kefirresidentii	Coprococcus comes	Cloacibacterium normanense	Corynebacterium minutissimum	Chroococcidiopsis thermalis	Enterobacter roggenkampii	Conchiformibius steedae	Corynebacterium glaucum	Corynebacterium urealyticum	Corynebacterium glaucum	Comamonas odontotermitis	Corynebacterium kroppenstedtii	Burkholderia seminalis
Corynebacterium propinquum	Faecalibacterium duncaniae	Comamonas aquatica	Dietzia psychralcaliphila	Cloacibacterium normanense	Cloacibacterium normanense	Collinsella aerofaciens	Corynebacterium kroppenstedtii	Geobacillus zalihae	Enterococcus cecorum	Cupriavidus pinatubonensis	Corynebacterium liangguodongii	Corynebacterium macginleyi	Citrobacter amalonaticus	Comamonas kerstersii	Corynebacterium kroppenstedtii	Corynebacterium accolens	Clostridioides difficile	Corynebacterium propinquum	Chryseobacterium balustinum	Enterococcus cecorum	Conexibacter woesei	Corynebacterium glucuronolyticum	Corynebacterium ureicelerivorans	Corynebacterium glucuronolyticum	Comamonas serinivorans	Corynebacterium kutscheri	Burkholderia stagnalis
Corynebacterium qintianiae	Ferribacterium limneticum	Comamonas fluminis	Dietzia timorensis	Comamonas aquatica	Clostridium pasteurianum	Comamonas aquatica	Corynebacterium liangguodongii	Geodermatophilus obscurus	Enterococcus innesii	Curtobacterium flaccumfaciens	Corynebacterium lujinxingii	Corynebacterium minutissimum	Citrobacter braakii	Comamonas odontotermitis	Corynebacterium liangguodongii	Corynebacterium amycolatum	Clostridium chauvoei	Corynebacterium rouxii	Chryseobacterium carnipullorum	Enterococcus innesii	Coprococcus comes	Corynebacterium imitans	Corynebacterium vitaeruminis	Corynebacterium imitans	Comamonas thiooxydans	Corynebacterium liangguodongii	Burkholderia territorii
Corynebacterium rouxii	Ferruginibacter lapsinanis	Comamonas kerstersii	Dolichospermum flos-aquae	Comamonas fluminis	Clostridium perfringens	Comamonas fluminis	Corynebacterium lujinxingii	Gordonia hongkongensis	Enterococcus lactis	Curtobacterium luteum	Corynebacterium macginleyi	Corynebacterium propinquum	Citrobacter freundii	Comamonas serinivorans	Corynebacterium lujinxingii	Corynebacterium aurimucosum	Clostridium felsineum	Corynebacterium sanguinis	Chryseobacterium faecale	Epidermidibacterium keratini	Corynebacterium accolens	Corynebacterium jeikeium	Corynebacterium xerosis	Corynebacterium jeikeium	Conchiformibius steedae	Corynebacterium lizhenjunii	Burkholderia thailandensis
Corynebacterium sanguinis	Flavobacterium commune	Comamonas odontotermitis	Dolichospermum heterosporum	Comamonas kerstersii	Collinsella aerofaciens	Comamonas kerstersii	Corynebacterium macginleyi	Gordonia polyisoprenivorans	Enterococcus mundtii	Cutibacterium acnes	Corynebacterium minutissimum	Corynebacterium qintianiae	Citrobacter portucalensis	Comamonas thiooxydans	Corynebacterium macginleyi	Corynebacterium cyclohexanicum	Clostridium perfringens	Corynebacterium simulans	Chryseobacterium indoltheticum	Epilithonimonas vandammei	Corynebacterium amycolatum	Corynebacterium kefirresidentii	Crinalium epipsammum	Corynebacterium kefirresidentii	Conexibacter woesei	Corynebacterium lujinxingii	Burkholderia ubonensis
Corynebacterium simulans	Frankia inefficax	Comamonas serinivorans	Duffyella gerundensis	Comamonas odontotermitis	Comamonas aquatica	Comamonas odontotermitis	Corynebacterium minutissimum	Granulicatella adiacens	Epidermidibacterium keratini	Cutibacterium avidum	Corynebacterium propinquum	Corynebacterium sanguinis	Citrobacter sedlakii	Conchiformibius steedae	Corynebacterium minutissimum	Corynebacterium freneyi	Clostridium septicum	Corynebacterium singulare	Chryseobacterium nakagawai	Escherichia coli	Corynebacterium aurimucosum	Corynebacterium kroppenstedtii	Croceibacterium atlanticum	Corynebacterium kroppenstedtii	Corynebacterium accolens	Corynebacterium macginleyi	Buttiauxella agrestis
Corynebacterium singulare	Fusobacterium canifelinum	Comamonas thiooxydans	Duganella dendranthematis	Comamonas serinivorans	Comamonas fluminis	Comamonas serinivorans	Corynebacterium propinquum	Haematobacter massiliensis	Epilithonimonas vandammei	Cutibacterium granulosum	Corynebacterium qintianiae	Corynebacterium simulans	Citrobacter werkmanii	Conexibacter woesei	Corynebacterium propinquum	Corynebacterium glaucum	Collinsella aerofaciens	Corynebacterium striatum	Chryseobacterium nepalense	Escherichia fergusonii	Corynebacterium cyclohexanicum	Corynebacterium lujinxingii	Croceicoccus marinus	Corynebacterium liangguodongii	Corynebacterium ammoniagenes	Corynebacterium minutissimum	Buttiauxella ferragutiae
Corynebacterium stationis	Fusobacterium nucleatum	Conchiformibius steedae	Eikenella corrodens	Comamonas thiooxydans	Comamonas kerstersii	Comamonas thiooxydans	Corynebacterium qintianiae	Haemophilus haemolyticus	Erwinia billingiae	Cutibacterium modestum	Corynebacterium rouxii	Corynebacterium singulare	Clavibacter phaseoli	Coprococcus comes	Corynebacterium qintianiae	Corynebacterium glucuronolyticum	Collinsella stercoris	Corynebacterium tuberculostearicum	Chryseobacterium taihuense	Faecalibacterium duncaniae	Corynebacterium cystitidis	Corynebacterium macginleyi	Cruoricaptor ignavus	Corynebacterium lizhenjunii	Corynebacterium amycolatum	Corynebacterium propinquum	Caballeronia grimmiae
Corynebacterium striatum	Fusobacterium pseudoperiodonticum	Conexibacter woesei	Elizabethkingia bruuniana	Conchiformibius steedae	Comamonas odontotermitis	Conchiformibius steedae	Corynebacterium rouxii	Haemophilus influenzae	Erwinia pyrifoliae	Defluviicoccus vanus	Corynebacterium sanguinis	Corynebacterium stationis	Cloacibacterium caeni	Corynebacterium accolens	Corynebacterium rouxii	Corynebacterium imitans	Comamonas aquatica	Corynebacterium urealyticum	Chryseobacterium taklimakanense	Ferribacterium limneticum	Corynebacterium doosanense	Corynebacterium minutissimum	Cryobacterium soli	Corynebacterium lujinxingii	Corynebacterium atypicum	Corynebacterium renale	Caenibius tardaugens
Corynebacterium tuberculostearicum	Gemella haemolysans	Coprococcus comes	Empedobacter falsenii	Conexibacter woesei	Comamonas serinivorans	Conexibacter woesei	Corynebacterium sanguinis	Haemophilus parahaemolyticus	Escherichia coli	Deinococcus geothermalis	Corynebacterium simulans	Corynebacterium striatum	Cloacibacterium normanense	Corynebacterium ammoniagenes	Corynebacterium sanguinis	Corynebacterium jeikeium	Comamonas fluminis	Corynebacterium ureicelerivorans	Chryseoglobus indicus	Flagellatimonas centrodinii	Corynebacterium efficiens	Corynebacterium propinquum	Cupriavidus basilensis	Corynebacterium macginleyi	Corynebacterium aurimucosum	Corynebacterium rouxii	Caldibacillus thermoamylovorans
Corynebacterium urealyticum	Gemella morbillorum	Corynebacterium accolens	Enterobacter asburiae	Coprococcus comes	Comamonas thiooxydans	Coprococcus comes	Corynebacterium simulans	Haemophilus pittmaniae	Escherichia fergusonii	Deinococcus gobiensis	Corynebacterium singulare	Corynebacterium tuberculostearicum	Clostridium felsineum	Corynebacterium amycolatum	Corynebacterium simulans	Corynebacterium kefirresidentii	Comamonas kerstersii	Corynebacterium vitaeruminis	Citrobacter amalonaticus	Flavobacterium commune	Corynebacterium freneyi	Corynebacterium qintianiae	Cupriavidus gilardii	Corynebacterium maris	Corynebacterium casei	Corynebacterium sanguinis	Caldicellulosiruptor acetigenus
Corynebacterium ureicelerivorans	Gemella sanguinis	Corynebacterium amycolatum	Enterobacter bugandensis	Corynebacterium accolens	Conchiformibius steedae	Coprococcus eutactus	Corynebacterium singulare	Hafnia alvei	Faecalibacterium duncaniae	Deinococcus radiopugnans	Corynebacterium stationis	Corynebacterium urealyticum	Clostridium pasteurianum	Corynebacterium aurimucosum	Corynebacterium singulare	Corynebacterium kroppenstedtii	Comamonas odontotermitis	Corynebacterium xerosis	Citrobacter arsenatis	Flavobacterium panici	Corynebacterium glaucum	Corynebacterium rouxii	Cupriavidus malaysiensis	Corynebacterium minutissimum	Corynebacterium cyclohexanicum	Corynebacterium simulans	Caldicellulosiruptor changbaiensis
Corynebacterium vitaeruminis	Geobacillus kaustophilus	Corynebacterium aurimucosum	Enterobacter hormaechei	Corynebacterium amycolatum	Conexibacter woesei	Corynebacterium accolens	Corynebacterium stationis	Hathewaya histolytica	Ferribacterium limneticum	Delftia lacustris	Corynebacterium striatum	Corynebacterium ureicelerivorans	Cnuibacter physcomitrellae	Corynebacterium cyclohexanicum	Corynebacterium stationis	Corynebacterium lujinxingii	Comamonas serinivorans	Crinalium epipsammum	Citrobacter braakii	Frankia inefficax	Corynebacterium glucuronolyticum	Corynebacterium sanguinis	Cupriavidus necator	Corynebacterium mustelae	Corynebacterium efficiens	Corynebacterium singulare	Caldicellulosiruptor diazotrophicus
Corynebacterium xerosis	Geobacillus subterraneus	Corynebacterium casei	Enterobacter mori	Corynebacterium aurimucosum	Coprococcus comes	Corynebacterium amycolatum	Corynebacterium striatum	Herminiimonas arsenitoxidans	Ferruginibacter lapsinanis	Denitratisoma oestradiolicum	Corynebacterium tuberculostearicum	Corynebacterium vitaeruminis	Comamonas aquatica	Corynebacterium freneyi	Corynebacterium striatum	Corynebacterium macginleyi	Comamonas thiooxydans	Croceibacterium atlanticum	Citrobacter freundii	Fusobacterium canifelinum	Corynebacterium imitans	Corynebacterium simulans	Cupriavidus oxalaticus	Corynebacterium propinquum	Corynebacterium falsenii	Corynebacterium tuberculostearicum	Caldicellulosiruptor hydrothermalis
Crinalium epipsammum	Geobacillus thermocatenulatus	Corynebacterium cyclohexanicum	Enterobacter roggenkampii	Corynebacterium casei	Corynebacterium accolens	Corynebacterium aurimucosum	Corynebacterium tuberculostearicum	Hoylesella enoeca	Flavobacterium commune	Dermabacter vaginalis	Corynebacterium uberis	Corynebacterium xerosis	Comamonas fluminis	Corynebacterium glaucum	Corynebacterium tuberculostearicum	Corynebacterium minutissimum	Conchiformibius steedae	Croceicoccus marinus	Citrobacter portucalensis	Fusobacterium pseudoperiodonticum	Corynebacterium jeikeium	Corynebacterium singulare	Cupriavidus pinatubonensis	Corynebacterium qintianiae	Corynebacterium frankenforstense	Corynebacterium urealyticum	Caldicellulosiruptor kronotskyensis
Croceibacterium atlanticum	Geobacillus thermodenitrificans	Corynebacterium efficiens	Enterococcus cecorum	Corynebacterium cyclohexanicum	Corynebacterium amycolatum	Corynebacterium casei	Corynebacterium urealyticum	Hydrogenophaga crassostreae	Flavobacterium nackdongense	Dermacoccus nishinomiyaensis	Corynebacterium urealyticum	Crinalium epipsammum	Comamonas kerstersii	Corynebacterium glucuronolyticum	Corynebacterium urealyticum	Corynebacterium propinquum	Conexibacter woesei	Cryobacterium soli	Citrobacter sedlakii	Gemella haemolysans	Corynebacterium kefirresidentii	Corynebacterium stationis	Curtobacterium flaccumfaciens	Corynebacterium rouxii	Corynebacterium freneyi	Corynebacterium ureicelerivorans	Caldicellulosiruptor obsidiansis
Croceicoccus marinus	Geobacillus zalihae	Corynebacterium freneyi	Enterococcus innesii	Corynebacterium frankenforstense	Corynebacterium aurimucosum	Corynebacterium cyclohexanicum	Corynebacterium ureicelerivorans	Hydrogenophaga crocea	Flavobacterium panici	Devosia beringensis	Corynebacterium ureicelerivorans	Croceibacterium atlanticum	Comamonas odontotermitis	Corynebacterium imitans	Corynebacterium ureicelerivorans	Corynebacterium qintianiae	Coprobacter secundus	Cupriavidus basilensis	Citrobacter werkmanii	Gemella morbillorum	Corynebacterium kroppenstedtii	Corynebacterium striatum	Curtobacterium luteum	Corynebacterium sanguinis	Corynebacterium glaucum	Corynebacterium vitaeruminis	Caldicellulosiruptor owensensis
Cruoricaptor ignavus	Geodermatophilus obscurus	Corynebacterium glaucum	Enterococcus mundtii	Corynebacterium freneyi	Corynebacterium cyclohexanicum	Corynebacterium efficiens	Corynebacterium vitaeruminis	Hydrogenophaga pseudoflava	Fusobacterium canifelinum	Devosia ginsengisoli	Corynebacterium vitaeruminis	Croceicoccus marinus	Comamonas serinivorans	Corynebacterium jeikeium	Corynebacterium vitaeruminis	Corynebacterium rouxii	Coprococcus comes	Cupriavidus gilardii	Clavibacter phaseoli	Gemella sanguinis	Corynebacterium liangguodongii	Corynebacterium tuberculostearicum	Cutibacterium acnes	Corynebacterium simulans	Corynebacterium glucuronolyticum	Corynebacterium xerosis	Caldichromatium japonicum
Cryobacterium soli	Georgenia faecalis	Corynebacterium glucuronolyticum	Epidermidibacterium keratini	Corynebacterium glaucum	Corynebacterium falsenii	Corynebacterium freneyi	Corynebacterium xerosis	Hydrogenophilus thermoluteolus	Fusobacterium nucleatum	Devosia salina	Corynebacterium xerosis	Cruoricaptor ignavus	Comamonas thiooxydans	Corynebacterium kefirresidentii	Corynebacterium xerosis	Corynebacterium sanguinis	Coprococcus eutactus	Cupriavidus malaysiensis	Cloacibacterium caeni	Geobacillus kaustophilus	Corynebacterium lujinxingii	Corynebacterium urealyticum	Cutibacterium avidum	Corynebacterium singulare	Corynebacterium glyciniphilum	Crinalium epipsammum	Caldimonas brevitalea
Cupriavidus basilensis	Georgenia wutianyii	Corynebacterium imitans	Epilithonimonas vandammei	Corynebacterium glucuronolyticum	Corynebacterium freneyi	Corynebacterium glaucum	Crinalium epipsammum	Hymenobacter baengnokdamensis	Fusobacterium pseudoperiodonticum	Diaphorobacter aerolatus	Crinalium epipsammum	Cryobacterium soli	Conchiformibius steedae	Corynebacterium kroppenstedtii	Crinalium epipsammum	Corynebacterium simulans	Corynebacterium accolens	Cupriavidus necator	Cloacibacterium normanense	Geobacillus subterraneus	Corynebacterium macginleyi	Corynebacterium ureicelerivorans	Cutibacterium granulosum	Corynebacterium stationis	Corynebacterium imitans	Croceibacterium atlanticum	Caldimonas thermodepolymerans
Cupriavidus gilardii	Glutamicibacter creatinolyticus	Corynebacterium jeikeium	Erwinia billingiae	Corynebacterium glyciniphilum	Corynebacterium glaucum	Corynebacterium glucuronolyticum	Croceibacterium atlanticum	Hymenobacter swuensis	Fusobacterium ulcerans	Diaphorobacter nitroreducens	Croceibacterium atlanticum	Cupriavidus basilensis	Conexibacter woesei	Corynebacterium lizhenjunii	Croceibacterium atlanticum	Corynebacterium singulare	Corynebacterium amycolatum	Cupriavidus oxalaticus	Clostridium felsineum	Geobacillus thermocatenulatus	Corynebacterium minutissimum	Corynebacterium vitaeruminis	Cutibacterium modestum	Corynebacterium striatum	Corynebacterium jeikeium	Croceicoccus marinus	Campylobacter concisus
Cupriavidus malaysiensis	Glutamicibacter protophormiae	Corynebacterium kefirresidentii	Erwinia pyrifoliae	Corynebacterium imitans	Corynebacterium glucuronolyticum	Corynebacterium imitans	Croceicoccus marinus	Hymenobacter tibetensis	Gemella haemolysans	Diaphorobacter ruginosibacter	Croceicoccus marinus	Cupriavidus gilardii	Coprococcus comes	Corynebacterium lujinxingii	Croceicoccus marinus	Corynebacterium striatum	Corynebacterium aurimucosum	Cupriavidus pinatubonensis	Clostridium pasteurianum	Geobacillus thermodenitrificans	Corynebacterium propinquum	Corynebacterium xerosis	Cytobacillus solani	Corynebacterium terpenotabidum	Corynebacterium kefirresidentii	Cruoricaptor ignavus	Campylobacter showae
Cupriavidus necator	Gordonia hongkongensis	Corynebacterium kroppenstedtii	Escherichia coli	Corynebacterium jeikeium	Corynebacterium imitans	Corynebacterium jeikeium	Cruoricaptor ignavus	Ideonella dechloratans	Gemella morbillorum	Dietzia lutea	Cruoricaptor ignavus	Cupriavidus malaysiensis	Corynebacterium accolens	Corynebacterium macginleyi	Croceicoccus naphthovorans	Corynebacterium tuberculostearicum	Corynebacterium cyclohexanicum	Curtobacterium flaccumfaciens	Clostridium septicum	Geobacillus zalihae	Corynebacterium qintianiae	Crinalium epipsammum	Defluviicoccus vanus	Corynebacterium tuberculostearicum	Corynebacterium kroppenstedtii	Cryobacterium soli	Candidatus Methylopumilus turicensis
Cupriavidus oxalaticus	Gordonia polyisoprenivorans	Corynebacterium liangguodongii	Escherichia fergusonii	Corynebacterium kefirresidentii	Corynebacterium jeikeium	Corynebacterium kefirresidentii	Cryobacterium soli	Inhella inkyongensis	Gemella sanguinis	Dietzia psychralcaliphila	Cryobacterium soli	Cupriavidus necator	Corynebacterium amycolatum	Corynebacterium minutissimum	Cronobacter muytjensii	Corynebacterium urealyticum	Corynebacterium efficiens	Curtobacterium luteum	Cnuibacter physcomitrellae	Geodermatophilus obscurus	Corynebacterium rouxii	Croceibacterium atlanticum	Deinococcus geothermalis	Corynebacterium urealyticum	Corynebacterium kutscheri	Cupriavidus basilensis	Candidatus Minimicrobia vallesae
Cupriavidus pinatubonensis	Granulicatella adiacens	Corynebacterium lizhenjunii	Faecalibacterium duncaniae	Corynebacterium kroppenstedtii	Corynebacterium kefirresidentii	Corynebacterium kroppenstedtii	Cupriavidus basilensis	Intrasporangium calvum	Geobacillus kaustophilus	Dietzia timorensis	Cupriavidus basilensis	Cupriavidus oxalaticus	Corynebacterium aurimucosum	Corynebacterium propinquum	Cryobacterium soli	Corynebacterium ureicelerivorans	Corynebacterium falsenii	Cutibacterium acnes	Collinsella aerofaciens	Georgenia faecalis	Corynebacterium sanguinis	Croceicoccus marinus	Deinococcus radiopugnans	Corynebacterium ureicelerivorans	Corynebacterium lizhenjunii	Cupriavidus gilardii	Candidatus Mycosynbacter amalyticus
Curtobacterium flaccumfaciens	Haematobacter massiliensis	Corynebacterium lujinxingii	Ferribacterium limneticum	Corynebacterium liangguodongii	Corynebacterium kroppenstedtii	Corynebacterium liangguodongii	Cupriavidus gilardii	Janibacter indicus	Geobacillus subterraneus	Dolichospermum flos-aquae	Cupriavidus gilardii	Cupriavidus pinatubonensis	Corynebacterium casei	Corynebacterium qintianiae	Cupriavidus basilensis	Corynebacterium vitaeruminis	Corynebacterium freneyi	Cutibacterium avidum	Comamonas aquatica	Georgenia wutianyii	Corynebacterium simulans	Cruoricaptor ignavus	Delftia lacustris	Corynebacterium vitaeruminis	Corynebacterium lujinxingii	Cupriavidus malaysiensis	Candidatus Nanopelagicus abundans
Curtobacterium luteum	Haemophilus haemolyticus	Corynebacterium macginleyi	Ferruginibacter lapsinanis	Corynebacterium lujinxingii	Corynebacterium kutscheri	Corynebacterium lizhenjunii	Cupriavidus malaysiensis	Janibacter melonis	Geobacillus thermocatenulatus	Dolichospermum heterosporum	Cupriavidus malaysiensis	Curtobacterium flaccumfaciens	Corynebacterium cyclohexanicum	Corynebacterium renale	Cupriavidus gilardii	Corynebacterium xerosis	Corynebacterium glaucum	Cutibacterium granulosum	Comamonas fluminis	Glutamicibacter creatinolyticus	Corynebacterium singulare	Cryobacterium soli	Denitratisoma oestradiolicum	Corynebacterium xerosis	Corynebacterium macginleyi	Cupriavidus necator	Candidatus Nanosynbacter featherlites
Cutibacterium acnes	Haemophilus influenzae	Corynebacterium minutissimum	Flavisolibacter ginsenosidimutans	Corynebacterium macginleyi	Corynebacterium liangguodongii	Corynebacterium lujinxingii	Cupriavidus necator	Janthinobacterium lividum	Geobacillus thermodenitrificans	Duffyella gerundensis	Cupriavidus necator	Curtobacterium luteum	Corynebacterium cystitidis	Corynebacterium sanguinis	Cupriavidus malaysiensis	Crinalium epipsammum	Corynebacterium glucuronolyticum	Cutibacterium modestum	Comamonas kerstersii	Glutamicibacter halophytocola	Corynebacterium stationis	Cupriavidus basilensis	Dermabacter vaginalis	Crinalium epipsammum	Corynebacterium maris	Cupriavidus oxalaticus	Candidatus Nitrotoga arctica
Cutibacterium avidum	Haemophilus parahaemolyticus	Corynebacterium propinquum	Flavobacterium commune	Corynebacterium minutissimum	Corynebacterium lujinxingii	Corynebacterium macginleyi	Cupriavidus oxalaticus	Janthinobacterium svalbardensis	Geobacillus zalihae	Duganella dendranthematis	Cupriavidus oxalaticus	Cutibacterium acnes	Corynebacterium efficiens	Corynebacterium simulans	Cupriavidus necator	Croceibacterium atlanticum	Corynebacterium imitans	Cytobacillus gottheilii	Comamonas odontotermitis	Glutamicibacter protophormiae	Corynebacterium striatum	Cupriavidus gilardii	Dermacoccus nishinomiyaensis	Croceicoccus marinus	Corynebacterium minutissimum	Cupriavidus pinatubonensis	Candidatus Pantoea carbekii
Cutibacterium granulosum	Haemophilus pittmaniae	Corynebacterium qintianiae	Flavobacterium panici	Corynebacterium propinquum	Corynebacterium macginleyi	Corynebacterium minutissimum	Cupriavidus pinatubonensis	Janthinobacterium tructae	Geodermatophilus obscurus	Elizabethkingia bruuniana	Cupriavidus pinatubonensis	Cutibacterium avidum	Corynebacterium falsenii	Corynebacterium singulare	Cupriavidus oxalaticus	Croceicoccus marinus	Corynebacterium jeikeium	Cytobacillus solani	Comamonas serinivorans	Gordonia polyisoprenivorans	Corynebacterium terpenotabidum	Cupriavidus malaysiensis	Dermatophilus congolensis	Croceicoccus naphthovorans	Corynebacterium propinquum	Curtobacterium flaccumfaciens	Candidatus Rhodoluna planktonica
Cutibacterium modestum	Hathewaya histolytica	Corynebacterium rouxii	Frankia alni	Corynebacterium qintianiae	Corynebacterium minutissimum	Corynebacterium propinquum	Curtobacterium flaccumfaciens	Jatrophihabitans telluris	Georgenia faecalis	Empedobacter falsenii	Curtobacterium flaccumfaciens	Cutibacterium granulosum	Corynebacterium freneyi	Corynebacterium stationis	Cupriavidus pinatubonensis	Croceicoccus naphthovorans	Corynebacterium kefirresidentii	Defluviicoccus vanus	Comamonas thiooxydans	Granulicatella adiacens	Corynebacterium tuberculostearicum	Cupriavidus necator	Devosia beringensis	Cronobacter muytjensii	Corynebacterium qintianiae	Curtobacterium luteum	Candidatus Sodalis pierantonius
Defluviicoccus vanus	Herminiimonas arsenitoxidans	Corynebacterium sanguinis	Frankia inefficax	Corynebacterium rouxii	Corynebacterium propinquum	Corynebacterium qintianiae	Curtobacterium luteum	Kineococcus radiotolerans	Glutamicibacter creatinolyticus	Enterobacter asburiae	Curtobacterium luteum	Cutibacterium modestum	Corynebacterium glaucum	Corynebacterium striatum	Curtobacterium flaccumfaciens	Cronobacter muytjensii	Corynebacterium kroppenstedtii	Deinococcus geothermalis	Conchiformibius steedae	Haematobacter massiliensis	Corynebacterium urealyticum	Cupriavidus oxalaticus	Devosia ginsengisoli	Cryobacterium soli	Corynebacterium renale	Cutibacterium acnes	Candidatus Symbiobacter mobilis
Deinococcus geothermalis	Hydrogenophaga crassostreae	Corynebacterium simulans	Fusobacterium canifelinum	Corynebacterium sanguinis	Corynebacterium rouxii	Corynebacterium rouxii	Cutibacterium acnes	Kingella oralis	Glutamicibacter protophormiae	Enterobacter bugandensis	Cutibacterium acnes	Defluviicoccus vanus	Corynebacterium glucuronolyticum	Corynebacterium tuberculostearicum	Curtobacterium luteum	Cryobacterium soli	Corynebacterium liangguodongii	Deinococcus gobiensis	Conexibacter woesei	Haemophilus haemolyticus	Corynebacterium ureicelerivorans	Cupriavidus pinatubonensis	Devosia salina	Cupriavidus basilensis	Corynebacterium rouxii	Cutibacterium avidum	Capillimicrobium parvum
Deinococcus gobiensis	Hydrogenophaga crocea	Corynebacterium singulare	Fusobacterium nucleatum	Corynebacterium simulans	Corynebacterium sanguinis	Corynebacterium sanguinis	Cutibacterium avidum	Klebsiella africana	Gordonia bronchialis	Enterobacter chengduensis	Cutibacterium avidum	Deinococcus geothermalis	Corynebacterium imitans	Corynebacterium uberis	Cutibacterium acnes	Cupriavidus basilensis	Corynebacterium lizhenjunii	Deinococcus radiopugnans	Coprococcus comes	Haemophilus influenzae	Corynebacterium vitaeruminis	Curtobacterium flaccumfaciens	Diaphorobacter aerolatus	Cupriavidus gilardii	Corynebacterium sanguinis	Cutibacterium granulosum	Capnocytophaga endodontalis
Deinococcus puniceus	Hydrogenophaga pseudoflava	Corynebacterium stationis	Fusobacterium pseudoperiodonticum	Corynebacterium singulare	Corynebacterium simulans	Corynebacterium simulans	Cutibacterium granulosum	Klebsiella michiganensis	Gordonia hongkongensis	Enterobacter hormaechei	Cutibacterium granulosum	Deinococcus gobiensis	Corynebacterium jeikeium	Corynebacterium urealyticum	Cutibacterium avidum	Cupriavidus gilardii	Corynebacterium lujinxingii	Delftia lacustris	Corynebacterium accolens	Haemophilus parahaemolyticus	Corynebacterium xerosis	Curtobacterium luteum	Diaphorobacter nitroreducens	Cupriavidus malaysiensis	Corynebacterium simulans	Cutibacterium modestum	Capnocytophaga gingivalis
Deinococcus radiopugnans	Hydrogenophilus thermoluteolus	Corynebacterium striatum	Gemella haemolysans	Corynebacterium striatum	Corynebacterium singulare	Corynebacterium singulare	Cutibacterium modestum	Klebsiella pneumoniae	Gordonia polyisoprenivorans	Enterobacter ludwigii	Cutibacterium modestum	Delftia lacustris	Corynebacterium kefirresidentii	Corynebacterium ureicelerivorans	Cutibacterium granulosum	Cupriavidus malaysiensis	Corynebacterium macginleyi	Dermabacter vaginalis	Corynebacterium ammoniagenes	Haemophilus pittmaniae	Crinalium epipsammum	Cutibacterium acnes	Diaphorobacter ruginosibacter	Cupriavidus necator	Corynebacterium singulare	Cytobacillus gottheilii	Capnocytophaga ochracea
Delftia lacustris	Hymenobacter baengnokdamensis	Corynebacterium tuberculostearicum	Gemella morbillorum	Corynebacterium tuberculostearicum	Corynebacterium stationis	Corynebacterium stationis	Defluviicoccus vanus	Kocuria flava	Granulicatella adiacens	Enterobacter mori	Cytobacillus solani	Denitratisoma oestradiolicum	Corynebacterium kroppenstedtii	Corynebacterium vitaeruminis	Cutibacterium modestum	Cupriavidus necator	Corynebacterium minutissimum	Dermacoccus nishinomiyaensis	Corynebacterium amycolatum	Hathewaya histolytica	Croceibacterium atlanticum	Cutibacterium avidum	Dietzia lutea	Cupriavidus oxalaticus	Corynebacterium stationis	Defluviicoccus vanus	Capnocytophaga sputigena
Denitratisoma oestradiolicum	Hymenobacter monticola	Corynebacterium urealyticum	Gemella sanguinis	Corynebacterium urealyticum	Corynebacterium striatum	Corynebacterium striatum	Deinococcus geothermalis	Kocuria indica	Haematobacter massiliensis	Enterobacter oligotrophicus	Defluviicoccus vanus	Dermabacter vaginalis	Corynebacterium liangguodongii	Corynebacterium xerosis	Defluviicoccus vanus	Cupriavidus oxalaticus	Corynebacterium propinquum	Dermatophilus congolensis	Corynebacterium aurimucosum	Herminiimonas arsenitoxidans	Croceicoccus marinus	Cutibacterium granulosum	Dietzia psychralcaliphila	Cupriavidus pinatubonensis	Corynebacterium striatum	Deinococcus geothermalis	Capnocytophaga stomatis
Dermabacter vaginalis	Hymenobacter swuensis	Corynebacterium ureicelerivorans	Geobacillus kaustophilus	Corynebacterium ureicelerivorans	Corynebacterium terpenotabidum	Corynebacterium terpenotabidum	Deinococcus gobiensis	Kocuria palustris	Haemophilus haemolyticus	Enterobacter roggenkampii	Deinococcus geothermalis	Dermacoccus nishinomiyaensis	Corynebacterium lizhenjunii	Crinalium epipsammum	Deinococcus geothermalis	Cupriavidus pinatubonensis	Corynebacterium rouxii	Devosia beringensis	Corynebacterium casei	Hydrogenophaga crassostreae	Cruoricaptor ignavus	Cutibacterium modestum	Dietzia timorensis	Curtobacterium flaccumfaciens	Corynebacterium terpenotabidum	Deinococcus gobiensis	Cardinium endosymbiont of Sogatella furcifera
Dermacoccus nishinomiyaensis	Hymenobacter tibetensis	Corynebacterium vitaeruminis	Geobacillus subterraneus	Corynebacterium vitaeruminis	Corynebacterium tuberculostearicum	Corynebacterium tuberculostearicum	Deinococcus puniceus	Kosakonia cowanii	Haemophilus parahaemolyticus	Enterobacter soli	Deinococcus gobiensis	Dermatophilus congolensis	Corynebacterium lujinxingii	Croceibacterium atlanticum	Deinococcus gobiensis	Curtobacterium flaccumfaciens	Corynebacterium sanguinis	Devosia ginsengisoli	Corynebacterium cyclohexanicum	Hydrogenophaga crocea	Cryobacterium soli	Defluviicoccus vanus	Dolichospermum heterosporum	Curtobacterium luteum	Corynebacterium tuberculostearicum	Deinococcus radiopugnans	Cardiobacterium hominis
Dermatophilus congolensis	Ideonella dechloratans	Corynebacterium xerosis	Geobacillus thermocatenulatus	Corynebacterium xerosis	Corynebacterium uberis	Corynebacterium urealyticum	Deinococcus radiopugnans	Lachnoanaerobaculum umeaense	Haemophilus pittmaniae	Enterococcus cecorum	Deinococcus puniceus	Devosia beringensis	Corynebacterium macginleyi	Croceicoccus marinus	Deinococcus radiopugnans	Curtobacterium luteum	Corynebacterium simulans	Devosia salina	Corynebacterium cystitidis	Hydrogenophaga pseudoflava	Cupriavidus basilensis	Deinococcus geothermalis	Duffyella gerundensis	Cutibacterium acnes	Corynebacterium urealyticum	Delftia lacustris	Casimicrobium huifangae
Devosia beringensis	Inhella inkyongensis	Crinalium epipsammum	Geobacillus thermodenitrificans	Crinalium epipsammum	Corynebacterium urealyticum	Corynebacterium ureicelerivorans	Delftia lacustris	Lacticaseibacillus paracasei	Hafnia alvei	Enterococcus innesii	Deinococcus radiopugnans	Devosia ginsengisoli	Corynebacterium minutissimum	Croceicoccus naphthovorans	Delftia lacustris	Cutibacterium acnes	Corynebacterium singulare	Diaphorobacter aerolatus	Corynebacterium doosanense	Hydrogenophilus thermoluteolus	Cupriavidus gilardii	Deinococcus gobiensis	Duganella dendranthematis	Cutibacterium avidum	Corynebacterium ureicelerivorans	Denitratisoma oestradiolicum	Castellaniella defragrans
Devosia ginsengisoli	Intrasporangium calvum	Croceibacterium atlanticum	Geobacillus zalihae	Croceibacterium atlanticum	Corynebacterium ureicelerivorans	Corynebacterium vitaeruminis	Denitratisoma oestradiolicum	Lactobacillus amylovorus	Hathewaya histolytica	Enterococcus mundtii	Delftia lacustris	Devosia salina	Corynebacterium propinquum	Cronobacter muytjensii	Denitratisoma oestradiolicum	Cutibacterium avidum	Corynebacterium stationis	Diaphorobacter nitroreducens	Corynebacterium efficiens	Hymenobacter baengnokdamensis	Cupriavidus malaysiensis	Deinococcus puniceus	Eikenella corrodens	Cutibacterium granulosum	Corynebacterium vitaeruminis	Dermabacter vaginalis	Caulobacter henricii
Devosia salina	Janibacter indicus	Croceicoccus marinus	Geodermatophilus obscurus	Croceicoccus marinus	Corynebacterium vitaeruminis	Corynebacterium xerosis	Dermabacter vaginalis	Lactobacillus crispatus	Herminiimonas arsenitoxidans	Epidermidibacterium keratini	Denitratisoma oestradiolicum	Diaphorobacter aerolatus	Corynebacterium rouxii	Cryobacterium soli	Dermabacter vaginalis	Cutibacterium granulosum	Corynebacterium striatum	Diaphorobacter ruginosibacter	Corynebacterium falsenii	Hymenobacter monticola	Cupriavidus necator	Deinococcus radiopugnans	Elizabethkingia bruuniana	Cutibacterium modestum	Corynebacterium xerosis	Dermacoccus nishinomiyaensis	Caulobacter mirabilis
Devriesea agamarum	Janibacter melonis	Cronobacter muytjensii	Georgenia faecalis	Cronobacter muytjensii	Corynebacterium xerosis	Crinalium epipsammum	Dermacoccus nishinomiyaensis	Lactobacillus delbrueckii	Hydrogenophaga crassostreae	Epilithonimonas vandammei	Dermabacter vaginalis	Diaphorobacter nitroreducens	Corynebacterium sanguinis	Cupriavidus basilensis	Dermacoccus nishinomiyaensis	Cutibacterium modestum	Corynebacterium tuberculostearicum	Dietzia lutea	Corynebacterium freneyi	Hymenobacter swuensis	Cupriavidus oxalaticus	Delftia lacustris	Empedobacter falsenii	Cytobacillus solani	Crinalium epipsammum	Dermatophilus congolensis	Caulobacter rhizosphaerae
Diaphorobacter aerolatus	Janthinobacterium lividum	Cruoricaptor ignavus	Gephyromycinifex aptenodytis	Cruoricaptor ignavus	Crinalium epipsammum	Croceibacterium atlanticum	Dermatophilus congolensis	Lactobacillus jensenii	Hydrogenophaga crocea	Erwinia pyrifoliae	Dermacoccus nishinomiyaensis	Diaphorobacter ruginosibacter	Corynebacterium simulans	Cupriavidus gilardii	Dermatophilus congolensis	Defluviicoccus vanus	Corynebacterium urealyticum	Dietzia psychralcaliphila	Corynebacterium glaucum	Hymenobacter tibetensis	Cupriavidus pinatubonensis	Denitratisoma oestradiolicum	Enterobacter asburiae	Cytophaga hutchinsonii	Croceibacterium atlanticum	Devosia beringensis	Caulobacter segnis
Diaphorobacter nitroreducens	Janthinobacterium svalbardensis	Cryobacterium soli	Glutamicibacter creatinolyticus	Cryobacterium soli	Croceibacterium atlanticum	Croceicoccus marinus	Devosia beringensis	Lactobacillus paragasseri	Hydrogenophaga pseudoflava	Erythrobacter mangrovi	Dermatophilus congolensis	Dietzia lutea	Corynebacterium singulare	Cupriavidus malaysiensis	Devosia beringensis	Deinococcus geothermalis	Corynebacterium ureicelerivorans	Dietzia timorensis	Corynebacterium glucuronolyticum	Ideonella dechloratans	Curtobacterium flaccumfaciens	Dermabacter vaginalis	Enterobacter bugandensis	Defluviicoccus vanus	Croceicoccus marinus	Devosia ginsengisoli	Cedecea lapagei
Diaphorobacter ruginosibacter	Janthinobacterium tructae	Cupriavidus basilensis	Glutamicibacter protophormiae	Cupriavidus basilensis	Croceicoccus marinus	Cruoricaptor ignavus	Devosia ginsengisoli	Lactobacillus taiwanensis	Hydrogenophilus thermoluteolus	Escherichia coli	Devosia beringensis	Dietzia psychralcaliphila	Corynebacterium stationis	Cupriavidus necator	Devosia ginsengisoli	Deinococcus gobiensis	Corynebacterium vitaeruminis	Dolichospermum flos-aquae	Corynebacterium imitans	Inhella inkyongensis	Curtobacterium luteum	Dermacoccus nishinomiyaensis	Enterobacter hormaechei	Deinococcus geothermalis	Croceicoccus naphthovorans	Devosia salina	Cedecea neteri
Dietzia lutea	Jatrophihabitans telluris	Cupriavidus gilardii	Gordonia hongkongensis	Cupriavidus gilardii	Cronobacter muytjensii	Cryobacterium soli	Devosia salina	Lactococcus cremoris	Hymenobacter baengnokdamensis	Escherichia fergusonii	Devosia ginsengisoli	Dietzia timorensis	Corynebacterium striatum	Cupriavidus oxalaticus	Devosia salina	Deinococcus radiopugnans	Corynebacterium xerosis	Dolichospermum heterosporum	Corynebacterium jeikeium	Intrasporangium calvum	Cutibacterium acnes	Dermatophilus congolensis	Enterobacter mori	Deinococcus gobiensis	Cronobacter muytjensii	Diaphorobacter aerolatus	Cellulomonas palmilytica
Dietzia psychralcaliphila	Kaistella carnis	Cupriavidus malaysiensis	Gordonia otitidis	Cupriavidus malaysiensis	Cryobacterium soli	Cupriavidus basilensis	Devriesea agamarum	Lactococcus lactis	Hymenobacter monticola	Exiguobacterium acetylicum	Devosia salina	Dolichospermum flos-aquae	Corynebacterium terpenotabidum	Cupriavidus pinatubonensis	Diaphorobacter aerolatus	Delftia lacustris	Crinalium epipsammum	Duffyella gerundensis	Corynebacterium kefirresidentii	Janibacter indicus	Cutibacterium avidum	Devosia beringensis	Enterobacter roggenkampii	Deinococcus radiopugnans	Cryobacterium soli	Diaphorobacter nitroreducens	Cellulomonas taurus
Dietzia timorensis	Kineococcus radiotolerans	Cupriavidus necator	Gordonia polyisoprenivorans	Cupriavidus necator	Cupriavidus basilensis	Cupriavidus gilardii	Diaphorobacter aerolatus	Lancefieldella parvula	Hymenobacter swuensis	Exiguobacterium alkaliphilum	Diaphorobacter aerolatus	Dolichospermum heterosporum	Corynebacterium tuberculostearicum	Curtobacterium flaccumfaciens	Diaphorobacter nitroreducens	Denitratisoma oestradiolicum	Croceibacterium atlanticum	Duganella dendranthematis	Corynebacterium kroppenstedtii	Janibacter melonis	Cutibacterium granulosum	Devosia ginsengisoli	Enterobacter sichuanensis	Delftia lacustris	Cupriavidus basilensis	Diaphorobacter ruginosibacter	Cellulosimicrobium cellulans
Dolichospermum flos-aquae	Klebsiella michiganensis	Cupriavidus oxalaticus	Granulicatella adiacens	Cupriavidus oxalaticus	Cupriavidus gilardii	Cupriavidus malaysiensis	Diaphorobacter nitroreducens	Latilactobacillus sakei	Hymenobacter tibetensis	Ezakiella massiliensis	Diaphorobacter nitroreducens	Duffyella gerundensis	Corynebacterium uberis	Curtobacterium luteum	Diaphorobacter ruginosibacter	Dermabacter vaginalis	Croceicoccus marinus	Dyadobacter sandarakinus	Corynebacterium liangguodongii	Janthinobacterium agaricidamnosum	Cutibacterium modestum	Devosia salina	Enterococcus cecorum	Denitratisoma oestradiolicum	Cupriavidus gilardii	Dietzia lutea	Changpingibacter yushuensis
Dolichospermum heterosporum	Klebsiella pneumoniae	Cupriavidus pinatubonensis	Haematobacter massiliensis	Cupriavidus pinatubonensis	Cupriavidus malaysiensis	Cupriavidus necator	Diaphorobacter ruginosibacter	Lautropia mirabilis	Ideonella dechloratans	Faecalibacterium duncaniae	Diaphorobacter ruginosibacter	Duganella dendranthematis	Corynebacterium urealyticum	Cutibacterium acnes	Dietzia lutea	Dermacoccus nishinomiyaensis	Cruoricaptor ignavus	Elizabethkingia bruuniana	Corynebacterium lujinxingii	Janthinobacterium lividum	Cytophaga hutchinsonii	Devriesea agamarum	Enterococcus innesii	Dermabacter vaginalis	Cupriavidus malaysiensis	Dietzia psychralcaliphila	Chitinolyticbacter meiyuanensis
Duffyella gerundensis	Kocuria flava	Curtobacterium flaccumfaciens	Haemophilus haemolyticus	Curtobacterium flaccumfaciens	Cupriavidus necator	Cupriavidus oxalaticus	Dietzia lutea	Lawsonella clevelandensis	Ilumatobacter coccineus	Fenollaria massiliensis	Dietzia lutea	Eikenella corrodens	Corynebacterium ureicelerivorans	Cutibacterium avidum	Dietzia psychralcaliphila	Dermatophilus congolensis	Cryobacterium soli	Empedobacter falsenii	Corynebacterium macginleyi	Janthinobacterium svalbardensis	Defluviicoccus vanus	Diaphorobacter aerolatus	Enterococcus mundtii	Dermacoccus nishinomiyaensis	Cupriavidus necator	Dietzia timorensis	Chromobacterium phragmitis
Duganella dendranthematis	Kocuria indica	Curtobacterium luteum	Haemophilus influenzae	Curtobacterium luteum	Cupriavidus oxalaticus	Cupriavidus pinatubonensis	Dietzia psychralcaliphila	Leclercia adecarboxylata	Inhella inkyongensis	Ferribacterium limneticum	Dietzia psychralcaliphila	Elizabethkingia bruuniana	Corynebacterium vitaeruminis	Cutibacterium granulosum	Dietzia timorensis	Devosia beringensis	Cupriavidus basilensis	Enterobacter asburiae	Corynebacterium minutissimum	Janthinobacterium tructae	Deinococcus geothermalis	Diaphorobacter nitroreducens	Epidermidibacterium keratini	Dermatophilus congolensis	Cupriavidus oxalaticus	Dolichospermum heterosporum	Chromobacterium rhizoryzae
Eikenella corrodens	Kocuria palustris	Cutibacterium acnes	Haemophilus parahaemolyticus	Cutibacterium acnes	Cupriavidus pinatubonensis	Curtobacterium flaccumfaciens	Dietzia timorensis	Leptothrix cholodnii	Intrasporangium calvum	Ferruginibacter lapsinanis	Dietzia timorensis	Empedobacter falsenii	Corynebacterium xerosis	Cutibacterium modestum	Dolichospermum flos-aquae	Devosia ginsengisoli	Cupriavidus gilardii	Enterobacter bugandensis	Corynebacterium propinquum	Jatrophihabitans telluris	Deinococcus gobiensis	Diaphorobacter ruginosibacter	Epilithonimonas vandammei	Devosia beringensis	Cupriavidus pinatubonensis	Duffyella gerundensis	Chromobacterium vaccinii
Elizabethkingia bruuniana	Kovacikia minuta	Cutibacterium avidum	Haemophilus pittmaniae	Cutibacterium avidum	Curtobacterium flaccumfaciens	Curtobacterium luteum	Dolichospermum flos-aquae	Leptotrichia buccalis	Janibacter indicus	Flagellatimonas centrodinii	Dolichospermum flos-aquae	Enterobacter asburiae	Crinalium epipsammum	Cytobacillus solani	Dolichospermum heterosporum	Devosia salina	Cupriavidus malaysiensis	Enterobacter hormaechei	Corynebacterium qintianiae	Kineococcus radiotolerans	Deinococcus radiopugnans	Dietzia lutea	Erwinia billingiae	Devosia ginsengisoli	Curtobacterium flaccumfaciens	Duganella dendranthematis	Chroococcidiopsis thermalis
Empedobacter falsenii	Lachnoanaerobaculum umeaense	Cutibacterium granulosum	Hathewaya histolytica	Cutibacterium granulosum	Curtobacterium luteum	Cutibacterium acnes	Dolichospermum heterosporum	Leptotrichia hongkongensis	Janibacter melonis	Flavobacterium commune	Dolichospermum heterosporum	Enterobacter bugandensis	Croceibacterium atlanticum	Cytophaga hutchinsonii	Duffyella gerundensis	Devriesea agamarum	Cupriavidus necator	Enterobacter ludwigii	Corynebacterium renale	Klebsiella michiganensis	Delftia lacustris	Dietzia psychralcaliphila	Erwinia pyrifoliae	Devosia salina	Curtobacterium luteum	Dyadobacter sandarakinus	Chryseobacterium balustinum
Ensifer adhaerens	Lacticaseibacillus paracasei	Cutibacterium modestum	Herminiimonas arsenitoxidans	Cutibacterium modestum	Cutibacterium acnes	Cutibacterium avidum	Duffyella gerundensis	Leptotrichia shahii	Janthinobacterium lividum	Flavobacterium panici	Duffyella gerundensis	Enterobacter chengduensis	Croceicoccus marinus	Defluviicoccus vanus	Duganella dendranthematis	Diaphorobacter aerolatus	Cupriavidus oxalaticus	Enterobacter mori	Corynebacterium rouxii	Klebsiella oxytoca	Denitratisoma oestradiolicum	Dietzia timorensis	Erythrobacter neustonensis	Diaphorobacter aerolatus	Cutibacterium acnes	Eikenella corrodens	Chryseobacterium capnotolerans
Enterobacter asburiae	Lactobacillus amylovorus	Cytophaga hutchinsonii	Hoyosella subflava	Cytobacillus gottheilii	Cutibacterium avidum	Cutibacterium granulosum	Duganella dendranthematis	Leptotrichia wadei	Janthinobacterium svalbardensis	Fusobacterium canifelinum	Duganella dendranthematis	Enterobacter hormaechei	Croceicoccus naphthovorans	Deinococcus geothermalis	Eikenella corrodens	Diaphorobacter nitroreducens	Cupriavidus pinatubonensis	Enterobacter oligotrophicus	Corynebacterium sanguinis	Klebsiella pneumoniae	Dermabacter vaginalis	Dolichospermum flos-aquae	Escherichia coli	Diaphorobacter nitroreducens	Cutibacterium avidum	Elizabethkingia bruuniana	Chryseobacterium faecale
Enterobacter bugandensis	Lactobacillus crispatus	Defluviicoccus vanus	Hydrogenophaga crassostreae	Cytobacillus solani	Cutibacterium granulosum	Cutibacterium modestum	Dyadobacter sandarakinus	Leucobacter triazinivorans	Janthinobacterium tructae	Fusobacterium nucleatum	Dyadobacter sandarakinus	Enterobacter huaxiensis	Cronobacter muytjensii	Deinococcus gobiensis	Elizabethkingia bruuniana	Diaphorobacter ruginosibacter	Curtobacterium flaccumfaciens	Enterobacter roggenkampii	Corynebacterium simulans	Kocuria flava	Dermacoccus nishinomiyaensis	Dolichospermum heterosporum	Escherichia fergusonii	Diaphorobacter ruginosibacter	Cutibacterium granulosum	Empedobacter falsenii	Chryseobacterium gallinarum
Enterobacter chengduensis	Lactobacillus delbrueckii	Deinococcus geothermalis	Hydrogenophaga crocea	Cytophaga hutchinsonii	Cutibacterium modestum	Cytobacillus solani	Elizabethkingia bruuniana	Lichenicola cladoniae	Jatrophihabitans telluris	Fusobacterium pseudoperiodonticum	Eikenella corrodens	Enterobacter ludwigii	Cruoricaptor ignavus	Deinococcus puniceus	Empedobacter falsenii	Dietzia lutea	Curtobacterium luteum	Enterobacter sichuanensis	Corynebacterium singulare	Kocuria indica	Dermatophilus congolensis	Duffyella gerundensis	Exiguobacterium alkaliphilum	Dietzia lutea	Cutibacterium modestum	Enterobacter asburiae	Chryseobacterium joostei
Enterobacter hormaechei	Lactobacillus jensenii	Deinococcus gobiensis	Hydrogenophaga pseudoflava	Defluviicoccus vanus	Cytobacillus solani	Cytophaga hutchinsonii	Empedobacter falsenii	Ligilactobacillus salivarius	Kaistella carnis	Gemella haemolysans	Elizabethkingia bruuniana	Enterobacter mori	Cryobacterium soli	Deinococcus radiopugnans	Ensifer adhaerens	Dietzia psychralcaliphila	Cutibacterium acnes	Enterocloster asparagiformis	Corynebacterium stationis	Kocuria palustris	Devosia beringensis	Duganella dendranthematis	Faecalibacterium duncaniae	Dietzia psychralcaliphila	Cytobacillus gottheilii	Enterobacter bugandensis	Chryseobacterium lactis
Enterobacter ludwigii	Lactobacillus paragasseri	Deinococcus puniceus	Hydrogenophilus thermoluteolus	Deinococcus geothermalis	Cytophaga hutchinsonii	Defluviicoccus vanus	Ensifer adhaerens	Limosilactobacillus fermentum	Kineococcus radiotolerans	Gemella morbillorum	Empedobacter falsenii	Enterobacter oligotrophicus	Cupriavidus basilensis	Delftia lacustris	Enterobacter asburiae	Dietzia timorensis	Cutibacterium avidum	Enterocloster bolteae	Corynebacterium striatum	Lachnoanaerobaculum umeaense	Devosia ginsengisoli	Eikenella corrodens	Ferribacterium limneticum	Dietzia timorensis	Defluviicoccus vanus	Enterobacter hormaechei	Chryseobacterium nepalense
Enterobacter mori	Lactobacillus taiwanensis	Deinococcus radiopugnans	Hymenobacter baengnokdamensis	Deinococcus gobiensis	Deinococcus geothermalis	Deinococcus geothermalis	Enterobacter asburiae	Limosilactobacillus vaginalis	Klebsiella michiganensis	Gemella sanguinis	Ensifer adhaerens	Enterobacter roggenkampii	Cupriavidus gilardii	Denitratisoma oestradiolicum	Enterobacter bugandensis	Dolichospermum flos-aquae	Cutibacterium granulosum	Enterococcus cecorum	Corynebacterium terpenotabidum	Lacticaseibacillus paracasei	Devosia salina	Elizabethkingia bruuniana	Ferruginibacter lapsinanis	Dolichospermum flos-aquae	Deinococcus geothermalis	Enterobacter ludwigii	Chryseobacterium shandongense
Enterobacter oligotrophicus	Lactococcus cremoris	Delftia lacustris	Hymenobacter monticola	Deinococcus radiopugnans	Deinococcus gobiensis	Deinococcus gobiensis	Enterobacter bugandensis	Marinomonas profundi	Klebsiella pneumoniae	Geobacillus kaustophilus	Enterobacter asburiae	Enterobacter sichuanensis	Cupriavidus malaysiensis	Dermabacter vaginalis	Enterobacter chengduensis	Dolichospermum heterosporum	Cutibacterium modestum	Enterococcus mundtii	Corynebacterium tuberculostearicum	Lactobacillus acidophilus	Diaphorobacter aerolatus	Empedobacter falsenii	Flagellatimonas centrodinii	Dolichospermum heterosporum	Deinococcus gobiensis	Enterobacter mori	Chryseobacterium taihuense
Enterobacter roggenkampii	Lactococcus lactis	Denitratisoma oestradiolicum	Hymenobacter sedentarius	Deinococcus wulumuqiensis	Deinococcus radiopugnans	Deinococcus radiopugnans	Enterobacter chengduensis	Marisediminicola antarctica	Kocuria flava	Geobacillus subterraneus	Enterobacter bugandensis	Enterobacter soli	Cupriavidus necator	Dermacoccus nishinomiyaensis	Enterobacter hormaechei	Duffyella gerundensis	Defluviicoccus vanus	Epidermidibacterium keratini	Corynebacterium uberis	Lactobacillus crispatus	Diaphorobacter nitroreducens	Enterobacter asburiae	Flavisolibacter tropicus	Dongshaea marina	Deinococcus radiopugnans	Enterobacter roggenkampii	Chryseobacterium taklimakanense
Enterobacter sichuanensis	Latilactobacillus sakei	Dermabacter vaginalis	Hymenobacter swuensis	Delftia lacustris	Delftia lacustris	Delftia lacustris	Enterobacter hormaechei	Massilia antarctica	Kocuria indica	Geobacillus thermocatenulatus	Enterobacter chengduensis	Enterococcus cecorum	Cupriavidus oxalaticus	Dermatophilus congolensis	Enterobacter huaxiensis	Duganella dendranthematis	Deinococcus geothermalis	Epilithonimonas vandammei	Corynebacterium urealyticum	Lactobacillus delbrueckii	Diaphorobacter ruginosibacter	Enterobacter bugandensis	Flavobacterium channae	Duffyella gerundensis	Deinococcus wulumuqiensis	Enterobacter sichuanensis	Ciceribacter thiooxidans
Enterococcus cecorum	Lautropia mirabilis	Dermacoccus nishinomiyaensis	Hymenobacter tibetensis	Denitratisoma oestradiolicum	Denitratisoma oestradiolicum	Denitratisoma oestradiolicum	Enterobacter ludwigii	Massilia forsythiae	Kocuria palustris	Geobacillus thermodenitrificans	Enterobacter hormaechei	Enterococcus innesii	Cupriavidus pinatubonensis	Devosia beringensis	Enterobacter ludwigii	Empedobacter falsenii	Deinococcus gobiensis	Erwinia billingiae	Corynebacterium ureicelerivorans	Lactobacillus jensenii	Dietzia lutea	Enterobacter chengduensis	Flavobacterium commune	Duganella dendranthematis	Delftia lacustris	Enterococcus casseliflavus	Citrobacter amalonaticus
Enterococcus innesii	Lawsonella clevelandensis	Dermatophilus congolensis	Ideonella dechloratans	Dermabacter vaginalis	Dermabacter vaginalis	Dermabacter vaginalis	Enterobacter mori	Massilia oculi	Lachnoanaerobaculum umeaense	Geobacillus zalihae	Enterobacter ludwigii	Enterococcus lactis	Curtobacterium flaccumfaciens	Devosia ginsengisoli	Enterobacter mori	Ensifer adhaerens	Deinococcus radiopugnans	Erwinia pyrifoliae	Corynebacterium vitaeruminis	Lactobacillus paragasseri	Dietzia psychralcaliphila	Enterobacter hormaechei	Flavobacterium faecale	Eikenella corrodens	Denitratisoma oestradiolicum	Enterococcus cecorum	Citrobacter arsenatis
Enterococcus lactis	Leclercia adecarboxylata	Devosia beringensis	Ilumatobacter coccineus	Dermacoccus nishinomiyaensis	Dermacoccus nishinomiyaensis	Dermacoccus nishinomiyaensis	Enterobacter roggenkampii	Massilia putida	Lachnoclostridium phocaeense	Geodermatophilus obscurus	Enterobacter mori	Enterococcus mundtii	Curtobacterium luteum	Devosia salina	Enterobacter oligotrophicus	Enterobacter asburiae	Delftia lacustris	Erythrobacter mangrovi	Corynebacterium xerosis	Lactobacillus taiwanensis	Dietzia timorensis	Enterobacter huaxiensis	Flavobacterium panici	Elizabethkingia bruuniana	Dermabacter vaginalis	Enterococcus innesii	Citrobacter freundii
Enterococcus mundtii	Leifsonia xyli	Devosia ginsengisoli	Inhella inkyongensis	Devosia beringensis	Dermatophilus congolensis	Dermatophilus congolensis	Enterobacter sichuanensis	Megamonas funiformis	Lacticaseibacillus paracasei	Georgenia faecalis	Enterobacter oligotrophicus	Epidermidibacterium keratini	Cutibacterium acnes	Diaphorobacter aerolatus	Enterobacter roggenkampii	Enterobacter bugandensis	Denitratisoma oestradiolicum	Erythrobacter neustonensis	Crinalium epipsammum	Lactococcus cremoris	Dolichospermum flos-aquae	Enterobacter ludwigii	Flavobacterium psychrophilum	Empedobacter falsenii	Dermacoccus nishinomiyaensis	Enterococcus lactis	Citrobacter koseri
Epidermidibacterium keratini	Leptothrix cholodnii	Devosia salina	Intrasporangium calvum	Devosia ginsengisoli	Devosia beringensis	Devosia beringensis	Enterocloster bolteae	Megasphaera stantonii	Lactobacillus amylovorus	Georgenia wutianyii	Enterobacter roggenkampii	Epilithonimonas vandammei	Cutibacterium avidum	Diaphorobacter nitroreducens	Enterobacter sichuanensis	Enterobacter chengduensis	Dermabacter vaginalis	Escherichia albertii	Croceibacterium atlanticum	Lactococcus lactis	Dolichospermum heterosporum	Enterobacter mori	Frankia inefficax	Enterobacter asburiae	Dermatophilus congolensis	Enterococcus mundtii	Citrobacter rodentium
Epilithonimonas vandammei	Leptotrichia hongkongensis	Devriesea agamarum	Janibacter indicus	Devosia salina	Devosia ginsengisoli	Devosia ginsengisoli	Enterococcus cecorum	Melaminivora jejuensis	Lactobacillus crispatus	Georgenia yuyongxinii	Enterobacter sichuanensis	Erwinia billingiae	Cutibacterium granulosum	Diaphorobacter ruginosibacter	Enterococcus cecorum	Enterobacter hormaechei	Dermacoccus nishinomiyaensis	Escherichia coli	Croceicoccus marinus	Latilactobacillus sakei	Duffyella gerundensis	Enterobacter oligotrophicus	Fusobacterium canifelinum	Enterobacter bugandensis	Devosia beringensis	Epidermidibacterium keratini	Citrobacter sedlakii
Erwinia billingiae	Leucobacter triazinivorans	Diaphorobacter aerolatus	Janibacter melonis	Diaphorobacter aerolatus	Devosia salina	Devosia salina	Enterococcus innesii	Mesorhizobium huakuii	Lactobacillus delbrueckii	Gephyromycinifex aptenodytis	Enterobacter soli	Erwinia pyrifoliae	Cutibacterium modestum	Dietzia lutea	Enterococcus innesii	Enterobacter huaxiensis	Dermatophilus congolensis	Escherichia fergusonii	Croceicoccus naphthovorans	Lautropia mirabilis	Duganella dendranthematis	Enterobacter roggenkampii	Fusobacterium nucleatum	Enterobacter chengduensis	Devosia ginsengisoli	Epilithonimonas vandammei	Citrobacter tructae
Erwinia persicina	Leuconostoc gelidum	Diaphorobacter nitroreducens	Janthinobacterium agaricidamnosum	Diaphorobacter nitroreducens	Diaphorobacter aerolatus	Devriesea agamarum	Enterococcus lactis	Mesorhizobium onobrychidis	Lactobacillus jensenii	Glutamicibacter creatinolyticus	Enterococcus cecorum	Escherichia coli	Cytobacillus solani	Dietzia psychralcaliphila	Enterococcus mundtii	Enterobacter ludwigii	Devosia beringensis	Exiguobacterium acetylicum	Cronobacter muytjensii	Lawsonella clevelandensis	Dyadobacter sandarakinus	Enterobacter sichuanensis	Fusobacterium pseudoperiodonticum	Enterobacter hormaechei	Devosia salina	Erwinia persicina	Citrobacter werkmanii
Erwinia pyrifoliae	Ligilactobacillus salivarius	Diaphorobacter ruginosibacter	Janthinobacterium lividum	Diaphorobacter ruginosibacter	Diaphorobacter nitroreducens	Diaphorobacter aerolatus	Enterococcus mundtii	Mesorhizobium terrae	Lactobacillus paragasseri	Glutamicibacter protophormiae	Enterococcus innesii	Escherichia fergusonii	Cytophaga hutchinsonii	Dietzia timorensis	Epidermidibacterium keratini	Enterobacter mori	Devosia ginsengisoli	Exiguobacterium alkaliphilum	Cruoricaptor ignavus	Leclercia adecarboxylata	Eikenella corrodens	Enterococcus cecorum	Gemella haemolysans	Enterobacter huaxiensis	Devriesea agamarum	Erwinia pyrifoliae	Citrobacter youngae
Erythrobacter neustonensis	Limosilactobacillus fermentum	Dietzia lutea	Janthinobacterium svalbardensis	Dietzia lutea	Diaphorobacter ruginosibacter	Diaphorobacter nitroreducens	Epidermidibacterium keratini	Metamycoplasma salivarium	Lactobacillus taiwanensis	Gordonia amicalis	Enterococcus lactis	Exiguobacterium alkaliphilum	Defluviicoccus vanus	Dolichospermum flos-aquae	Epilithonimonas vandammei	Enterobacter roggenkampii	Devosia salina	Faecalibacterium duncaniae	Cryobacterium soli	Leifsonia xyli	Elizabethkingia bruuniana	Enterococcus innesii	Gemella morbillorum	Enterobacter ludwigii	Diaphorobacter aerolatus	Erwinia rhapontici	Clavibacter zhangzhiyongii
Escherichia coli	Limosilactobacillus vaginalis	Dietzia psychralcaliphila	Janthinobacterium tructae	Dietzia psychralcaliphila	Dietzia lutea	Diaphorobacter ruginosibacter	Epilithonimonas vandammei	Methylibium petroleiphilum	Lactococcus cremoris	Gordonia bronchialis	Enterococcus mundtii	Faecalibacterium duncaniae	Deinococcus geothermalis	Dolichospermum heterosporum	Erwinia billingiae	Enterocloster bolteae	Diaphorobacter aerolatus	Fenollaria massiliensis	Cupriavidus basilensis	Leptothrix cholodnii	Empedobacter falsenii	Enterococcus mundtii	Gemella sanguinis	Enterobacter mori	Diaphorobacter nitroreducens	Escherichia coli	Cloacibacterium caeni
Escherichia fergusonii	Luteimonas chenhongjianii	Dietzia timorensis	Jatrophihabitans telluris	Dietzia timorensis	Dietzia psychralcaliphila	Dietzia lutea	Erwinia billingiae	Methylobacterium durans	Lactococcus lactis	Gordonia hongkongensis	Epidermidibacterium keratini	Ferribacterium limneticum	Deinococcus gobiensis	Duffyella gerundensis	Erwinia persicina	Enterococcus cecorum	Diaphorobacter nitroreducens	Ferruginibacter lapsinanis	Cupriavidus gilardii	Leptotrichia shahii	Ensifer adhaerens	Epidermidibacterium keratini	Geobacillus kaustophilus	Enterobacter oligotrophicus	Diaphorobacter ruginosibacter	Escherichia fergusonii	Cloacibacterium normanense
Exiguobacterium acetylicum	Luteipulveratus mongoliensis	Dolichospermum flos-aquae	Kaistella carnis	Dolichospermum flos-aquae	Dietzia timorensis	Dietzia psychralcaliphila	Erwinia persicina	Methylobacterium indicum	Latilactobacillus sakei	Gordonia otitidis	Epilithonimonas vandammei	Ferruginibacter lapsinanis	Deinococcus radiopugnans	Duganella dendranthematis	Erwinia pyrifoliae	Enterococcus innesii	Diaphorobacter ruginosibacter	Flagellatimonas centrodinii	Cupriavidus malaysiensis	Leucobacter triazinivorans	Enterobacter asburiae	Epilithonimonas vandammei	Geobacillus subterraneus	Enterobacter roggenkampii	Dietzia lutea	Exiguobacterium alkaliphilum	Clostridioides difficile
Exiguobacterium alkaliphilum	Marisediminicola antarctica	Dolichospermum heterosporum	Kineococcus radiotolerans	Dolichospermum heterosporum	Dolichospermum flos-aquae	Dietzia timorensis	Erwinia pyrifoliae	Methylobacterium organophilum	Lautropia mirabilis	Gordonia polyisoprenivorans	Erwinia billingiae	Flagellatimonas centrodinii	Delftia lacustris	Dyadobacter sandarakinus	Erwinia rhapontici	Enterococcus mundtii	Dietzia lutea	Flavisolibacter ginsenosidimutans	Cupriavidus necator	Leuconostoc mesenteroides	Enterobacter bugandensis	Erwinia billingiae	Geobacillus thermocatenulatus	Enterobacter sichuanensis	Dietzia psychralcaliphila	Ezakiella massiliensis	Clostridium bornimense
Ezakiella massiliensis	Massilia antarctica	Duffyella gerundensis	Kingella oralis	Duffyella gerundensis	Dolichospermum heterosporum	Dolichospermum flos-aquae	Escherichia albertii	Methylobacterium oryzae	Lawsonella clevelandensis	Granulicatella adiacens	Erwinia persicina	Flavisolibacter ginsenosidimutans	Denitratisoma oestradiolicum	Eikenella corrodens	Erythrobacter neustonensis	Epidermidibacterium keratini	Dietzia psychralcaliphila	Flavobacterium channae	Cupriavidus oxalaticus	Ligilactobacillus salivarius	Enterobacter chengduensis	Erwinia pyrifoliae	Geobacillus thermodenitrificans	Enterobacter soli	Dietzia timorensis	Faecalibacterium duncaniae	Clostridium cadaveris
Faecalibacterium duncaniae	Massilia forsythiae	Duganella dendranthematis	Klebsiella michiganensis	Duganella dendranthematis	Duffyella gerundensis	Dolichospermum heterosporum	Escherichia coli	Methylobacterium phyllosphaerae	Leclercia adecarboxylata	Haematobacter massiliensis	Erwinia pyrifoliae	Flavobacterium channae	Dermabacter vaginalis	Elizabethkingia bruuniana	Escherichia coli	Epilithonimonas vandammei	Dietzia timorensis	Flavobacterium commune	Cupriavidus pinatubonensis	Limosilactobacillus fermentum	Enterobacter hormaechei	Erythrobacter mangrovi	Geobacillus zalihae	Enterococcus cecorum	Dolichospermum flos-aquae	Fenollaria massiliensis	Clostridium estertheticum
Fenollaria massiliensis	Massilia oculi	Dyadobacter sandarakinus	Klebsiella oxytoca	Eikenella corrodens	Duganella dendranthematis	Duffyella gerundensis	Escherichia fergusonii	Methylobacterium radiodurans	Leifsonia xyli	Haemophilus haemolyticus	Erwinia rhapontici	Flavobacterium commune	Dermacoccus nishinomiyaensis	Empedobacter falsenii	Escherichia fergusonii	Erwinia billingiae	Dolichospermum flos-aquae	Flavobacterium inviolabile	Curtobacterium flaccumfaciens	Limosilactobacillus vaginalis	Enterobacter huaxiensis	Escherichia coli	Geodermatophilus obscurus	Enterococcus innesii	Dolichospermum heterosporum	Ferribacterium limneticum	Clostridium felsineum
Ferribacterium limneticum	Massilia putida	Eikenella corrodens	Klebsiella pneumoniae	Elizabethkingia bruuniana	Eikenella corrodens	Duganella dendranthematis	Exiguobacterium alkaliphilum	Methylobacterium radiotolerans	Leptothrix cholodnii	Haemophilus influenzae	Erythrobacter neustonensis	Flavobacterium faecale	Dermatophilus congolensis	Ensifer adhaerens	Faecalibacterium duncaniae	Erwinia pyrifoliae	Dolichospermum heterosporum	Flavobacterium nackdongense	Curtobacterium luteum	Luteimonas chenhongjianii	Enterobacter ludwigii	Escherichia fergusonii	Georgenia faecalis	Enterococcus mundtii	Duffyella gerundensis	Flagellatimonas centrodinii	Clostridium gasigenes
Ferruginibacter lapsinanis	Massilia violaceinigra	Elizabethkingia bruuniana	Klebsiella variicola	Empedobacter falsenii	Elizabethkingia bruuniana	Dyadobacter sandarakinus	Ezakiella massiliensis	Methylobacterium terrae	Leucobacter triazinivorans	Haemophilus parahaemolyticus	Escherichia albertii	Flavobacterium fluviale	Devosia beringensis	Enterobacter asburiae	Fenollaria massiliensis	Escherichia coli	Duffyella gerundensis	Flavobacterium panici	Cutibacterium acnes	Luteipulveratus mongoliensis	Enterobacter mori	Exiguobacterium alkaliphilum	Georgenia wutianyii	Epidermidibacterium keratini	Duganella dendranthematis	Flavobacterium channae	Clostridium manihotivorum
Flagellatimonas centrodinii	Megamonas funiformis	Empedobacter falsenii	Kocuria flava	Ensifer adhaerens	Empedobacter falsenii	Elizabethkingia bruuniana	Faecalibacterium duncaniae	Methylorubrum extorquens	Leuconostoc mesenteroides	Haemophilus pittmaniae	Escherichia coli	Flavobacterium nackdongense	Devosia ginsengisoli	Enterobacter bugandensis	Ferribacterium limneticum	Escherichia fergusonii	Duganella dendranthematis	Flavonifractor plautii	Cutibacterium avidum	Marisediminicola antarctica	Enterobacter oligotrophicus	Ezakiella massiliensis	Georgenia yuyongxinii	Epilithonimonas vandammei	Eikenella corrodens	Flavobacterium commune	Clostridium pasteurianum
Flavisolibacter ginsenosidimutans	Melaminivora jejuensis	Ensifer adhaerens	Kocuria indica	Enterobacter asburiae	Enterobacter asburiae	Empedobacter falsenii	Fenollaria massiliensis	Methylorubrum populi	Ligilactobacillus salivarius	Hartmannibacter diazotrophicus	Escherichia fergusonii	Flavobacterium panici	Devosia salina	Enterobacter chengduensis	Ferruginibacter lapsinanis	Exiguobacterium acetylicum	Eggerthella lenta	Fluviibacter phosphoraccumulans	Cutibacterium granulosum	Massilia antarctica	Enterobacter roggenkampii	Faecalibacterium duncaniae	Glutamicibacter creatinolyticus	Erwinia billingiae	Elizabethkingia bruuniana	Flavobacterium faecale	Clostridium thermarum
Flavobacterium channae	Mesorhizobium amorphae	Enterobacter asburiae	Kocuria palustris	Enterobacter bugandensis	Enterobacter bugandensis	Ensifer adhaerens	Ferribacterium limneticum	Microbacterium aurum	Limosilactobacillus fermentum	Hathewaya histolytica	Exiguobacterium alkaliphilum	Frankia alni	Diaphorobacter aerolatus	Enterobacter hormaechei	Flagellatimonas centrodinii	Exiguobacterium alkaliphilum	Elizabethkingia bruuniana	Frankia casuarinae	Cutibacterium modestum	Massilia forsythiae	Enterobacter sichuanensis	Fenollaria massiliensis	Glutamicibacter halophytocola	Erwinia pyrifoliae	Empedobacter falsenii	Flavobacterium inviolabile	Collimonas arenae
Flavobacterium commune	Mesorhizobium ciceri	Enterobacter bugandensis	Kosakonia cowanii	Enterobacter chengduensis	Enterobacter chengduensis	Enterobacter asburiae	Ferruginibacter lapsinanis	Microbacterium caowuchunii	Limosilactobacillus vaginalis	Herbaspirillum hiltneri	Ezakiella massiliensis	Frankia casuarinae	Diaphorobacter nitroreducens	Enterobacter huaxiensis	Flavisolibacter ginsenosidimutans	Ezakiella massiliensis	Empedobacter falsenii	Frankia inefficax	Cytobacillus solani	Massilia oculi	Enterobacter soli	Ferribacterium limneticum	Glutamicibacter protophormiae	Escherichia coli	Ensifer adhaerens	Flavobacterium kingsejongi	Comamonas aquatica
Flavobacterium faecale	Mesorhizobium huakuii	Enterobacter chengduensis	Lachnoanaerobaculum umeaense	Enterobacter hormaechei	Enterobacter hormaechei	Enterobacter bugandensis	Flagellatimonas centrodinii	Microbacterium cremeum	Luteimonas chenhongjianii	Herbaspirillum huttiense	Faecalibacterium duncaniae	Frankia inefficax	Diaphorobacter ruginosibacter	Enterobacter ludwigii	Flavobacterium channae	Faecalibacterium duncaniae	Enterobacter asburiae	Frigidibacter mobilis	Defluviicoccus vanus	Massilia putida	Enterocloster bolteae	Ferruginibacter lapsinanis	Gordonia amicalis	Escherichia fergusonii	Enterobacter asburiae	Flavobacterium panici	Comamonas fluminis
Flavobacterium nackdongense	Mesorhizobium terrae	Enterobacter hormaechei	Lachnoclostridium phocaeense	Enterobacter huaxiensis	Enterobacter huaxiensis	Enterobacter chengduensis	Flavisolibacter ginsenosidimutans	Microbacterium foliorum	Luteimonas granuli	Herbaspirillum seropedicae	Fenollaria massiliensis	Fusobacterium canifelinum	Dietzia lutea	Enterobacter mori	Flavobacterium commune	Fenollaria massiliensis	Enterobacter bugandensis	Fusobacterium canifelinum	Deinococcus geothermalis	Megamonas funiformis	Enterococcus cecorum	Flagellatimonas centrodinii	Gordonia bronchialis	Exiguobacterium alkaliphilum	Enterobacter bugandensis	Flavobacterium psychrophilum	Comamonas kerstersii
Flavobacterium panici	Methylibium petroleiphilum	Enterobacter huaxiensis	Lacticaseibacillus paracasei	Enterobacter ludwigii	Enterobacter ludwigii	Enterobacter hormaechei	Flavobacterium channae	Microbacterium hominis	Luteipulveratus mongoliensis	Herminiimonas arsenitoxidans	Ferribacterium limneticum	Fusobacterium nucleatum	Dietzia psychralcaliphila	Enterobacter oligotrophicus	Flavobacterium nackdongense	Ferribacterium limneticum	Enterobacter chengduensis	Fusobacterium gastrosuis	Deinococcus gobiensis	Melaminivora jejuensis	Enterococcus innesii	Flavisolibacter ginsenosidimutans	Gordonia hongkongensis	Ezakiella massiliensis	Enterobacter chengduensis	Flavobacterium sangjuense	Comamonas serinivorans
Flavobacterium psychrophilum	Methylobacterium durans	Enterobacter ludwigii	Lactobacillus acidophilus	Enterobacter mori	Enterobacter mori	Enterobacter huaxiensis	Flavobacterium commune	Microbacterium lemovicicum	Marisediminicola antarctica	Hoylesella enoeca	Ferruginibacter lapsinanis	Fusobacterium pseudoperiodonticum	Dietzia timorensis	Enterobacter roggenkampii	Flavobacterium panici	Ferruginibacter lapsinanis	Enterobacter hormaechei	Fusobacterium nucleatum	Deinococcus puniceus	Mesorhizobium amorphae	Enterococcus lactis	Flavobacterium channae	Gordonia otitidis	Faecalibacterium duncaniae	Enterobacter hormaechei	Frankia alni	Comamonas thiooxydans
Frankia casuarinae	Methylobacterium indicum	Enterobacter mori	Lactobacillus amylovorus	Enterobacter oligotrophicus	Enterobacter roggenkampii	Enterobacter ludwigii	Flavobacterium faecale	Microbacterium liquefaciens	Massilia antarctica	Hydrogenophaga crassostreae	Flagellatimonas centrodinii	Gemella haemolysans	Dolichospermum flos-aquae	Enterobacter sichuanensis	Frankia alni	Flagellatimonas centrodinii	Enterobacter ludwigii	Fusobacterium pseudoperiodonticum	Deinococcus radiopugnans	Mesorhizobium huakuii	Enterococcus mundtii	Flavobacterium commune	Gordonia polyisoprenivorans	Fenollaria massiliensis	Enterobacter ludwigii	Frankia casuarinae	Conchiformibius steedae
Frankia inefficax	Methylobacterium organophilum	Enterobacter oligotrophicus	Lactobacillus crispatus	Enterobacter roggenkampii	Enterobacter sichuanensis	Enterobacter mori	Flavobacterium nackdongense	Microbacterium lushaniae	Massilia forsythiae	Hydrogenophaga crocea	Flavisolibacter ginsenosidimutans	Gemella morbillorum	Dolichospermum heterosporum	Enterobacter soli	Frankia casuarinae	Flavisolibacter ginsenosidimutans	Enterobacter mori	Gemella haemolysans	Deinococcus wulumuqiensis	Mesorhizobium jarvisii	Epidermidibacterium keratini	Flavobacterium faecale	Granulicatella adiacens	Ferribacterium limneticum	Enterobacter mori	Frankia inefficax	Conexibacter woesei
Frigidibacter mobilis	Methylobacterium oryzae	Enterobacter roggenkampii	Lactobacillus delbrueckii	Enterobacter sichuanensis	Enterocloster asparagiformis	Enterobacter oligotrophicus	Flavobacterium panici	Microbacterium luteum	Massilia oculi	Hydrogenophaga pseudoflava	Flavobacterium channae	Gemella sanguinis	Duffyella gerundensis	Enterococcus cecorum	Frankia inefficax	Flavobacterium channae	Enterobacter oligotrophicus	Gemella morbillorum	Delftia lacustris	Mesorhizobium terrae	Epilithonimonas vandammei	Flavobacterium nackdongense	Gryllotalpicola protaetiae	Ferruginibacter lapsinanis	Enterobacter oligotrophicus	Frigidibacter mobilis	Coprococcus comes
Fusobacterium canifelinum	Methylobacterium phyllosphaerae	Enterobacter sichuanensis	Lactobacillus jensenii	Enterobacter soli	Enterocloster bolteae	Enterobacter roggenkampii	Flavobacterium psychrophilum	Microbacterium sediminis	Massilia putida	Hydrogenophilus thermoluteolus	Flavobacterium commune	Geobacillus kaustophilus	Duganella dendranthematis	Enterococcus innesii	Frigidibacter mobilis	Flavobacterium commune	Enterobacter roggenkampii	Gemella sanguinis	Denitratisoma oestradiolicum	Methylibium petroleiphilum	Erwinia billingiae	Flavobacterium panici	Haematobacter massiliensis	Flagellatimonas centrodinii	Enterobacter roggenkampii	Fuscovulum blasticum	Corynebacterium accolens
Fusobacterium nucleatum	Methylobacterium radiodurans	Enterococcus cecorum	Lactobacillus paragasseri	Enterocloster asparagiformis	Enterococcus cecorum	Enterobacter sichuanensis	Frankia alni	Microcella flavibacter	Megamonas funiformis	Hymenobacter baengnokdamensis	Flavobacterium nackdongense	Geobacillus subterraneus	Dyadobacter sandarakinus	Enterococcus lactis	Fusobacterium canifelinum	Flavobacterium panici	Enterocloster asparagiformis	Geobacillus kaustophilus	Dermabacter vaginalis	Methylobacterium durans	Erwinia persicina	Frankia alni	Haemophilus haemolyticus	Flavisolibacter ginsenosidimutans	Enterobacter sichuanensis	Fusobacterium canifelinum	Corynebacterium ammoniagenes
Fusobacterium pseudoperiodonticum	Methylobacterium radiotolerans	Enterococcus innesii	Lactobacillus taiwanensis	Enterocloster bolteae	Enterococcus innesii	Enterobacter soli	Frankia casuarinae	Micrococcus luteus	Melaminivora jejuensis	Hymenobacter monticola	Flavobacterium panici	Geobacillus thermocatenulatus	Eikenella corrodens	Enterococcus mundtii	Fusobacterium nucleatum	Frankia alni	Enterocloster bolteae	Geobacillus subterraneus	Dermacoccus nishinomiyaensis	Methylobacterium indicum	Erwinia pyrifoliae	Frankia inefficax	Haemophilus influenzae	Flavobacterium channae	Enterobacter soli	Fusobacterium nucleatum	Corynebacterium amycolatum
Gemella haemolysans	Methylobacterium terrae	Enterococcus mundtii	Lactococcus cremoris	Enterococcus cecorum	Enterococcus mundtii	Enterocloster asparagiformis	Frankia inefficax	Micrococcus yunnanensis	Mesorhizobium amorphae	Hymenobacter sedentarius	Fluviibacter phosphoraccumulans	Geobacillus thermodenitrificans	Elizabethkingia anophelis	Epidermidibacterium keratini	Fusobacterium pseudoperiodonticum	Frankia inefficax	Enterococcus cecorum	Geobacillus thermocatenulatus	Dermatophilus congolensis	Methylobacterium organophilum	Escherichia albertii	Frigidibacter mobilis	Haemophilus parahaemolyticus	Flavobacterium commune	Enterococcus cecorum	Fusobacterium pseudoperiodonticum	Corynebacterium anserum
Gemella morbillorum	Methylorubrum extorquens	Epidermidibacterium keratini	Lactococcus lactis	Enterococcus innesii	Epidermidibacterium keratini	Enterocloster bolteae	Frigidibacter mobilis	Microcoleus vaginatus	Mesorhizobium australicum	Hymenobacter swuensis	Frankia alni	Geobacillus zalihae	Elizabethkingia bruuniana	Epilithonimonas vandammei	Gemella haemolysans	Frigidibacter mobilis	Enterococcus innesii	Geobacillus thermodenitrificans	Devosia beringensis	Methylobacterium oryzae	Escherichia coli	Fusobacterium canifelinum	Haemophilus pittmaniae	Flavobacterium faecale	Enterococcus innesii	Gemella haemolysans	Corynebacterium argentoratense
Gemella sanguinis	Methylorubrum populi	Epilithonimonas vandammei	Lancefieldella parvula	Enterococcus mundtii	Epilithonimonas vandammei	Enterococcus cecorum	Fusobacterium canifelinum	Microlunatus elymi	Mesorhizobium ciceri	Hymenobacter tibetensis	Frankia inefficax	Geodermatophilus obscurus	Empedobacter falsenii	Erwinia billingiae	Gemella morbillorum	Fusobacterium canifelinum	Enterococcus lactis	Geobacillus zalihae	Devosia ginsengisoli	Methylobacterium phyllosphaerae	Escherichia fergusonii	Fusobacterium nucleatum	Hafnia alvei	Flavobacterium panici	Enterococcus lactis	Gemella morbillorum	Corynebacterium atypicum
Gemmobacter fulva	Microbacterium aurum	Erwinia billingiae	Latilactobacillus sakei	Epidermidibacterium keratini	Erwinia billingiae	Enterococcus innesii	Fusobacterium nucleatum	Microlunatus phosphovorus	Mesorhizobium erdmanii	Ideonella dechloratans	Fusobacterium canifelinum	Georgenia faecalis	Ensifer adhaerens	Erwinia persicina	Gemella sanguinis	Fusobacterium hwasookii	Enterococcus mundtii	Geodermatophilus obscurus	Devosia salina	Methylobacterium radiodurans	Exiguobacterium acetylicum	Fusobacterium pseudoperiodonticum	Hartmannibacter diazotrophicus	Frankia casuarinae	Enterococcus mundtii	Gemella sanguinis	Corynebacterium aurimucosum
Geobacillus kaustophilus	Microbacterium binotii	Erwinia persicina	Lautropia mirabilis	Epilithonimonas vandammei	Erwinia persicina	Enterococcus lactis	Fusobacterium pseudoperiodonticum	Micropruina glycogenica	Mesorhizobium huakuii	Ilumatobacter coccineus	Fusobacterium nucleatum	Georgenia wutianyii	Enterobacter asburiae	Erwinia pyrifoliae	Gemmobacter fulva	Fusobacterium nucleatum	Epidermidibacterium keratini	Gephyromycinifex aptenodytis	Devriesea agamarum	Methylobacterium radiotolerans	Exiguobacterium alkaliphilum	Gemella haemolysans	Hathewaya histolytica	Frankia inefficax	Epidermidibacterium keratini	Gemmobacter fulva	Corynebacterium callunae
Geobacillus subterraneus	Microbacterium hominis	Erwinia pyrifoliae	Lawsonella clevelandensis	Erwinia persicina	Erwinia pyrifoliae	Enterococcus mundtii	Gemella haemolysans	Microvirga ossetica	Mesorhizobium jarvisii	Immundisolibacter cernigliae	Fusobacterium pseudoperiodonticum	Georgenia yuyongxinii	Enterobacter bugandensis	Erythrobacter mangrovi	Geobacillus kaustophilus	Fusobacterium pseudoperiodonticum	Epilithonimonas vandammei	Glutamicibacter creatinolyticus	Diaphorobacter aerolatus	Methylobacterium terrae	Ezakiella massiliensis	Gemella morbillorum	Herbaspirillum huttiense	Fusobacterium canifelinum	Epilithonimonas vandammei	Geobacillus kaustophilus	Corynebacterium casei
Geobacillus thermocatenulatus	Microbacterium lemovicicum	Erythrobacter neustonensis	Leclercia adecarboxylata	Erwinia pyrifoliae	Erythrobacter mangrovi	Epidermidibacterium keratini	Gemella morbillorum	Microvirga thermotolerans	Mesorhizobium onobrychidis	Inhella inkyongensis	Gemella haemolysans	Gephyromycinifex aptenodytis	Enterobacter chengduensis	Erythrobacter neustonensis	Geobacillus subterraneus	Gemella haemolysans	Erwinia billingiae	Glutamicibacter protophormiae	Diaphorobacter nitroreducens	Methylorubrum extorquens	Faecalibacterium duncaniae	Gemella sanguinis	Herbaspirillum robiniae	Fusobacterium gastrosuis	Erwinia billingiae	Geobacillus subterraneus	Corynebacterium crudilactis
Geobacillus thermodenitrificans	Microbacterium liquefaciens	Escherichia coli	Leifsonia xyli	Escherichia coli	Escherichia coli	Epilithonimonas vandammei	Gemella sanguinis	Moraxella cuniculi	Mesorhizobium opportunistum	Intrasporangium calvum	Gemella morbillorum	Glutamicibacter creatinolyticus	Enterobacter hormaechei	Escherichia coli	Geobacillus thermocatenulatus	Gemella morbillorum	Erwinia persicina	Gordonia alkanivorans	Diaphorobacter ruginosibacter	Methylorubrum populi	Fenollaria massiliensis	Geobacillus kaustophilus	Herminiimonas arsenitoxidans	Fusobacterium hwasookii	Erwinia pyrifoliae	Geobacillus thermocatenulatus	Corynebacterium cystitidis
Geobacillus zalihae	Microbacterium luteum	Escherichia fergusonii	Leptothrix cholodnii	Escherichia fergusonii	Escherichia fergusonii	Erwinia billingiae	Gemmobacter fulva	Moraxella nonliquefaciens	Mesorhizobium terrae	Janibacter indicus	Gemella sanguinis	Glutamicibacter halophytocola	Enterobacter huaxiensis	Escherichia fergusonii	Geobacillus thermodenitrificans	Gemella sanguinis	Erwinia pyrifoliae	Gordonia bronchialis	Dietzia lutea	Methylotenera versatilis	Ferribacterium limneticum	Geobacillus subterraneus	Hoyosella subflava	Fusobacterium nucleatum	Erythrobacter neustonensis	Geobacillus thermodenitrificans	Corynebacterium doosanense
Geodermatophilus obscurus	Microbacterium paludicola	Exiguobacterium alkaliphilum	Leptotrichia hongkongensis	Exiguobacterium alkaliphilum	Exiguobacterium acetylicum	Erwinia pyrifoliae	Geobacillus kaustophilus	Moraxella osloensis	Metabacillus dongyingensis	Janibacter melonis	Geobacillus kaustophilus	Glutamicibacter nicotianae	Enterobacter ludwigii	Exiguobacterium alkaliphilum	Geobacillus zalihae	Gemmobacter fulva	Erythrobacter mangrovi	Gordonia hongkongensis	Dietzia psychralcaliphila	Microbacterium aurum	Ferruginibacter lapsinanis	Geobacillus thermocatenulatus	Hydrogenophaga crassostreae	Fusobacterium pseudoperiodonticum	Escherichia coli	Geobacillus zalihae	Corynebacterium efficiens
Georgenia faecalis	Microbacterium sediminis	Ezakiella massiliensis	Leptotrichia shahii	Ezakiella massiliensis	Ezakiella massiliensis	Erwinia rhapontici	Geobacillus subterraneus	Morococcus cerebrosus	Methylibium petroleiphilum	Janthinobacterium lividum	Geobacillus subterraneus	Glutamicibacter protophormiae	Enterobacter mori	Faecalibacterium duncaniae	Geodermatophilus obscurus	Geobacillus kaustophilus	Escherichia albertii	Gordonia polyisoprenivorans	Dietzia timorensis	Microbacterium hominis	Flagellatimonas centrodinii	Geobacillus thermodenitrificans	Hydrogenophaga crocea	Gemella haemolysans	Escherichia fergusonii	Geodermatophilus obscurus	Corynebacterium frankenforstense
Georgenia wutianyii	Microcella flavibacter	Faecalibacterium duncaniae	Leucobacter triazinivorans	Faecalibacterium duncaniae	Faecalibacterium duncaniae	Erythrobacter mangrovi	Geobacillus thermocatenulatus	Mycobacterium paragordonae	Methylobacterium durans	Janthinobacterium svalbardensis	Geobacillus thermocatenulatus	Gordonia bronchialis	Enterobacter oligotrophicus	Fenollaria massiliensis	Georgenia faecalis	Geobacillus subterraneus	Escherichia coli	Granulicatella adiacens	Dolichospermum flos-aquae	Microbacterium liquefaciens	Flavisolibacter ginsenosidimutans	Geobacillus zalihae	Hydrogenophaga pseudoflava	Gemella morbillorum	Exiguobacterium acetylicum	Georgenia faecalis	Corynebacterium freneyi
Gephyromycinifex aptenodytis	Micrococcus luteus	Fenollaria massiliensis	Leuconostoc gelidum	Fenollaria massiliensis	Fenollaria massiliensis	Erythrobacter neustonensis	Geobacillus thermodenitrificans	Mycobacteroides chelonae	Methylobacterium indicum	Janthinobacterium tructae	Geobacillus thermodenitrificans	Gordonia hongkongensis	Enterobacter roggenkampii	Ferribacterium limneticum	Georgenia wutianyii	Geobacillus thermocatenulatus	Escherichia fergusonii	Gryllotalpicola protaetiae	Dolichospermum heterosporum	Microbacterium lushaniae	Flavobacterium channae	Geodermatophilus obscurus	Hydrogenophilus thermoluteolus	Gemella sanguinis	Exiguobacterium alkaliphilum	Georgenia wutianyii	Corynebacterium glaucum
Glutamicibacter creatinolyticus	Micrococcus yunnanensis	Ferribacterium limneticum	Leuconostoc mesenteroides	Ferribacterium limneticum	Ferribacterium limneticum	Escherichia albertii	Geobacillus zalihae	Mycolicibacterium gadium	Methylobacterium organophilum	Jatrophihabitans telluris	Geobacillus zalihae	Gordonia otitidis	Enterobacter sichuanensis	Ferruginibacter lapsinanis	Georgenia yuyongxinii	Geobacillus thermodenitrificans	Ethanoligenens harbinense	Haematobacter massiliensis	Duffyella gerundensis	Microbacterium luteum	Flavobacterium commune	Georgenia faecalis	Hymenobacter baengnokdamensis	Gemmobacter fulva	Faecalibacterium duncaniae	Glutamicibacter creatinolyticus	Corynebacterium glucuronolyticum
Glutamicibacter halophytocola	Microcoleus vaginatus	Ferruginibacter lapsinanis	Ligilactobacillus salivarius	Ferruginibacter lapsinanis	Ferruginibacter lapsinanis	Escherichia coli	Geodermatophilus obscurus	Mycolicibacterium phocaicum	Methylobacterium oryzae	Kaistella carnis	Geodermatophilus obscurus	Gordonia polyisoprenivorans	Enterobacter soli	Flagellatimonas centrodinii	Glutamicibacter creatinolyticus	Geobacillus zalihae	Faecalibacillus intestinalis	Haemophilus haemolyticus	Duganella dendranthematis	Microbacterium sediminis	Flavobacterium faecale	Georgenia wutianyii	Hymenobacter monticola	Geobacillus kaustophilus	Ferribacterium limneticum	Glutamicibacter halophytocola	Corynebacterium glutamicum
Glutamicibacter nicotianae	Microlunatus elymi	Flagellatimonas centrodinii	Limosilactobacillus fermentum	Flagellatimonas centrodinii	Flagellatimonas centrodinii	Escherichia fergusonii	Georgenia faecalis	Mycolicibacterium thermoresistibile	Methylobacterium phyllosphaerae	Kineococcus radiotolerans	Georgenia faecalis	Granulicatella adiacens	Enterococcus cecorum	Flavisolibacter ginsenosidimutans	Glutamicibacter halophytocola	Geodermatophilus obscurus	Faecalibacterium duncaniae	Haemophilus influenzae	Dyadobacter sandarakinus	Microcella flavibacter	Flavobacterium fluviale	Gephyromycinifex aptenodytis	Hymenobacter nivis	Geobacillus subterraneus	Ferruginibacter lapsinanis	Glutamicibacter protophormiae	Corynebacterium glyciniphilum
Glutamicibacter protophormiae	Microlunatus phosphovorus	Flavihumibacter rivuli	Limosilactobacillus vaginalis	Flavihumibacter fluminis (ex Park et al. 2022)	Flavobacterium channae	Exiguobacterium acetylicum	Georgenia wutianyii	Nakamurella antarctica	Methylobacterium radiodurans	Kingella oralis	Georgenia wutianyii	Haematobacter massiliensis	Enterococcus innesii	Flavobacterium channae	Glutamicibacter protophormiae	Georgenia faecalis	Fenollaria massiliensis	Haemophilus parahaemolyticus	Edaphobacter flagellatus	Micrococcus luteus	Flavobacterium kingsejongi	Glutamicibacter creatinolyticus	Hymenobacter sedentarius	Geobacillus thermocatenulatus	Flagellatimonas centrodinii	Gordonia amicalis	Corynebacterium imitans
Gordonia amicalis	Micropruina glycogenica	Flavisolibacter ginsenosidimutans	Luteimonas chenhongjianii	Flavisolibacter ginsenosidimutans	Flavobacterium commune	Exiguobacterium alkaliphilum	Gephyromycinifex aptenodytis	Nakamurella multipartita	Methylobacterium radiotolerans	Klebsiella africana	Gephyromycinifex aptenodytis	Haemophilus haemolyticus	Enterococcus lactis	Flavobacterium commune	Gordonia amicalis	Georgenia wutianyii	Ferribacterium limneticum	Haemophilus pittmaniae	Eikenella corrodens	Micrococcus yunnanensis	Flavobacterium nackdongense	Glutamicibacter halophytocola	Hymenobacter swuensis	Geobacillus thermodenitrificans	Flavobacterium channae	Gordonia bronchialis	Corynebacterium jeikeium
Gordonia bronchialis	Microvirga ossetica	Flavisolibacter tropicus	Luteipulveratus mongoliensis	Flavobacterium channae	Flavobacterium faecale	Ezakiella massiliensis	Glutamicibacter creatinolyticus	Neisseria cinerea	Methylobacterium terrae	Klebsiella huaxiensis	Glutamicibacter creatinolyticus	Haemophilus influenzae	Enterococcus mundtii	Flavobacterium faecale	Gordonia bronchialis	Georgenia yuyongxinii	Ferruginibacter lapsinanis	Hartmannibacter diazotrophicus	Elizabethkingia bruuniana	Microcoleus vaginatus	Flavobacterium panici	Glutamicibacter nicotianae	Hymenobacter tibetensis	Geobacillus zalihae	Flavobacterium commune	Gordonia hongkongensis	Corynebacterium kefirresidentii
Gordonia hongkongensis	Microvirga thermotolerans	Flavobacterium channae	Lysobacter luteus	Flavobacterium commune	Flavobacterium kingsejongi	Faecalibacterium duncaniae	Glutamicibacter halophytocola	Neisseria elongata	Methylorubrum extorquens	Klebsiella michiganensis	Glutamicibacter halophytocola	Haemophilus parahaemolyticus	Epidermidibacterium keratini	Flavobacterium gilvum	Gordonia hongkongensis	Gephyromycinifex aptenodytis	Flagellatimonas centrodinii	Hathewaya histolytica	Empedobacter falsenii	Microlunatus elymi	Flavobacterium psychrophilum	Glutamicibacter protophormiae	Ideonella dechloratans	Geodermatophilus obscurus	Flavobacterium faecale	Gordonia otitidis	Corynebacterium kroppenstedtii
Gordonia otitidis	Moraxella cuniculi	Flavobacterium commune	Marisediminicola antarctica	Flavobacterium faecale	Flavobacterium nackdongense	Fenollaria massiliensis	Glutamicibacter nicotianae	Neisseria macacae	Methylorubrum populi	Klebsiella oxytoca	Glutamicibacter protophormiae	Haemophilus pittmaniae	Epilithonimonas vandammei	Flavobacterium kingsejongi	Gordonia otitidis	Glutamicibacter creatinolyticus	Flavisolibacter ginsenosidimutans	Herbaspirillum huttiense	Ensifer adhaerens	Microlunatus phosphovorus	Frankia alni	Gordonia bronchialis	Ignavigranum ruoffiae	Georgenia faecalis	Flavobacterium inviolabile	Gordonia polyisoprenivorans	Corynebacterium kutscheri
Gordonia polyisoprenivorans	Moraxella nonliquefaciens	Flavobacterium faecale	Massilia antarctica	Flavobacterium fluviale	Flavobacterium panici	Ferribacterium limneticum	Glutamicibacter protophormiae	Neisseria sicca	Microbacterium aurum	Klebsiella pneumoniae	Gordonia amicalis	Hartmannibacter diazotrophicus	Erwinia billingiae	Flavobacterium nackdongense	Gordonia polyisoprenivorans	Glutamicibacter halophytocola	Flavobacterium channae	Herbaspirillum robiniae	Enterobacter asburiae	Micropruina glycogenica	Frankia casuarinae	Gordonia hongkongensis	Ilumatobacter coccineus	Georgenia wutianyii	Flavobacterium panici	Granulicatella adiacens	Corynebacterium liangguodongii
Granulicatella adiacens	Moraxella osloensis	Flavobacterium nackdongense	Massilia forsythiae	Flavobacterium gilvum	Flavobacterium psychrophilum	Ferruginibacter lapsinanis	Gordonia amicalis	Neisseria subflava	Microbacterium endophyticum	Klebsiella quasipneumoniae	Gordonia bronchialis	Hathewaya histolytica	Erwinia persicina	Flavobacterium panici	Granulicatella adiacens	Glutamicibacter protophormiae	Flavobacterium commune	Herbinix luporum	Enterobacter bugandensis	Microvirga ossetica	Frankia inefficax	Gordonia otitidis	Inhella inkyongensis	Georgenia yuyongxinii	Flavobacterium psychrophilum	Haematobacter massiliensis	Corynebacterium lizhenjunii
Haematobacter massiliensis	Morococcus cerebrosus	Flavobacterium panici	Massilia oculi	Flavobacterium nackdongense	Flavonifractor plautii	Flagellatimonas centrodinii	Gordonia bronchialis	Neomicrococcus aestuarii	Microbacterium hominis	Klebsiella variicola	Gordonia hongkongensis	Herbaspirillum hiltneri	Erwinia pyrifoliae	Flavobacterium sediminis	Haematobacter massiliensis	Gordonia amicalis	Flavobacterium faecale	Herminiimonas arsenitoxidans	Enterobacter chengduensis	Microvirga thermotolerans	Fusobacterium canifelinum	Gordonia polyisoprenivorans	Intrasporangium calvum	Gephyromycinifex aptenodytis	Fluviibacter phosphoraccumulans	Haemophilus haemolyticus	Corynebacterium lujinxingii
Haemophilus haemolyticus	Mycobacterium paragordonae	Flavobacterium psychrophilum	Massilia putida	Flavobacterium panici	Frankia alni	Flavisolibacter ginsenosidimutans	Gordonia hongkongensis	Nesterenkonia pannonica	Microbacterium lemovicicum	Kocuria flava	Gordonia otitidis	Herbaspirillum huttiense	Erythrobacter mangrovi	Fluviibacter phosphoraccumulans	Haemophilus haemolyticus	Gordonia bronchialis	Flavobacterium nackdongense	Hoylesella enoeca	Enterobacter hormaechei	Moraxella cuniculi	Fusobacterium gastrosuis	Granulicatella adiacens	Janibacter indicus	Glutamicibacter creatinolyticus	Frankia casuarinae	Haemophilus influenzae	Corynebacterium macginleyi
Haemophilus influenzae	Mycobacteroides chelonae	Frankia alni	Massilia violaceinigra	Flavobacterium psychrophilum	Frankia inefficax	Flavobacterium channae	Gordonia otitidis	Nocardioides anomalus	Microbacterium liquefaciens	Kocuria indica	Gordonia polyisoprenivorans	Herbaspirillum robiniae	Erythrobacter neustonensis	Frankia alni	Haemophilus influenzae	Gordonia hongkongensis	Flavobacterium panici	Hydrogenophaga crassostreae	Enterobacter huaxiensis	Moraxella nonliquefaciens	Fusobacterium nucleatum	Haematobacter massiliensis	Janibacter melonis	Glutamicibacter halophytocola	Frankia inefficax	Haemophilus parahaemolyticus	Corynebacterium minutissimum
Haemophilus parahaemolyticus	Mycolicibacterium gadium	Frankia inefficax	Megamonas funiformis	Flavonifractor plautii	Fusobacterium canifelinum	Flavobacterium commune	Gordonia polyisoprenivorans	Nocardioides aquaticus	Microbacterium lushaniae	Kocuria palustris	Granulicatella adiacens	Herminiimonas arsenitoxidans	Escherichia coli	Frankia inefficax	Haemophilus parahaemolyticus	Gordonia otitidis	Flavobacterium psychrophilum	Hydrogenophaga crocea	Enterobacter ludwigii	Moraxella osloensis	Fusobacterium pseudoperiodonticum	Haemophilus haemolyticus	Janthinobacterium agaricidamnosum	Glutamicibacter nicotianae	Frigidibacter mobilis	Haemophilus pittmaniae	Corynebacterium occultum
Haemophilus pittmaniae	Mycolicibacterium phocaicum	Frigidibacter mobilis	Melaminivora jejuensis	Frankia alni	Fusobacterium nucleatum	Flavobacterium crassostreae	Granulicatella adiacens	Nocardioides coralli	Microbacterium luteum	Kosakonia cowanii	Gryllotalpicola protaetiae	Hoylesella enoeca	Escherichia fergusonii	Fusobacterium canifelinum	Haemophilus pittmaniae	Gordonia polyisoprenivorans	Flavonifractor plautii	Hydrogenophaga pseudoflava	Enterobacter mori	Morococcus cerebrosus	Gemella haemolysans	Haemophilus influenzae	Janthinobacterium lividum	Glutamicibacter protophormiae	Fuscovulum blasticum	Hankyongella ginsenosidimutans	Corynebacterium propinquum
Hankyongella ginsenosidimutans	Mycolicibacterium thermoresistibile	Fusobacterium canifelinum	Mesorhizobium amorphae	Frankia casuarinae	Fusobacterium pseudoperiodonticum	Flavobacterium faecale	Haematobacter massiliensis	Nocardioides dongkuii	Microbacterium oleivorans	Lachnoanaerobaculum umeaense	Haematobacter massiliensis	Hoyosella subflava	Exiguobacterium acetylicum	Fusobacterium nucleatum	Hankyongella ginsenosidimutans	Granulicatella adiacens	Frankia alni	Hydrogenophilus thermoluteolus	Enterobacter oligotrophicus	Mycetocola zhujimingii	Gemella morbillorum	Haemophilus parahaemolyticus	Janthinobacterium svalbardensis	Gordonia amicalis	Fusobacterium canifelinum	Hartmannibacter diazotrophicus	Corynebacterium renale
Hartmannibacter diazotrophicus	Nakamurella antarctica	Fusobacterium nucleatum	Mesorhizobium ciceri	Frankia inefficax	Gemella haemolysans	Flavobacterium gilvum	Haemophilus haemolyticus	Nocardioides mesophilus	Microbacterium sediminis	Lachnoclostridium phocaeense	Haemophilus haemolyticus	Hydrogenophaga crassostreae	Exiguobacterium alkaliphilum	Fusobacterium pseudoperiodonticum	Hartmannibacter diazotrophicus	Haematobacter massiliensis	Frankia inefficax	Hymenobacter baengnokdamensis	Enterobacter roggenkampii	Mycobacterium paragordonae	Gemella sanguinis	Haemophilus pittmaniae	Janthinobacterium tructae	Gordonia bronchialis	Fusobacterium hwasookii	Hathewaya histolytica	Corynebacterium sanguinis
Hathewaya histolytica	Nakamurella multipartita	Fusobacterium pseudoperiodonticum	Mesorhizobium erdmanii	Fusobacterium canifelinum	Gemella morbillorum	Flavobacterium inviolabile	Haemophilus influenzae	Nocardioides okcheonensis	Microcella flavibacter	Lacticaseibacillus paracasei	Haemophilus influenzae	Hydrogenophaga crocea	Ezakiella massiliensis	Gemella haemolysans	Hathewaya histolytica	Haemophilus haemolyticus	Fusobacterium canifelinum	Hymenobacter monticola	Enterobacter sichuanensis	Mycobacteroides chelonae	Gemmobacter fulva	Hafnia alvei	Jatrophihabitans telluris	Gordonia hongkongensis	Fusobacterium nucleatum	Herbaspirillum huttiense	Corynebacterium silvaticum
Herbaspirillum hiltneri	Neisseria cinerea	Gemella haemolysans	Mesorhizobium huakuii	Fusobacterium hwasookii	Gemella sanguinis	Flavobacterium kingsejongi	Haemophilus parahaemolyticus	Nocardioides panacis	Micrococcus luteus	Lactobacillus acidophilus	Haemophilus parahaemolyticus	Hydrogenophaga pseudoflava	Faecalibacterium duncaniae	Gemella morbillorum	Herbaspirillum hiltneri	Haemophilus influenzae	Fusobacterium nucleatum	Hymenobacter nivis	Enterocloster asparagiformis	Mycolicibacterium gadium	Geobacillus kaustophilus	Hankyongella ginsenosidimutans	Kaistella carnis	Gordonia polyisoprenivorans	Fusobacterium pseudoperiodonticum	Herminiimonas arsenitoxidans	Corynebacterium simulans
Herbaspirillum huttiense	Neisseria elongata	Gemella morbillorum	Mesorhizobium jarvisii	Fusobacterium nucleatum	Geobacillus kaustophilus	Flavobacterium nackdongense	Haemophilus pittmaniae	Nocardioides piscis	Micrococcus yunnanensis	Lactobacillus amylovorus	Haemophilus pittmaniae	Hydrogenophilus thermoluteolus	Ferribacterium limneticum	Gemella sanguinis	Herbaspirillum huttiense	Haemophilus parahaemolyticus	Fusobacterium pseudoperiodonticum	Hymenobacter sedentarius	Enterocloster bolteae	Mycolicibacterium phocaicum	Geobacillus subterraneus	Hartmannibacter diazotrophicus	Kaistella jeonii	Gordonia pseudamarae	Fusobacterium ulcerans	Hoyosella subflava	Corynebacterium singulare
Herminiimonas arsenitoxidans	Neisseria flavescens	Gemella sanguinis	Mesorhizobium opportunistum	Fusobacterium pseudoperiodonticum	Geobacillus subterraneus	Flavobacterium panici	Hafnia alvei	Nocardioides seonyuensis	Microcoleus vaginatus	Lactobacillus apis	Hartmannibacter diazotrophicus	Hymenobacter baengnokdamensis	Ferruginibacter lapsinanis	Geobacillus kaustophilus	Herbaspirillum robiniae	Haemophilus pittmaniae	Fusobacterium ulcerans	Hymenobacter swuensis	Enterococcus cecorum	Nakamurella antarctica	Geobacillus thermocatenulatus	Hathewaya histolytica	Kineococcus radiotolerans	Granulicatella adiacens	Gemella haemolysans	Hydrogenophaga crassostreae	Corynebacterium terpenotabidum
Hoylesella enoeca	Neisseria macacae	Gemmobacter fulva	Mesorhizobium terrae	Gemella haemolysans	Geobacillus thermocatenulatus	Flavobacterium psychrophilum	Hankyongella ginsenosidimutans	Nocardioides ungokensis	Microlunatus elymi	Lactobacillus crispatus	Hathewaya histolytica	Hymenobacter monticola	Flagellatimonas centrodinii	Geobacillus subterraneus	Herbaspirillum seropedicae	Hafnia paralvei	Gemella haemolysans	Hymenobacter tibetensis	Enterococcus innesii	Nakamurella multipartita	Geobacillus thermodenitrificans	Herbaspirillum hiltneri	Kingella oralis	Haematobacter massiliensis	Gemella morbillorum	Hydrogenophaga crocea	Corynebacterium tuberculostearicum
Hoyosella subflava	Neisseria sicca	Geobacillus kaustophilus	Metabacillus dongyingensis	Gemella morbillorum	Geobacillus thermodenitrificans	Flavonifractor plautii	Hartmannibacter diazotrophicus	Nodularia sphaerocarpa	Microlunatus phosphovorus	Lactobacillus delbrueckii	Herbaspirillum hiltneri	Hymenobacter radiodurans	Flavihumibacter rivuli	Geobacillus thermocatenulatus	Herminiimonas arsenitoxidans	Halothiobacillus neapolitanus	Gemella morbillorum	Ideonella dechloratans	Enterococcus lactis	Neisseria cinerea	Geobacillus zalihae	Herbaspirillum huttiense	Klebsiella michiganensis	Haemophilus haemolyticus	Gemella sanguinis	Hydrogenophaga pseudoflava	Corynebacterium urealyticum
Hydrogenophaga crassostreae	Neisseria subflava	Geobacillus subterraneus	Methylibium petroleiphilum	Gemella sanguinis	Geobacillus zalihae	Frankia alni	Hathewaya histolytica	Nosocomiicoccus ampullae	Micropruina glycogenica	Lactobacillus helsingborgensis	Herbaspirillum huttiense	Hymenobacter sedentarius	Flavisolibacter ginsenosidimutans	Geobacillus thermodenitrificans	Hoylesella enoeca	Hankyongella ginsenosidimutans	Gemella sanguinis	Ilumatobacter coccineus	Enterococcus mundtii	Neisseria elongata	Geodermatophilus obscurus	Herbaspirillum robiniae	Klebsiella oxytoca	Haemophilus influenzae	Gemmobacter fulva	Hydrogenophilus thermoluteolus	Corynebacterium ureicelerivorans
Hydrogenophaga crocea	Neomicrococcus aestuarii	Geobacillus thermocatenulatus	Methylobacterium durans	Gemmobacter fulva	Geodermatophilus obscurus	Frankia inefficax	Herbaspirillum hiltneri	Nostoc edaphicum	Microvirga ossetica	Lactobacillus jensenii	Herbaspirillum robiniae	Hymenobacter swuensis	Flavobacterium channae	Geobacillus zalihae	Hoyosella subflava	Hartmannibacter diazotrophicus	Gemmobacter fulva	Inhella inkyongensis	Epidermidibacterium keratini	Neisseria flavescens	Georgenia faecalis	Herbaspirillum seropedicae	Klebsiella pneumoniae	Haemophilus parahaemolyticus	Geobacillus kaustophilus	Hymenobacter baengnokdamensis	Corynebacterium urogenitale
Hydrogenophaga pseudoflava	Neotabrizicola shimadae	Geobacillus thermodenitrificans	Methylobacterium indicum	Geobacillus kaustophilus	Georgenia faecalis	Frigidibacter mobilis	Herbaspirillum huttiense	Novosphingobium aromaticivorans	Microvirga thermotolerans	Lactobacillus johnsonii	Herminiimonas arsenitoxidans	Hymenobacter tibetensis	Flavobacterium commune	Geodermatophilus obscurus	Hydrogenophaga crassostreae	Hathewaya histolytica	Geobacillus kaustophilus	Intrasporangium calvum	Epilithonimonas vandammei	Neisseria macacae	Georgenia wutianyii	Herminiimonas arsenitoxidans	Klebsiella variicola	Haemophilus pittmaniae	Geobacillus subterraneus	Hymenobacter monticola	Corynebacterium vitaeruminis
Hydrogenophilus thermoluteolus	Nesterenkonia pannonica	Geobacillus zalihae	Methylobacterium organophilum	Geobacillus subterraneus	Georgenia yuyongxinii	Fusobacterium canifelinum	Herbaspirillum robiniae	Novosphingobium decolorationis	Moraxella cuniculi	Lactobacillus kefiranofaciens	Hoylesella enoeca	Ideonella dechloratans	Flavobacterium faecale	Georgenia faecalis	Hydrogenophaga crocea	Herbaspirillum robiniae	Geobacillus subterraneus	Janibacter indicus	Erwinia billingiae	Neisseria sicca	Georgenia yuyongxinii	Hoyosella subflava	Kocuria flava	Hankyongella ginsenosidimutans	Geobacillus thermocatenulatus	Hymenobacter sedentarius	Corynebacterium xerosis
Hymenobacter baengnokdamensis	Nocardioides anomalus	Geodermatophilus obscurus	Methylobacterium oryzae	Geobacillus thermocatenulatus	Gephyromycinifex aptenodytis	Fusobacterium nucleatum	Herbaspirillum seropedicae	Novosphingobium pentaromativorans	Moraxella nonliquefaciens	Lactobacillus paragasseri	Hoyosella subflava	Ilumatobacter coccineus	Flavobacterium kingsejongi	Georgenia wutianyii	Hydrogenophaga pseudoflava	Herbaspirillum seropedicae	Geobacillus thermocatenulatus	Janibacter melonis	Erwinia persicina	Neisseria subflava	Gephyromycinifex aptenodytis	Hydrogenophaga crassostreae	Kocuria indica	Hartmannibacter diazotrophicus	Geobacillus thermodenitrificans	Hymenobacter swuensis	Coxiella burnetii
Hymenobacter jejuensis	Nocardioides aquaticus	Georgenia faecalis	Methylobacterium phyllosphaerae	Geobacillus thermodenitrificans	Gluconacetobacter diazotrophicus	Fusobacterium pseudoperiodonticum	Herminiimonas arsenitoxidans	Novosphingobium resinovorum	Moraxella osloensis	Lactobacillus taiwanensis	Humibacter ginsenosidimutans	Inhella inkyongensis	Flavobacterium nackdongense	Georgenia yuyongxinii	Hydrogenophilus thermoluteolus	Herminiimonas arsenitoxidans	Geobacillus thermodenitrificans	Janthinobacterium agaricidamnosum	Erwinia pyrifoliae	Neomicrococcus aestuarii	Glutamicibacter creatinolyticus	Hydrogenophaga crocea	Kocuria palustris	Hathewaya histolytica	Geobacillus zalihae	Hymenobacter tibetensis	Crinalium epipsammum
Hymenobacter monticola	Nocardioides dokdonensis	Georgenia wutianyii	Methylobacterium radiodurans	Geobacillus zalihae	Glutamicibacter creatinolyticus	Gemella haemolysans	Hoyosella subflava	Ornithinimicrobium avium	Morococcus cerebrosus	Lactococcus cremoris	Hydrogenophaga crassostreae	Intrasporangium calvum	Flavobacterium panici	Gephyromycinifex aptenodytis	Hymenobacter baengnokdamensis	Hoylesella enoeca	Geobacillus zalihae	Janthinobacterium lividum	Erythrobacter neustonensis	Nesterenkonia pannonica	Glutamicibacter halophytocola	Hydrogenophaga pseudoflava	Kosakonia cowanii	Herbaspirillum hiltneri	Geodermatophilus obscurus	Ideonella dechloratans	Croceibacterium atlanticum
Hymenobacter nivis	Nocardioides dongkuii	Georgenia yuyongxinii	Methylobacterium radiotolerans	Geodermatophilus obscurus	Glutamicibacter halophytocola	Gemella morbillorum	Hydrogenophaga crassostreae	Ornithinimicrobium ciconiae	Mycobacterium paragordonae	Lactococcus lactis	Hydrogenophaga crocea	Janibacter indicus	Flavobacterium psychrophilum	Glutamicibacter creatinolyticus	Hymenobacter monticola	Hoyosella subflava	Geodermatophilus obscurus	Janthinobacterium svalbardensis	Escherichia albertii	Nocardioides anomalus	Glutamicibacter nicotianae	Hydrogenophilus thermoluteolus	Lachnoanaerobaculum umeaense	Herbaspirillum robiniae	Georgenia faecalis	Ignavigranum ruoffiae	Croceicoccus naphthovorans
Hymenobacter radiodurans	Nocardioides euryhalodurans	Gephyromycinifex aptenodytis	Methylobacterium terrae	Georgenia faecalis	Glutamicibacter nicotianae	Gemella sanguinis	Hydrogenophaga crocea	Ornithinimicrobium flavum	Mycobacteroides chelonae	Lancefieldella parvula	Hydrogenophaga pseudoflava	Janibacter melonis	Flavonifractor plautii	Glutamicibacter halophytocola	Hymenobacter sedentarius	Hydrogenophaga crassostreae	Georgenia faecalis	Janthinobacterium tructae	Escherichia coli	Nocardioides aquaticus	Glutamicibacter protophormiae	Hymenobacter baengnokdamensis	Lachnoclostridium phocaeense	Herminiimonas arsenitoxidans	Georgenia wutianyii	Ilumatobacter coccineus	Cronobacter condimenti
Hymenobacter sedentarius	Nocardioides mesophilus	Glutamicibacter creatinolyticus	Methylorubrum extorquens	Gephyromycinifex aptenodytis	Glutamicibacter protophormiae	Gemmobacter fulva	Hydrogenophaga pseudoflava	Orrella dioscoreae	Mycolicibacterium gadium	Latilactobacillus sakei	Hydrogenophilus thermoluteolus	Janthinobacterium lividum	Frankia alni	Glutamicibacter protophormiae	Hymenobacter swuensis	Hydrogenophaga crocea	Georgenia wutianyii	Jatrophihabitans telluris	Escherichia fergusonii	Nocardioides dongkuii	Gordonia amicalis	Hymenobacter monticola	Lacticaseibacillus paracasei	Hoylesella enoeca	Georgenia yuyongxinii	Inhella inkyongensis	Cronobacter muytjensii
Hymenobacter swuensis	Nocardioides okcheonensis	Glutamicibacter halophytocola	Methylorubrum populi	Glutamicibacter creatinolyticus	Gordonia alkanivorans	Geobacillus kaustophilus	Hydrogenophilus thermoluteolus	Oryzomicrobium terrae	Mycolicibacterium madagascariense	Lautropia mirabilis	Hymenobacter baengnokdamensis	Janthinobacterium svalbardensis	Frankia inefficax	Gordonia amicalis	Hymenobacter tibetensis	Hydrogenophaga pseudoflava	Gephyromycinifex aptenodytis	Jeotgalibaca porci	Exiguobacterium alkaliphilum	Nocardioides mesophilus	Gordonia bronchialis	Hymenobacter nivis	Lactobacillus acidophilus	Humibacter ginsenosidimutans	Gephyromycinifex aptenodytis	Intrasporangium calvum	Cronobacter universalis
Hymenobacter tibetensis	Nocardioides panacis	Glutamicibacter nicotianae	Microbacterium atlanticum	Glutamicibacter halophytocola	Gordonia amicalis	Geobacillus subterraneus	Hymenobacter baengnokdamensis	Oscillatoria acuminata	Mycolicibacterium phocaicum	Lawsonella clevelandensis	Hymenobacter monticola	Janthinobacterium tructae	Frigidibacter mobilis	Gordonia bronchialis	Ideonella dechloratans	Hydrogenophilus thermoluteolus	Glutamicibacter creatinolyticus	Kaistella carnis	Ezakiella massiliensis	Nocardioides okcheonensis	Gordonia hongkongensis	Hymenobacter radiodurans	Lactobacillus amylovorus	Hydrogenophaga crassostreae	Glutamicibacter creatinolyticus	Isoptericola variabilis	Cruoricaptor ignavus
Ideonella dechloratans	Nocardioides piscis	Glutamicibacter protophormiae	Microbacterium aurum	Glutamicibacter nicotianae	Gordonia bronchialis	Geobacillus thermocatenulatus	Hymenobacter monticola	Oscillatoria nigro-viridis	Mycolicibacterium thermoresistibile	Leclercia adecarboxylata	Hymenobacter radiodurans	Jatrophihabitans telluris	Fusobacterium canifelinum	Gordonia hongkongensis	Ignavigranum ruoffiae	Hymenobacter baengnokdamensis	Glutamicibacter halophytocola	Kaistella jeonii	Faecalibacterium duncaniae	Nocardioides panacis	Gordonia otitidis	Hymenobacter sedentarius	Lactobacillus crispatus	Hydrogenophaga crocea	Glutamicibacter halophytocola	Janibacter indicus	Cryobacterium soli
Ignavigranum ruoffiae	Nocardioides seonyuensis	Gordonia amicalis	Microbacterium binotii	Glutamicibacter protophormiae	Gordonia hongkongensis	Geobacillus thermodenitrificans	Hymenobacter nivis	Ottowia oryzae	Nakamurella antarctica	Leifsonia xyli	Hymenobacter sedentarius	Kaistella carnis	Fusobacterium gastrosuis	Gordonia otitidis	Ilumatobacter coccineus	Hymenobacter jejuensis	Glutamicibacter protophormiae	Kineococcus radiotolerans	Fenollaria massiliensis	Nocardioides piscis	Gordonia polyisoprenivorans	Hymenobacter swuensis	Lactobacillus delbrueckii	Hydrogenophaga pseudoflava	Glutamicibacter protophormiae	Janibacter melonis	Cupriavidus basilensis
Ilumatobacter coccineus	Nocardioides ungokensis	Gordonia bronchialis	Microbacterium caowuchunii	Gordonia amicalis	Gordonia otitidis	Geobacillus zalihae	Hymenobacter radiodurans	Ottowia testudinis	Nakamurella multipartita	Leptolyngbya boryana	Hymenobacter swuensis	Kaistella jeonii	Fusobacterium hwasookii	Gordonia polyisoprenivorans	Inhella inkyongensis	Hymenobacter monticola	Gordonia amicalis	Kingella oralis	Ferribacterium limneticum	Nocardioides rotundus	Granulicatella adiacens	Hymenobacter tibetensis	Lactobacillus jensenii	Hydrogenophilus thermoluteolus	Gordonia bronchialis	Janthinobacterium lividum	Cupriavidus gilardii
Inhella inkyongensis	Nodularia sphaerocarpa	Gordonia hongkongensis	Microbacterium cremeum	Gordonia bronchialis	Gordonia polyisoprenivorans	Geodermatophilus obscurus	Hymenobacter sedentarius	Paenarthrobacter nicotinovorans	Neisseria cinerea	Leptothrix cholodnii	Hymenobacter tibetensis	Kineococcus radiotolerans	Fusobacterium nucleatum	Granulicatella adiacens	Intrasporangium calvum	Hymenobacter nivis	Gordonia bronchialis	Klebsiella michiganensis	Ferruginibacter lapsinanis	Nocardioides seonyuensis	Haematobacter massiliensis	Ideonella dechloratans	Lactobacillus johnsonii	Hymenobacter baengnokdamensis	Gordonia hongkongensis	Janthinobacterium svalbardensis	Cupriavidus malaysiensis
Intrasporangium calvum	Nosocomiicoccus ampullae	Gordonia otitidis	Microbacterium endophyticum	Gordonia hongkongensis	Gordonia pseudamarae	Georgenia faecalis	Hymenobacter swuensis	Pandoraea commovens	Neisseria elongata	Leptotrichia buccalis	Ideonella dechloratans	Kingella oralis	Fusobacterium pseudoperiodonticum	Haematobacter massiliensis	Janibacter indicus	Hymenobacter radiodurans	Gordonia hongkongensis	Klebsiella oxytoca	Flagellatimonas centrodinii	Nocardioides ungokensis	Haemophilus haemolyticus	Ignavigranum ruoffiae	Lactobacillus paragasseri	Hymenobacter sedentarius	Gordonia otitidis	Janthinobacterium tructae	Cupriavidus necator
Janibacter indicus	Nostoc edaphicum	Gordonia polyisoprenivorans	Microbacterium hominis	Gordonia polyisoprenivorans	Granulicatella adiacens	Georgenia wutianyii	Hymenobacter tibetensis	Pantoea agglomerans	Neisseria macacae	Leptotrichia hofstadii	Ignavigranum ruoffiae	Klebsiella huaxiensis	Gemella haemolysans	Haemophilus aegyptius	Janibacter melonis	Hymenobacter sedentarius	Gordonia otitidis	Klebsiella pneumoniae	Flaviflexus salsibiostraticola	Nodularia sphaerocarpa	Haemophilus influenzae	Ilumatobacter coccineus	Lactobacillus taiwanensis	Hymenobacter swuensis	Gordonia polyisoprenivorans	Jatrophihabitans telluris	Cupriavidus oxalaticus
Janibacter melonis	Novosphingobium aromaticivorans	Granulicatella adiacens	Microbacterium lemovicicum	Granulicatella adiacens	Haematobacter massiliensis	Georgenia yuyongxinii	Ideonella dechloratans	Pantoea eucrina	Neisseria sicca	Leptotrichia shahii	Ilumatobacter coccineus	Klebsiella michiganensis	Gemella morbillorum	Haemophilus haemolyticus	Janthinobacterium agaricidamnosum	Hymenobacter swuensis	Gordonia polyisoprenivorans	Klebsiella quasipneumoniae	Flavihumibacter rivuli	Nosocomiicoccus ampullae	Haemophilus parahaemolyticus	Immundisolibacter cernigliae	Lactococcus cremoris	Hymenobacter tibetensis	Gordonia pseudamarae	Jeotgalibaca porci	Cupriavidus pinatubonensis
Janthinobacterium agaricidamnosum	Novosphingobium decolorationis	Gryllotalpicola protaetiae	Microbacterium liquefaciens	Haematobacter massiliensis	Haemophilus haemolyticus	Gephyromycinifex aptenodytis	Ignavigranum ruoffiae	Pantoea stewartii	Neisseria subflava	Leptotrichia wadei	Inhella inkyongensis	Klebsiella oxytoca	Gemella sanguinis	Haemophilus influenzae	Janthinobacterium lividum	Hymenobacter tibetensis	Granulicatella adiacens	Klebsiella variicola	Flavisolibacter ginsenosidimutans	Nostoc edaphicum	Haemophilus pittmaniae	Inhella inkyongensis	Lactococcus lactis	Ideonella dechloratans	Granulicatella adiacens	Jeotgalibacillus malaysiensis	Curtobacterium flaccumfaciens
Janthinobacterium lividum	Novosphingobium ginsenosidimutans	Haematobacter massiliensis	Microbacterium lushaniae	Haemophilus haemolyticus	Haemophilus influenzae	Glutamicibacter creatinolyticus	Ilumatobacter coccineus	Paraburkholderia aromaticivorans	Neomicrococcus aestuarii	Leucobacter triazinivorans	Intrasporangium calvum	Klebsiella pneumoniae	Gemmobacter fulva	Haemophilus parahaemolyticus	Janthinobacterium svalbardensis	Ideonella dechloratans	Haematobacter massiliensis	Kocuria flava	Flavisolibacter tropicus	Novosphingobium aromaticivorans	Hafnia alvei	Intrasporangium calvum	Lancefieldella parvula	Ignavigranum ruoffiae	Gryllotalpicola protaetiae	Kaistella carnis	Curtobacterium luteum
Janthinobacterium svalbardensis	Novosphingobium pentaromativorans	Haemophilus haemolyticus	Microbacterium luteum	Haemophilus influenzae	Haemophilus parahaemolyticus	Glutamicibacter halophytocola	Immundisolibacter cernigliae	Paraburkholderia fungorum	Nesterenkonia pannonica	Leuconostoc carnosum	Janibacter indicus	Klebsiella quasipneumoniae	Geobacillus kaustophilus	Haemophilus pittmaniae	Janthinobacterium tructae	Ignavigranum ruoffiae	Haemophilus haemolyticus	Kocuria indica	Flavobacterium channae	Novosphingobium decolorationis	Hartmannibacter diazotrophicus	Janibacter indicus	Latilactobacillus sakei	Ilumatobacter coccineus	Haematobacter massiliensis	Kaistella jeonii	Cutibacterium acnes
Janthinobacterium tructae	Novosphingobium resinovorum	Haemophilus influenzae	Microbacterium oleivorans	Haemophilus parahaemolyticus	Haemophilus pittmaniae	Glutamicibacter nicotianae	Inhella inkyongensis	Paracoccus aminovorans	Niallia circulans	Leuconostoc citreum	Janibacter melonis	Klebsiella variicola	Geobacillus subterraneus	Hafnia paralvei	Jatrophihabitans telluris	Ilumatobacter coccineus	Haemophilus influenzae	Kocuria palustris	Flavobacterium commune	Novosphingobium ginsenosidimutans	Hathewaya histolytica	Janibacter melonis	Lautropia mirabilis	Inhella inkyongensis	Haemophilus aegyptius	Kineococcus radiotolerans	Cutibacterium avidum
Jatrophihabitans telluris	Occultella kanbiaonis	Haemophilus parahaemolyticus	Microbacterium paludicola	Haemophilus pittmaniae	Halothiobacillus neapolitanus	Glutamicibacter protophormiae	Intrasporangium calvum	Paracoccus contaminans	Nocardioides anomalus	Leuconostoc gelidum	Janthinobacterium agaricidamnosum	Kocuria flava	Geobacillus thermocatenulatus	Halothiobacillus neapolitanus	Jeotgalibaca porci	Immundisolibacter cernigliae	Haemophilus parahaemolyticus	Kosakonia cowanii	Flavobacterium crassostreae	Novosphingobium pentaromativorans	Herbaspirillum hiltneri	Janthinobacterium agaricidamnosum	Lawsonella clevelandensis	Intrasporangium calvum	Haemophilus haemolyticus	Kingella oralis	Cutibacterium granulosum
Jeotgalibaca porci	Ornithinimicrobium avium	Haemophilus pittmaniae	Microbacterium resistens	Hafnia paralvei	Hankyongella ginsenosidimutans	Gordonia amicalis	Janibacter indicus	Paracoccus marcusii	Nocardioides aquaticus	Leuconostoc mesenteroides	Janthinobacterium lividum	Kocuria indica	Geobacillus thermodenitrificans	Hankyongella ginsenosidimutans	Kaistella carnis	Inhella inkyongensis	Haemophilus pittmaniae	Kovacikia minuta	Flavobacterium faecale	Novosphingobium resinovorum	Herbaspirillum huttiense	Janthinobacterium lividum	Leclercia adecarboxylata	Janibacter indicus	Haemophilus influenzae	Klebsiella africana	Cutibacterium modestum
Jinshanibacter zhutongyuii	Ornithinimicrobium ciconiae	Hankyongella ginsenosidimutans	Microbacterium sediminis	Halothiobacillus neapolitanus	Hartmannibacter diazotrophicus	Gordonia bronchialis	Janibacter melonis	Paracoccus mutanolyticus	Nocardioides coralli	Lichenicola cladoniae	Janthinobacterium svalbardensis	Kocuria palustris	Geobacillus zalihae	Hartmannibacter diazotrophicus	Kaistella jeonii	Intrasporangium calvum	Hankyongella ginsenosidimutans	Kribbella qitaiheensis	Flavobacterium gilvum	Occultella kanbiaonis	Herbaspirillum robiniae	Janthinobacterium svalbardensis	Leifsonia xyli	Janibacter melonis	Haemophilus parahaemolyticus	Klebsiella huaxiensis	Cyanobium gracile
Kaistella carnis	Ornithinimicrobium flavum	Hartmannibacter diazotrophicus	Microcella flavibacter	Hartmannibacter diazotrophicus	Hathewaya histolytica	Gordonia hongkongensis	Janthinobacterium agaricidamnosum	Paracoccus sanguinis	Nocardioides cynanchi	Ligilactobacillus salivarius	Janthinobacterium tructae	Kosakonia cowanii	Geodermatophilus obscurus	Hathewaya histolytica	Kineococcus radiotolerans	Janibacter indicus	Hartmannibacter diazotrophicus	Labilithrix luteola	Flavobacterium kingsejongi	Ornithinimicrobium avium	Herminiimonas arsenitoxidans	Janthinobacterium tructae	Leptothrix cholodnii	Janthinobacterium agaricidamnosum	Haemophilus pittmaniae	Klebsiella michiganensis	Cytobacillus gottheilii
Kaistella jeonii	Ornithinimicrobium pratense	Hathewaya histolytica	Micrococcus luteus	Hathewaya histolytica	Herbaspirillum huttiense	Gordonia otitidis	Janthinobacterium lividum	Paracoccus yeei	Nocardioides dokdonensis	Limosilactobacillus fermentum	Jatrophihabitans telluris	Kovacikia minuta	Georgenia faecalis	Herbaspirillum hiltneri	Kingella oralis	Janibacter melonis	Hathewaya histolytica	Lachnoanaerobaculum umeaense	Flavobacterium nackdongense	Ornithinimicrobium ciconiae	Hoylesella enoeca	Jatrophihabitans telluris	Leptotrichia buccalis	Janthinobacterium lividum	Hartmannibacter diazotrophicus	Klebsiella pneumoniae	Cytophaga hutchinsonii
Kineococcus radiotolerans	Oryzomicrobium terrae	Herbaspirillum hiltneri	Micrococcus yunnanensis	Herbaspirillum huttiense	Herbaspirillum robiniae	Gordonia polyisoprenivorans	Janthinobacterium svalbardensis	Paradevosia shaoguanensis	Nocardioides dongkuii	Limosilactobacillus vaginalis	Jeotgalibaca porci	Kribbella qitaiheensis	Georgenia wutianyii	Herbaspirillum huttiense	Klebsiella huaxiensis	Janthinobacterium agaricidamnosum	Herbaspirillum robiniae	Lachnoclostridium phocaeense	Flavobacterium panici	Ornithinimicrobium flavum	Hoyosella subflava	Jeotgalibaca porci	Leptotrichia hofstadii	Janthinobacterium svalbardensis	Hathewaya histolytica	Kluyvera ascorbata	Dactylosporangium aurantiacum
Kingella oralis	Oscillatoria acuminata	Herbaspirillum huttiense	Microcoleus vaginatus	Herbaspirillum robiniae	Herbaspirillum seropedicae	Granulicatella adiacens	Janthinobacterium tructae	Parascardovia denticolens	Nocardioides mesophilus	Luteipulveratus mongoliensis	Jonesia denitrificans	Labilithrix luteola	Georgenia yuyongxinii	Herbaspirillum robiniae	Klebsiella michiganensis	Janthinobacterium lividum	Herbaspirillum seropedicae	Lachnospira eligens	Flavobacterium psychrophilum	Ornithinimicrobium pratense	Humibacter ginsenosidimutans	Kaistella carnis	Leptotrichia hongkongensis	Janthinobacterium tructae	Herbaspirillum huttiense	Kocuria flava	Dactylosporangium vinaceum
Klebsiella huaxiensis	Oscillatoria nigro-viridis	Herbaspirillum robiniae	Microlunatus elymi	Herminiimonas arsenitoxidans	Herminiimonas arsenitoxidans	Gryllotalpicola protaetiae	Jatrophihabitans telluris	Parvimonas micra	Nocardioides okcheonensis	Marisediminicola antarctica	Kaistella carnis	Lachnoanaerobaculum umeaense	Gephyromycinifex aptenodytis	Herbaspirillum seropedicae	Klebsiella oxytoca	Janthinobacterium svalbardensis	Herbinix luporum	Lacrimispora saccharolytica	Flavonifractor plautii	Oryzomicrobium terrae	Hydrogenophaga crassostreae	Kaistella jeonii	Leptotrichia shahii	Jatrophihabitans telluris	Herbaspirillum robiniae	Kocuria indica	Deinococcus ficus
Klebsiella michiganensis	Ottowia oryzae	Herbaspirillum seropedicae	Microlunatus phosphovorus	Hoylesella enoeca	Hoylesella enoeca	Haematobacter massiliensis	Jeotgalibaca porci	Peptoniphilus harei	Nocardioides panacis	Massilia antarctica	Kaistella jeonii	Lachnoclostridium phocaeense	Gluconacetobacter diazotrophicus	Herminiimonas arsenitoxidans	Klebsiella pneumoniae	Janthinobacterium tructae	Herminiimonas arsenitoxidans	Lacticaseibacillus paracasei	Fluviibacter phosphoraccumulans	Oscillatoria acuminata	Hydrogenophaga crocea	Kineococcus radiotolerans	Leptotrichia wadei	Jeotgalibaca porci	Herminiimonas arsenitoxidans	Kocuria palustris	Deinococcus geothermalis
Klebsiella oxytoca	Ottowia testudinis	Herminiimonas arsenitoxidans	Micropruina glycogenica	Hoyosella subflava	Hoyosella subflava	Haemophilus haemolyticus	Jinshanibacter zhutongyuii	Phenylobacterium zucineum	Nocardioides piscis	Massilia forsythiae	Kineococcus radiotolerans	Lacticaseibacillus paracasei	Glutamicibacter creatinolyticus	Hoylesella enoeca	Klebsiella quasipneumoniae	Jatrophihabitans telluris	Hoylesella enoeca	Lactiplantibacillus plantarum	Frankia alni	Ottowia oryzae	Hydrogenophaga pseudoflava	Kingella oralis	Leucobacter triazinivorans	Kaistella carnis	Hoylesella enoeca	Kosakonia cowanii	Deinococcus gobiensis
Klebsiella pneumoniae	Oxynema aestuarii	Hoylesella enoeca	Microvirga ossetica	Humibacter ginsenosidimutans	Humibacter ginsenosidimutans	Haemophilus influenzae	Kaistella carnis	Phocaeicola coprophilus	Nocardioides rotundus	Massilia oculi	Kingella oralis	Lactobacillus acidophilus	Glutamicibacter halophytocola	Hoyosella subflava	Klebsiella variicola	Jeotgalibaca porci	Hoyosella subflava	Lactobacillus amylovorus	Frankia inefficax	Ottowia testudinis	Hydrogenophilus thermoluteolus	Klebsiella michiganensis	Leuconostoc carnosum	Kaistella jeonii	Hoyosella subflava	Lachnoanaerobaculum umeaense	Deinococcus radiopugnans
Klebsiella quasipneumoniae	Pandoraea commovens	Hoyosella subflava	Microvirga thermotolerans	Hydrogenophaga crassostreae	Hydrogenophaga crassostreae	Haemophilus parahaemolyticus	Kaistella jeonii	Phocaeicola dorei	Nocardioides seonyuensis	Massilia putida	Klebsiella huaxiensis	Lactobacillus amylovorus	Glutamicibacter nicotianae	Hydrogenophaga crassostreae	Kocuria flava	Kaistella carnis	Humibacter ginsenosidimutans	Lactobacillus crispatus	Frigidibacter mobilis	Paenarthrobacter nicotinovorans	Hymenobacter baengnokdamensis	Klebsiella oxytoca	Leuconostoc gelidum	Kineococcus radiotolerans	Humibacter ginsenosidimutans	Lachnoclostridium phocaeense	Delftia lacustris
Klebsiella variicola	Pantoea agglomerans	Humibacter ginsenosidimutans	Moraxella cuniculi	Hydrogenophaga crocea	Hydrogenophaga crocea	Haemophilus pittmaniae	Kineococcus radiotolerans	Phocaeicola vulgatus	Nocardioides ungokensis	Megamonas funiformis	Klebsiella michiganensis	Lactobacillus crispatus	Glutamicibacter protophormiae	Hydrogenophaga crocea	Kocuria indica	Kineococcus radiotolerans	Hydrogenophaga crassostreae	Lactobacillus delbrueckii	Fusobacterium canifelinum	Pandoraea commovens	Hymenobacter monticola	Klebsiella pneumoniae	Leuconostoc mesenteroides	Kingella oralis	Hydrogenophaga crassostreae	Lachnospira eligens	Denitratisoma oestradiolicum
Kocuria flava	Pantoea eucalypti	Hydrogenophaga crassostreae	Moraxella nonliquefaciens	Hydrogenophaga pseudoflava	Hydrogenophaga pseudoflava	Hafnia alvei	Kingella oralis	Phormidium yuhuli	Nosocomiicoccus ampullae	Melaminivora jejuensis	Klebsiella oxytoca	Lactobacillus delbrueckii	Gordonia amicalis	Hydrogenophaga pseudoflava	Kocuria palustris	Kingella oralis	Hydrogenophaga crocea	Lactobacillus jensenii	Fusobacterium nucleatum	Pantoea agglomerans	Hymenobacter radiodurans	Klebsiella quasipneumoniae	Leuconostoc pseudomesenteroides	Klebsiella michiganensis	Hydrogenophaga crocea	Lacrimispora saccharolytica	Dermabacter vaginalis
Kocuria indica	Pantoea eucrina	Hydrogenophaga crocea	Moraxella osloensis	Hydrogenophilus thermoluteolus	Hydrogenophilus thermoluteolus	Hankyongella ginsenosidimutans	Klebsiella michiganensis	Phreatobacter stygius	Nostoc edaphicum	Mesorhizobium amorphae	Klebsiella pneumoniae	Lactobacillus jensenii	Gordonia bronchialis	Hydrogenophilus thermoluteolus	Kosakonia cowanii	Klebsiella huaxiensis	Hydrogenophaga pseudoflava	Lactobacillus kefiranofaciens	Fusobacterium pseudoperiodonticum	Pantoea eucalypti	Hymenobacter sedentarius	Klebsiella variicola	Lichenicola cladoniae	Klebsiella oxytoca	Hydrogenophaga pseudoflava	Lacticaseibacillus paracasei	Dermacoccus nishinomiyaensis
Kocuria palustris	Paraburkholderia aromaticivorans	Hydrogenophaga pseudoflava	Morococcus cerebrosus	Hymenobacter baengnokdamensis	Hymenobacter baengnokdamensis	Hartmannibacter diazotrophicus	Klebsiella oxytoca	Polaromonas naphthalenivorans	Nostoc sphaeroides	Mesorhizobium australicum	Klebsiella variicola	Lactobacillus johnsonii	Gordonia hongkongensis	Hymenobacter baengnokdamensis	Labilithrix luteola	Klebsiella michiganensis	Hydrogenophilus thermoluteolus	Lactobacillus paragasseri	Gemella haemolysans	Pantoea eucrina	Hymenobacter swuensis	Kocuria flava	Ligilactobacillus salivarius	Klebsiella pneumoniae	Hydrogenophilus thermoluteolus	Lactiplantibacillus plantarum	Devosia beringensis
Kosakonia cowanii	Paraburkholderia fungorum	Hydrogenophilus thermoluteolus	Mycetocola zhujimingii	Hymenobacter monticola	Hymenobacter jejuensis	Hathewaya histolytica	Klebsiella pneumoniae	Porphyromonas asaccharolytica	Novosphingobium aromaticivorans	Mesorhizobium ciceri	Kocuria flava	Lactobacillus kefiranofaciens	Gordonia otitidis	Hymenobacter monticola	Lachnoanaerobaculum umeaense	Klebsiella oxytoca	Hymenobacter baengnokdamensis	Lactobacillus taiwanensis	Gemella morbillorum	Paraburkholderia aromaticivorans	Hymenobacter tibetensis	Kocuria indica	Limosilactobacillus fermentum	Klebsiella quasipneumoniae	Hymenobacter baengnokdamensis	Lactobacillus acidophilus	Devosia ginsengisoli
Labilithrix luteola	Paracoccus aminovorans	Hymenobacter baengnokdamensis	Mycobacterium paragordonae	Hymenobacter radiodurans	Hymenobacter monticola	Herbaspirillum huttiense	Klebsiella variicola	Porphyromonas cangingivalis	Novosphingobium decolorationis	Mesorhizobium huakuii	Kocuria indica	Lactobacillus paragasseri	Gordonia polyisoprenivorans	Hymenobacter radiodurans	Lachnoclostridium phocaeense	Klebsiella pneumoniae	Hymenobacter monticola	Lactococcus cremoris	Gemella sanguinis	Paraburkholderia fungorum	Ideonella dechloratans	Kocuria palustris	Limosilactobacillus vaginalis	Klebsiella variicola	Hymenobacter monticola	Lactobacillus amylovorus	Devosia salina
Lachnoanaerobaculum umeaense	Paracoccus contaminans	Hymenobacter jejuensis	Mycobacteroides chelonae	Hymenobacter sedentarius	Hymenobacter sedentarius	Herbaspirillum robiniae	Kocuria flava	Porphyromonas gingivalis	Novosphingobium ginsenosidimutans	Mesorhizobium jarvisii	Kocuria palustris	Lactobacillus taiwanensis	Gordonia pseudamarae	Hymenobacter sedentarius	Lacticaseibacillus paracasei	Klebsiella quasipneumoniae	Hymenobacter sedentarius	Lactococcus lactis	Gemmobacter fulva	Paracoccus aminovorans	Ignavigranum ruoffiae	Kosakonia cowanii	Luteimonas chenhongjianii	Kocuria flava	Hymenobacter radiodurans	Lactobacillus crispatus	Dialister massiliensis
Lachnoclostridium phocaeense	Paracoccus jeotgali	Hymenobacter monticola	Mycolicibacterium gadium	Hymenobacter swuensis	Hymenobacter swuensis	Herbaspirillum seropedicae	Kocuria indica	Prevotella copri	Novosphingobium pentaromativorans	Mesorhizobium onobrychidis	Kosakonia cowanii	Lactococcus cremoris	Granulicatella adiacens	Hymenobacter swuensis	Lactobacillus acidophilus	Klebsiella variicola	Hymenobacter swuensis	Lancefieldella parvula	Geobacillus kaustophilus	Paracoccus contaminans	Ilumatobacter coccineus	Labilithrix luteola	Luteimonas granuli	Kocuria indica	Hymenobacter swuensis	Lactobacillus delbrueckii	Diaphorobacter aerolatus
Lacticaseibacillus paracasei	Paracoccus liaowanqingii	Hymenobacter nivis	Mycolicibacterium madagascariense	Hymenobacter tibetensis	Hymenobacter tibetensis	Herminiimonas arsenitoxidans	Kocuria palustris	Prevotella dentalis	Novosphingobium resinovorum	Mesorhizobium terrae	Labilithrix luteola	Lactococcus lactis	Haematobacter massiliensis	Hymenobacter tibetensis	Lactobacillus amylovorus	Kocuria flava	Hymenobacter tibetensis	Latilactobacillus curvatus	Geobacillus subterraneus	Paracoccus liaowanqingii	Inhella inkyongensis	Lachnoanaerobaculum umeaense	Luteipulveratus mongoliensis	Kocuria palustris	Hymenobacter tibetensis	Lactobacillus jensenii	Diaphorobacter nitroreducens
Lactiplantibacillus plantarum	Paracoccus marcusii	Hymenobacter radiodurans	Mycolicibacterium mucogenicum	Ideonella dechloratans	Ideonella dechloratans	Hoylesella enoeca	Kosakonia cowanii	Prevotella denticola	Ornithinimicrobium avium	Metabacillus dongyingensis	Lachnoanaerobaculum umeaense	Lancefieldella parvula	Haemophilus aegyptius	Ideonella dechloratans	Lactobacillus crispatus	Kocuria indica	Ideonella dechloratans	Latilactobacillus sakei	Geobacillus thermocatenulatus	Paracoccus marcusii	Intrasporangium calvum	Lachnoclostridium phocaeense	Lysobacter oculi	Kosakonia cowanii	Ideonella dechloratans	Lactobacillus johnsonii	Diaphorobacter ruginosibacter
Lactobacillus acidophilus	Paracoccus mutanolyticus	Hymenobacter sedentarius	Mycolicibacterium phocaicum	Ignavigranum ruoffiae	Ignavigranum ruoffiae	Hoyosella subflava	Kovacikia minuta	Prevotella herbatica	Ornithinimicrobium ciconiae	Methylibium petroleiphilum	Lachnoclostridium phocaeense	Latilactobacillus sakei	Haemophilus haemolyticus	Ignavigranum ruoffiae	Lactobacillus delbrueckii	Kocuria palustris	Ignavigranum ruoffiae	Lautropia mirabilis	Geobacillus thermodenitrificans	Paracoccus mutanolyticus	Janibacter indicus	Lacticaseibacillus paracasei	Marinomonas profundi	Labilithrix luteola	Ilumatobacter coccineus	Lactobacillus paragasseri	Dietzia lutea
Lactobacillus amylovorus	Paracoccus sanguinis	Hymenobacter swuensis	Mycolicibacterium thermoresistibile	Ilumatobacter coccineus	Ilumatobacter coccineus	Humibacter ginsenosidimutans	Labilithrix luteola	Prevotella histicola	Ornithinimicrobium flavum	Methylobacterium durans	Lacticaseibacillus paracasei	Lautropia mirabilis	Haemophilus influenzae	Ilumatobacter coccineus	Lactobacillus helsingborgensis	Kosakonia cowanii	Ilumatobacter coccineus	Lawsonella clevelandensis	Geobacillus zalihae	Paracoccus sanguinis	Janibacter melonis	Lactiplantibacillus plantarum	Marisediminicola antarctica	Lachnoanaerobaculum umeaense	Immundisolibacter cernigliae	Lactobacillus taiwanensis	Dietzia psychralcaliphila
Lactobacillus crispatus	Paracoccus yeei	Hymenobacter tibetensis	Nakamurella antarctica	Immundisolibacter cernigliae	Immundisolibacter cernigliae	Hydrogenophaga crassostreae	Lachnoanaerobaculum umeaense	Prevotella intermedia	Ornithinimicrobium pratense	Methylobacterium indicum	Lactobacillus acidophilus	Lawsonella clevelandensis	Haemophilus parahaemolyticus	Immundisolibacter cernigliae	Lactobacillus jensenii	Kovacikia minuta	Immundisolibacter cernigliae	Leclercia adecarboxylata	Geodermatophilus obscurus	Paracoccus yeei	Janthinobacterium agaricidamnosum	Lactobacillus acidophilus	Massilia antarctica	Lachnoclostridium phocaeense	Inhella inkyongensis	Lactobacillus ultunensis	Dietzia timorensis
Lactobacillus delbrueckii	Paradevosia shaoguanensis	Ideonella dechloratans	Nakamurella multipartita	Inhella inkyongensis	Inhella inkyongensis	Hydrogenophaga crocea	Lachnoclostridium phocaeense	Prevotella jejuni	Oryzomicrobium terrae	Methylobacterium organophilum	Lactobacillus amylovorus	Leclercia adecarboxylata	Haemophilus pittmaniae	Inhella inkyongensis	Lactobacillus johnsonii	Lachnoanaerobaculum umeaense	Inhella inkyongensis	Leifsonia xyli	Georgenia faecalis	Pedobacter schmidteae	Janthinobacterium lividum	Lactobacillus amylovorus	Massilia forsythiae	Lacticaseibacillus paracasei	Intrasporangium calvum	Lactococcus cremoris	Dissulfurimicrobium hydrothermale
Lactobacillus jensenii	Parascardovia denticolens	Ignavigranum ruoffiae	Neisseria cinerea	Intrasporangium calvum	Intrasporangium calvum	Hydrogenophaga pseudoflava	Lacticaseibacillus paracasei	Prevotella melaninogenica	Oscillatoria acuminata	Methylobacterium oryzae	Lactobacillus crispatus	Leifsonia xyli	Hafnia paralvei	Intrasporangium calvum	Lactobacillus kefiranofaciens	Lachnoclostridium phocaeense	Intrasporangium calvum	Leptodesmis sichuanensis	Georgenia wutianyii	Pengzhenrongella sicca	Janthinobacterium svalbardensis	Lactobacillus crispatus	Massilia oculi	Lactiplantibacillus plantarum	Isoptericola dokdonensis	Lactococcus lactis	Dokdonella koreensis
Lactobacillus johnsonii	Pedobacter schmidteae	Ilumatobacter coccineus	Neisseria elongata	Janibacter indicus	Janibacter indicus	Hydrogenophilus thermoluteolus	Lactiplantibacillus plantarum	Prevotella nigrescens	Oscillatoria nigro-viridis	Methylobacterium phyllosphaerae	Lactobacillus delbrueckii	Leptodesmis sichuanensis	Hankyongella ginsenosidimutans	Janibacter indicus	Lactobacillus paragasseri	Lacticaseibacillus paracasei	Janibacter indicus	Leptolyngbya boryana	Georgenia yuyongxinii	Peptacetobacter hiranonis	Janthinobacterium tructae	Lactobacillus delbrueckii	Massilia putida	Lactobacillus acidophilus	Janibacter indicus	Lactococcus paracarnosus	Dolichospermum flos-aquae
Lactobacillus kefiranofaciens	Pengzhenrongella sicca	Immundisolibacter cernigliae	Neisseria flavescens	Janibacter melonis	Janibacter melonis	Hymenobacter baengnokdamensis	Lactobacillus acidophilus	Prevotella oris	Ottowia oryzae	Methylobacterium radiodurans	Lactobacillus jensenii	Leptolyngbya boryana	Hartmannibacter diazotrophicus	Janibacter melonis	Lactobacillus taiwanensis	Lactiplantibacillus plantarum	Janibacter melonis	Leptothrix cholodnii	Gephyromycinifex aptenodytis	Peptoniphilus harei	Jatrophihabitans telluris	Lactobacillus jensenii	Megamonas funiformis	Lactobacillus amylovorus	Janibacter melonis	Latilactobacillus sakei	Dolichospermum heterosporum
Lactobacillus paragasseri	Peptoniphilus harei	Inhella inkyongensis	Neisseria macacae	Janthinobacterium agaricidamnosum	Janthinobacterium agaricidamnosum	Hymenobacter monticola	Lactobacillus amylovorus	Prevotella veroralis	Ottowia testudinis	Methylobacterium radiotolerans	Lactobacillus kefiranofaciens	Leptothermofonsia sichuanensis	Hathewaya histolytica	Janthinobacterium agaricidamnosum	Lactococcus cremoris	Lactobacillus acidophilus	Janthinobacterium agaricidamnosum	Leptotrichia hofstadii	Gluconacetobacter diazotrophicus	Phenylobacterium parvum	Jeotgalibaca arthritidis	Lactobacillus johnsonii	Melaminivora jejuensis	Lactobacillus crispatus	Janthinobacterium agaricidamnosum	Lautropia mirabilis	Duffyella gerundensis
Lactobacillus taiwanensis	Phenylobacterium parvum	Intrasporangium calvum	Neisseria sicca	Janthinobacterium lividum	Janthinobacterium lividum	Hymenobacter nivis	Lactobacillus crispatus	Propionibacterium acidifaciens	Oxynema aestuarii	Methylobacterium terrae	Lactobacillus paragasseri	Leptothrix cholodnii	Herbaspirillum hiltneri	Janthinobacterium lividum	Lactococcus lactis	Lactobacillus amylovorus	Janthinobacterium lividum	Leptotrichia hongkongensis	Glutamicibacter creatinolyticus	Phenylobacterium zucineum	Jeotgalibaca porci	Lactobacillus kefiranofaciens	Mesorhizobium amorphae	Lactobacillus delbrueckii	Janthinobacterium lividum	Lawsonella clevelandensis	Duganella dendranthematis
Lactococcus cremoris	Phenylobacterium zucineum	Janibacter indicus	Neisseria subflava	Janthinobacterium svalbardensis	Janthinobacterium svalbardensis	Hymenobacter radiodurans	Lactobacillus delbrueckii	Propioniciclava coleopterorum	Paenarthrobacter nicotinovorans	Methylocystis heyeri	Lactobacillus taiwanensis	Leptotrichia buccalis	Herbaspirillum huttiense	Janthinobacterium svalbardensis	Lancefieldella parvula	Lactobacillus apis	Janthinobacterium svalbardensis	Leptotrichia wadei	Glutamicibacter halophytocola	Phocaeicola coprophilus	Jinshanibacter zhutongyuii	Lactobacillus paragasseri	Mesorhizobium australicum	Lactobacillus jensenii	Janthinobacterium svalbardensis	Leclercia adecarboxylata	Dyella caseinilytica
Lactococcus lactis	Phocaeicola coprophilus	Janibacter melonis	Neomicrococcus aestuarii	Janthinobacterium tructae	Janthinobacterium tructae	Hymenobacter sedentarius	Lactobacillus jensenii	Protaetiibacter intestinalis	Pandoraea commovens	Methylorubrum extorquens	Lactococcus cremoris	Leptotrichia hofstadii	Herbaspirillum robiniae	Janthinobacterium tructae	Latilactobacillus sakei	Lactobacillus crispatus	Janthinobacterium tructae	Leucobacter triazinivorans	Glutamicibacter nicotianae	Phocaeicola dorei	Kaistella carnis	Lactobacillus taiwanensis	Mesorhizobium ciceri	Lactobacillus kefiranofaciens	Janthinobacterium tructae	Leifsonia xyli	Dyella telluris
Lancefieldella parvula	Phocaeicola dorei	Janthinobacterium agaricidamnosum	Neotabrizicola shimadae	Jatrophihabitans telluris	Jatrophihabitans telluris	Hymenobacter swuensis	Lactobacillus kefiranofaciens	Pseudarthrobacter psychrotolerans	Pantoea agglomerans	Methylorubrum populi	Lactococcus lactis	Leptotrichia hongkongensis	Herbaspirillum seropedicae	Jatrophihabitans telluris	Lautropia mirabilis	Lactobacillus delbrueckii	Jatrophihabitans telluris	Leuconostoc citreum	Glutamicibacter protophormiae	Phocaeicola vulgatus	Kaistella jeonii	Lactococcus cremoris	Mesorhizobium erdmanii	Lactobacillus paragasseri	Jatrophihabitans telluris	Leptothrix cholodnii	Effusibacillus dendaii
Latilactobacillus curvatus	Phocaeicola vulgatus	Janthinobacterium lividum	Nesterenkonia pannonica	Jeotgalibaca porci	Kaistella carnis	Hymenobacter tibetensis	Lactobacillus paragasseri	Pseudoduganella armeniaca	Pantoea deleyi	Methylotenera versatilis	Lancefieldella parvula	Leptotrichia shahii	Herminiimonas arsenitoxidans	Jeotgalibaca porci	Lawsonella clevelandensis	Lactobacillus helsingborgensis	Jeotgalibaca porci	Leuconostoc gelidum	Gordonia amicalis	Phormidium yuhuli	Kineococcus radiotolerans	Lactococcus lactis	Mesorhizobium huakuii	Lactobacillus taiwanensis	Kaistella carnis	Leptotrichia hongkongensis	Eikenella corrodens
Latilactobacillus sakei	Phormidium yuhuli	Janthinobacterium svalbardensis	Niallia circulans	Jonesia denitrificans	Kaistella jeonii	Ideonella dechloratans	Lactobacillus taiwanensis	Pseudoduganella flava	Pantoea eucalypti	Microbacterium aurum	Latilactobacillus curvatus	Leptotrichia wadei	Hoylesella enoeca	Kaistella carnis	Leclercia adecarboxylata	Lactobacillus jensenii	Kaistella carnis	Leuconostoc mesenteroides	Gordonia bronchialis	Phreatobacter stygius	Kingella oralis	Lactococcus paracarnosus	Mesorhizobium japonicum	Lactococcus cremoris	Kaistella jeonii	Leptotrichia shahii	Eikenella exigua
Lautropia mirabilis	Phreatobacter stygius	Janthinobacterium tructae	Nocardioides anomalus	Kaistella carnis	Kineococcus radiotolerans	Ignavigranum ruoffiae	Lactococcus cremoris	Pseudoduganella plicata	Pantoea eucrina	Microbacterium binotii	Latilactobacillus sakei	Leucobacter triazinivorans	Hoyosella subflava	Kineococcus radiotolerans	Leifsonia xyli	Lactobacillus johnsonii	Kaistella jeonii	Leuconostoc pseudomesenteroides	Gordonia hongkongensis	Phytobacter diazotrophicus	Klebsiella michiganensis	Lancefieldella parvula	Mesorhizobium jarvisii	Lactococcus lactis	Kineococcus radiotolerans	Leptotrichia wadei	Elizabethkingia anophelis
Lawsonella clevelandensis	Phytobacter ursingii	Jatrophihabitans telluris	Nocardioides aquaticus	Kaistella jeonii	Kingella oralis	Ilumatobacter coccineus	Lactococcus lactis	Pseudoduganella umbonata	Paraburkholderia aromaticivorans	Microbacterium cremeum	Lautropia mirabilis	Leuconostoc carnosum	Humibacter ginsenosidimutans	Kingella oralis	Leptolyngbya boryana	Lactobacillus kefiranofaciens	Kineococcus radiotolerans	Ligilactobacillus salivarius	Gordonia polyisoprenivorans	Phytobacter ursingii	Klebsiella oxytoca	Latilactobacillus sakei	Mesorhizobium onobrychidis	Lancefieldella parvula	Kingella oralis	Leucobacter muris	Empedobacter falsenii
Leclercia adecarboxylata	Polaromonas naphthalenivorans	Jeotgalibaca porci	Nocardioides coralli	Kineococcus radiotolerans	Klebsiella huaxiensis	Immundisolibacter cernigliae	Lancefieldella parvula	Pseudomonas aeruginosa	Paraburkholderia fungorum	Microbacterium endophyticum	Lawsonella clevelandensis	Leuconostoc gelidum	Hydrogenophaga crassostreae	Klebsiella michiganensis	Leptothrix cholodnii	Lactobacillus paragasseri	Kingella oralis	Limosilactobacillus fermentum	Gordonia pseudamarae	Planococcus halotolerans	Klebsiella pneumoniae	Lautropia mirabilis	Mesorhizobium opportunistum	Latilactobacillus sakei	Klebsiella huaxiensis	Leucobacter triazinivorans	Ensifer adhaerens
Leifsonia xyli	Porphyromonas gingivalis	Kaistella carnis	Nocardioides cynanchi	Kingella oralis	Klebsiella michiganensis	Inhella inkyongensis	Latilactobacillus curvatus	Pseudomonas alcaligenes	Paracoccus aminovorans	Microbacterium foliorum	Leclercia adecarboxylata	Leuconostoc mesenteroides	Hydrogenophaga crocea	Klebsiella oxytoca	Leptotrichia buccalis	Lactobacillus taiwanensis	Klebsiella africana	Limosilactobacillus vaginalis	Gordonia rubripertincta	Polaromonas naphthalenivorans	Klebsiella variicola	Lawsonella clevelandensis	Mesorhizobium terrae	Lautropia mirabilis	Klebsiella michiganensis	Leuconostoc carnosum	Enterobacter asburiae
Leptolyngbya boryana	Prevotella copri	Kaistella jeonii	Nocardioides dokdonensis	Klebsiella michiganensis	Klebsiella oxytoca	Intrasporangium calvum	Latilactobacillus sakei	Pseudomonas asgharzadehiana	Paracoccus contaminans	Microbacterium hominis	Leifsonia xyli	Leuconostoc pseudomesenteroides	Hydrogenophaga pseudoflava	Klebsiella pneumoniae	Leptotrichia hofstadii	Lactobacillus ultunensis	Klebsiella huaxiensis	Longicatena caecimuris	Granulicatella adiacens	Porphyromonas gingivalis	Kluyvera intermedia	Leclercia adecarboxylata	Metabacillus dongyingensis	Lawsonella clevelandensis	Klebsiella oxytoca	Leuconostoc gelidum	Enterobacter bugandensis
Leptothrix cholodnii	Prevotella histicola	Kineococcus radiotolerans	Nocardioides dongkuii	Klebsiella oxytoca	Klebsiella pneumoniae	Janibacter indicus	Lautropia mirabilis	Pseudomonas campi	Paracoccus marcusii	Microbacterium lemovicicum	Leptodesmis sichuanensis	Ligilactobacillus salivarius	Hydrogenophilus thermoluteolus	Klebsiella quasipneumoniae	Leptotrichia hongkongensis	Lactococcus cremoris	Klebsiella michiganensis	Luteimicrobium xylanilyticum	Gryllotalpicola protaetiae	Prevotella copri	Kocuria flava	Leifsonia xyli	Methylibium petroleiphilum	Leclercia adecarboxylata	Klebsiella pneumoniae	Leuconostoc mesenteroides	Enterobacter chengduensis
Leptotrichia buccalis	Prevotella intermedia	Kingella oralis	Nocardioides euryhalodurans	Klebsiella pneumoniae	Klebsiella quasipneumoniae	Janibacter melonis	Lawsonella clevelandensis	Pseudomonas fragi	Paracoccus mutanolyticus	Microbacterium liquefaciens	Leptolyngbya boryana	Limosilactobacillus fermentum	Hymenobacter baengnokdamensis	Klebsiella variicola	Leptotrichia shahii	Lactococcus lactis	Klebsiella oxytoca	Luteimonas chenhongjianii	Haematobacter massiliensis	Prevotella denticola	Kocuria indica	Leptolyngbya boryana	Methylobacterium durans	Lederbergia lenta	Klebsiella variicola	Ligilactobacillus salivarius	Enterobacter hormaechei
Leptotrichia hofstadii	Prevotella jejuni	Klebsiella huaxiensis	Nocardioides mesophilus	Klebsiella quasipneumoniae	Klebsiella variicola	Janthinobacterium agaricidamnosum	Leclercia adecarboxylata	Pseudomonas furukawaii	Paracoccus sanguinis	Microbacterium lushaniae	Leptothermofonsia sichuanensis	Limosilactobacillus vaginalis	Hymenobacter jejuensis	Kocuria flava	Leptotrichia wadei	Lancefieldella parvula	Klebsiella pneumoniae	Luteipulveratus mongoliensis	Haemophilus haemolyticus	Prevotella histicola	Kocuria palustris	Leptothrix cholodnii	Methylobacterium indicum	Leifsonia xyli	Kocuria flava	Limosilactobacillus fermentum	Enterobacter huaxiensis
Leptotrichia hongkongensis	Prevotella melaninogenica	Klebsiella michiganensis	Nocardioides okcheonensis	Klebsiella variicola	Kluyvera ascorbata	Janthinobacterium lividum	Leifsonia xyli	Pseudomonas hydrolytica	Paracoccus yeei	Microbacterium luteum	Leptothrix cholodnii	Luteimicrobium xylanilyticum	Hymenobacter monticola	Kocuria indica	Leucobacter triazinivorans	Latilactobacillus sakei	Klebsiella quasipneumoniae	Lysinibacillus capsici	Haemophilus influenzae	Prevotella intermedia	Kosakonia cowanii	Leptotrichia buccalis	Methylobacterium organophilum	Leptolyngbya boryana	Kocuria indica	Limosilactobacillus vaginalis	Enterobacter ludwigii
Leptotrichia shahii	Prevotella nigrescens	Klebsiella oxytoca	Nocardioides panacis	Kluyvera intermedia	Kocuria flava	Janthinobacterium svalbardensis	Leptodesmis sichuanensis	Pseudomonas juntendi	Paradevosia shaoguanensis	Microbacterium oleivorans	Leptotrichia buccalis	Luteimonas chenhongjianii	Hymenobacter nivis	Kocuria palustris	Leuconostoc carnosum	Lautropia mirabilis	Klebsiella variicola	Marinomonas profundi	Haemophilus parahaemolyticus	Prevotella jejuni	Kovacikia minuta	Leptotrichia hongkongensis	Methylobacterium oryzae	Leptothrix cholodnii	Kocuria palustris	Luteimicrobium xylanilyticum	Enterobacter mori
Leptotrichia wadei	Prevotella oris	Klebsiella pneumoniae	Nocardioides piscis	Kocuria flava	Kocuria indica	Janthinobacterium tructae	Leptolyngbya boryana	Pseudomonas khazarica	Parageobacillus toebii	Microbacterium sediminis	Leptotrichia hofstadii	Luteimonas granuli	Hymenobacter radiodurans	Kosakonia cowanii	Leuconostoc gelidum	Lawsonella clevelandensis	Kocuria flava	Marisediminicola antarctica	Haemophilus pittmaniae	Prevotella melaninogenica	Labilithrix luteola	Leptotrichia shahii	Methylobacterium phyllosphaerae	Leptotrichia hofstadii	Kosakonia cowanii	Luteimonas chenhongjianii	Enterobacter oligotrophicus
Leucobacter triazinivorans	Priestia aryabhattai	Klebsiella quasipneumoniae	Nocardioides rotundus	Kocuria indica	Kocuria palustris	Jatrophihabitans telluris	Leptothrix cholodnii	Pseudomonas lurida	Parascardovia denticolens	Microcella flavibacter	Leptotrichia hongkongensis	Luteipulveratus mongoliensis	Hymenobacter sedentarius	Kovacikia minuta	Leuconostoc mesenteroides	Leclercia adecarboxylata	Kocuria indica	Massilia antarctica	Halothiobacillus neapolitanus	Prevotella nigrescens	Lachnoanaerobaculum umeaense	Leptotrichia wadei	Methylobacterium radiodurans	Leptotrichia hongkongensis	Kosakonia pseudosacchari	Luteimonas granuli	Enterobacter roggenkampii
Leuconostoc carnosum	Propioniciclava coleopterorum	Klebsiella variicola	Nocardioides seonyuensis	Kocuria palustris	Kosakonia cowanii	Jeotgalibaca porci	Leptotrichia buccalis	Pseudomonas marincola	Parvimonas micra	Micrococcus luteus	Leptotrichia shahii	Marisediminicola antarctica	Hymenobacter swuensis	Kribbella qitaiheensis	Leuconostoc pseudomesenteroides	Leifsonia xyli	Kocuria palustris	Massilia forsythiae	Hankyongella ginsenosidimutans	Prevotella oris	Lachnoclostridium phocaeense	Leucobacter denitrificans	Methylobacterium radiotolerans	Leptotrichia shahii	Kovacikia minuta	Luteipulveratus mongoliensis	Enterobacter sichuanensis
Leuconostoc gelidum	Protaetiibacter larvae	Kocuria flava	Nocardioides ungokensis	Kosakonia cowanii	Kosakonia sacchari	Kaistella carnis	Leptotrichia hofstadii	Pseudomonas mendocina	Pedobacter schmidteae	Micrococcus yunnanensis	Leptotrichia wadei	Massilia antarctica	Hymenobacter tibetensis	Labilithrix luteola	Ligilactobacillus salivarius	Leptolyngbya boryana	Kosakonia cowanii	Massilia oculi	Hartmannibacter diazotrophicus	Prevotella veroralis	Lacticaseibacillus paracasei	Leucobacter triazinivorans	Methylobacterium terrae	Leptotrichia wadei	Labilithrix luteola	Luteitalea pratensis	Enterobacter soli
Leuconostoc mesenteroides	Pseudarthrobacter chlorophenolicus	Kocuria indica	Nodularia sphaerocarpa	Lachnoanaerobaculum umeaense	Kribbella qitaiheensis	Kaistella jeonii	Leptotrichia hongkongensis	Pseudomonas monteilii	Pengzhenrongella sicca	Microcoleus vaginatus	Leucobacter denitrificans	Massilia forsythiae	Hyphomicrobium nitrativorans	Lachnoanaerobaculum umeaense	Limosilactobacillus fermentum	Leptothrix cholodnii	Kovacikia minuta	Massilia putida	Hathewaya histolytica	Priestia aryabhattai	Lactiplantibacillus plantarum	Leuconostoc carnosum	Methylocella silvestris	Leuconostoc carnosum	Lachnoanaerobaculum umeaense	Lysobacter oculi	Enterocloster asparagiformis
Leuconostoc pseudomesenteroides	Pseudoduganella armeniaca	Kocuria palustris	Nosocomiicoccus ampullae	Lachnoclostridium phocaeense	Lachnoanaerobaculum umeaense	Kineococcus radiotolerans	Leptotrichia shahii	Pseudomonas mosselii	Peptacetobacter hiranonis	Microlunatus elymi	Leucobacter triazinivorans	Massilia oculi	Ideonella dechloratans	Lacticaseibacillus paracasei	Limosilactobacillus vaginalis	Leptotrichia buccalis	Lachnoanaerobaculum umeaense	Massilistercora timonensis	Herbaspirillum hiltneri	Propioniciclava coleopterorum	Lactobacillus acidophilus	Leuconostoc gelidum	Methylocystis heyeri	Leuconostoc gelidum	Lacticaseibacillus paracasei	Marinomonas profundi	Enterocloster bolteae
Ligilactobacillus salivarius	Pseudoduganella flava	Kosakonia cowanii	Nostoc edaphicum	Lacticaseibacillus paracasei	Lachnoclostridium phocaeense	Kingella oralis	Leptotrichia wadei	Pseudomonas multiresinivorans	Peptoniphilus harei	Microlunatus phosphovorus	Leuconostoc carnosum	Massilia putida	Ilumatobacter coccineus	Lactiplantibacillus plantarum	Luteimonas chenhongjianii	Leptotrichia hofstadii	Lachnoclostridium phocaeense	Megamonas funiformis	Herbaspirillum huttiense	Protaetiibacter intestinalis	Lactobacillus amylovorus	Leuconostoc mesenteroides	Methylorubrum extorquens	Leuconostoc mesenteroides	Lactiplantibacillus plantarum	Marisediminicola antarctica	Enterococcus cecorum
Limosilactobacillus fermentum	Pseudoduganella plicata	Kovacikia minuta	Nostoc sphaeroides	Lactiplantibacillus plantarum	Lacrimispora saccharolytica	Klebsiella huaxiensis	Leucobacter triazinivorans	Pseudomonas oleovorans	Phenylobacterium parvum	Micropruina glycogenica	Leuconostoc gelidum	Massilia violaceinigra	Immundisolibacter cernigliae	Lactobacillus acidophilus	Luteimonas granuli	Leptotrichia hongkongensis	Lachnospira eligens	Melaminivora jejuensis	Herbaspirillum robiniae	Protaetiibacter larvae	Lactobacillus crispatus	Leuconostoc pseudomesenteroides	Methylorubrum populi	Leuconostoc pseudomesenteroides	Lactobacillus acidophilus	Massilia antarctica	Enterococcus innesii
Limosilactobacillus vaginalis	Pseudoduganella umbonata	Labilithrix luteola	Novosphingobium aromaticivorans	Lactobacillus acidophilus	Lacticaseibacillus paracasei	Klebsiella michiganensis	Leuconostoc carnosum	Pseudomonas orientalis	Phenylobacterium zucineum	Microvirga ossetica	Leuconostoc mesenteroides	Megamonas funiformis	Inhella inkyongensis	Lactobacillus amylovorus	Luteipulveratus mongoliensis	Leptotrichia shahii	Lacrimispora saccharolytica	Mesorhizobium amorphae	Herbaspirillum seropedicae	Pseudarthrobacter chlorophenolicus	Lactobacillus delbrueckii	Ligilactobacillus salivarius	Methylotenera versatilis	Ligilactobacillus salivarius	Lactobacillus amylovorus	Massilia forsythiae	Epidermidibacterium keratini
Luteimonas chenhongjianii	Pseudomonas aeruginosa	Lachnoanaerobaculum umeaense	Novosphingobium decolorationis	Lactobacillus amylovorus	Lactiplantibacillus plantarum	Klebsiella oxytoca	Leuconostoc gelidum	Pseudomonas otitidis	Phocaeicola coprophilus	Microvirga thermotolerans	Leuconostoc pseudomesenteroides	Meiothermus taiwanensis	Intrasporangium calvum	Lactobacillus crispatus	Lysobacter luteus	Leptotrichia wadei	Lacticaseibacillus paracasei	Mesorhizobium australicum	Herminiimonas arsenitoxidans	Pseudarthrobacter psychrotolerans	Lactobacillus jensenii	Limosilactobacillus fermentum	Microbacterium amylolyticum	Limosilactobacillus fermentum	Lactobacillus crispatus	Massilia oculi	Epilithonimonas vandammei
Luteimonas granuli	Pseudomonas alcaligenes	Lachnoclostridium phocaeense	Novosphingobium ginsenosidimutans	Lactobacillus apis	Lactobacillus acidophilus	Klebsiella pneumoniae	Leuconostoc mesenteroides	Pseudomonas pergaminensis	Phocaeicola dorei	Miniphocaeibacter halophilus	Ligilactobacillus salivarius	Melaminivora jejuensis	Janibacter indicus	Lactobacillus delbrueckii	Lysobacter oculi	Leucobacter triazinivorans	Lactiplantibacillus plantarum	Mesorhizobium ciceri	Hoylesella enoeca	Pseudoduganella armeniaca	Lactobacillus johnsonii	Limosilactobacillus vaginalis	Microbacterium atlanticum	Limosilactobacillus vaginalis	Lactobacillus delbrueckii	Massilia putida	Erwinia billingiae
Luteipulveratus mongoliensis	Pseudomonas asgharzadehiana	Lacticaseibacillus paracasei	Novosphingobium pentaromativorans	Lactobacillus crispatus	Lactobacillus amylovorus	Klebsiella quasipneumoniae	Leuconostoc pseudomesenteroides	Pseudomonas phenolilytica	Phocaeicola vulgatus	Mobiluncus curtisii	Limosilactobacillus fermentum	Mesorhizobium amorphae	Janibacter melonis	Lactobacillus helsingborgensis	Marinomonas profundi	Leuconostoc carnosum	Lactobacillus acidophilus	Mesorhizobium huakuii	Hoyosella subflava	Pseudoduganella flava	Lactobacillus kefiranofaciens	Luteimonas chenhongjianii	Microbacterium aurum	Luteimonas chenhongjianii	Lactobacillus helsingborgensis	Megamonas funiformis	Erwinia pyrifoliae
Lysobacter luteus	Pseudomonas campi	Lactiplantibacillus plantarum	Novosphingobium resinovorum	Lactobacillus delbrueckii	Lactobacillus apis	Klebsiella variicola	Lichenicola cladoniae	Pseudomonas protegens	Phormidium yuhuli	Moraxella cuniculi	Limosilactobacillus vaginalis	Mesorhizobium australicum	Janthinobacterium agaricidamnosum	Lactobacillus jensenii	Marisediminicola antarctica	Leuconostoc gelidum	Lactobacillus amylovorus	Mesorhizobium jarvisii	Humibacter ginsenosidimutans	Pseudoduganella plicata	Lactobacillus paragasseri	Luteimonas granuli	Microbacterium binotii	Luteimonas granuli	Lactobacillus jensenii	Meiothermus taiwanensis	Erythrobacter mangrovi
Lysobacter oculi	Pseudomonas citronellolis	Lactobacillus acidophilus	Ornithinimicrobium avium	Lactobacillus helsingborgensis	Lactobacillus crispatus	Kocuria flava	Ligilactobacillus salivarius	Pseudomonas putida	Phreatobacter stygius	Moraxella nonliquefaciens	Luteimonas chenhongjianii	Mesorhizobium ciceri	Janthinobacterium lividum	Lactobacillus johnsonii	Massilia antarctica	Leuconostoc mesenteroides	Lactobacillus crispatus	Mesorhizobium onobrychidis	Hydrogenophaga crassostreae	Pseudoduganella umbonata	Lactobacillus taiwanensis	Luteipulveratus mongoliensis	Microbacterium caowuchunii	Luteipulveratus mongoliensis	Lactobacillus johnsonii	Melaminivora jejuensis	Escherichia coli
Marinomonas profundi	Pseudomonas eucalypticola	Lactobacillus amylovorus	Ornithinimicrobium ciconiae	Lactobacillus jensenii	Lactobacillus delbrueckii	Kocuria indica	Limosilactobacillus fermentum	Pseudomonas qingdaonensis	Phytobacter ursingii	Moraxella osloensis	Luteimonas granuli	Mesorhizobium erdmanii	Janthinobacterium svalbardensis	Lactobacillus kefiranofaciens	Massilia forsythiae	Leuconostoc pseudomesenteroides	Lactobacillus delbrueckii	Mesorhizobium opportunistum	Hydrogenophaga crocea	Pseudomonas aeruginosa	Lactobacillus ultunensis	Luteitalea pratensis	Microbacterium cremeum	Luteitalea pratensis	Lactobacillus kefiranofaciens	Mesorhizobium amorphae	Escherichia fergusonii
Marisediminicola antarctica	Pseudomonas fragi	Lactobacillus crispatus	Ornithinimicrobium flavum	Lactobacillus kefiranofaciens	Lactobacillus helsingborgensis	Kocuria palustris	Limosilactobacillus vaginalis	Pseudomonas rhizosphaerae	Polaromonas naphthalenivorans	Morococcus cerebrosus	Luteipulveratus mongoliensis	Mesorhizobium huakuii	Janthinobacterium tructae	Lactobacillus paragasseri	Massilia oculi	Ligilactobacillus salivarius	Lactobacillus jensenii	Mesorhizobium terrae	Hydrogenophaga pseudoflava	Pseudomonas alcaligenes	Lactococcus cremoris	Lysobacter helvus	Microbacterium endophyticum	Macrococcus epidermidis	Lactobacillus paragasseri	Mesorhizobium erdmanii	Exiguobacterium acetylicum
Massilia antarctica	Pseudomonas furukawaii	Lactobacillus delbrueckii	Ornithinimicrobium pratense	Lactobacillus paragasseri	Lactobacillus jensenii	Kosakonia cowanii	Luteimicrobium xylanilyticum	Pseudomonas salmasensis	Porphyromonas gingivalis	Mycetocola zhujimingii	Lysobacter luteus	Mesorhizobium japonicum	Jatrophihabitans telluris	Lactobacillus taiwanensis	Massilia putida	Limosilactobacillus fermentum	Lactobacillus johnsonii	Metabacillus dongyingensis	Hydrogenophilus thermoluteolus	Pseudomonas alkylphenolica	Lactococcus lactis	Lysobacter luteus	Microbacterium foliorum	Marinomonas profundi	Lactobacillus taiwanensis	Mesorhizobium huakuii	Faecalibacter bovis
Massilia forsythiae	Pseudomonas hydrolytica	Lactobacillus helsingborgensis	Oryzomicrobium terrae	Lactobacillus taiwanensis	Lactobacillus kefiranofaciens	Kovacikia minuta	Luteimonas chenhongjianii	Pseudomonas sediminis	Prevotella copri	Mycobacterium paragordonae	Lysobacter oculi	Mesorhizobium jarvisii	Jeotgalibaca porci	Lactococcus cremoris	Megamonas funiformis	Limosilactobacillus vaginalis	Lactobacillus kefiranofaciens	Methylibium petroleiphilum	Hymenobacter baengnokdamensis	Pseudomonas anuradhapurensis	Lactococcus paracarnosus	Lysobacter oculi	Microbacterium hominis	Marisediminicola antarctica	Lactobacillus ultunensis	Mesorhizobium jarvisii	Faecalibacterium duncaniae
Massilia oculi	Pseudomonas juntendi	Lactobacillus jensenii	Oscillatoria acuminata	Lactococcus cremoris	Lactobacillus kullabergensis	Labilithrix luteola	Luteimonas granuli	Pseudomonas shahriarae	Prevotella denticola	Mycobacteroides chelonae	Marinomonas profundi	Mesorhizobium onobrychidis	Jonesia denitrificans	Lactococcus lactis	Megasphaera stantonii	Luteimonas chenhongjianii	Lactobacillus paragasseri	Methylobacterium durans	Hymenobacter jejuensis	Pseudomonas asgharzadehiana	Lancefieldella parvula	Marinomonas profundi	Microbacterium lemovicicum	Massilia antarctica	Lactococcus cremoris	Mesorhizobium onobrychidis	Fenollaria massiliensis
Massilia putida	Pseudomonas khazarica	Lactobacillus kefiranofaciens	Oscillatoria nigro-viridis	Lactococcus lactis	Lactobacillus paragasseri	Lachnoanaerobaculum umeaense	Luteipulveratus mongoliensis	Pseudomonas shirazica	Prevotella histicola	Mycolicibacterium gadium	Marisediminicola antarctica	Mesorhizobium opportunistum	Kaistella carnis	Lactococcus raffinolactis	Melaminivora jejuensis	Luteimonas granuli	Lactobacillus taiwanensis	Methylobacterium indicum	Hymenobacter monticola	Pseudomonas atacamensis	Latilactobacillus curvatus	Marisediminicola antarctica	Microbacterium liquefaciens	Massilia forsythiae	Lactococcus lactis	Mesorhizobium opportunistum	Ferribacterium limneticum
Massilia violaceinigra	Pseudomonas lundensis	Lactobacillus paragasseri	Ottowia oryzae	Lancefieldella parvula	Lactobacillus taiwanensis	Lachnoclostridium phocaeense	Luteitalea pratensis	Pseudomonas sichuanensis	Prevotella intermedia	Mycolicibacterium mucogenicum	Massilia antarctica	Mesorhizobium terrae	Kaistella jeonii	Lancefieldella parvula	Mesorhizobium amorphae	Luteipulveratus mongoliensis	Lactococcus cremoris	Methylobacterium organophilum	Hymenobacter nivis	Pseudomonas azerbaijanoriens	Latilactobacillus sakei	Massilia antarctica	Microbacterium lushaniae	Massilia oculi	Lancefieldella parvula	Mesorhizobium terrae	Ferrimonas lipolytica
Massilistercora timonensis	Pseudomonas lurida	Lactobacillus taiwanensis	Ottowia testudinis	Latilactobacillus curvatus	Lactococcus cremoris	Lachnospira eligens	Lysobacter luteus	Pseudomonas siliginis	Prevotella jejuni	Mycolicibacterium phocaicum	Massilia forsythiae	Metabacillus dongyingensis	Kineococcus radiotolerans	Latilactobacillus sakei	Mesorhizobium australicum	Lysobacter luteus	Lactococcus lactis	Methylobacterium oryzae	Hymenobacter radiodurans	Pseudomonas campi	Lautropia mirabilis	Massilia forsythiae	Microbacterium luteum	Massilia putida	Latilactobacillus sakei	Metabacillus dongyingensis	Ferruginibacter lapsinanis
Megamonas funiformis	Pseudomonas marincola	Lactococcus cremoris	Oxynema aestuarii	Latilactobacillus sakei	Lactococcus lactis	Lacrimispora saccharolytica	Lysobacter oculi	Pseudomonas simiae	Prevotella melaninogenica	Mycolicibacterium thermoresistibile	Massilia oculi	Methylibium petroleiphilum	Kingella oralis	Lautropia mirabilis	Mesorhizobium ciceri	Lysobacter oculi	Lancefieldella parvula	Methylobacterium phyllosphaerae	Hymenobacter sedentarius	Pseudomonas chlororaphis	Lawsonella clevelandensis	Massilia oculi	Microbacterium oleivorans	Megamonas funiformis	Lautropia mirabilis	Methylibium petroleiphilum	Flagellatimonas centrodinii
Melaminivora jejuensis	Pseudomonas mendocina	Lactococcus lactis	Paenarthrobacter nicotinovorans	Lautropia mirabilis	Lactococcus paracarnosus	Lacticaseibacillus paracasei	Marinomonas profundi	Pseudomonas sivasensis	Prevotella nigrescens	Nakamurella antarctica	Massilia putida	Methylobacillus flagellatus	Klebsiella africana	Lawsonella clevelandensis	Mesorhizobium erdmanii	Marinomonas profundi	Latilactobacillus sakei	Methylobacterium radiodurans	Hymenobacter swuensis	Pseudomonas citronellolis	Leclercia adecarboxylata	Massilia putida	Microbacterium resistens	Megasphaera stantonii	Lawsonella clevelandensis	Methylobacterium durans	Flaviflexus salsibiostraticola
Mesorhizobium amorphae	Pseudomonas monteilii	Lancefieldella parvula	Pandoraea commovens	Lawsonella clevelandensis	Lancefieldella parvula	Lactiplantibacillus plantarum	Marisediminicola antarctica	Pseudomonas soli	Prevotella oris	Nakamurella multipartita	Massilia violaceinigra	Methylobacterium durans	Klebsiella huaxiensis	Leclercia adecarboxylata	Mesorhizobium huakuii	Marisediminicola antarctica	Lautropia mirabilis	Methylobacterium radiotolerans	Hymenobacter tibetensis	Pseudomonas donghuensis	Leifsonia xyli	Massilia violaceinigra	Microbacterium sediminis	Melaminivora jejuensis	Leclercia adecarboxylata	Methylobacterium indicum	Flavihumibacter fluminis (ex Park et al. 2022)
Mesorhizobium australicum	Pseudomonas mosselii	Latilactobacillus curvatus	Pantoea agglomerans	Leclercia adecarboxylata	Latilactobacillus curvatus	Lactobacillus acidophilus	Massilia antarctica	Pseudomonas synxantha	Priestia aryabhattai	Neisseria cinerea	Megamonas funiformis	Methylobacterium indicum	Klebsiella michiganensis	Leifsonia xyli	Mesorhizobium japonicum	Massilia antarctica	Lawsonella clevelandensis	Methylobacterium terrae	Hyphomicrobium nitrativorans	Pseudomonas entomophila	Leptodesmis sichuanensis	Megamonas funiformis	Microcella flavibacter	Mesorhizobium amorphae	Leifsonia xyli	Methylobacterium organophilum	Flavihumibacter rivuli
Mesorhizobium ciceri	Pseudomonas multiresinivorans	Latilactobacillus sakei	Pantoea eucalypti	Lederbergia lenta	Latilactobacillus sakei	Lactobacillus amylovorus	Massilia forsythiae	Pseudomonas tensinigenes	Propioniciclava coleopterorum	Neisseria elongata	Melaminivora jejuensis	Methylobacterium organophilum	Klebsiella oxytoca	Leptolyngbya boryana	Mesorhizobium jarvisii	Massilia forsythiae	Leclercia adecarboxylata	Methylorubrum extorquens	Ideonella dechloratans	Pseudomonas eucalypticola	Leptolyngbya boryana	Meiothermus taiwanensis	Micrococcus luteus	Mesorhizobium ciceri	Leptodesmis sichuanensis	Methylobacterium oryzae	Flavisolibacter ginsenosidimutans
Mesorhizobium erdmanii	Pseudomonas nanhaiensis	Lautropia mirabilis	Pantoea eucrina	Leifsonia xyli	Lautropia mirabilis	Lactobacillus crispatus	Massilia oculi	Pseudomonas tohonis	Protaetiibacter intestinalis	Neisseria flavescens	Mesorhizobium amorphae	Methylobacterium oryzae	Klebsiella pneumoniae	Leptothrix cholodnii	Mesorhizobium onobrychidis	Massilia oculi	Leifsonia xyli	Methylorubrum populi	Ignavigranum ruoffiae	Pseudomonas fakonensis	Leptothrix cholodnii	Melaminivora jejuensis	Micrococcus yunnanensis	Mesorhizobium erdmanii	Leptothrix cholodnii	Methylobacterium phyllosphaerae	Flavisolibacter tropicus
Mesorhizobium huakuii	Pseudomonas oleovorans	Lawsonella clevelandensis	Pantoea stewartii	Leptolyngbya boryana	Lawsonella clevelandensis	Lactobacillus delbrueckii	Massilia putida	Pseudomonas toyotomiensis	Protaetiibacter larvae	Neisseria macacae	Mesorhizobium australicum	Methylobacterium phyllosphaerae	Klebsiella quasipneumoniae	Leptotrichia buccalis	Mesorhizobium opportunistum	Massilia putida	Leptolyngbya boryana	Methylotenera versatilis	Ilumatobacter coccineus	Pseudomonas fragi	Leptotrichia buccalis	Mesorhizobium amorphae	Microcoleus vaginatus	Mesorhizobium huakuii	Leptotrichia buccalis	Methylobacterium radiodurans	Flavobacterium channae
Mesorhizobium japonicum	Pseudomonas orientalis	Leclercia adecarboxylata	Paraburkholderia aromaticivorans	Leptothrix cholodnii	Leclercia adecarboxylata	Lactobacillus jensenii	Massilia violaceinigra	Pseudomonas tritici	Pseudarthrobacter chlorophenolicus	Neisseria sicca	Mesorhizobium ciceri	Methylobacterium radiodurans	Klebsiella variicola	Leptotrichia hofstadii	Mesorhizobium terrae	Megamonas funiformis	Leptothrix cholodnii	Methylovirgula ligni	Immundisolibacter cernigliae	Pseudomonas furukawaii	Leptotrichia hofstadii	Mesorhizobium australicum	Microlunatus elymi	Mesorhizobium jarvisii	Leptotrichia hongkongensis	Methylobacterium radiotolerans	Flavobacterium faecale
Mesorhizobium jarvisii	Pseudomonas pergaminensis	Leifsonia xyli	Paraburkholderia fungorum	Leptotrichia buccalis	Leifsonia xyli	Lactobacillus kefiranofaciens	Megamonas funiformis	Pseudomonas veronii	Pseudarthrobacter psychrotolerans	Neisseria subflava	Mesorhizobium erdmanii	Methylobacterium radiotolerans	Kluyvera ascorbata	Leptotrichia hongkongensis	Metabacillus dongyingensis	Melaminivora jejuensis	Leptotrichia hongkongensis	Microbacterium atlanticum	Inhella inkyongensis	Pseudomonas glycinae	Leptotrichia hongkongensis	Mesorhizobium ciceri	Microlunatus phosphovorus	Mesorhizobium onobrychidis	Leptotrichia shahii	Methylobacterium terrae	Flavobacterium kingsejongi
Mesorhizobium onobrychidis	Pseudomonas phenolilytica	Leptodesmis sichuanensis	Paraclostridium bifermentans	Leptotrichia hongkongensis	Leptolyngbya boryana	Lactobacillus paragasseri	Meiothermus taiwanensis	Pseudomonas versuta	Pseudoduganella armeniaca	Neomicrococcus aestuarii	Mesorhizobium huakuii	Methylobacterium terrae	Kocuria flava	Leptotrichia shahii	Methylibium petroleiphilum	Mesorhizobium amorphae	Leptotrichia shahii	Microbacterium aurum	Intrasporangium calvum	Pseudomonas hydrolytica	Leptotrichia shahii	Mesorhizobium erdmanii	Micropruina glycogenica	Mesorhizobium opportunistum	Leucobacter triazinivorans	Methylorubrum extorquens	Flavobacterium panici
Mesorhizobium opportunistum	Pseudomonas protegens	Leptolyngbya boryana	Paracoccus aminovorans	Leptotrichia shahii	Leptothrix cholodnii	Lactobacillus taiwanensis	Melaminivora jejuensis	Pseudomonas viridiflava	Pseudoduganella flava	Neotabrizicola shimadae	Mesorhizobium japonicum	Methylocystis parvus	Kocuria indica	Leptotrichia wadei	Methylobacillus flagellatus	Mesorhizobium erdmanii	Leptotrichia wadei	Microbacterium binotii	Janibacter indicus	Pseudomonas juntendi	Leptotrichia wadei	Mesorhizobium huakuii	Microvirga ossetica	Mesorhizobium terrae	Leuconostoc carnosum	Methylorubrum populi	Flavonifractor plautii
Mesorhizobium terrae	Pseudomonas psychrophila	Leptothrix cholodnii	Paracoccus contaminans	Leucobacter denitrificans	Leptotrichia buccalis	Lactococcus cremoris	Mesorhizobium amorphae	Pseudomonas wenzhouensis	Pseudoduganella plicata	Nesterenkonia pannonica	Mesorhizobium jarvisii	Methylorubrum extorquens	Kocuria palustris	Leucobacter denitrificans	Methylobacterium durans	Mesorhizobium huakuii	Leucobacter triazinivorans	Microbacterium caowuchunii	Janibacter melonis	Pseudomonas khazarica	Leucobacter triazinivorans	Mesorhizobium japonicum	Microvirga thermotolerans	Metabacillus dongyingensis	Leuconostoc citreum	Methylovirgula ligni	Fluviibacter phosphoraccumulans
Metabacillus dongyingensis	Pseudomonas putida	Leptotrichia buccalis	Paracoccus jeotgali	Leucobacter triazinivorans	Leptotrichia hofstadii	Lactococcus lactis	Mesorhizobium australicum	Pseudomonas yamanorum	Pseudoduganella umbonata	Nocardioides anomalus	Mesorhizobium onobrychidis	Methylorubrum populi	Kosakonia cowanii	Leucobacter triazinivorans	Methylobacterium indicum	Mesorhizobium japonicum	Leuconostoc carnosum	Microbacterium cremeum	Janthinobacterium agaricidamnosum	Pseudomonas knackmussii	Leuconostoc carnosum	Mesorhizobium jarvisii	Miltoncostaea oceani	Methylibium petroleiphilum	Leuconostoc gelidum	Microbacterium amylolyticum	Frankia casuarinae
Methylibium petroleiphilum	Pseudomonas qingdaonensis	Leptotrichia hofstadii	Paracoccus liaowanqingii	Leuconostoc gelidum	Leptotrichia hongkongensis	Lancefieldella parvula	Mesorhizobium ciceri	Pseudonocardia autotrophica	Pseudomonas aeruginosa	Nocardioides aquaticus	Mesorhizobium opportunistum	Methylovirgula ligni	Kosakonia pseudosacchari	Leuconostoc carnosum	Methylobacterium nodulans	Mesorhizobium jarvisii	Leuconostoc gelidum	Microbacterium endophyticum	Janthinobacterium lividum	Pseudomonas lundensis	Leuconostoc citreum	Mesorhizobium onobrychidis	Miniphocaeibacter halophilus	Methylobacillus flagellatus	Leuconostoc mesenteroides	Microbacterium atlanticum	Frankia inefficax
Methylobacterium durans	Pseudomonas rhizosphaerae	Leptotrichia hongkongensis	Paracoccus marcusii	Leuconostoc mesenteroides	Leptotrichia wadei	Latilactobacillus curvatus	Mesorhizobium erdmanii	Pseudonocardia broussonetiae	Pseudomonas alcaligenes	Nocardioides cynanchi	Mesorhizobium terrae	Microbacterium atlanticum	Kovacikia minuta	Leuconostoc citreum	Methylobacterium organophilum	Mesorhizobium onobrychidis	Leuconostoc mesenteroides	Microbacterium foliorum	Janthinobacterium svalbardensis	Pseudomonas lurida	Leuconostoc gelidum	Mesorhizobium opportunistum	Moraxella cuniculi	Methylobacterium durans	Leuconostoc pseudomesenteroides	Microbacterium aurum	Frederiksenia canicola
Methylobacterium indicum	Pseudomonas rhodesiae	Leptotrichia shahii	Paracoccus mutanolyticus	Leuconostoc pseudomesenteroides	Leucobacter denitrificans	Latilactobacillus sakei	Mesorhizobium huakuii	Pseudoprevotella muciniphila	Pseudomonas asgharzadehiana	Nocardioides dokdonensis	Metabacillus dongyingensis	Microbacterium aurum	Labilithrix luteola	Leuconostoc gelidum	Methylobacterium oryzae	Mesorhizobium opportunistum	Leuconostoc pseudomesenteroides	Microbacterium hominis	Janthinobacterium tructae	Pseudomonas mandelii	Leuconostoc mesenteroides	Mesorhizobium terrae	Moraxella nonliquefaciens	Methylobacterium indicum	Ligilactobacillus salivarius	Microbacterium cremeum	Frigidibacter mobilis
Methylobacterium organophilum	Pseudomonas salmasensis	Leptotrichia wadei	Paracoccus sanguinis	Ligilactobacillus salivarius	Leucobacter triazinivorans	Lautropia mirabilis	Mesorhizobium japonicum	Pseudoxanthomonas daejeonensis	Pseudomonas campi	Nocardioides dongkuii	Methylibium petroleiphilum	Microbacterium binotii	Lachnoanaerobaculum umeaense	Leuconostoc mesenteroides	Methylobacterium phyllosphaerae	Mesorhizobium terrae	Lichenicola cladoniae	Microbacterium lemovicicum	Jatrophihabitans telluris	Pseudomonas marincola	Leuconostoc pseudomesenteroides	Metabacillus dongyingensis	Moraxella osloensis	Methylobacterium organophilum	Limosilactobacillus fermentum	Microbacterium hominis	Fusobacterium canifelinum
Methylobacterium oryzae	Pseudomonas sediminis	Leucobacter triazinivorans	Paracoccus yeei	Limosilactobacillus fermentum	Leuconostoc citreum	Lawsonella clevelandensis	Mesorhizobium jarvisii	Pseudoxanthomonas mexicana	Pseudomonas citronellolis	Nocardioides mesophilus	Methylobacterium durans	Microbacterium caowuchunii	Lachnoclostridium phocaeense	Leuconostoc pseudomesenteroides	Methylobacterium radiodurans	Metabacillus dongyingensis	Ligilactobacillus salivarius	Microbacterium liquefaciens	Jeotgalibaca arthritidis	Pseudomonas maumuensis	Ligilactobacillus salivarius	Metabacillus sediminilitoris	Morococcus cerebrosus	Methylobacterium oryzae	Limosilactobacillus vaginalis	Microbacterium lemovicicum	Fusobacterium hwasookii
Methylobacterium phyllosphaerae	Pseudomonas shahriarae	Leuconostoc carnosum	Paradevosia shaoguanensis	Limosilactobacillus vaginalis	Leuconostoc gelidum	Leclercia adecarboxylata	Mesorhizobium onobrychidis	Pseudoxanthomonas spadix	Pseudomonas fragi	Nocardioides okcheonensis	Methylobacterium indicum	Microbacterium cremeum	Lacticaseibacillus paracasei	Ligilactobacillus salivarius	Methylobacterium radiotolerans	Methylibium petroleiphilum	Limosilactobacillus fermentum	Microbacterium lushaniae	Jeotgalibaca porci	Pseudomonas mendocina	Limosilactobacillus fermentum	Methylibium petroleiphilum	Mucilaginibacter daejeonensis	Methylobacterium phyllosphaerae	Luteibacter rhizovicinus	Microbacterium liquefaciens	Fusobacterium nucleatum
Methylobacterium radiodurans	Pseudomonas shirazica	Leuconostoc gelidum	Parageobacillus toebii	Luteimonas chenhongjianii	Leuconostoc mesenteroides	Leifsonia xyli	Mesorhizobium opportunistum	Psychrobacter alimentarius	Pseudomonas furukawaii	Nocardioides panacis	Methylobacterium organophilum	Microbacterium endophyticum	Lactiplantibacillus plantarum	Limosilactobacillus fermentum	Methylobacterium terrae	Methylobacterium durans	Limosilactobacillus vaginalis	Microbacterium luteum	Kaistella antarctica	Pseudomonas monteilii	Limosilactobacillus vaginalis	Methylobacillus flagellatus	Mucilaginibacter ginsenosidivorax	Methylobacterium radiodurans	Luteimicrobium xylanilyticum	Microbacterium lushaniae	Fusobacterium pseudoperiodonticum
Methylobacterium radiotolerans	Pseudomonas siliginis	Leuconostoc mesenteroides	Parascardovia denticolens	Luteipulveratus mongoliensis	Leuconostoc pseudomesenteroides	Leptodesmis sichuanensis	Mesorhizobium terrae	Psychrobacter arcticus	Pseudomonas hydrolytica	Nocardioides piscis	Methylobacterium oryzae	Microbacterium foliorum	Lactobacillus acidophilus	Limosilactobacillus vaginalis	Methylocystis heyeri	Methylobacterium indicum	Longicatena caecimuris	Microbacterium oleivorans	Kaistella carnis	Pseudomonas mosselii	Luteimicrobium xylanilyticum	Methylobacterium durans	Mycetocola zhujimingii	Methylobacterium radiotolerans	Luteimonas chenhongjianii	Microbacterium luteum	Gemella haemolysans
Methylobacterium terrae	Pseudomonas simiae	Leuconostoc pseudomesenteroides	Parvimonas micra	Lysinibacillus capsici	Ligilactobacillus salivarius	Leptolyngbya boryana	Metabacillus dongyingensis	Psychrobacter arenosus	Pseudomonas juntendi	Nocardioides seonyuensis	Methylobacterium phyllosphaerae	Microbacterium hominis	Lactobacillus amylovorus	Luteimicrobium xylanilyticum	Methylocystis parvus	Methylobacterium organophilum	Luteimicrobium xylanilyticum	Microbacterium paludicola	Kaistella jeonii	Pseudomonas multiresinivorans	Luteimonas chenhongjianii	Methylobacterium indicum	Mycobacterium paragordonae	Methylobacterium terrae	Luteimonas granuli	Microbacterium oleivorans	Gemella morbillorum
Methylocaldum marinum	Pseudomonas sivasensis	Lichenicola cladoniae	Pedobacter mucosus	Lysobacter helvus	Limosilactobacillus fermentum	Leptothrix cholodnii	Methylibium petroleiphilum	Psychrobacter cryohalolentis	Pseudomonas khazarica	Nocardioides ungokensis	Methylobacterium radiodurans	Microbacterium lemovicicum	Lactobacillus crispatus	Luteimonas chenhongjianii	Methylorubrum extorquens	Methylobacterium oryzae	Luteimonas chenhongjianii	Microbacterium resistens	Kibdelosporangium phytohabitans	Pseudomonas muyukensis	Luteimonas granuli	Methylobacterium organophilum	Mycobacteroides chelonae	Methylocystis parvus	Luteipulveratus mongoliensis	Microbacterium resistens	Gemella sanguinis
Methylorubrum extorquens	Pseudomonas soli	Ligilactobacillus salivarius	Pedobacter schmidteae	Lysobacter luteus	Limosilactobacillus vaginalis	Leptotrichia buccalis	Methylobacterium durans	Psychrobacter urativorans	Pseudomonas knackmussii	Nodularia sphaerocarpa	Methylobacterium radiotolerans	Microbacterium liquefaciens	Lactobacillus delbrueckii	Luteimonas granuli	Methylorubrum populi	Methylobacterium phyllosphaerae	Luteipulveratus mongoliensis	Microbacterium sediminis	Kineococcus radiotolerans	Pseudomonas oleovorans	Luteipulveratus mongoliensis	Methylobacterium oryzae	Mycobacteroides salmoniphilum	Methyloradius palustris	Luteitalea pratensis	Microbacterium sediminis	Gemmobacter fulva
Methylorubrum populi	Pseudomonas synxantha	Limosilactobacillus fermentum	Pengzhenrongella sicca	Lysobacter oculi	Luteimicrobium xylanilyticum	Leptotrichia hofstadii	Methylobacterium indicum	Psychromicrobium lacuslunae	Pseudomonas lundensis	Nosocomiicoccus ampullae	Methylobacterium terrae	Microbacterium lushaniae	Lactobacillus helsingborgensis	Luteipulveratus mongoliensis	Methylotenera versatilis	Methylobacterium radiodurans	Lysobacter luteus	Microcella flavibacter	Kingella oralis	Pseudomonas orientalis	Luteitalea pratensis	Methylobacterium phyllosphaerae	Mycolicibacterium gadium	Methylorubrum extorquens	Lysinibacillus capsici	Microcella flavibacter	Geobacillus kaustophilus
Methylovirgula ligni	Pseudomonas tensinigenes	Limosilactobacillus vaginalis	Peptoniphilus harei	Marinomonas profundi	Luteimonas granuli	Leptotrichia hongkongensis	Methylobacterium nodulans	Pulveribacter suum	Pseudomonas lurida	Nostoc edaphicum	Methylocystis parvus	Microbacterium luteum	Lactobacillus jensenii	Lysobacter luteus	Microbacterium amylolyticum	Methylobacterium radiotolerans	Lysobacter oculi	Micrococcus luteus	Klebsiella huaxiensis	Pseudomonas oryziphila	Lysobacter luteus	Methylobacterium radiodurans	Mycolicibacterium madagascariense	Methylorubrum populi	Lysobacter luteus	Micrococcus luteus	Geobacillus subterraneus
Microbacterium amylolyticum	Pseudomonas tohonis	Luteimicrobium xylanilyticum	Phenylobacterium parvum	Marisediminicola antarctica	Luteipulveratus mongoliensis	Leptotrichia shahii	Methylobacterium organophilum	Rahnella victoriana	Pseudomonas marincola	Nostoc sphaeroides	Methylorubrum extorquens	Microbacterium oleivorans	Lactobacillus johnsonii	Lysobacter oculi	Microbacterium atlanticum	Methylobacterium terrae	Marinomonas profundi	Micrococcus yunnanensis	Klebsiella michiganensis	Pseudomonas otitidis	Lysobacter oculi	Methylobacterium radiotolerans	Mycolicibacterium phocaicum	Methylotenera versatilis	Lysobacter oculi	Micrococcus yunnanensis	Geobacillus thermocatenulatus
Microbacterium atlanticum	Pseudomonas toyotomiensis	Luteimonas chenhongjianii	Phenylobacterium zucineum	Massilia antarctica	Lysinibacillus capsici	Leptotrichia wadei	Methylobacterium oryzae	Ralstonia insidiosa	Pseudomonas mendocina	Novosphingobium aromaticivorans	Methylorubrum populi	Microbacterium paludicola	Lactobacillus kefiranofaciens	Marinomonas profundi	Microbacterium aurum	Methylocaldum marinum	Marisediminicola antarctica	Microcoleus vaginatus	Klebsiella oxytoca	Pseudomonas pergaminensis	Marinomonas profundi	Methylobacterium terrae	Mycolicibacterium thermoresistibile	Methylovirgula ligni	Marinomonas profundi	Microcoleus vaginatus	Geobacillus zalihae
Microbacterium aurum	Pseudomonas tritici	Luteimonas granuli	Phocaeicola coprophilus	Massilia forsythiae	Lysobacter luteus	Leucobacter denitrificans	Methylobacterium phyllosphaerae	Ralstonia mannitolilytica	Pseudomonas monteilii	Novosphingobium decolorationis	Methylovirgula ligni	Microbacterium resistens	Lactobacillus paragasseri	Marisediminicola antarctica	Microbacterium binotii	Methyloradius palustris	Marvinbryantia formatexigens	Microlunatus elymi	Klebsiella pneumoniae	Pseudomonas phenolilytica	Marisediminicola antarctica	Methylocaldum marinum	Nakamurella antarctica	Methylovorus glucosotrophus	Marisediminicola antarctica	Microlunatus elymi	Geodermatophilus obscurus
Microbacterium binotii	Pseudomonas veronii	Luteipulveratus mongoliensis	Phocaeicola dorei	Massilia oculi	Lysobacter oculi	Leucobacter triazinivorans	Methylobacterium radiodurans	Ralstonia pseudosolanacearum	Pseudomonas mosselii	Novosphingobium ginsenosidimutans	Microbacterium amylolyticum	Microbacterium sediminis	Lactobacillus taiwanensis	Massilia antarctica	Microbacterium caowuchunii	Methylorubrum extorquens	Massilia antarctica	Microlunatus phosphovorus	Klebsiella quasipneumoniae	Pseudomonas plecoglossicida	Massilia antarctica	Methylocystis parvus	Nakamurella multipartita	Microbacterium aurum	Massilia antarctica	Microlunatus phosphovorus	Georgenia faecalis
Microbacterium caowuchunii	Pseudomonas versuta	Lysobacter luteus	Phocaeicola vulgatus	Massilia putida	Mageeibacillus indolicus	Leuconostoc carnosum	Methylobacterium radiotolerans	Ralstonia syzygii	Pseudomonas multiresinivorans	Novosphingobium pentaromativorans	Microbacterium atlanticum	Microcella flavibacter	Lactococcus cremoris	Massilia forsythiae	Microbacterium cremeum	Methylorubrum populi	Massilia forsythiae	Micropruina glycogenica	Klebsiella variicola	Pseudomonas promysalinigenes	Massilia forsythiae	Methylorubrum extorquens	Neisseria cinerea	Microbacterium binotii	Massilia forsythiae	Micropruina glycogenica	Georgenia wutianyii
Microbacterium cremeum	Pseudomonas viridiflava	Lysobacter oculi	Phormidium yuhuli	Massilia violaceinigra	Marinomonas profundi	Leuconostoc citreum	Methylobacterium terrae	Ramlibacter tataouinensis	Pseudomonas oleovorans	Novosphingobium resinovorum	Microbacterium aurum	Micrococcus luteus	Lactococcus lactis	Massilia oculi	Microbacterium endophyticum	Methylotenera versatilis	Massilia oculi	Microvirga ossetica	Kocuria flava	Pseudomonas protegens	Massilia oculi	Methylorubrum populi	Neisseria elongata	Microbacterium caowuchunii	Massilia oculi	Microvirga ossetica	Georgenia yuyongxinii
Microbacterium endophyticum	Pseudomonas wenzhouensis	Marisediminicola antarctica	Phreatobacter stygius	Massilistercora timonensis	Marisediminicola antarctica	Leuconostoc gelidum	Methylorubrum extorquens	Rathayibacter festucae	Pseudomonas orientalis	Occultella kanbiaonis	Microbacterium binotii	Micrococcus yunnanensis	Lactococcus paracarnosus	Massilia putida	Microbacterium foliorum	Methylovorus glucosotrophus	Massilia putida	Microvirga thermotolerans	Kocuria indica	Pseudomonas psychrophila	Massilia putida	Methylotenera versatilis	Neisseria flavescens	Microbacterium cremeum	Massilia putida	Microvirga thermotolerans	Gluconacetobacter diazotrophicus
Microbacterium foliorum	Pseudomonas yamanorum	Massilia antarctica	Phytobacter ursingii	Megamonas funiformis	Massilia antarctica	Leuconostoc mesenteroides	Methylorubrum populi	Rheinheimera mangrovi	Pseudomonas otitidis	Ornithinimicrobium avium	Microbacterium caowuchunii	Microcoleus vaginatus	Lancefieldella parvula	Megamonas funiformis	Microbacterium hominis	Microbacterium aurum	Massilia violaceinigra	Miniphocaeibacter halophilus	Kocuria palustris	Pseudomonas putida	Massilia violaceinigra	Microbacterium amylolyticum	Neisseria macacae	Microbacterium foliorum	Megamonas funiformis	Miniphocaeibacter halophilus	Gluconobacter sphaericus
Microbacterium hominis	Pseudonocardia autotrophica	Massilia forsythiae	Pigmentiphaga aceris	Megasphaera stantonii	Massilia forsythiae	Leuconostoc pseudomesenteroides	Microbacterium amylolyticum	Rhizobacter gummiphilus	Pseudomonas pergaminensis	Ornithinimicrobium ciconiae	Microbacterium cremeum	Microlunatus elymi	Latilactobacillus sakei	Melaminivora jejuensis	Microbacterium lemovicicum	Microbacterium binotii	Massilistercora timonensis	Moraxella cuniculi	Kosakonia cowanii	Pseudomonas qingdaonensis	Megamonas funiformis	Microbacterium atlanticum	Neisseria sicca	Microbacterium hominis	Megasphaera stantonii	Moraxella cuniculi	Glutamicibacter creatinolyticus
Microbacterium lemovicicum	Pseudonocardia broussonetiae	Massilia oculi	Polaromonas naphthalenivorans	Melaminivora jejuensis	Massilia oculi	Ligilactobacillus salivarius	Microbacterium atlanticum	Rhizobium oryzihabitans	Pseudomonas protegens	Ornithinimicrobium flavum	Microbacterium endophyticum	Microlunatus phosphovorus	Lautropia mirabilis	Mesorhizobium amorphae	Microbacterium liquefaciens	Microbacterium caowuchunii	Megamonas funiformis	Moraxella nasovis	Kribbella qitaiheensis	Pseudomonas rhizosphaerae	Meiothermus taiwanensis	Microbacterium aurum	Neisseria subflava	Microbacterium lemovicicum	Melaminivora jejuensis	Moraxella nasovis	Glutamicibacter halophytocola
Microbacterium liquefaciens	Pseudoprevotella muciniphila	Massilia putida	Porphyromonas gingivalis	Mesorhizobium amorphae	Massilia putida	Limosilactobacillus fermentum	Microbacterium aurum	Rhizobium pusense	Pseudomonas psychrophila	Ornithinimicrobium pratense	Microbacterium foliorum	Micropruina glycogenica	Lawsonella clevelandensis	Mesorhizobium erdmanii	Microbacterium lushaniae	Microbacterium cremeum	Megasphaera elsdenii	Moraxella nonliquefaciens	Kutzneria albida	Pseudomonas rhodesiae	Melaminivora jejuensis	Microbacterium binotii	Neomicrococcus aestuarii	Microbacterium liquefaciens	Mesorhizobium amorphae	Moraxella nonliquefaciens	Glutamicibacter protophormiae
Microbacterium lushaniae	Pseudoxanthomonas daejeonensis	Massilia violaceinigra	Prevotella copri	Mesorhizobium australicum	Massilistercora timonensis	Limosilactobacillus vaginalis	Microbacterium binotii	Rhizorhabdus dicambivorans	Pseudomonas putida	Orrella dioscoreae	Microbacterium hominis	Microvirga ossetica	Leclercia adecarboxylata	Mesorhizobium huakuii	Microbacterium luteum	Microbacterium endophyticum	Megasphaera stantonii	Moraxella osloensis	Labilithrix luteola	Pseudomonas salmasensis	Mesorhizobium amorphae	Microbacterium cremeum	Neotabrizicola shimadae	Microbacterium lushaniae	Mesorhizobium australicum	Moraxella osloensis	Gordonia alkanivorans
Microbacterium luteum	Pseudoxanthomonas mexicana	Megamonas funiformis	Prevotella denticola	Mesorhizobium ciceri	Megamonas funiformis	Luteimicrobium xylanilyticum	Microbacterium caowuchunii	Rhizorhabdus phycosphaerae	Pseudomonas qingdaonensis	Oryzomicrobium terrae	Microbacterium lemovicicum	Microvirga thermotolerans	Leclercia pneumoniae	Mesorhizobium japonicum	Microbacterium oleivorans	Microbacterium hominis	Melaminivora jejuensis	Morganella morganii	Lachnoanaerobaculum umeaense	Pseudomonas sediminis	Mesorhizobium australicum	Microbacterium endophyticum	Nesterenkonia pannonica	Microbacterium luteum	Mesorhizobium ciceri	Morganella morganii	Gordonia amarae
Microbacterium oleivorans	Psychrobacter alimentarius	Megasphaera stantonii	Prevotella histicola	Mesorhizobium erdmanii	Megasphaera elsdenii	Luteimonas chenhongjianii	Microbacterium cremeum	Rhizorhabdus wittichii	Pseudomonas rhizosphaerae	Oscillatoria acuminata	Microbacterium liquefaciens	Moraxella bovoculi	Leifsonia xyli	Mesorhizobium jarvisii	Microbacterium paludicola	Microbacterium lemovicicum	Mesorhizobium amorphae	Morococcus cerebrosus	Lachnoclostridium phocaeense	Pseudomonas sessilinigenes	Mesorhizobium ciceri	Microbacterium foliorum	Niveibacterium microcysteis	Microbacterium oleivorans	Mesorhizobium erdmanii	Morococcus cerebrosus	Gordonia amicalis
Microbacterium paludicola	Psychrobacter arcticus	Meiothermus taiwanensis	Prevotella intermedia	Mesorhizobium huakuii	Megasphaera stantonii	Luteimonas granuli	Microbacterium endophyticum	Rhodococcus erythropolis	Pseudomonas rhodesiae	Ottowia oryzae	Microbacterium lushaniae	Moraxella cuniculi	Leptodesmis sichuanensis	Mesorhizobium onobrychidis	Microbacterium resistens	Microbacterium liquefaciens	Mesorhizobium australicum	Mycetocola spongiae	Lacticaseibacillus paracasei	Pseudomonas shahriarae	Mesorhizobium erdmanii	Microbacterium hominis	Nocardioides anomalus	Microbacterium paludicola	Mesorhizobium huakuii	Mycetocola spongiae	Gordonia bronchialis
Microbacterium resistens	Psychrobacter arenosus	Melaminivora jejuensis	Prevotella jejuni	Mesorhizobium japonicum	Melaminivora jejuensis	Luteipulveratus mongoliensis	Microbacterium foliorum	Rhodococcus fascians	Pseudomonas salmasensis	Ottowia testudinis	Microbacterium luteum	Moraxella nonliquefaciens	Leptolyngbya boryana	Mesorhizobium opportunistum	Microbacterium sediminis	Microbacterium lushaniae	Mesorhizobium ciceri	Mycetocola zhujimingii	Lacticaseibacillus rhamnosus	Pseudomonas shirazica	Mesorhizobium huakuii	Microbacterium lemovicicum	Nocardioides aquaticus	Microbacterium resistens	Mesorhizobium japonicum	Mycetocola zhujimingii	Gordonia hongkongensis
Microbacterium sediminis	Psychrobacter cryohalolentis	Mesorhizobium amorphae	Prevotella melaninogenica	Mesorhizobium jarvisii	Mesorhizobium amorphae	Luteitalea pratensis	Microbacterium hominis	Rhodococcus qingshengii	Pseudomonas sediminis	Paenarthrobacter nicotinovorans	Microbacterium oleivorans	Moraxella osloensis	Leptothrix cholodnii	Mesorhizobium terrae	Microcella flavibacter	Microbacterium luteum	Mesorhizobium erdmanii	Mycobacterium paragordonae	Lactiplantibacillus plantarum	Pseudomonas sichuanensis	Mesorhizobium japonicum	Microbacterium liquefaciens	Nocardioides aromaticivorans	Microbacterium sediminis	Mesorhizobium jarvisii	Mycobacterium paragordonae	Gordonia insulae
Microcella flavibacter	Psychrobacter urativorans	Mesorhizobium australicum	Prevotella nigrescens	Mesorhizobium onobrychidis	Mesorhizobium ciceri	Lysobacter luteus	Microbacterium lemovicicum	Rhodoferax koreense	Pseudomonas shahriarae	Pandoraea commovens	Microbacterium paludicola	Morococcus cerebrosus	Leptotrichia buccalis	Metabacillus dongyingensis	Micrococcus luteus	Microbacterium oleivorans	Mesorhizobium huakuii	Mycobacteroides chelonae	Lactobacillus acidophilus	Pseudomonas siliginis	Mesorhizobium jarvisii	Microbacterium lushaniae	Nocardioides coralli	Microcella flavibacter	Mesorhizobium onobrychidis	Mycobacteroides chelonae	Gordonia jinghuaiqii
Micrococcus luteus	Psychromicrobium lacuslunae	Mesorhizobium ciceri	Prevotella oris	Mesorhizobium opportunistum	Mesorhizobium erdmanii	Lysobacter oculi	Microbacterium liquefaciens	Rhodoferax saidenbachensis	Pseudomonas shirazica	Pantoea agglomerans	Microbacterium resistens	Mucilaginibacter daejeonensis	Leptotrichia hofstadii	Methylibium petroleiphilum	Micrococcus yunnanensis	Microbacterium resistens	Mesorhizobium japonicum	Mycobacteroides immunogenum	Lactobacillus amylovorus	Pseudomonas simiae	Mesorhizobium onobrychidis	Microbacterium luteum	Nocardioides cynanchi	Micrococcus luteus	Mesorhizobium opportunistum	Mycobacteroides immunogenum	Gordonia otitidis
Micrococcus yunnanensis	Pulveribacter suum	Mesorhizobium erdmanii	Prevotella veroralis	Mesorhizobium terrae	Mesorhizobium huakuii	Marinomonas profundi	Microbacterium lushaniae	Rhodoferax sediminis	Pseudomonas siliginis	Pantoea eucalypti	Microbacterium sediminis	Mycetocola zhujimingii	Leptotrichia hongkongensis	Methylobacterium durans	Microcoleus vaginatus	Microbacterium sediminis	Mesorhizobium jarvisii	Mycolicibacterium gadium	Lactobacillus apis	Pseudomonas sivasensis	Mesorhizobium opportunistum	Microbacterium oleivorans	Nocardioides dokdonensis	Micrococcus yunnanensis	Mesorhizobium terrae	Mycobacteroides salmoniphilum	Gordonia polyisoprenivorans
Microcoleus vaginatus	Qipengyuania sediminis	Mesorhizobium huakuii	Priestia aryabhattai	Metabacillus dongyingensis	Mesorhizobium japonicum	Marisediminicola antarctica	Microbacterium luteum	Rhodopseudomonas boonkerdii	Pseudomonas simiae	Pantoea eucrina	Microcella flavibacter	Mycobacterium paragordonae	Leptotrichia shahii	Methylobacterium indicum	Microlunatus elymi	Microcella flavibacter	Mesorhizobium onobrychidis	Mycolicibacterium mucogenicum	Lactobacillus crispatus	Pseudomonas soli	Mesorhizobium terrae	Microbacterium paludicola	Nocardioides dongkuii	Microcoleus vaginatus	Metabacillus dongyingensis	Mycolicibacterium baixiangningiae	Gordonia zhaorongruii
Microlunatus elymi	Rahnella aceris	Mesorhizobium japonicum	Propioniciclava coleopterorum	Methylibium petroleiphilum	Mesorhizobium jarvisii	Massilia antarctica	Microbacterium oleivorans	Rhodopseudomonas palustris	Pseudomonas sivasensis	Paraburkholderia aromaticivorans	Micrococcus luteus	Mycobacteroides chelonae	Leptotrichia wadei	Methylobacterium nodulans	Microlunatus phosphovorus	Micrococcus luteus	Mesorhizobium opportunistum	Mycolicibacterium phocaicum	Lactobacillus delbrueckii	Pseudomonas synxantha	Metabacillus dongyingensis	Microbacterium resistens	Nocardioides euryhalodurans	Microlunatus elymi	Methylibium petroleiphilum	Mycolicibacterium gadium	Granulibacter bethesdensis
Microlunatus phosphovorus	Rahnella victoriana	Mesorhizobium jarvisii	Protaetiibacter intestinalis	Methylobacterium durans	Mesorhizobium onobrychidis	Massilia forsythiae	Microbacterium paludicola	Rhodovastum atsumiense	Pseudomonas soli	Paraburkholderia fungorum	Micrococcus yunnanensis	Mycobacteroides immunogenum	Leucobacter denitrificans	Methylobacterium organophilum	Micropruina glycogenica	Micrococcus yunnanensis	Mesorhizobium terrae	Mycolicibacterium sediminis	Lactobacillus helsingborgensis	Pseudomonas tensinigenes	Methylibium petroleiphilum	Microbacterium sediminis	Nocardioides mesophilus	Microlunatus phosphovorus	Methylobacillus flagellatus	Mycolicibacterium gilvum	Granulicatella adiacens
Micropruina glycogenica	Ralstonia insidiosa	Mesorhizobium onobrychidis	Protaetiibacter larvae	Methylobacterium indicum	Mesorhizobium opportunistum	Massilia oculi	Microbacterium resistens	Richelia sinica	Pseudomonas synxantha	Paracoccus aminovorans	Microcoleus vaginatus	Mycolicibacterium gadium	Leucobacter triazinivorans	Methylobacterium oryzae	Microvirga ossetica	Microcoleus vaginatus	Metabacillus dongyingensis	Mycolicibacterium thermoresistibile	Lactobacillus jensenii	Pseudomonas tohonis	Methylobacterium durans	Microbacterium wangchenii	Nocardioides okcheonensis	Micropruina glycogenica	Methylobacterium durans	Mycolicibacterium madagascariense	Gryllotalpicola protaetiae
Microvirga ossetica	Ralstonia mannitolilytica	Mesorhizobium opportunistum	Pseudarthrobacter chlorophenolicus	Methylobacterium nodulans	Mesorhizobium terrae	Massilia putida	Microbacterium sediminis	Riemerella anatipestifer	Pseudomonas tensinigenes	Paracoccus contaminans	Microlunatus elymi	Mycolicibacterium gilvum	Leuconostoc carnosum	Methylobacterium phyllosphaerae	Microvirga thermotolerans	Microlunatus elymi	Metabacillus sediminilitoris	Nakamurella antarctica	Lactobacillus johnsonii	Pseudomonas toyotomiensis	Methylobacterium indicum	Microcella flavibacter	Nocardioides panacis	Microvirga ossetica	Methylobacterium indicum	Mycolicibacterium mucogenicum	Haematobacter massiliensis
Microvirga thermotolerans	Ralstonia pseudosolanacearum	Mesorhizobium terrae	Pseudarthrobacter psychrotolerans	Methylobacterium organophilum	Metabacillus dongyingensis	Massilia violaceinigra	Microcella flavibacter	Roseateles depolymerans	Pseudomonas tohonis	Paracoccus kondratievae	Microlunatus phosphovorus	Mycolicibacterium madagascariense	Leuconostoc citreum	Methylobacterium radiodurans	Miniphocaeibacter halophilus	Microlunatus phosphovorus	Methylibium petroleiphilum	Nakamurella multipartita	Lactobacillus kefiranofaciens	Pseudomonas tremae	Methylobacterium nodulans	Micrococcus luteus	Nocardioides piscis	Microvirga thermotolerans	Methylobacterium nodulans	Mycolicibacterium phocaicum	Haemophilus aegyptius
Miniphocaeibacter halophilus	Ralstonia syzygii	Metabacillus dongyingensis	Pseudoduganella armeniaca	Methylobacterium oryzae	Metabacillus sediminilitoris	Massilistercora timonensis	Micrococcus luteus	Roseburia intestinalis	Pseudomonas toyotomiensis	Paracoccus liaowanqingii	Micropruina glycogenica	Mycolicibacterium mucogenicum	Leuconostoc gelidum	Methylobacterium radiotolerans	Mobiluncus curtisii	Micropruina glycogenica	Methylobacterium durans	Neisseria cinerea	Lactobacillus paragasseri	Pseudomonas tritici	Methylobacterium organophilum	Micrococcus yunnanensis	Nocardioides rotundus	Miniphocaeibacter halophilus	Methylobacterium organophilum	Mycolicibacterium sediminis	Haemophilus haemolyticus
Moraxella bovis	Ramlibacter tataouinensis	Methylibium petroleiphilum	Pseudoduganella flava	Methylobacterium phyllosphaerae	Methylibium petroleiphilum	Megamonas funiformis	Micrococcus yunnanensis	Roseomonas haemaphysalidis	Pseudomonas tritici	Paracoccus marcusii	Microvirga ossetica	Mycolicibacterium phocaicum	Leuconostoc mesenteroides	Methylobacterium terrae	Moraxella bovis	Microvirga ossetica	Methylobacterium indicum	Neisseria elongata	Lactobacillus taiwanensis	Pseudomonas tructae	Methylobacterium oryzae	Microcoleus vaginatus	Nocardioides seonyuensis	Mobiluncus curtisii	Methylobacterium oryzae	Mycolicibacterium thermoresistibile	Haemophilus influenzae
Moraxella bovoculi	Rathayibacter festucae	Methylobacterium durans	Pseudoduganella plicata	Methylobacterium radiodurans	Methylobacillus flagellatus	Meiothermus taiwanensis	Microcoleus vaginatus	Roseomonas marmotae	Pseudomonas veronii	Paracoccus mutanolyticus	Microvirga thermotolerans	Mycolicibacterium thermoresistibile	Leuconostoc pseudomesenteroides	Methylocaldum marinum	Moraxella cuniculi	Microvirga thermotolerans	Methylobacterium organophilum	Neisseria flavescens	Lactococcus cremoris	Pseudomonas umsongensis	Methylobacterium phyllosphaerae	Microlunatus elymi	Nocardioides ungokensis	Moraxella bovis	Methylobacterium phyllosphaerae	Nakamurella antarctica	Haemophilus parahaemolyticus
Moraxella cuniculi	Rheinheimera mangrovi	Methylobacterium indicum	Pseudoduganella umbonata	Methylobacterium radiotolerans	Methylobacterium durans	Melaminivora jejuensis	Microlunatus elymi	Roseomonas mucosa	Pseudomonas versuta	Paracoccus sanguinis	Miniphocaeibacter halophilus	Nakamurella antarctica	Lichenicola cladoniae	Methylorubrum extorquens	Moraxella nonliquefaciens	Miniphocaeibacter halophilus	Methylobacterium oryzae	Neisseria macacae	Lactococcus lactis	Pseudomonas vanderleydeniana	Methylobacterium radiodurans	Microlunatus phosphovorus	Nodularia sphaerocarpa	Moraxella bovoculi	Methylobacterium radiodurans	Nakamurella multipartita	Haemophilus pittmaniae
Moraxella nonliquefaciens	Rhizobacter gummiphilus	Methylobacterium nodulans	Pseudomonas aeruginosa	Methylobacterium terrae	Methylobacterium indicum	Mesorhizobium amorphae	Microlunatus phosphovorus	Rothia aeria	Pseudomonas viridiflava	Paracoccus yeei	Moraxella cuniculi	Nakamurella multipartita	Ligilactobacillus salivarius	Methylorubrum populi	Moraxella osloensis	Moraxella bovis	Methylobacterium phyllosphaerae	Neisseria sicca	Lactococcus paracarnosus	Pseudomonas veronii	Methylobacterium radiotolerans	Micropruina glycogenica	Nosocomiicoccus ampullae	Moraxella catarrhalis	Methylobacterium radiotolerans	Neisseria cinerea	Hafnia paralvei
Moraxella osloensis	Rhizobium oryzihabitans	Methylobacterium organophilum	Pseudomonas alcaligenes	Methylocaldum marinum	Methylobacterium nodulans	Mesorhizobium australicum	Micropruina glycogenica	Rothia amarae	Pseudomonas wenzhouensis	Paracoccus zhejiangensis	Moraxella nonliquefaciens	Neisseria cinerea	Limosilactobacillus fermentum	Methylotenera mobilis	Morococcus cerebrosus	Moraxella cuniculi	Methylobacterium radiodurans	Neisseria subflava	Lancefieldella parvula	Pseudomonas versuta	Methylobacterium terrae	Microvirga ossetica	Nostoc edaphicum	Moraxella cuniculi	Methylobacterium terrae	Neisseria elongata	Halalkalibacterium halodurans
Morococcus cerebrosus	Rhizobium pusense	Methylobacterium oryzae	Pseudomonas asgharzadehiana	Methylorubrum extorquens	Methylobacterium organophilum	Mesorhizobium ciceri	Microvirga ossetica	Rothia dentocariosa	Pseudomonas yamanorum	Paradevosia shaoguanensis	Moraxella osloensis	Neisseria elongata	Limosilactobacillus oris	Methylotenera versatilis	Mycetocola zhujimingii	Moraxella nasovis	Methylobacterium radiotolerans	Neomicrococcus aestuarii	Latilactobacillus curvatus	Pseudomonas viridiflava	Methylocaldum marinum	Microvirga thermotolerans	Nostoc sphaeroides	Moraxella nonliquefaciens	Methylococcus geothermalis	Neisseria flavescens	Halothiobacillus neapolitanus
Mucilaginibacter daejeonensis	Rhizorhabdus dicambivorans	Methylobacterium phyllosphaerae	Pseudomonas campi	Methylorubrum populi	Methylobacterium oryzae	Mesorhizobium erdmanii	Microvirga thermotolerans	Rothia nasimurium	Pseudonocardia autotrophica	Parageobacillus toebii	Morococcus cerebrosus	Neisseria flavescens	Limosilactobacillus vaginalis	Methylovirgula ligni	Mycobacterium paragordonae	Moraxella nonliquefaciens	Methylobacterium terrae	Neotabrizicola shimadae	Latilactobacillus sakei	Pseudomonas wenzhouensis	Methylocystis parvus	Miniphocaeibacter halophilus	Novosphingobium aromaticivorans	Moraxella osloensis	Methylocystis parvus	Neisseria macacae	Hankyongella ginsenosidimutans
Mucilaginibacter ginsenosidivorax	Rhizorhabdus phycosphaerae	Methylobacterium radiodurans	Pseudomonas citronellolis	Methylotenera mobilis	Methylobacterium phyllosphaerae	Mesorhizobium huakuii	Miniphocaeibacter halophilus	Rothia terrae	Pseudonocardia broussonetiae	Parascardovia denticolens	Mucilaginibacter gossypii	Neisseria macacae	Luteimicrobium xylanilyticum	Methylovorus glucosotrophus	Mycobacteroides chelonae	Moraxella osloensis	Methylorubrum extorquens	Nesterenkonia pannonica	Lautropia mirabilis	Pseudomonas xantholysinigenes	Methylorubrum extorquens	Moraxella cuniculi	Novosphingobium decolorationis	Morococcus cerebrosus	Methylorubrum extorquens	Neisseria sicca	Hartmannibacter diazotrophicus
Mycetocola zhujimingii	Rhizorhabdus wittichii	Methylobacterium radiotolerans	Pseudomonas eucalypticola	Methylotenera versatilis	Methylobacterium radiodurans	Mesorhizobium japonicum	Moraxella bovis	Rugosibacter aromaticivorans	Pseudoxanthomonas daejeonensis	Parvimonas micra	Mycetocola zhujimingii	Neisseria sicca	Luteimonas chenhongjianii	Microbacterium amylolyticum	Mycolicibacterium gadium	Morococcus cerebrosus	Methylorubrum populi	Niallia circulans	Lawsonella clevelandensis	Pseudomonas xanthosomae	Methylorubrum populi	Moraxella nonliquefaciens	Novosphingobium ginsenosidimutans	Mucilaginibacter daejeonensis	Methylorubrum populi	Neisseria subflava	Helicobacter winghamensis
Mycobacterium paragordonae	Rhodococcus erythropolis	Methylobacterium terrae	Pseudomonas fragi	Microbacterium aurum	Methylobacterium radiotolerans	Mesorhizobium jarvisii	Moraxella bovoculi	Salinicoccus halodurans	Pseudoxanthomonas mexicana	Pedobacter mucosus	Mycobacterium paragordonae	Neisseria subflava	Luteimonas granuli	Microbacterium atlanticum	Mycolicibacterium madagascariense	Mycetocola zhujimingii	Methylotenera versatilis	Niveibacterium microcysteis	Leclercia adecarboxylata	Pseudomonas yamanorum	Microbacterium amylolyticum	Moraxella osloensis	Novosphingobium pentaromativorans	Mycetocola spongiae	Methylotenera versatilis	Neomicrococcus aestuarii	Herbaspirillum seropedicae
Mycobacteroides chelonae	Rhodococcus fascians	Methylocaldum marinum	Pseudomonas furukawaii	Microbacterium binotii	Methylobacterium terrae	Mesorhizobium onobrychidis	Moraxella cuniculi	Sanguibacter keddieii	Psychrobacter alimentarius	Pedobacter schmidteae	Mycobacteroides chelonae	Neomicrococcus aestuarii	Luteipulveratus mongoliensis	Microbacterium aurum	Mycolicibacterium mucogenicum	Mycobacterium doricum	Methylovirgula ligni	Nocardioides anomalus	Leifsonia xyli	Pseudomonas zeae	Microbacterium atlanticum	Morococcus cerebrosus	Novosphingobium resinovorum	Mycetocola zhujimingii	Methylovorus glucosotrophus	Neotabrizicola shimadae	Hoylesella enoeca
Mycobacteroides salmoniphilum	Rhodococcus qingshengii	Methylocystis parvus	Pseudomonas hydrolytica	Microbacterium caowuchunii	Methylocystis parvus	Mesorhizobium opportunistum	Moraxella nasovis	Scardovia inopinata	Psychrobacter arcticus	Pengzhenrongella sicca	Mycobacteroides immunogenum	Neotabrizicola shimadae	Luteitalea pratensis	Microbacterium binotii	Mycolicibacterium phocaicum	Mycobacterium paragordonae	Microbacterium amylolyticum	Nocardioides aquaticus	Leptolyngbya boryana	Pseudonocardia autotrophica	Microbacterium aurum	Mycetocola spongiae	Ornithinimicrobium avium	Mycobacterium paragordonae	Microbacterium amylolyticum	Nesterenkonia pannonica	Humibacter ginsenosidimutans
Mycolicibacterium gadium	Rhodoferax aquaticus	Methylorubrum extorquens	Pseudomonas juntendi	Microbacterium endophyticum	Methylorubrum extorquens	Mesorhizobium terrae	Moraxella nonliquefaciens	Schaalia cardiffensis	Psychrobacter arenosus	Peptoniphilus harei	Mycobacteroides salmoniphilum	Nesterenkonia pannonica	Lysobacter enzymogenes	Microbacterium caowuchunii	Mycolicibacterium sediminis	Mycobacteroides chelonae	Microbacterium atlanticum	Nocardioides aromaticivorans	Leptothermofonsia sichuanensis	Pseudonocardia broussonetiae	Microbacterium binotii	Mycetocola zhujimingii	Ornithinimicrobium ciconiae	Mycobacteroides chelonae	Microbacterium atlanticum	Nocardia farcinica	Hydrogenophaga crassostreae
Mycolicibacterium gilvum	Rhodoferax koreense	Methylorubrum populi	Pseudomonas khazarica	Microbacterium foliorum	Methylorubrum populi	Metabacillus dongyingensis	Moraxella osloensis	Schaalia meyeri	Psychrobacter cryohalolentis	Peptoniphilus ivorii	Mycolicibacterium gadium	Niveibacterium microcysteis	Lysobacter luteus	Microbacterium cremeum	Mycolicibacterium thermoresistibile	Mycolicibacterium gadium	Microbacterium aurum	Nocardioides coralli	Leptothrix cholodnii	Pseudoprevotella muciniphila	Microbacterium caowuchunii	Mycobacterium paragordonae	Ornithinimicrobium flavum	Mycolicibacterium gadium	Microbacterium aurum	Nocardioides anomalus	Hydrogenophaga crocea
Mycolicibacterium madagascariense	Rhodoferax saidenbachensis	Methylotenera versatilis	Pseudomonas knackmussii	Microbacterium hominis	Methylotenera versatilis	Methylibium petroleiphilum	Morococcus cerebrosus	Serpentinimonas maccroryi	Psychrobacter urativorans	Phenylobacterium parvum	Mycolicibacterium madagascariense	Nocardioides anomalus	Lysobacter oculi	Microbacterium endophyticum	Nakamurella antarctica	Mycolicibacterium madagascariense	Microbacterium binotii	Nocardioides cynanchi	Leptotrichia buccalis	Pseudoxanthomonas daejeonensis	Microbacterium cremeum	Mycobacteroides chelonae	Ornithinimicrobium pratense	Mycolicibacterium madagascariense	Microbacterium binotii	Nocardioides aquaticus	Hydrogenophaga pseudoflava
Mycolicibacterium mucogenicum	Rhodoferax sediminis	Methylovirgula ligni	Pseudomonas lundensis	Microbacterium lemovicicum	Methylovorus glucosotrophus	Methylobacterium durans	Mucilaginibacter daejeonensis	Serpentinimonas raichei	Psychromicrobium lacuslunae	Phenylobacterium zucineum	Mycolicibacterium mucogenicum	Nocardioides aquaticus	Marinomonas profundi	Microbacterium foliorum	Nakamurella multipartita	Mycolicibacterium phocaicum	Microbacterium caowuchunii	Nocardioides dokdonensis	Leptotrichia hofstadii	Pseudoxanthomonas mexicana	Microbacterium endophyticum	Mycobacteroides immunogenum	Oryzomicrobium terrae	Mycolicibacterium mucogenicum	Microbacterium caowuchunii	Nocardioides coralli	Hydrogenophilus thermoluteolus
Mycolicibacterium phocaicum	Rhodopseudomonas boonkerdii	Microbacterium amylolyticum	Pseudomonas lurida	Microbacterium liquefaciens	Microbacterium amylolyticum	Methylobacterium indicum	Mycetocola zhujimingii	Serratia liquefaciens	Pulveribacter suum	Phocaeicola coprophilus	Mycolicibacterium phocaicum	Nocardioides coralli	Marisediminicola antarctica	Microbacterium hominis	Neisseria cinerea	Mycolicibacterium thermoresistibile	Microbacterium endophyticum	Nocardioides dongkuii	Leptotrichia hongkongensis	Psychrobacter alimentarius	Microbacterium foliorum	Mycobacteroides salmoniphilum	Oscillatoria acuminata	Mycolicibacterium phocaicum	Microbacterium cremeum	Nocardioides cynanchi	Hymenobacter baengnokdamensis
Mycolicibacterium thermoresistibile	Rhodopseudomonas palustris	Microbacterium atlanticum	Pseudomonas marincola	Microbacterium lushaniae	Microbacterium aurum	Methylobacterium nodulans	Mycobacterium paragordonae	Serratia quinivorans	Qipengyuania sediminis	Phocaeicola dorei	Mycolicibacterium sediminis	Nocardioides cynanchi	Massilia antarctica	Microbacterium lemovicicum	Neisseria elongata	Nakamurella antarctica	Microbacterium foliorum	Nocardioides euryhalodurans	Leptotrichia shahii	Psychrobacter arcticus	Microbacterium hominis	Mycolicibacterium gadium	Ottowia oryzae	Mycolicibacterium sediminis	Microbacterium endophyticum	Nocardioides dokdonensis	Hymenobacter jejuensis
Nakamurella antarctica	Rhodovastum atsumiense	Microbacterium aurum	Pseudomonas maumuensis	Microbacterium luteum	Microbacterium binotii	Methylobacterium organophilum	Mycobacteroides chelonae	Shewanella xiamenensis	Rahnella aceris	Phocaeicola vulgatus	Mycolicibacterium thermoresistibile	Nocardioides dokdonensis	Massilia forsythiae	Microbacterium liquefaciens	Neisseria flavescens	Nakamurella multipartita	Microbacterium hominis	Nocardioides mesophilus	Leptotrichia wadei	Psychrobacter arenosus	Microbacterium lemovicicum	Mycolicibacterium gilvum	Ottowia testudinis	Mycolicibacterium thermoresistibile	Microbacterium foliorum	Nocardioides dongkuii	Hymenobacter monticola
Nakamurella multipartita	Richelia sinica	Microbacterium binotii	Pseudomonas mendocina	Microbacterium oleivorans	Microbacterium caowuchunii	Methylobacterium oryzae	Mycobacteroides immunogenum	Shigella dysenteriae	Rahnella victoriana	Phormidium yuhuli	Nakamurella antarctica	Nocardioides dongkuii	Massilia oculi	Microbacterium lushaniae	Neisseria macacae	Neisseria cinerea	Microbacterium lemovicicum	Nocardioides okcheonensis	Leucobacter coleopterorum	Psychrobacter cryohalolentis	Microbacterium liquefaciens	Mycolicibacterium madagascariense	Oxynema aestuarii	Nakamurella antarctica	Microbacterium hominis	Nocardioides euryhalodurans	Hymenobacter sedentarius
Neisseria cinerea	Rippkaea orientalis	Microbacterium caowuchunii	Pseudomonas monteilii	Microbacterium paludicola	Microbacterium cremeum	Methylobacterium phyllosphaerae	Mycobacteroides salmoniphilum	Shigella flexneri	Ralstonia insidiosa	Phreatobacter stygius	Nakamurella multipartita	Nocardioides mesophilus	Massilia putida	Microbacterium luteum	Neisseria sicca	Neisseria elongata	Microbacterium liquefaciens	Nocardioides panacis	Leucobacter denitrificans	Psychrobacter urativorans	Microbacterium lushaniae	Mycolicibacterium mucogenicum	Paenarthrobacter nicotinovorans	Nakamurella multipartita	Microbacterium lemovicicum	Nocardioides humi	Hymenobacter swuensis
Neisseria elongata	Roseateles depolymerans	Microbacterium cremeum	Pseudomonas mosselii	Microbacterium protaetiae	Microbacterium endophyticum	Methylobacterium radiodurans	Mycolicibacterium gadium	Shigella sonnei	Ralstonia mannitolilytica	Phytobacter diazotrophicus	Neisseria cinerea	Nocardioides okcheonensis	Massilia violaceinigra	Microbacterium oleivorans	Neisseria subflava	Neisseria flavescens	Microbacterium lushaniae	Nocardioides panacisoli	Leucobacter triazinivorans	Psychromicrobium lacuslunae	Microbacterium luteum	Mycolicibacterium phocaicum	Pandoraea commovens	Neisseria cinerea	Microbacterium liquefaciens	Nocardioides mesophilus	Hymenobacter tibetensis
Neisseria flavescens	Roseburia intestinalis	Microbacterium endophyticum	Pseudomonas multiresinivorans	Microbacterium resistens	Microbacterium foliorum	Methylobacterium radiotolerans	Mycolicibacterium gilvum	Simplicispira suum	Ralstonia pseudosolanacearum	Phytobacter ursingii	Neisseria elongata	Nocardioides panacis	Megamonas funiformis	Microbacterium paludicola	Neomicrococcus aestuarii	Neisseria macacae	Microbacterium luteum	Nocardioides piscis	Leuconostoc carnosum	Pulveribacter suum	Microbacterium oleivorans	Mycolicibacterium sediminis	Pantoea agglomerans	Neisseria elongata	Microbacterium lushaniae	Nocardioides okcheonensis	Ideonella dechloratans
Neisseria macacae	Roseomonas gilardii	Microbacterium foliorum	Pseudomonas nanhaiensis	Microbacterium sediminis	Microbacterium hominis	Methylobacterium terrae	Mycolicibacterium madagascariense	Skermanella rosea	Ralstonia syzygii	Pluralibacter gergoviae	Neisseria flavescens	Nocardioides piscis	Melaminivora jejuensis	Microbacterium resistens	Neotabrizicola shimadae	Neisseria sicca	Microbacterium oleivorans	Nocardioides rotundus	Leuconostoc gelidum	Qipengyuania sediminis	Microbacterium paludicola	Mycolicibacterium thermoresistibile	Pantoea eucalypti	Neisseria flavescens	Microbacterium luteum	Nocardioides panacis	Ignavigranum ruoffiae
Neisseria sicca	Roseomonas haemaphysalidis	Microbacterium hominis	Pseudomonas oleovorans	Microcella flavibacter	Microbacterium lemovicicum	Methylocaldum marinum	Mycolicibacterium mucogenicum	Sphaerotilus sulfidivorans	Ramlibacter tataouinensis	Polaromonas naphthalenivorans	Neisseria macacae	Nocardioides rotundus	Mesorhizobium amorphae	Microbacterium sediminis	Nesterenkonia pannonica	Neisseria subflava	Microbacterium paludicola	Nocardioides seonyuensis	Leuconostoc mesenteroides	Rahnella aceris	Microbacterium resistens	Nakamurella antarctica	Pantoea eucrina	Neisseria macacae	Microbacterium oleivorans	Nocardioides piscis	Ilumatobacter coccineus
Neisseria subflava	Roseomonas marmotae	Microbacterium lemovicicum	Pseudomonas orientalis	Micrococcus luteus	Microbacterium liquefaciens	Methylococcus geothermalis	Mycolicibacterium phocaicum	Sphingobium amiense	Rathayibacter festucae	Porphyromonas gingivalis	Neisseria sicca	Nocardioides seonyuensis	Mesorhizobium australicum	Microcella flavibacter	Niallia circulans	Neomicrococcus aestuarii	Microbacterium resistens	Nocardioides ungokensis	Leuconostoc pseudomesenteroides	Rahnella victoriana	Microbacterium sediminis	Nakamurella multipartita	Pantoea stewartii	Neisseria sicca	Microbacterium protaetiae	Nocardioides rotundus	Immundisolibacter cernigliae
Neomicrococcus aestuarii	Roseomonas mucosa	Microbacterium liquefaciens	Pseudomonas otitidis	Micrococcus yunnanensis	Microbacterium luteum	Methylorubrum extorquens	Mycolicibacterium sediminis	Sphingobium cloacae	Rheinheimera mangrovi	Prevotella copri	Neisseria subflava	Nocardioides ungokensis	Mesorhizobium ciceri	Micrococcus luteus	Niveibacterium microcysteis	Neorhizobium galegae	Microbacterium sediminis	Nodularia sphaerocarpa	Lichenicola cladoniae	Ralstonia insidiosa	Microcella flavibacter	Neisseria bacilliformis	Paraburkholderia aromaticivorans	Neisseria subflava	Microbacterium resistens	Nocardioides seonyuensis	Inhella inkyongensis
Neotabrizicola shimadae	Rothia aeria	Microbacterium lushaniae	Pseudomonas pergaminensis	Microcoleus vaginatus	Microbacterium oleivorans	Methylorubrum populi	Mycolicibacterium thermoresistibile	Sphingobium fuliginis	Rhizobacter gummiphilus	Prevotella denticola	Neomicrococcus aestuarii	Nodularia sphaerocarpa	Mesorhizobium huakuii	Micrococcus yunnanensis	Nocardioides anomalus	Neotabrizicola shimadae	Microcella flavibacter	Nosocomiicoccus ampullae	Ligilactobacillus agilis	Ralstonia mannitolilytica	Micrococcus luteus	Neisseria cinerea	Paraburkholderia fungorum	Neomicrococcus aestuarii	Microbacterium sediminis	Nocardioides ungokensis	Intrasporangium calvum
Nesterenkonia pannonica	Rothia amarae	Microbacterium luteum	Pseudomonas phenolilytica	Microlunatus elymi	Microbacterium paludicola	Methylotenera mobilis	Nakamurella antarctica	Sphingobium indicum	Rhizobium oryzihabitans	Prevotella histicola	Neotabrizicola shimadae	Nosocomiicoccus ampullae	Mesorhizobium jarvisii	Microcoleus vaginatus	Nocardioides aquaticus	Nesterenkonia pannonica	Micrococcus luteus	Nostoc edaphicum	Ligilactobacillus salivarius	Ralstonia pseudosolanacearum	Micrococcus yunnanensis	Neisseria elongata	Paracoccus aminovorans	Neotabrizicola shimadae	Microcella flavibacter	Nodularia sphaerocarpa	Iodobacter ciconiae
Niallia circulans	Rothia dentocariosa	Microbacterium oleivorans	Pseudomonas phragmitis	Microlunatus phosphovorus	Microbacterium resistens	Methylotenera versatilis	Nakamurella multipartita	Sphingobium phenoxybenzoativorans	Rhizobium pusense	Prevotella intermedia	Nesterenkonia pannonica	Nostoc edaphicum	Mesorhizobium onobrychidis	Microlunatus elymi	Nocardioides baekrokdamisoli	Niallia circulans	Micrococcus yunnanensis	Nostoc flagelliforme	Limosilactobacillus fermentum	Ralstonia syzygii	Microcoleus vaginatus	Neisseria flavescens	Paracoccus contaminans	Nesterenkonia pannonica	Micrococcus luteus	Nosocomiicoccus ampullae	Janibacter indicus
Niveibacterium microcysteis	Rothia nasimurium	Microbacterium paludicola	Pseudomonas protegens	Micropruina glycogenica	Microbacterium sediminis	Microbacterium amylolyticum	Neisseria cinerea	Sphingobium xenophagum	Rhizorhabdus dicambivorans	Prevotella jejuni	Niallia circulans	Nostoc punctiforme	Mesorhizobium opportunistum	Microlunatus phosphovorus	Nocardioides coralli	Niveibacterium microcysteis	Microcoleus vaginatus	Nostoc sphaeroides	Limosilactobacillus vaginalis	Ramlibacter tataouinensis	Microlunatus elymi	Neisseria macacae	Paracoccus jeotgali	Niallia circulans	Micrococcus yunnanensis	Nostoc edaphicum	Janibacter melonis
Nocardioides anomalus	Rothia terrae	Microbacterium resistens	Pseudomonas psychrophila	Microvirga ossetica	Microbacterium wangchenii	Microbacterium atlanticum	Neisseria elongata	Sphingobium yanoikuyae	Rhizorhabdus phycosphaerae	Prevotella melaninogenica	Niveibacterium microcysteis	Nostoc sphaeroides	Mesorhizobium terrae	Micropruina glycogenica	Nocardioides cynanchi	Nocardioides anomalus	Microlunatus elymi	Novisyntrophococcus fermenticellae	Luteimonas chenhongjianii	Rathayibacter festucae	Microlunatus phosphovorus	Neisseria sicca	Paracoccus kondratievae	Niveibacterium microcysteis	Microcoleus vaginatus	Nostoc flagelliforme	Janthinobacterium agaricidamnosum
Nocardioides aquaticus	Rugosibacter aromaticivorans	Microbacterium sediminis	Pseudomonas putida	Microvirga thermotolerans	Microcella flavibacter	Microbacterium aurum	Neisseria flavescens	Sphingomonas aliaeris	Rhizorhabdus wittichii	Prevotella nigrescens	Nocardioides anomalus	Novosphingobium aromaticivorans	Metabacillus dongyingensis	Microvirga ossetica	Nocardioides dokdonensis	Nocardioides aquaticus	Microlunatus phosphovorus	Novosphingobium aromaticivorans	Luteimonas granuli	Rheinheimera mangrovi	Micropruina glycogenica	Neisseria subflava	Paracoccus liaowanqingii	Nocardioides anomalus	Microlunatus elymi	Nostoc sphaeroides	Janthinobacterium lividum
Nocardioides coralli	Salinicoccus halodurans	Microbacterium wangchenii	Pseudomonas qingdaonensis	Miniphocaeibacter halophilus	Micrococcus luteus	Microbacterium binotii	Neisseria macacae	Sphingomonas alpina	Rhodococcus erythropolis	Prevotella oris	Nocardioides aquaticus	Novosphingobium decolorationis	Methylibium petroleiphilum	Microvirga thermotolerans	Nocardioides dongkuii	Nocardioides coralli	Micropruina glycogenica	Novosphingobium decolorationis	Luteipulveratus mongoliensis	Rhizobacter gummiphilus	Microvirga ossetica	Neomicrococcus aestuarii	Paracoccus marcusii	Nocardioides aquaticus	Microlunatus phosphovorus	Novosphingobium aromaticivorans	Janthinobacterium svalbardensis
Nocardioides cynanchi	Sanguibacter keddieii	Microcella flavibacter	Pseudomonas rhizosphaerae	Mobiluncus curtisii	Micrococcus yunnanensis	Microbacterium caowuchunii	Neisseria sicca	Sphingomonas changnyeongensis	Rhodococcus fascians	Prevotella veroralis	Nocardioides baekrokdamisoli	Novosphingobium ginsenosidimutans	Methylobacillus flagellatus	Miniphocaeibacter halophilus	Nocardioides euryhalodurans	Nocardioides cynanchi	Microvirga ossetica	Novosphingobium ginsenosidimutans	Lysobacter enzymogenes	Rhizobium daejeonense	Microvirga thermotolerans	Neotabrizicola shimadae	Paracoccus mutanolyticus	Nocardioides baekrokdamisoli	Micropruina glycogenica	Novosphingobium decolorationis	Janthinobacterium tructae
Nocardioides dokdonensis	Schaalia meyeri	Micrococcus luteus	Pseudomonas rhodesiae	Moraxella bovoculi	Microcoleus vaginatus	Microbacterium cremeum	Neisseria subflava	Sphingomonas ginsengisoli An et al. 2013	Rhodococcus qingshengii	Priestia aryabhattai	Nocardioides coralli	Novosphingobium pentaromativorans	Methylobacterium durans	Moraxella bovoculi	Nocardioides mesophilus	Nocardioides dokdonensis	Microvirga thermotolerans	Novosphingobium pentaromativorans	Lysobacter luteus	Rhizobium oryzihabitans	Miniphocaeibacter halophilus	Nesterenkonia pannonica	Paracoccus sanguinis	Nocardioides coralli	Microvirga ossetica	Novosphingobium ginsenosidimutans	Jatrophihabitans telluris
Nocardioides dongkuii	Sediminicoccus rosea	Micrococcus yunnanensis	Pseudomonas salmasensis	Moraxella cuniculi	Microlunatus elymi	Microbacterium endophyticum	Neomicrococcus aestuarii	Sphingomonas hengshuiensis	Rhodoferax aquaticus	Propioniciclava coleopterorum	Nocardioides cynanchi	Novosphingobium resinovorum	Methylobacterium indicum	Moraxella cuniculi	Nocardioides okcheonensis	Nocardioides dongkuii	Miniphocaeibacter halophilus	Novosphingobium resinovorum	Lysobacter oculi	Rhizobium pusense	Moraxella bovis	Niallia circulans	Paracoccus yeei	Nocardioides dokdonensis	Microvirga thermotolerans	Novosphingobium pentaromativorans	Jeotgalibaca arthritidis
Nocardioides euryhalodurans	Serpentinimonas maccroryi	Microcoleus vaginatus	Pseudomonas sediminis	Moraxella nonliquefaciens	Microlunatus phosphovorus	Microbacterium foliorum	Neotabrizicola shimadae	Sphingomonas koreensis	Rhodoferax ferrireducens	Protaetiibacter intestinalis	Nocardioides dokdonensis	Occultella kanbiaonis	Methylobacterium organophilum	Moraxella nonliquefaciens	Nocardioides panacis	Nocardioides euryhalodurans	Moraxella cuniculi	Occultella kanbiaonis	Macrococcus equipercicus	Rhizorhabdus dicambivorans	Moraxella bovoculi	Niveibacterium microcysteis	Paradevosia shaoguanensis	Nocardioides dongkuii	Mobiluncus curtisii	Novosphingobium resinovorum	Kibdelosporangium phytohabitans
Nocardioides mesophilus	Serpentinimonas raichei	Microlunatus elymi	Pseudomonas shahriarae	Moraxella osloensis	Micropruina glycogenica	Microbacterium hominis	Nesterenkonia pannonica	Sphingomonas morindae	Rhodoferax koreense	Protaetiibacter larvae	Nocardioides dongkuii	Ornithinimicrobium avium	Methylobacterium oryzae	Moraxella osloensis	Nocardioides piscis	Nocardioides mesophilus	Moraxella nonliquefaciens	Ornithinimicrobium avium	Marinomonas profundi	Rhizorhabdus phycosphaerae	Moraxella cuniculi	Nocardioides anomalus	Parageobacillus toebii	Nocardioides euryhalodurans	Moraxella bovoculi	Ornithinimicrobium avium	Kineococcus radiotolerans
Nocardioides okcheonensis	Serratia fonticola	Microlunatus phosphovorus	Pseudomonas shirazica	Morococcus cerebrosus	Microvirga ossetica	Microbacterium lemovicicum	Niallia circulans	Sphingomonas paeninsulae	Rhodoferax saidenbachensis	Pseudarthrobacter chlorophenolicus	Nocardioides euryhalodurans	Ornithinimicrobium ciconiae	Methylobacterium phyllosphaerae	Morococcus cerebrosus	Nocardioides rotundus	Nocardioides okcheonensis	Moraxella osloensis	Ornithinimicrobium ciconiae	Marisediminicola antarctica	Rhizorhabdus wittichii	Moraxella nasovis	Nocardioides aquaticus	Parascardovia denticolens	Nocardioides mesophilus	Moraxella cuniculi	Ornithinimicrobium ciconiae	Kingella oralis
Nocardioides panacis	Serratia liquefaciens	Micropruina glycogenica	Pseudomonas sichuanensis	Mucilaginibacter ginsenosidivorax	Microvirga thermotolerans	Microbacterium liquefaciens	Nocardioides anomalus	Sphingomonas panacis	Rhodoferax sediminis	Pseudarthrobacter psychrotolerans	Nocardioides humi	Ornithinimicrobium flavum	Methylobacterium radiodurans	Mucilaginibacter daejeonensis	Nocardioides seonyuensis	Nocardioides panacis	Morganella morganii	Ornithinimicrobium flavum	Massilia antarctica	Rhodococcus erythropolis	Moraxella nonliquefaciens	Nocardioides coralli	Paroceanicella profunda	Nocardioides okcheonensis	Moraxella nonliquefaciens	Ornithinimicrobium flavum	Klebsiella huaxiensis
Nocardioides piscis	Serratia quinivorans	Microvirga ossetica	Pseudomonas siliginis	Mycetocola zhujimingii	Mixta gaviniae	Microbacterium lushaniae	Nocardioides aquaticus	Sphingomonas panacisoli	Rhodopseudomonas boonkerdii	Pseudochrobactrum algeriensis	Nocardioides mesophilus	Ornithinimicrobium pratense	Methylobacterium radiotolerans	Mycetocola zhujimingii	Nocardioides ungokensis	Nocardioides piscis	Morococcus cerebrosus	Ornithinimicrobium pratense	Massilia forsythiae	Rhodococcus fascians	Moraxella osloensis	Nocardioides cynanchi	Parvimonas micra	Nocardioides panacis	Moraxella osloensis	Ornithinimicrobium pratense	Klebsiella michiganensis
Nocardioides rotundus	Shewanella xiamenensis	Microvirga thermotolerans	Pseudomonas simiae	Mycobacterium paragordonae	Mobiluncus curtisii	Microbacterium luteum	Nocardioides baekrokdamisoli	Sphingomonas paucimobilis	Rhodopseudomonas palustris	Pseudoduganella armeniaca	Nocardioides okcheonensis	Orrella dioscoreae	Methylobacterium terrae	Mycobacterium doricum	Nodularia sphaerocarpa	Nocardioides seonyuensis	Mycetocola zhujimingii	Orrella marina	Massilia oculi	Rhodococcus qingshengii	Morococcus cerebrosus	Nocardioides dokdonensis	Pedobacter mucosus	Nocardioides piscis	Morococcus cerebrosus	Orrella marina	Klebsiella oxytoca
Nocardioides seonyuensis	Shigella dysenteriae	Miniphocaeibacter halophilus	Pseudomonas sivasensis	Mycobacteroides chelonae	Moraxella bovis	Microbacterium oleivorans	Nocardioides coralli	Sphingomonas piscis	Rhodovastum atsumiense	Pseudoduganella flava	Nocardioides panacis	Orrella marina	Methylocaldum marinum	Mycobacterium paragordonae	Nosocomiicoccus ampullae	Nocardioides ungokensis	Mycobacterium paragordonae	Oryzomicrobium terrae	Massilia putida	Rhodoferax aquaticus	Mucilaginibacter daejeonensis	Nocardioides dongkuii	Pedobacter schmidteae	Nocardioides seonyuensis	Mucilaginibacter daejeonensis	Oryzomicrobium terrae	Klebsiella pneumoniae
Nocardioides ungokensis	Shigella flexneri	Moraxella bovis	Pseudomonas soli	Mycobacteroides immunogenum	Moraxella bovoculi	Microbacterium paludicola	Nocardioides cynanchi	Sphingomonas profundi	Richelia sinica	Pseudoduganella plicata	Nocardioides piscis	Oryzomicrobium terrae	Methylocella silvestris	Mycobacteroides chelonae	Nostoc edaphicum	Nodularia sphaerocarpa	Mycobacteroides chelonae	Oscillatoria acuminata	Massilia violaceinigra	Rhodoferax koreense	Mycetocola spongiae	Nocardioides euryhalodurans	Pengzhenrongella sicca	Nocardioides ungokensis	Mucilaginibacter ginsenosidivorax	Oscillatoria acuminata	Klebsiella quasipneumoniae
Nodularia sphaerocarpa	Shigella sonnei	Moraxella bovoculi	Pseudomonas synxantha	Mycobacteroides salmoniphilum	Moraxella cuniculi	Microbacterium protaetiae	Nocardioides dokdonensis	Sphingomonas psychrotolerans	Rippkaea orientalis	Pseudoduganella umbonata	Nocardioides rotundus	Oscillatoria acuminata	Methylocystis heyeri	Mycolicibacterium gadium	Nostoc sphaeroides	Nosocomiicoccus ampullae	Mycolicibacterium gadium	Oscillatoria nigro-viridis	Megamonas funiformis	Rhodoferax saidenbachensis	Mycetocola zhujimingii	Nocardioides mesophilus	Peptacetobacter hiranonis	Nodularia sphaerocarpa	Mycetocola zhujimingii	Ottowia oryzae	Klebsiella variicola
Nosocomiicoccus ampullae	Shinella zoogloeoides	Moraxella cuniculi	Pseudomonas tensinigenes	Mycolicibacterium gadium	Moraxella nonliquefaciens	Microbacterium resistens	Nocardioides dongkuii	Sphingomonas radiodurans	Roseateles depolymerans	Pseudomonas aeruginosa	Nocardioides seonyuensis	Oscillatoria nigro-viridis	Methylocystis parvus	Mycolicibacterium mucogenicum	Novosphingobium aromaticivorans	Nostoc edaphicum	Mycolicibacterium madagascariense	Ottowia oryzae	Megasphaera elsdenii	Rhodoferax sediminis	Mycobacterium doricum	Nocardioides okcheonensis	Peptoniphilus harei	Nosocomiicoccus ampullae	Mycobacterium paragordonae	Ottowia testudinis	Kluyvera ascorbata
Nostoc edaphicum	Simplicispira suum	Moraxella nasovis	Pseudomonas tohonis	Mycolicibacterium mucogenicum	Moraxella osloensis	Microbacterium sediminis	Nocardioides euryhalodurans	Sphingomonas rhizophila	Roseburia hominis	Pseudomonas alcaligenes	Nocardioides ungokensis	Ottowia oryzae	Methylorubrum extorquens	Mycolicibacterium neoaurum	Novosphingobium decolorationis	Nostoc sphaeroides	Mycolicibacterium phocaicum	Ottowia testudinis	Meiothermus taiwanensis	Rhodopseudomonas boonkerdii	Mycobacterium paragordonae	Nocardioides panacis	Peribacillus frigoritolerans	Nostoc edaphicum	Mycobacterium parmense	Oxynema aestuarii	Kluyvera intermedia
Nostoc sphaeroides	Skermanella rosea	Moraxella nonliquefaciens	Pseudomonas toyotomiensis	Mycolicibacterium neoaurum	Morococcus cerebrosus	Microcella flavibacter	Nocardioides mesophilus	Sphingomonas sabuli	Roseburia intestinalis	Pseudomonas alkylphenolica	Nodularia sphaerocarpa	Ottowia testudinis	Methylorubrum populi	Mycolicibacterium phocaicum	Novosphingobium ginsenosidimutans	Novosphingobium aromaticivorans	Mycolicibacterium thermoresistibile	Oxynema aestuarii	Melaminivora jejuensis	Rhodopseudomonas palustris	Mycobacteroides chelonae	Nocardioides piscis	Phenylobacterium parvum	Nostoc sphaeroides	Mycobacteroides chelonae	Paenarthrobacter nicotinovorans	Kocuria flava
Novosphingobium aromaticivorans	Sphaerotilus sulfidivorans	Moraxella osloensis	Pseudomonas tritici	Mycolicibacterium phocaicum	Mucilaginibacter ginsenosidivorax	Micrococcus luteus	Nocardioides okcheonensis	Sphingomonas sanxanigenens	Roseococcus microcysteis	Pseudomonas anuradhapurensis	Nosocomiicoccus ampullae	Oxynema aestuarii	Methylotenera versatilis	Mycolicibacterium thermoresistibile	Novosphingobium pentaromativorans	Novosphingobium decolorationis	Nakamurella antarctica	Paenarthrobacter nicotinovorans	Mesorhizobium amorphae	Rhodovastum atsumiense	Mycobacteroides immunogenum	Nocardioides rotundus	Phenylobacterium zucineum	Novosphingobium aromaticivorans	Mycolicibacterium gadium	Paenibacillus naphthalenovorans	Kocuria indica
Novosphingobium decolorationis	Sphingobacterium multivorum	Morococcus cerebrosus	Pseudomonas veronii	Mycolicibacterium thermoresistibile	Mycetocola zhujimingii	Micrococcus yunnanensis	Nocardioides panacis	Sphingomonas sinipercae	Roseomonas gilardii	Pseudomonas asgharzadehiana	Nostoc edaphicum	Paenarthrobacter nicotinovorans	Methylovirgula ligni	Nakamurella antarctica	Novosphingobium resinovorum	Novosphingobium ginsenosidimutans	Nakamurella multipartita	Pandoraea commovens	Mesorhizobium australicum	Richelia sinica	Mycobacteroides salmoniphilum	Nocardioides seonyuensis	Phocaeicola coprophilus	Novosphingobium decolorationis	Mycolicibacterium mucogenicum	Pandoraea commovens	Kocuria palustris
Novosphingobium ginsenosidimutans	Sphingobium amiense	Mucilaginibacter daejeonensis	Pseudomonas versuta	Nakamurella antarctica	Mycobacterium paragordonae	Microcoleus vaginatus	Nocardioides piscis	Sphingomonas suaedae	Roseomonas haemaphysalidis	Pseudomonas atacamensis	Nostoc sphaeroides	Pandoraea commovens	Microbacterium amylolyticum	Nakamurella multipartita	Occultella kanbiaonis	Novosphingobium pentaromativorans	Neisseria cinerea	Pantoea agglomerans	Mesorhizobium ciceri	Rippkaea orientalis	Mycolicibacterium gadium	Nocardioides ungokensis	Phocaeicola dorei	Novosphingobium ginsenosidimutans	Mycolicibacterium phocaicum	Pantoea agglomerans	Kosakonia arachidis
Novosphingobium pentaromativorans	Sphingobium cloacae	Mucilaginibacter ginsenosidivorax	Pseudomonas viridiflava	Nakamurella multipartita	Mycobacteroides chelonae	Microlunatus elymi	Nocardioides rotundus	Sphingomonas taxi	Roseomonas marmotae	Pseudomonas azerbaijanoriens	Novosphingobium aromaticivorans	Pantoea agglomerans	Microbacterium atlanticum	Neisseria cinerea	Ornithinimicrobium avium	Novosphingobium resinovorum	Neisseria elongata	Pantoea eucalypti	Mesorhizobium erdmanii	Roseateles depolymerans	Mycolicibacterium gilvum	Nodularia sphaerocarpa	Phormidium yuhuli	Novosphingobium pentaromativorans	Mycolicibacterium thermoresistibile	Pantoea eucalypti	Kosakonia cowanii
Novosphingobium resinovorum	Sphingobium fuliginis	Mycetocola zhujimingii	Pseudomonas wenzhouensis	Neisseria cinerea	Mycolicibacterium gadium	Microlunatus phosphovorus	Nocardioides seonyuensis	Sphingomonas xanthus	Roseomonas mucosa	Pseudomonas campi	Novosphingobium decolorationis	Pantoea eucalypti	Microbacterium aurum	Neisseria elongata	Ornithinimicrobium ciconiae	Occultella kanbiaonis	Neisseria flavescens	Pantoea eucrina	Mesorhizobium huakuii	Roseburia hominis	Mycolicibacterium madagascariense	Nosocomiicoccus ampullae	Phreatobacter stygius	Novosphingobium resinovorum	Nakamurella antarctica	Pantoea eucrina	Kosakonia oryzae
Occultella kanbiaonis	Sphingobium indicum	Mycobacterium paragordonae	Pseudomonas yamanorum	Neisseria elongata	Mycolicibacterium gilvum	Micropruina glycogenica	Nocardioides ungokensis	Sphingopyxis alaskensis	Rothia aeria	Pseudomonas chlororaphis	Novosphingobium ginsenosidimutans	Pantoea eucrina	Microbacterium binotii	Neisseria flavescens	Ornithinimicrobium flavum	Ornithinimicrobium avium	Neisseria macacae	Pantoea stewartii	Mesorhizobium japonicum	Roseococcus microcysteis	Mycolicibacterium mucogenicum	Nostoc edaphicum	Phytobacter ursingii	Occultella kanbiaonis	Nakamurella multipartita	Pantoea stewartii	Kosakonia pseudosacchari
Ornithinimicrobium avium	Sphingobium phenoxybenzoativorans	Mycobacteroides chelonae	Pseudonocardia autotrophica	Neisseria flavescens	Mycolicibacterium madagascariense	Microvirga ossetica	Nodularia sphaerocarpa	Sphingopyxis fribergensis	Rothia amarae	Pseudomonas cichorii	Novosphingobium pentaromativorans	Pantoea stewartii	Microbacterium caowuchunii	Neisseria macacae	Ornithinimicrobium pratense	Ornithinimicrobium ciconiae	Neisseria sicca	Pantoea vagans	Mesorhizobium jarvisii	Roseomonas gilardii	Mycolicibacterium phocaicum	Nostoc sphaeroides	Planococcus glaciei	Ornithinimicrobium avium	Neisseria cinerea	Parabacteroides johnsonii	Kosakonia radicincitans
Ornithinimicrobium ciconiae	Sphingobium xenophagum	Mycobacteroides salmoniphilum	Pseudonocardia broussonetiae	Neisseria macacae	Mycolicibacterium mucogenicum	Microvirga thermotolerans	Nosocomiicoccus ampullae	Sphingopyxis macrogoltabida	Rothia dentocariosa	Pseudomonas citronellolis	Novosphingobium resinovorum	Paraburkholderia aromaticivorans	Microbacterium chengjingii	Neisseria sicca	Orrella dioscoreae	Ornithinimicrobium flavum	Neisseria subflava	Parabacteroides goldsteinii	Mesorhizobium onobrychidis	Roseomonas haemaphysalidis	Mycolicibacterium thermoresistibile	Novosphingobium aromaticivorans	Polaromonas naphthalenivorans	Ornithinimicrobium ciconiae	Neisseria elongata	Paraburkholderia aromaticivorans	Kosakonia sacchari
Ornithinimicrobium flavum	Sphingobium yanoikuyae	Mycolicibacterium gadium	Pseudoprevotella muciniphila	Neisseria sicca	Mycolicibacterium phocaicum	Miniphocaeibacter halophilus	Nostoc edaphicum	Sphingosinithalassobacter tenebrarum	Rothia nasimurium	Pseudomonas donghuensis	Occultella kanbiaonis	Paraburkholderia fungorum	Microbacterium cremeum	Neisseria subflava	Oryzomicrobium terrae	Ornithinimicrobium pratense	Neomicrococcus aestuarii	Parabacteroides johnsonii	Mesorhizobium opportunistum	Roseomonas marmotae	Nakamurella antarctica	Novosphingobium decolorationis	Porphyromonas gingivalis	Ornithinimicrobium flavum	Neisseria flavescens	Paraburkholderia fungorum	Kribbella flavida
Ornithinimicrobium pratense	Sphingomonas aliaeris	Mycolicibacterium madagascariense	Pseudoxanthomonas daejeonensis	Neisseria subflava	Mycolicibacterium sediminis	Mobiluncus curtisii	Nostoc sphaeroides	Spirosoma pollinicola	Rothia terrae	Pseudomonas entomophila	Ornithinimicrobium avium	Paracoccus aminovorans	Microbacterium endophyticum	Neomicrococcus aestuarii	Oscillatoria acuminata	Orrella dioscoreae	Neotabrizicola shimadae	Paraburkholderia aromaticivorans	Mesorhizobium terrae	Roseomonas mucosa	Nakamurella multipartita	Novosphingobium ginsenosidimutans	Prevotella copri	Ornithinimicrobium pratense	Neisseria macacae	Paraburkholderia xenovorans	Lachnoanaerobaculum umeaense
Orrella dioscoreae	Sphingomonas alpina	Mycolicibacterium mucogenicum	Pseudoxanthomonas mexicana	Neomicrococcus aestuarii	Mycolicibacterium thermoresistibile	Moraxella bovis	Novosphingobium aromaticivorans	Staphylococcus aureus	Rugosibacter aromaticivorans	Pseudomonas eucalypticola	Ornithinimicrobium ciconiae	Paracoccus contaminans	Microbacterium foliorum	Neotabrizicola shimadae	Oscillatoria nigro-viridis	Oryzomicrobium terrae	Nesterenkonia pannonica	Paraburkholderia fungorum	Metabacillus dongyingensis	Rothia aeria	Neisseria cinerea	Novosphingobium pentaromativorans	Prevotella denticola	Orrella marina	Neisseria sicca	Paracoccus aminovorans	Lachnoclostridium phocaeense
Oryzomicrobium terrae	Sphingomonas changnyeongensis	Mycolicibacterium phocaicum	Pseudoxanthomonas spadix	Neotabrizicola shimadae	Nakamurella antarctica	Moraxella bovoculi	Novosphingobium decolorationis	Staphylococcus auricularis	Salinicoccus halodurans	Pseudomonas fakonensis	Ornithinimicrobium flavum	Paracoccus jeotgali	Microbacterium hominis	Nesterenkonia pannonica	Ottowia oryzae	Oscillatoria acuminata	Niallia circulans	Paracoccus aminovorans	Metabacillus sediminilitoris	Rothia amarae	Neisseria elongata	Novosphingobium resinovorum	Prevotella histicola	Oryzomicrobium terrae	Neisseria subflava	Paracoccus contaminans	Lacrimispora saccharolytica
Oscillatoria acuminata	Sphingomonas ginsengisoli An et al. 2013	Mycolicibacterium sediminis	Psychrobacter alimentarius	Nesterenkonia pannonica	Nakamurella multipartita	Moraxella cuniculi	Novosphingobium ginsenosidimutans	Staphylococcus caprae	Sanguibacter keddieii	Pseudomonas fragi	Ornithinimicrobium pratense	Paracoccus liaowanqingii	Microbacterium lemovicicum	Niallia circulans	Ottowia testudinis	Oscillatoria nigro-viridis	Niveibacterium microcysteis	Paracoccus contaminans	Methylibium petroleiphilum	Rothia dentocariosa	Neisseria flavescens	Occultella kanbiaonis	Prevotella intermedia	Oscillatoria acuminata	Neomicrococcus aestuarii	Paracoccus jeotgali	Lacticaseibacillus paracasei
Oscillatoria nigro-viridis	Sphingomonas hengshuiensis	Mycolicibacterium thermoresistibile	Psychrobacter arcticus	Niallia circulans	Neisseria cinerea	Moraxella nasovis	Novosphingobium pentaromativorans	Staphylococcus epidermidis	Schaalia meyeri	Pseudomonas frederiksbergensis	Orrella dioscoreae	Paracoccus marcusii	Microbacterium liquefaciens	Nitrobacter hamburgensis	Oxynema aestuarii	Ottowia oryzae	Nocardioides anomalus	Paracoccus jeotgali	Methylobacillus flagellatus	Rothia nasimurium	Neisseria macacae	Ornithinimicrobium avium	Prevotella jejuni	Oscillatoria nigro-viridis	Neotabrizicola shimadae	Paracoccus kondratievae	Lactiplantibacillus pentosus
Ottowia oryzae	Sphingomonas koreensis	Nakamurella antarctica	Psychrobacter arenosus	Niveibacterium microcysteis	Neisseria elongata	Moraxella nonliquefaciens	Novosphingobium resinovorum	Staphylococcus equorum	Sediminicoccus rosea	Pseudomonas furukawaii	Orrella marina	Paracoccus mutanolyticus	Microbacterium lushaniae	Niveibacterium microcysteis	Paenarthrobacter nicotinovorans	Ottowia testudinis	Nocardioides aquaticus	Paracoccus kondratievae	Methylobacterium durans	Rothia terrae	Neisseria sicca	Ornithinimicrobium ciconiae	Prevotella melaninogenica	Ottowia oryzae	Nesterenkonia pannonica	Paracoccus liaowanqingii	Lactiplantibacillus plantarum
Ottowia testudinis	Sphingomonas lacunae	Nakamurella multipartita	Psychrobacter cryohalolentis	Niveispirillum cyanobacteriorum	Neisseria flavescens	Moraxella osloensis	Occultella kanbiaonis	Staphylococcus haemolyticus	Serinicoccus chungangensis	Pseudomonas germanica	Oryzomicrobium terrae	Paracoccus sanguinis	Microbacterium luteum	Nocardioides anomalus	Paenibacillus naphthalenovorans	Oxynema aestuarii	Nocardioides coralli	Paracoccus liaowanqingii	Methylobacterium indicum	Rugosibacter aromaticivorans	Neisseria subflava	Ornithinimicrobium flavum	Prevotella nigrescens	Ottowia testudinis	Niallia circulans	Paracoccus marcusii	Lactobacillus acetotolerans
Oxynema aestuarii	Sphingomonas morindae	Neisseria cinerea	Psychrobacter urativorans	Nocardia farcinica	Neisseria macacae	Morococcus cerebrosus	Ornithinimicrobium avium	Staphylococcus hominis	Serpentinimonas maccroryi	Pseudomonas glycinae	Oscillatoria acuminata	Paracoccus yeei	Microbacterium oleivorans	Nocardioides aquaticus	Pandoraea commovens	Paenarthrobacter nicotinovorans	Nocardioides dokdonensis	Paracoccus marcusii	Methylobacterium organophilum	Salinicoccus halodurans	Neomicrococcus aestuarii	Ornithinimicrobium pratense	Prevotella oris	Oxynema aestuarii	Niveibacterium microcysteis	Paracoccus mutanolyticus	Lactobacillus acidophilus
Paenarthrobacter nicotinovorans	Sphingomonas paeninsulae	Neisseria elongata	Psychromicrobium lacuslunae	Nocardioides anomalus	Neisseria sicca	Mucilaginibacter daejeonensis	Ornithinimicrobium ciconiae	Staphylococcus nepalensis	Serpentinimonas raichei	Pseudomonas gozinkensis	Oscillatoria nigro-viridis	Paracoccus zhejiangensis	Microbacterium paludicola	Nocardioides baekrokdamisoli	Pantoea agglomerans	Panacibacter ginsenosidivorans	Nocardioides dongkuii	Paracoccus mutanolyticus	Methylobacterium oryzae	Sanguibacter keddieii	Neotabrizicola shimadae	Orrella dioscoreae	Prevotella veroralis	Paenarthrobacter nicotinovorans	Nocardioides anomalus	Paracoccus sanguinis	Lactobacillus amylovorus
Pandoraea commovens	Sphingomonas panacis	Neisseria flavescens	Pulveribacter suum	Nocardioides aquaticus	Neisseria subflava	Mucilaginibacter ginsenosidivorax	Ornithinimicrobium flavum	Staphylococcus pasteuri	Serratia fonticola	Pseudomonas hydrolytica	Ottowia oryzae	Paradevosia shaoguanensis	Microbacterium protaetiae	Nocardioides coralli	Pantoea eucalypti	Pandoraea apista	Nocardioides euryhalodurans	Paracoccus sanguinis	Methylobacterium phyllosphaerae	Schaalia meyeri	Nesterenkonia pannonica	Orrella marina	Priestia aryabhattai	Paenarthrobacter ureafaciens	Nocardioides aquaticus	Paracoccus suum	Lactobacillus apis
Pantoea agglomerans	Sphingomonas panacisoli	Neisseria macacae	Qipengyuania flava	Nocardioides baekrokdamisoli	Neomicrococcus aestuarii	Mycetocola spongiae	Ornithinimicrobium pratense	Staphylococcus pettenkoferi	Serratia liquefaciens	Pseudomonas iranensis	Ottowia testudinis	Parageobacillus toebii	Microbacterium resistens	Nocardioides cynanchi	Pantoea eucrina	Pandoraea commovens	Nocardioides mesophilus	Paracoccus suum	Methylobacterium radiodurans	Sediminicoccus rosea	Niallia circulans	Oryzomicrobium terrae	Propionibacterium acidifaciens	Paenibacillus naphthalenovorans	Nocardioides coralli	Paracoccus yeei	Lactobacillus crispatus
Pantoea dispersa	Sphingomonas paucimobilis	Neisseria sicca	Qipengyuania sediminis	Nocardioides coralli	Neotabrizicola shimadae	Mycetocola zhujimingii	Orrella dioscoreae	Staphylococcus saccharolyticus	Serratia quinivorans	Pseudomonas juntendi	Oxynema aestuarii	Parascardovia denticolens	Microbacterium sediminis	Nocardioides dokdonensis	Pantoea stewartii	Pantoea agglomerans	Nocardioides okcheonensis	Paracoccus yeei	Methylobacterium radiotolerans	Serinicoccus chungangensis	Niveibacterium microcysteis	Oscillatoria acuminata	Propioniciclava coleopterorum	Pandoraea commovens	Nocardioides cynanchi	Paracoccus zhejiangensis	Lactobacillus delbrueckii
Pantoea eucalypti	Sphingomonas piscis	Neisseria subflava	Rahnella aceris	Nocardioides cynanchi	Nesterenkonia pannonica	Mycobacterium doricum	Oryzomicrobium terrae	Staphylococcus saprophyticus	Shewanella xiamenensis	Pseudomonas khazarica	Paenarthrobacter nicotinovorans	Parvimonas micra	Microbacterium wangchenii	Nocardioides dongkuii	Paraburkholderia aromaticivorans	Pantoea deleyi	Nocardioides panacis	Paracoccus zhejiangensis	Methylobacterium terrae	Serpentinimonas maccroryi	Nocardia farcinica	Oscillatoria nigro-viridis	Protaetiibacter intestinalis	Pantoea agglomerans	Nocardioides dokdonensis	Paradevosia shaoguanensis	Lactobacillus helsingborgensis
Pantoea eucrina	Sphingomonas profundi	Neomicrococcus aestuarii	Rahnella victoriana	Nocardioides dokdonensis	Niallia circulans	Mycobacterium paragordonae	Oscillatoria acuminata	Staphylococcus schweitzeri	Shigella dysenteriae	Pseudomonas knackmussii	Paenibacillus naphthalenovorans	Pectobacterium carotovorum	Microcella flavibacter	Nocardioides euryhalodurans	Paraburkholderia fungorum	Pantoea eucalypti	Nocardioides piscis	Paradevosia shaoguanensis	Methylocaldum marinum	Serpentinimonas raichei	Nocardioides anomalus	Ottowia oryzae	Protaetiibacter larvae	Pantoea deleyi	Nocardioides dongkuii	Parageobacillus thermoglucosidasius	Lactobacillus intestinalis
Pantoea stewartii	Sphingomonas psychrotolerans	Neotabrizicola shimadae	Raineyella fluvialis	Nocardioides dongkuii	Niveibacterium microcysteis	Mycobacteroides chelonae	Oscillatoria nigro-viridis	Staphylococcus warneri	Shigella flexneri	Pseudomonas lundensis	Pandoraea commovens	Pedobacter heparinus	Micrococcus luteus	Nocardioides mesophilus	Paracoccus aminovorans	Pantoea eucrina	Nocardioides rotundus	Parageobacillus caldoxylosilyticus	Methylocella silvestris	Serratia fonticola	Nocardioides aquaticus	Ottowia testudinis	Providencia rettgeri	Pantoea dispersa	Nocardioides euryhalodurans	Parageobacillus toebii	Lactobacillus jensenii
Pantoea vagans	Sphingomonas radiodurans	Nesterenkonia pannonica	Ralstonia insidiosa	Nocardioides euryhalodurans	Nocardioides anomalus	Mycobacteroides immunogenum	Ottowia oryzae	Stenotrophomonas acidaminiphila	Shigella sonnei	Pseudomonas lurida	Pantoea agglomerans	Pedobacter mucosus	Micrococcus yunnanensis	Nocardioides okcheonensis	Paracoccus contaminans	Pantoea stewartii	Nocardioides seonyuensis	Parvimonas micra	Methylocystis bryophila	Serratia liquefaciens	Nocardioides aromaticivorans	Oxynema aestuarii	Pseudarthrobacter chlorophenolicus	Pantoea eucalypti	Nocardioides mesophilus	Parascardovia denticolens	Lactobacillus kefiranofaciens
Parabacteroides johnsonii	Sphingomonas rhizophila	Niallia circulans	Ralstonia mannitolilytica	Nocardioides mesophilus	Nocardioides aquaticus	Mycolicibacterium gadium	Ottowia testudinis	Stenotrophomonas indicatrix	Shinella zoogloeoides	Pseudomonas mandelii	Pantoea dispersa	Pedobacter schmidteae	Microcoleus vaginatus	Nocardioides panacis	Paracoccus jeotgali	Paraburkholderia aromaticivorans	Nocardioides ungokensis	Pectobacterium carotovorum	Methylocystis heyeri	Serratia quinivorans	Nocardioides baekrokdamisoli	Paenarthrobacter nicotinovorans	Pseudarthrobacter psychrotolerans	Pantoea eucrina	Nocardioides okcheonensis	Parasphingopyxis algicola	Lactobacillus kullabergensis
Paraburkholderia aromaticivorans	Sphingomonas sabuli	Niveibacterium microcysteis	Ralstonia pseudosolanacearum	Nocardioides okcheonensis	Nocardioides baekrokdamisoli	Mycolicibacterium gilvum	Oxynema aestuarii	Stenotrophomonas maltophilia	Simplicispira suum	Pseudomonas marincola	Pantoea eucalypti	Pengzhenrongella sicca	Microlunatus elymi	Nocardioides piscis	Paracoccus kondratievae	Paraburkholderia fungorum	Nodularia sphaerocarpa	Pectobacterium punjabense	Methylorubrum extorquens	Shewanella xiamenensis	Nocardioides coralli	Paenibacillus naphthalenovorans	Pseudochrobactrum algeriensis	Pantoea stewartii	Nocardioides panacis	Paroceanicella profunda	Lactobacillus paragasseri
Paraburkholderia fungorum	Sphingomonas sanxanigenens	Nocardioides anomalus	Ralstonia syzygii	Nocardioides panacis	Nocardioides coralli	Mycolicibacterium madagascariense	Paenarthrobacter nicotinovorans	Stenotrophomonas pavanii	Skermanella rosea	Pseudomonas maumuensis	Pantoea eucrina	Peptacetobacter hiranonis	Microlunatus phosphovorus	Nocardioides rotundus	Paracoccus liaowanqingii	Paracoccus aminophilus	Nosocomiicoccus ampullae	Pedobacter ginsengisoli	Methylorubrum populi	Shigella dysenteriae	Nocardioides cynanchi	Panacibacter ginsenosidivorans	Pseudoduganella armeniaca	Paraburkholderia aromaticivorans	Nocardioides piscis	Parvimonas micra	Lactobacillus taiwanensis
Paracoccus aminovorans	Sphingomonas sediminicola	Nocardioides aquaticus	Ramlibacter tataouinensis	Nocardioides piscis	Nocardioides dokdonensis	Mycolicibacterium mucogenicum	Pandoraea commovens	Streptococcus australis	Sphaerotilus sulfidivorans	Pseudomonas mendocina	Pantoea stewartii	Peptoniphilus harei	Micropruina glycogenica	Nocardioides sambongensis	Paracoccus marcusii	Paracoccus aminovorans	Nostoc edaphicum	Pedobacter mucosus	Methylotenera mobilis	Shigella flexneri	Nocardioides dokdonensis	Pandoraea apista	Pseudoduganella flava	Paraburkholderia fungorum	Nocardioides rotundus	Pectobacterium punjabense	Lactococcus cremoris
Paracoccus contaminans	Sphingomonas sinipercae	Nocardioides baekrokdamisoli	Rathayibacter festucae	Nocardioides rotundus	Nocardioides dongkuii	Mycolicibacterium phocaicum	Pantoea agglomerans	Streptococcus cristatus	Sphingobacterium multivorum	Pseudomonas monsensis	Paraburkholderia aromaticivorans	Peptoniphilus ivorii	Microvirga ossetica	Nocardioides seonyuensis	Paracoccus mutanolyticus	Paracoccus contaminans	Nostoc sphaeroides	Pedobacter schmidteae	Methylotenera versatilis	Shigella sonnei	Nocardioides dongkuii	Pandoraea commovens	Pseudoduganella plicata	Paracoccus aminophilus	Nocardioides seonyuensis	Pedobacter heparinus	Lactococcus lactis
Paracoccus jeotgali	Sphingomonas suaedae	Nocardioides coralli	Rheinheimera mangrovi	Nocardioides seonyuensis	Nocardioides euryhalodurans	Mycolicibacterium sediminis	Pantoea deleyi	Streptococcus gordonii	Sphingobium amiense	Pseudomonas monteilii	Paraburkholderia fungorum	Peribacillus frigoritolerans	Microvirga thermotolerans	Nocardioides ungokensis	Paracoccus sanguinis	Paracoccus jeotgali	Novisyntrophococcus fermenticellae	Pengzhenrongella sicca	Methylovorus glucosotrophus	Shinella zoogloeoides	Nocardioides euryhalodurans	Pantoea agglomerans	Pseudoduganella umbonata	Paracoccus aminovorans	Nocardioides ungokensis	Pedobacter mucosus	Lactococcus paracarnosus
Paracoccus kondratievae	Sphingomonas taxi	Nocardioides cynanchi	Rhizobacter gummiphilus	Nocardioides ungokensis	Nocardioides mesophilus	Mycolicibacterium thermoresistibile	Pantoea dispersa	Streptococcus gwangjuense	Sphingobium cloacae	Pseudomonas mosselii	Paracoccus aminovorans	Phenylobacterium parvum	Miniphocaeibacter halophilus	Nodularia sphaerocarpa	Paracoccus suum	Paracoccus kondratievae	Novosphingobium aromaticivorans	Peptacetobacter hiranonis	Microbacterium amylolyticum	Simplicispira suum	Nocardioides mesophilus	Pantoea dispersa	Pseudomonas aeruginosa	Paracoccus contaminans	Nodularia sphaerocarpa	Pedobacter schmidteae	Lancefieldella parvula
Paracoccus liaowanqingii	Sphingomonas xanthus	Nocardioides dokdonensis	Rhizobium daejeonense	Nocardiopsis dassonvillei	Nocardioides okcheonensis	Nakamurella antarctica	Pantoea eucalypti	Streptococcus intermedius	Sphingobium fuliginis	Pseudomonas multiresinivorans	Paracoccus contaminans	Phenylobacterium zucineum	Mobiluncus curtisii	Nodularia spumigena	Paracoccus yeei	Paracoccus liaowanqingii	Novosphingobium decolorationis	Peptoniphilus harei	Microbacterium atlanticum	Skermanella rosea	Nocardioides okcheonensis	Pantoea eucalypti	Pseudomonas alcaligenes	Paracoccus jeotgali	Nosocomiicoccus ampullae	Pengzhenrongella sicca	Latilactobacillus sakei
Paracoccus marcusii	Sphingopyxis alaskensis	Nocardioides dongkuii	Rhizobium oryzihabitans	Nodularia sphaerocarpa	Nocardioides panacis	Nakamurella multipartita	Pantoea eucrina	Streptococcus koreensis	Sphingobium indicum	Pseudomonas muyukensis	Paracoccus jeotgali	Phocaeicola coprophilus	Moraxella cuniculi	Nosocomiicoccus ampullae	Paracoccus zhejiangensis	Paracoccus marcusii	Novosphingobium ginsenosidimutans	Peptoniphilus ivorii	Microbacterium aurum	Sphaerotilus sulfidivorans	Nocardioides panacis	Pantoea eucrina	Pseudomonas asgharzadehiana	Paracoccus kondratievae	Nostoc edaphicum	Peptoniphilus harei	Lautropia mirabilis
Paracoccus mutanolyticus	Sphingopyxis fribergensis	Nocardioides euryhalodurans	Rhizobium pusense	Nosocomiicoccus ampullae	Nocardioides piscis	Neisseria cinerea	Pantoea stewartii	Streptococcus lactarius	Sphingobium phenoxybenzoativorans	Pseudomonas oleovorans	Paracoccus kondratievae	Phocaeicola dorei	Moraxella nasovis	Nostoc edaphicum	Paradevosia shaoguanensis	Paracoccus mutanolyticus	Novosphingobium pentaromativorans	Peribacillus frigoritolerans	Microbacterium binotii	Sphingobacterium multivorum	Nocardioides piscis	Pantoea stewartii	Pseudomonas campi	Paracoccus liaowanqingii	Nostoc sphaeroides	Phenylobacterium parvum	Lawsonella clevelandensis
Paracoccus sanguinis	Sphingopyxis macrogoltabida	Nocardioides humi	Rhizorhabdus dicambivorans	Nostoc edaphicum	Nocardioides rotundus	Neisseria elongata	Paraburkholderia aromaticivorans	Streptococcus lutetiensis	Sphingobium xenophagum	Pseudomonas orientalis	Paracoccus liaowanqingii	Phocaeicola vulgatus	Moraxella nonliquefaciens	Nostoc sphaeroides	Parageobacillus toebii	Paracoccus sanguinis	Novosphingobium resinovorum	Phascolarctobacterium faecium	Microbacterium caowuchunii	Sphingobium amiense	Nocardioides rotundus	Paraburkholderia aromaticivorans	Pseudomonas citronellolis	Paracoccus marcusii	Novosphingobium aromaticivorans	Phenylobacterium zucineum	Leclercia adecarboxylata
Paracoccus suum	Sphingosinithalassobacter tenebrarum	Nocardioides mesophilus	Rhizorhabdus phycosphaerae	Novosphingobium aromaticivorans	Nocardioides seonyuensis	Neisseria flavescens	Paraburkholderia fungorum	Streptococcus mutans	Sphingobium yanoikuyae	Pseudomonas oryziphila	Paracoccus marcusii	Phormidium yuhuli	Moraxella osloensis	Novosphingobium aromaticivorans	Parascardovia denticolens	Paracoccus suum	Occultella kanbiaonis	Phenylobacterium parvum	Microbacterium cremeum	Sphingobium cloacae	Nocardioides sambongensis	Paraburkholderia fungorum	Pseudomonas donghuensis	Paracoccus mutanolyticus	Novosphingobium decolorationis	Phocaeicola coprophilus	Leclercia pneumoniae
Paracoccus yeei	Spirosoma pollinicola	Nocardioides okcheonensis	Rhizorhabdus wittichii	Novosphingobium decolorationis	Nocardioides ungokensis	Neisseria macacae	Paracoccus aminovorans	Streptococcus oralis	Sphingomonas aliaeris	Pseudomonas otitidis	Paracoccus mutanolyticus	Phreatobacter stygius	Morococcus cerebrosus	Novosphingobium decolorationis	Paroceanicella profunda	Paracoccus yeei	Ornithinimicrobium avium	Phenylobacterium zucineum	Microbacterium endophyticum	Sphingobium fuliginis	Nocardioides seonyuensis	Paraburkholderia phytofirmans	Pseudomonas eucalypticola	Paracoccus pantotrophus	Novosphingobium ginsenosidimutans	Phocaeicola dorei	Legionella hackeliae
[truncated: 708 more rows]
