# Supplementary material for: Machine learning models reveal microbial signatures in healthy human tissues, challenging the sterility of human organs
Source: Front Microbiol. 2025 Jan 27;15:1512304. doi: 10.3389/fmicb.2024.1512304 (PMC11808598; doi:10.3389/fmicb.2024.1512304)
Supplement: Supplementary file 1 [file Data_Sheet_1.zip › Supplementary_new/Supplementary_File5.csv]

Adipose Tissue	Muscle	Blood Vessel	Heart	Uterus	Vagina	Breast	Skin	Salivary Gland	Brain	Adrenal Gland	Thyroid	Lung	Spleen	Pancreas	Esophagus	Stomach	Colon	Small Intestine	Prostate	Testis	Nerve	Blood	Pituitary	Ovary	Liver	Kidney	Bladder
Aspergillus chevalieri	Aspergillus chevalieri	Aspergillus chevalieri	Aspergillus chevalieri	Aspergillus chevalieri	Aspergillus chevalieri	Aspergillus chevalieri	Aspergillus chevalieri	Aspergillus chevalieri	Aspergillus chevalieri	Aspergillus chevalieri	Aspergillus chevalieri	Aspergillus chevalieri	Aspergillus chevalieri	Aspergillus chevalieri	Aspergillus chevalieri	Aspergillus chevalieri	Aspergillus chevalieri	Aspergillus chevalieri	Aspergillus chevalieri	Aspergillus chevalieri	Aspergillus chevalieri	Aspergillus chevalieri	Aspergillus chevalieri	Aspergillus chevalieri	Aspergillus chevalieri	Aspergillus chevalieri	Aspergillus chevalieri
Aspergillus flavus	Aspergillus flavus	Aspergillus flavus	Aspergillus flavus	Aspergillus flavus	Aspergillus flavus	Aspergillus flavus	Aspergillus flavus	Aspergillus flavus	Aspergillus flavus	Aspergillus flavus	Aspergillus flavus	Aspergillus flavus	Aspergillus flavus	Aspergillus flavus	Aspergillus flavus	Aspergillus flavus	Aspergillus flavus	Aspergillus flavus	Aspergillus flavus	Aspergillus flavus	Aspergillus flavus	Aspergillus flavus	Aspergillus flavus	Aspergillus flavus	Aspergillus flavus	Aspergillus flavus	Aspergillus flavus
Aspergillus luchuensis	Aspergillus luchuensis	Aspergillus luchuensis	Aspergillus luchuensis	Aspergillus luchuensis	Aspergillus luchuensis	Aspergillus luchuensis	Aspergillus luchuensis	Aspergillus luchuensis	Aspergillus luchuensis	Aspergillus luchuensis	Aspergillus luchuensis	Aspergillus luchuensis	Aspergillus luchuensis	Aspergillus luchuensis	Aspergillus luchuensis	Aspergillus luchuensis	Aspergillus luchuensis	Aspergillus luchuensis	Aspergillus luchuensis	Aspergillus luchuensis	Aspergillus luchuensis	Aspergillus luchuensis	Aspergillus luchuensis	Aspergillus luchuensis	Aspergillus luchuensis	Aspergillus luchuensis	Aspergillus luchuensis
Aspergillus oryzae	Aspergillus puulaauensis	Aspergillus oryzae	Aspergillus puulaauensis	Aspergillus oryzae	Aspergillus oryzae	Aspergillus oryzae	Aspergillus oryzae	Aspergillus puulaauensis	Aspergillus puulaauensis	Aspergillus oryzae	Aspergillus oryzae	Aspergillus oryzae	Aspergillus oryzae	Aspergillus oryzae	Aspergillus oryzae	Aspergillus oryzae	Aspergillus puulaauensis	Aspergillus oryzae	Aspergillus oryzae	Aspergillus puulaauensis	Aspergillus oryzae	Aspergillus oryzae	Aspergillus oryzae	Aspergillus oryzae	Aspergillus oryzae	Aspergillus oryzae	Aspergillus puulaauensis
Aspergillus puulaauensis	Candida albicans	Aspergillus puulaauensis	Candida albicans	Aspergillus puulaauensis	Aspergillus puulaauensis	Aspergillus puulaauensis	Aspergillus puulaauensis	Candida albicans	Candida albicans	Aspergillus puulaauensis	Aspergillus puulaauensis	Aspergillus puulaauensis	Aspergillus puulaauensis	Aspergillus puulaauensis	Aspergillus puulaauensis	Aspergillus puulaauensis	Candida albicans	Aspergillus puulaauensis	Aspergillus puulaauensis	Candida albicans	Aspergillus puulaauensis	Aspergillus puulaauensis	Aspergillus puulaauensis	Aspergillus puulaauensis	Aspergillus puulaauensis	Aspergillus puulaauensis	Candida albicans
Candida albicans	Colletotrichum lupini	Candida albicans	Colletotrichum lupini	Candida albicans	Candida albicans	Candida albicans	Candida albicans	Candida dubliniensis	Colletotrichum lupini	Candida albicans	Candida albicans	Candida albicans	Candida albicans	Candida albicans	Candida albicans	Candida albicans	Colletotrichum lupini	Candida albicans	Candida albicans	Colletotrichum lupini	Candida albicans	Candida albicans	Candida albicans	Candida albicans	Candida albicans	Candida albicans	Colletotrichum lupini
Colletotrichum lupini	Drechmeria coniospora	Colletotrichum lupini	Drechmeria coniospora	Colletotrichum lupini	Colletotrichum lupini	Colletotrichum lupini	Colletotrichum lupini	Colletotrichum lupini	Drechmeria coniospora	Colletotrichum lupini	Colletotrichum lupini	Colletotrichum lupini	Colletotrichum lupini	Colletotrichum lupini	Candida dubliniensis	Candida dubliniensis	Drechmeria coniospora	Colletotrichum lupini	Colletotrichum lupini	Drechmeria coniospora	Colletotrichum lupini	Colletotrichum lupini	Colletotrichum lupini	Colletotrichum lupini	Colletotrichum lupini	Colletotrichum lupini	Drechmeria coniospora
Drechmeria coniospora	Fusarium fujikuroi	Drechmeria coniospora	Fusarium fujikuroi	Drechmeria coniospora	Drechmeria coniospora	Drechmeria coniospora	Drechmeria coniospora	Drechmeria coniospora	Fusarium fujikuroi	Drechmeria coniospora	Drechmeria coniospora	Drechmeria coniospora	Drechmeria coniospora	Drechmeria coniospora	Colletotrichum lupini	Colletotrichum lupini	Fusarium fujikuroi	Drechmeria coniospora	Drechmeria coniospora	Fusarium fujikuroi	Drechmeria coniospora	Drechmeria coniospora	Drechmeria coniospora	Drechmeria coniospora	Drechmeria coniospora	Drechmeria coniospora	Eremothecium gossypii
Eremothecium gossypii	Fusarium graminearum	Eremothecium gossypii	Fusarium graminearum	Eremothecium gossypii	Fusarium fujikuroi	Eremothecium cymbalariae	Eremothecium cymbalariae	Fusarium fujikuroi	Fusarium graminearum	Fusarium fujikuroi	Eremothecium gossypii	Eremothecium gossypii	Eremothecium cymbalariae	Fusarium fujikuroi	Drechmeria coniospora	Drechmeria coniospora	Fusarium graminearum	Eremothecium gossypii	Fusarium fujikuroi	Fusarium graminearum	Eremothecium gossypii	Fusarium fujikuroi	Fusarium fujikuroi	Fusarium fujikuroi	Eremothecium cymbalariae	Fusarium fujikuroi	Fusarium fujikuroi
Fusarium fujikuroi	Fusarium venenatum	Fusarium fujikuroi	Fusarium venenatum	Fusarium fujikuroi	Fusarium graminearum	Eremothecium gossypii	Eremothecium gossypii	Fusarium graminearum	Fusarium venenatum	Fusarium graminearum	Fusarium fujikuroi	Fusarium fujikuroi	Eremothecium gossypii	Fusarium graminearum	Fusarium fujikuroi	Eremothecium cymbalariae	Fusarium venenatum	Fusarium fujikuroi	Fusarium graminearum	Fusarium venenatum	Fusarium fujikuroi	Fusarium graminearum	Fusarium graminearum	Fusarium graminearum	Fusarium fujikuroi	Fusarium graminearum	Fusarium graminearum
Fusarium graminearum	Fusarium verticillioides	Fusarium graminearum	Fusarium verticillioides	Fusarium graminearum	Fusarium venenatum	Fusarium fujikuroi	Fusarium fujikuroi	Fusarium venenatum	Fusarium verticillioides	Fusarium venenatum	Fusarium graminearum	Fusarium graminearum	Fusarium fujikuroi	Fusarium venenatum	Fusarium graminearum	Eremothecium gossypii	Fusarium verticillioides	Fusarium graminearum	Fusarium venenatum	Fusarium verticillioides	Fusarium graminearum	Fusarium venenatum	Fusarium venenatum	Fusarium venenatum	Fusarium graminearum	Fusarium venenatum	Fusarium venenatum
Fusarium venenatum	Kazachstania naganishii	Fusarium venenatum	Kazachstania naganishii	Fusarium venenatum	Fusarium verticillioides	Fusarium graminearum	Fusarium graminearum	Fusarium verticillioides	Kazachstania naganishii	Fusarium verticillioides	Fusarium venenatum	Fusarium venenatum	Fusarium graminearum	Fusarium verticillioides	Fusarium venenatum	Fusarium fujikuroi	Kazachstania naganishii	Fusarium venenatum	Fusarium verticillioides	Kazachstania naganishii	Fusarium venenatum	Fusarium verticillioides	Fusarium verticillioides	Fusarium verticillioides	Fusarium venenatum	Fusarium verticillioides	Fusarium verticillioides
Fusarium verticillioides	Kluyveromyces lactis	Fusarium verticillioides	Kluyveromyces lactis	Fusarium verticillioides	Kazachstania naganishii	Fusarium venenatum	Fusarium venenatum	Kazachstania naganishii	Kluyveromyces lactis	Kazachstania naganishii	Fusarium verticillioides	Fusarium verticillioides	Fusarium venenatum	Kazachstania naganishii	Fusarium verticillioides	Fusarium graminearum	Kluyveromyces lactis	Fusarium verticillioides	Kazachstania naganishii	Kluyveromyces lactis	Fusarium verticillioides	Kazachstania naganishii	Kazachstania naganishii	Kazachstania naganishii	Fusarium verticillioides	Kazachstania naganishii	Kazachstania naganishii
Kazachstania naganishii	Kluyveromyces marxianus	Kazachstania naganishii	Malassezia restricta	Kazachstania naganishii	Kluyveromyces lactis	Fusarium verticillioides	Fusarium verticillioides	Kluyveromyces lactis	Kluyveromyces marxianus	Kluyveromyces lactis	Kazachstania naganishii	Kazachstania naganishii	Fusarium verticillioides	Kluyveromyces lactis	Kazachstania naganishii	Fusarium venenatum	Kluyveromyces marxianus	Kazachstania naganishii	Kluyveromyces lactis	Malassezia restricta	Kazachstania naganishii	Kluyveromyces lactis	Kluyveromyces lactis	Kluyveromyces lactis	Kazachstania naganishii	Kluyveromyces lactis	Kluyveromyces lactis
Kluyveromyces lactis	Malassezia restricta	Kluyveromyces lactis	Neurospora crassa	Kluyveromyces lactis	Malassezia restricta	Kazachstania naganishii	Kazachstania naganishii	Malassezia restricta	Malassezia restricta	Malassezia restricta	Kluyveromyces lactis	Kluyveromyces lactis	Kazachstania naganishii	Malassezia restricta	Kluyveromyces lactis	Fusarium verticillioides	Malassezia restricta	Kluyveromyces lactis	Kluyveromyces marxianus	Neurospora crassa	Kluyveromyces lactis	Kluyveromyces marxianus	Kluyveromyces marxianus	Malassezia restricta	Kluyveromyces lactis	Kluyveromyces marxianus	Lachancea thermotolerans
Kluyveromyces marxianus	Neurospora crassa	Kluyveromyces marxianus	Ogataea parapolymorpha	Kluyveromyces marxianus	Nakaseomyces glabratus	Kluyveromyces lactis	Kluyveromyces lactis	Nakaseomyces glabratus	Neurospora crassa	Neurospora crassa	Kluyveromyces marxianus	Kluyveromyces marxianus	Kluyveromyces lactis	Neurospora crassa	Kluyveromyces marxianus	Kazachstania naganishii	Nakaseomyces glabratus	Kluyveromyces marxianus	Malassezia restricta	Ogataea parapolymorpha	Kluyveromyces marxianus	Malassezia restricta	Malassezia restricta	Nakaseomyces glabratus	Kluyveromyces marxianus	Malassezia restricta	Malassezia restricta
Malassezia restricta	Ogataea parapolymorpha	Malassezia restricta	Penicillium oxalicum	Lachancea thermotolerans	Neurospora crassa	Kluyveromyces marxianus	Kluyveromyces marxianus	Neurospora crassa	Ogataea parapolymorpha	Ogataea parapolymorpha	Malassezia restricta	Malassezia restricta	Kluyveromyces marxianus	Ogataea parapolymorpha	Lachancea thermotolerans	Kluyveromyces lactis	Neurospora crassa	Lachancea thermotolerans	Nakaseomyces glabratus	Penicillium oxalicum	Lachancea thermotolerans	Nakaseomyces glabratus	Neurospora crassa	Neurospora crassa	Lachancea thermotolerans	Nakaseomyces glabratus	Nakaseomyces glabratus
Nakaseomyces glabratus	Penicillium oxalicum	Nakaseomyces glabratus	Pichia kudriavzevii	Malassezia restricta	Ogataea parapolymorpha	Malassezia restricta	Malassezia restricta	Ogataea parapolymorpha	Penicillium oxalicum	Penicillium oxalicum	Nakaseomyces glabratus	Nakaseomyces glabratus	Malassezia restricta	Penicillium oxalicum	Malassezia restricta	Kluyveromyces marxianus	Ogataea parapolymorpha	Malassezia restricta	Naumovozyma castellii	Pichia kudriavzevii	Malassezia restricta	Neurospora crassa	Ogataea parapolymorpha	Ogataea parapolymorpha	Malassezia restricta	Naumovozyma castellii	Naumovozyma dairenensis
Neurospora crassa	Pichia kudriavzevii	Neurospora crassa	Puccinia striiformis	Nakaseomyces glabratus	Penicillium oxalicum	Nakaseomyces glabratus	Nakaseomyces glabratus	Penicillium oxalicum	Pichia kudriavzevii	Pichia kudriavzevii	Neurospora crassa	Neurospora crassa	Neurospora crassa	Pichia kudriavzevii	Nakaseomyces glabratus	Malassezia restricta	Penicillium oxalicum	Nakaseomyces glabratus	Neurospora crassa	Puccinia striiformis	Nakaseomyces glabratus	Ogataea parapolymorpha	Penicillium oxalicum	Penicillium oxalicum	Nakaseomyces glabratus	Neurospora crassa	Neurospora crassa
Ogataea parapolymorpha	Puccinia striiformis	Ogataea parapolymorpha	Purpureocillium takamizusanense	Naumovozyma castellii	Pichia kudriavzevii	Neurospora crassa	Neurospora crassa	Pichia kudriavzevii	Puccinia striiformis	Puccinia striiformis	Ogataea parapolymorpha	Ogataea parapolymorpha	Ogataea parapolymorpha	Puccinia striiformis	Neurospora crassa	Nakaseomyces glabratus	Pichia kudriavzevii	Neurospora crassa	Ogataea parapolymorpha	Purpureocillium takamizusanense	Naumovozyma castellii	Penicillium oxalicum	Pichia kudriavzevii	Pichia kudriavzevii	Neurospora crassa	Ogataea parapolymorpha	Ogataea parapolymorpha
Penicillium oxalicum	Purpureocillium takamizusanense	Penicillium oxalicum	Saccharomyces cerevisiae	Neurospora crassa	Puccinia striiformis	Ogataea parapolymorpha	Ogataea parapolymorpha	Puccinia striiformis	Purpureocillium takamizusanense	Purpureocillium takamizusanense	Penicillium oxalicum	Penicillium oxalicum	Penicillium oxalicum	Purpureocillium takamizusanense	Ogataea parapolymorpha	Neurospora crassa	Puccinia striiformis	Ogataea parapolymorpha	Penicillium oxalicum	Saccharomyces cerevisiae	Neurospora crassa	Pichia kudriavzevii	Puccinia striiformis	Puccinia striiformis	Ogataea parapolymorpha	Penicillium oxalicum	Penicillium oxalicum
Pichia kudriavzevii	Saccharomyces cerevisiae	Pichia kudriavzevii	Saccharomycodes ludwigii	Ogataea parapolymorpha	Purpureocillium takamizusanense	Penicillium oxalicum	Penicillium oxalicum	Purpureocillium takamizusanense	Saccharomyces cerevisiae	Saccharomyces cerevisiae	Pichia kudriavzevii	Pichia kudriavzevii	Pichia kudriavzevii	Saccharomyces cerevisiae	Penicillium oxalicum	Ogataea parapolymorpha	Purpureocillium takamizusanense	Penicillium oxalicum	Pichia kudriavzevii	Schizosaccharomyces pombe	Ogataea parapolymorpha	Puccinia striiformis	Purpureocillium takamizusanense	Purpureocillium takamizusanense	Penicillium oxalicum	Pichia kudriavzevii	Pichia kudriavzevii
Puccinia striiformis	Saccharomycodes ludwigii	Puccinia striiformis	Scheffersomyces stipitis	Penicillium oxalicum	Saccharomyces cerevisiae	Pichia kudriavzevii	Pichia kudriavzevii	Saccharomyces cerevisiae	Saccharomycodes ludwigii	Saccharomycodes ludwigii	Puccinia striiformis	Puccinia striiformis	Puccinia striiformis	Saccharomycodes ludwigii	Pichia kudriavzevii	Penicillium oxalicum	Saccharomyces cerevisiae	Pichia kudriavzevii	Puccinia striiformis	Sugiyamaella lignohabitans	Penicillium oxalicum	Purpureocillium takamizusanense	Saccharomyces cerevisiae	Saccharomyces cerevisiae	Pichia kudriavzevii	Puccinia striiformis	Puccinia striiformis
Purpureocillium takamizusanense	Scheffersomyces stipitis	Purpureocillium takamizusanense	Schizosaccharomyces pombe	Pichia kudriavzevii	Saccharomycodes ludwigii	Puccinia striiformis	Puccinia striiformis	Saccharomycodes ludwigii	Scheffersomyces stipitis	Scheffersomyces stipitis	Purpureocillium takamizusanense	Purpureocillium takamizusanense	Purpureocillium takamizusanense	Scheffersomyces stipitis	Puccinia striiformis	Pichia kudriavzevii	Saccharomycodes ludwigii	Puccinia striiformis	Purpureocillium takamizusanense	Talaromyces rugulosus	Pichia kudriavzevii	Saccharomyces cerevisiae	Saccharomycodes ludwigii	Saccharomycodes ludwigii	Puccinia striiformis	Purpureocillium takamizusanense	Purpureocillium takamizusanense
Saccharomyces cerevisiae	Schizosaccharomyces pombe	Saccharomyces cerevisiae	Sporisorium graminicola	Puccinia striiformis	Scheffersomyces stipitis	Purpureocillium takamizusanense	Purpureocillium takamizusanense	Scheffersomyces stipitis	Schizosaccharomyces pombe	Schizosaccharomyces pombe	Saccharomyces cerevisiae	Saccharomyces cerevisiae	Saccharomyces cerevisiae	Schizosaccharomyces pombe	Purpureocillium takamizusanense	Puccinia striiformis	Scheffersomyces stipitis	Purpureocillium takamizusanense	Saccharomyces cerevisiae	Tetrapisispora phaffii	Puccinia striiformis	Saccharomycodes ludwigii	Scheffersomyces stipitis	Scheffersomyces stipitis	Purpureocillium takamizusanense	Saccharomyces cerevisiae	Saccharomyces cerevisiae
Saccharomycodes ludwigii	Sugiyamaella lignohabitans	Saccharomycodes ludwigii	Sugiyamaella lignohabitans	Purpureocillium takamizusanense	Schizosaccharomyces pombe	Saccharomyces cerevisiae	Saccharomyces cerevisiae	Schizosaccharomyces pombe	Sugiyamaella lignohabitans	Sugiyamaella lignohabitans	Saccharomycodes ludwigii	Saccharomycodes ludwigii	Saccharomycodes ludwigii	Sugiyamaella lignohabitans	Saccharomyces cerevisiae	Purpureocillium takamizusanense	Schizosaccharomyces pombe	Saccharomyces cerevisiae	Saccharomycodes ludwigii	Ustilago maydis	Purpureocillium takamizusanense	Scheffersomyces stipitis	Schizosaccharomyces pombe	Schizosaccharomyces pombe	Saccharomyces cerevisiae	Saccharomycodes ludwigii	Scheffersomyces stipitis
Scheffersomyces stipitis	Talaromyces rugulosus	Scheffersomyces stipitis	Talaromyces rugulosus	Saccharomyces cerevisiae	Sugiyamaella lignohabitans	Saccharomycodes ludwigii	Saccharomycodes ludwigii	Sugiyamaella lignohabitans	Talaromyces rugulosus	Talaromyces rugulosus	Scheffersomyces stipitis	Scheffersomyces stipitis	Scheffersomyces stipitis	Talaromyces rugulosus	Saccharomycodes ludwigii	Saccharomyces cerevisiae	Sugiyamaella lignohabitans	Saccharomycodes ludwigii	Scheffersomyces stipitis	Zygotorulaspora mrakii	Saccharomyces cerevisiae	Schizosaccharomyces pombe	Sugiyamaella lignohabitans	Sugiyamaella lignohabitans	Saccharomycodes ludwigii	Scheffersomyces stipitis	Schizosaccharomyces pombe
Schizosaccharomyces pombe	Tetrapisispora blattae	Schizosaccharomyces pombe	Tetrapisispora blattae	Saccharomycodes ludwigii	Talaromyces rugulosus	Scheffersomyces stipitis	Scheffersomyces stipitis	Talaromyces rugulosus	Tetrapisispora blattae	Tetrapisispora blattae	Schizosaccharomyces pombe	Schizosaccharomyces pombe	Schizosaccharomyces pombe	Tetrapisispora blattae	Scheffersomyces stipitis	Saccharomycodes ludwigii	Talaromyces rugulosus	Scheffersomyces stipitis	Schizosaccharomyces pombe	NA	Saccharomycodes ludwigii	Sugiyamaella lignohabitans	Talaromyces rugulosus	Talaromyces rugulosus	Scheffersomyces stipitis	Schizosaccharomyces pombe	Sugiyamaella lignohabitans
Sugiyamaella lignohabitans	Ustilago maydis	Sugiyamaella lignohabitans	Tetrapisispora phaffii	Scheffersomyces stipitis	Tetrapisispora blattae	Schizosaccharomyces pombe	Schizosaccharomyces pombe	Tetrapisispora blattae	Tetrapisispora phaffii	Tetrapisispora phaffii	Sugiyamaella lignohabitans	Sugiyamaella lignohabitans	Sugiyamaella lignohabitans	Tetrapisispora phaffii	Schizosaccharomyces pombe	Scheffersomyces stipitis	Tetrapisispora blattae	Schizosaccharomyces pombe	Sugiyamaella lignohabitans	NA	Scheffersomyces stipitis	Talaromyces rugulosus	Tetrapisispora blattae	Tetrapisispora blattae	Schizosaccharomyces pombe	Sugiyamaella lignohabitans	Talaromyces rugulosus
Talaromyces rugulosus	Zygotorulaspora mrakii	Talaromyces rugulosus	Ustilago maydis	Schizosaccharomyces pombe	Tetrapisispora phaffii	Sugiyamaella lignohabitans	Sugiyamaella lignohabitans	Tetrapisispora phaffii	Ustilago maydis	Ustilago maydis	Talaromyces rugulosus	Talaromyces rugulosus	Talaromyces rugulosus	Torulaspora globosa	Sugiyamaella lignohabitans	Schizosaccharomyces pombe	Tetrapisispora phaffii	Sugiyamaella lignohabitans	Talaromyces rugulosus	NA	Schizosaccharomyces pombe	Tetrapisispora blattae	Tetrapisispora phaffii	Tetrapisispora phaffii	Sugiyamaella lignohabitans	Talaromyces rugulosus	Tetrapisispora blattae
Tetrapisispora blattae	NA	Tetrapisispora blattae	Zygotorulaspora mrakii	Sugiyamaella lignohabitans	Zygotorulaspora mrakii	Talaromyces rugulosus	Talaromyces rugulosus	Zygotorulaspora mrakii	Zygotorulaspora mrakii	Zygotorulaspora mrakii	Tetrapisispora blattae	Tetrapisispora blattae	Tetrapisispora blattae	Ustilago maydis	Talaromyces rugulosus	Sugiyamaella lignohabitans	Torulaspora globosa	Talaromyces rugulosus	Tetrapisispora blattae	NA	Sugiyamaella lignohabitans	Tetrapisispora phaffii	Ustilago maydis	Ustilago maydis	Talaromyces rugulosus	Tetrapisispora blattae	Torulaspora delbrueckii
Tetrapisispora phaffii	NA	Tetrapisispora phaffii	NA	Talaromyces rugulosus	NA	Tetrapisispora blattae	Tetrapisispora blattae	NA	NA	NA	Tetrapisispora phaffii	Tetrapisispora phaffii	Tetrapisispora phaffii	Zygotorulaspora mrakii	Tetrapisispora blattae	Talaromyces rugulosus	Ustilago maydis	Tetrapisispora blattae	Tetrapisispora phaffii	NA	Talaromyces rugulosus	Torulaspora globosa	Zygotorulaspora mrakii	NA	Tetrapisispora blattae	Tetrapisispora phaffii	Torulaspora globosa
Torulaspora globosa	NA	Torulaspora globosa	NA	Tetrapisispora blattae	NA	Tetrapisispora phaffii	Tetrapisispora phaffii	NA	NA	NA	Torulaspora globosa	Torulaspora globosa	Torulaspora globosa	NA	Tetrapisispora phaffii	Tetrapisispora blattae	Zygotorulaspora mrakii	Tetrapisispora phaffii	Ustilago maydis	NA	Tetrapisispora blattae	Ustilago maydis	NA	NA	Tetrapisispora phaffii	Ustilago maydis	Ustilago maydis
Ustilago maydis	NA	Ustilago maydis	NA	Tetrapisispora phaffii	NA	Torulaspora globosa	Ustilago maydis	NA	NA	NA	Ustilago maydis	Ustilago maydis	Ustilago maydis	NA	Torulaspora globosa	Tetrapisispora phaffii	NA	Torulaspora globosa	Zygotorulaspora mrakii	NA	Tetrapisispora phaffii	Zygosaccharomyces rouxii	NA	NA	Ustilago maydis	NA	Zygosaccharomyces rouxii
Zygotorulaspora mrakii	NA	Zygotorulaspora mrakii	NA	Torulaspora globosa	NA	Ustilago maydis	Zygotorulaspora mrakii	NA	NA	NA	Zygotorulaspora mrakii	Zygotorulaspora mrakii	Zygosaccharomyces rouxii	NA	Ustilago maydis	Ustilago maydis	NA	Ustilago maydis	NA	NA	Torulaspora globosa	Zygotorulaspora mrakii	NA	NA	Zygotorulaspora mrakii	NA	NA
NA	NA	NA	NA	Ustilago maydis	NA	Zygotorulaspora mrakii	NA	NA	NA	NA	NA	NA	Zygotorulaspora mrakii	NA	Zygotorulaspora mrakii	Zygotorulaspora mrakii	NA	Zygotorulaspora mrakii	NA	NA	Ustilago maydis	NA	NA	NA	NA	NA	NA
NA	NA	NA	NA	Zygotorulaspora mrakii	NA	NA	NA	NA	NA	NA	NA	NA	NA	NA	NA	NA	NA	NA	NA	NA	Zygotorulaspora mrakii	NA	NA	NA	NA	NA	NA
