# Supplementary material for: Machine learning models reveal microbial signatures in healthy human tissues, challenging the sterility of human organs
Source: Front Microbiol. 2025 Jan 27;15:1512304. doi: 10.3389/fmicb.2024.1512304 (PMC11808598; doi:10.3389/fmicb.2024.1512304)
Supplement: Supplementary file 1 [file Data_Sheet_1.zip › Supplementary_new/Supplementary_File6.csv]

Adipose Tissue	Muscle	Blood Vessel	Heart	Uterus	Vagina	Breast	Skin	Salivary Gland	Brain	Adrenal Gland	Thyroid	Lung	Spleen	Pancreas	Esophagus	Stomach	Colon	Small Intestine	Prostate	Testis	Nerve	Blood	Pituitary	Ovary	Liver	Kidney	Bladder
Deep-sea thermophilic phage D6E	Chivirus iEPS5	Deep-sea thermophilic phage D6E	Deep-sea thermophilic phage D6E	Deep-sea thermophilic phage D6E	Deep-sea thermophilic phage D6E	Deep-sea thermophilic phage D6E	Deep-sea thermophilic phage D6E	Geobacillus virus E2	Deep-sea thermophilic phage D6E	Deep-sea thermophilic phage D6E	Chivirus iEPS5	Chivirus iEPS5	Deep-sea thermophilic phage D6E	Deep-sea thermophilic phage D6E	Deep-sea thermophilic phage D6E	Deep-sea thermophilic phage D6E	Deep-sea thermophilic phage D6E	Deep-sea thermophilic phage D6E	Deep-sea thermophilic phage D6E	Geobacillus virus E2	Chivirus iEPS5	Chivirus iEPS5	Deep-sea thermophilic phage D6E	Deep-sea thermophilic phage D6E	Deep-sea thermophilic phage D6E	Deep-sea thermophilic phage D6E	Alfalfa mosaic virus
Geobacillus virus E2	Deep-sea thermophilic phage D6E	Geobacillus virus E2	Geobacillus virus E2	Geobacillus virus E2	Geobacillus virus E2	Geobacillus virus E2	Geobacillus virus E2	Human endogenous retrovirus K	Geobacillus virus E2	Geobacillus virus E2	Deep-sea thermophilic phage D6E	Deep-sea thermophilic phage D6E	Geobacillus virus E2	Geobacillus virus E2	Geobacillus virus E2	Geobacillus virus E2	Geobacillus virus E2	Geobacillus virus E2	Geobacillus virus E2	Geobacillus virus E3	Deep-sea thermophilic phage D6E	Deep-sea thermophilic phage D6E	Geobacillus virus E2	Geobacillus virus E2	Geobacillus virus E2	Geobacillus virus E2	Brome mosaic virus
Geobacillus virus E3	Geobacillus virus E2	Geobacillus virus E3	Geobacillus virus E3	Geobacillus virus E3	Geobacillus virus E3	Geobacillus virus E3	Geobacillus virus E3	Murine leukemia virus	Geobacillus virus E3	Geobacillus virus E3	Geobacillus virus E2	Geobacillus virus E2	Geobacillus virus E3	Geobacillus virus E3	Geobacillus virus E3	Geobacillus virus E3	Geobacillus virus E3	Geobacillus virus E3	Geobacillus virus E3	Human endogenous retrovirus K	Geobacillus virus E2	Geobacillus virus E2	Geobacillus virus E3	Geobacillus virus E3	Geobacillus virus E3	Geobacillus virus E3	Deep-sea thermophilic phage D6E
Human endogenous retrovirus K	Geobacillus virus E3	Human endogenous retrovirus K	Murine leukemia virus	Human endogenous retrovirus K	Human endogenous retrovirus K	Human endogenous retrovirus K	Human endogenous retrovirus K	NA	Human endogenous retrovirus K	Human endogenous retrovirus K	Geobacillus virus E3	Geobacillus virus E3	Human endogenous retrovirus K	Murine leukemia virus	Human endogenous retrovirus K	Human betaherpesvirus 7	Human endogenous retrovirus K	Human endogenous retrovirus K	Human endogenous retrovirus K	NA	Geobacillus virus E3	Geobacillus virus E3	Human endogenous retrovirus K	Human endogenous retrovirus K	Human endogenous retrovirus K	Human endogenous retrovirus K	Escherichia virus DE3
Murine leukemia virus	NA	Murine leukemia virus	NA	Sinsheimervirus phiX174	Murine leukemia virus	Murine leukemia virus	Murine leukemia virus	NA	NA	Sinsheimervirus phiX174	Human endogenous retrovirus K	Human endogenous retrovirus K	Inovirus M13	NA	Murine leukemia virus	Murine leukemia virus	Methanosarcina sp. WH1	Methanosarcina sp. WH1	Inovirus M13	NA	Human endogenous retrovirus K	Murine leukemia virus	Murine leukemia virus	NA	Murine leukemia virus	Inovirus M13	Geobacillus virus E2
NA	NA	NA	NA	NA	Sinsheimervirus phiX174	NA	NA	NA	NA	NA	Murine leukemia virus	Murine leukemia virus	Methanocaldococcus jannaschii	NA	NA	Sinsheimervirus phiX174	Murine leukemia virus	Murine leukemia virus	Murine leukemia virus	NA	Murine leukemia virus	NA	NA	NA	NA	Methanocaldococcus jannaschii	Human gammaherpesvirus 4
NA	NA	NA	NA	NA	NA	NA	NA	NA	NA	NA	NA	NA	Murine leukemia virus	NA	NA	NA	NA	NA	NA	NA	NA	NA	NA	NA	NA	Murine leukemia virus	Inovirus M13
NA	NA	NA	NA	NA	NA	NA	NA	NA	NA	NA	NA	NA	Sinsheimervirus phiX174	NA	NA	NA	NA	NA	NA	NA	NA	NA	NA	NA	NA	NA	Kisquinquevirus KS5
NA	NA	NA	NA	NA	NA	NA	NA	NA	NA	NA	NA	NA	NA	NA	NA	NA	NA	NA	NA	NA	NA	NA	NA	NA	NA	NA	Lambdavirus lvO276
NA	NA	NA	NA	NA	NA	NA	NA	NA	NA	NA	NA	NA	NA	NA	NA	NA	NA	NA	NA	NA	NA	NA	NA	NA	NA	NA	Methanocaldococcus jannaschii
NA	NA	NA	NA	NA	NA	NA	NA	NA	NA	NA	NA	NA	NA	NA	NA	NA	NA	NA	NA	NA	NA	NA	NA	NA	NA	NA	Murine leukemia virus
NA	NA	NA	NA	NA	NA	NA	NA	NA	NA	NA	NA	NA	NA	NA	NA	NA	NA	NA	NA	NA	NA	NA	NA	NA	NA	NA	Sinsheimervirus phiX174
NA	NA	NA	NA	NA	NA	NA	NA	NA	NA	NA	NA	NA	NA	NA	NA	NA	NA	NA	NA	NA	NA	NA	NA	NA	NA	NA	Tequatrovirus T4
