# Supplementary material for: Machine learning models reveal microbial signatures in healthy human tissues, challenging the sterility of human organs
Source: Front Microbiol. 2025 Jan 27;15:1512304. doi: 10.3389/fmicb.2024.1512304 (PMC11808598; doi:10.3389/fmicb.2024.1512304)
Supplement: Supplementary file 1 [file Data_Sheet_1.zip › Supplementary_new/Supplementary_File7.csv]

Adipose Tissue	Muscle	Blood Vessel	Heart	Uterus	Vagina	Breast	Skin	Salivary Gland	Brain	Adrenal Gland	Thyroid	Lung	Spleen	Pancreas	Esophagus	Stomach	Colon	Small Intestine	Prostate	Testis	Nerve	Blood	Pituitary	Ovary	Liver	Kidney	Bladder
NA	NA	NA	NA	NA	NA	NA	NA	NA	NA	NA	NA	NA	Methanocaldococcus jannaschii	NA	NA	NA	Methanosarcina sp. WH1	Methanosarcina sp. WH1	NA	NA	NA	NA	NA	NA	NA	Methanocaldococcus jannaschii	Methanocaldococcus jannaschii
