# Supplementary material for: Machine learning models reveal microbial signatures in healthy human tissues, challenging the sterility of human organs
Source: Front Microbiol. 2025 Jan 27;15:1512304. doi: 10.3389/fmicb.2024.1512304 (PMC11808598; doi:10.3389/fmicb.2024.1512304)
Supplement: Supplementary file 1 [file Data_Sheet_1.zip › Supplementary_new/Supplementary_File8.csv]

1	Aspergillus chevalieri
2	Aspergillus flavus
3	Aspergillus luchuensis
4	Aspergillus puulaauensis
5	Candida albicans
6	Colletotrichum lupini
7	Drechmeria coniospora
8	Fusarium fujikuroi
9	Fusarium graminearum
10	Fusarium venenatum
11	Fusarium verticillioides
12	Kazachstania naganishii
13	Kluyveromyces lactis
14	Malassezia restricta
15	Neurospora crassa
16	Ogataea parapolymorpha
17	Penicillium oxalicum
18	Pichia kudriavzevii
19	Puccinia striiformis
20	Purpureocillium takamizusanense
21	Saccharomyces cerevisiae
22	Schizosaccharomyces pombe
23	Sugiyamaella lignohabitans
24	Talaromyces rugulosus
