# Supplementary material for: Machine learning models reveal microbial signatures in healthy human tissues, challenging the sterility of human organs
Source: Front Microbiol. 2025 Jan 27;15:1512304. doi: 10.3389/fmicb.2024.1512304 (PMC11808598; doi:10.3389/fmicb.2024.1512304)
Supplement: Supplementary file 1 [file Data_Sheet_1.zip › Supplementary_new/Supplementary_File9.csv]

1	Abiotrophia defectiva
2	Abyssicoccus albus
3	Achromobacter spanius
4	Achromobacter xylosoxidans
5	Acidovorax antarcticus
6	Acidovorax avenae
7	Acidovorax carolinensis
8	Acidovorax citrulli
9	Acidovorax monticola
10	Acinetobacter baumannii
11	Acinetobacter bereziniae
12	Acinetobacter bouvetii
13	Acinetobacter calcoaceticus
14	Acinetobacter chinensis
15	Acinetobacter cumulans
16	Acinetobacter defluvii
17	Acinetobacter dispersus
18	Acinetobacter equi
19	Acinetobacter guillouiae
20	Acinetobacter haemolyticus
21	Acinetobacter indicus
22	Acinetobacter junii
23	Acinetobacter lactucae
24	Acinetobacter lanii
25	Acinetobacter lwoffii
26	Acinetobacter nosocomialis
27	Acinetobacter oleivorans
28	Acinetobacter pittii
29	Acinetobacter radioresistens
30	Acinetobacter schindleri
31	Acinetobacter seifertii
32	Acinetobacter shaoyimingii
33	Acinetobacter towneri
34	Acinetobacter variabilis
35	Acinetobacter wuhouensis
36	Actinomarinicola tropica
37	Actinomyces naeslundii
38	Actinomyces oris
39	Actinomyces pacaensis
40	Actinomyces viscosus
41	Aerococcus viridans
42	Aeromicrobium erythreum
43	Aeromicrobium yanjiei
44	Aeromonas caviae
45	Aerosticca soli
46	Aggregatibacter aphrophilus
47	Aggregatibacter segnis
48	Agrobacterium tumefaciens
49	Alcaligenes ammonioxydans
50	Alcaligenes faecalis
51	Alicycliphilus denitrificans
52	Alicyclobacillus acidocaldarius
53	Allocoleopsis franciscana
54	Allomeiothermus silvanus
55	Anabaena cylindrica
56	Anaerococcus mediterraneensis
57	Anaerococcus obesiensis
58	Anoxybacillus amylolyticus
59	Anoxybacillus flavithermus
60	Anoxybacillus gonensis
61	Aquabacterium olei
62	Aquincola tertiaricarbonis
63	Aquirhabdus parva
64	Arachnia propionica
65	Arthrobacter agilis
66	Asticcacaulis excentricus
67	Azospira oryzae
68	Azospira restricta
69	Bifidobacterium longum
70	Blastomonas fulva
71	Blautia wexlerae
72	Bordetella petrii
73	Bosea vaviloviae
74	Brachybacterium sp. NBEC-018
75	Brachybacterium vulturis
76	Bradyrhizobium betae
77	Bradyrhizobium elkanii
78	Bradyrhizobium guangdongense
79	Bradyrhizobium japonicum
80	Bradyrhizobium quebecense
81	Bradyrhizobium septentrionale
82	Brevibacterium aurantiacum
83	Brevibacterium casei
84	Brevibacterium luteolum
85	Brevundimonas albigilva
86	Brevundimonas nasdae
87	Brevundimonas pondensis
88	Brevundimonas vesicularis
89	Brochothrix thermosphacta
90	Brucella anthropi
91	Burkholderia ambifaria
92	Burkholderia cenocepacia
93	Burkholderia lata
94	Burkholderia metallica
95	Burkholderia multivorans
96	Burkholderia orbicola
97	Burkholderia pyrrocinia
98	Burkholderia seminalis
99	Caballeronia grimmiae
100	Caenibius tardaugens
101	Caldibacillus thermoamylovorans
102	Caldicellulosiruptor acetigenus
103	Caldimonas brevitalea
104	Caldimonas thermodepolymerans
105	Capillimicrobium parvum
106	Capnocytophaga gingivalis
107	Capnocytophaga sputigena
108	Cardiobacterium hominis
109	Castellaniella defragrans
110	Caulobacter mirabilis
111	Caulobacter rhizosphaerae
112	Caulobacter segnis
113	Chroococcidiopsis thermalis
114	Chryseobacterium taklimakanense
115	Cloacibacterium caeni
116	Cloacibacterium normanense
117	Comamonas aquatica
118	Comamonas fluminis
119	Comamonas kerstersii
120	Comamonas serinivorans
121	Comamonas thiooxydans
122	Corynebacterium accolens
123	Corynebacterium amycolatum
124	Corynebacterium aurimucosum
125	Corynebacterium glaucum
126	Corynebacterium glucuronolyticum
127	Corynebacterium imitans
128	Corynebacterium jeikeium
129	Corynebacterium kefirresidentii
130	Corynebacterium kroppenstedtii
131	Corynebacterium lujinxingii
132	Corynebacterium macginleyi
133	Corynebacterium minutissimum
134	Corynebacterium propinquum
135	Corynebacterium sanguinis
136	Corynebacterium simulans
137	Corynebacterium singulare
138	Corynebacterium tuberculostearicum
139	Corynebacterium ureicelerivorans
140	Corynebacterium vitaeruminis
141	Crinalium epipsammum
142	Cupriavidus basilensis
143	Cupriavidus gilardii
144	Cupriavidus malaysiensis
145	Cupriavidus necator
146	Cupriavidus oxalaticus
147	Cupriavidus pinatubonensis
148	Curtobacterium flaccumfaciens
149	Curtobacterium luteum
150	Cutibacterium acnes
151	Cutibacterium avidum
152	Cutibacterium granulosum
153	Cutibacterium modestum
154	Delftia lacustris
155	Dermabacter vaginalis
156	Dermacoccus nishinomiyaensis
157	Devosia beringensis
158	Devosia ginsengisoli
159	Devosia salina
160	Diaphorobacter aerolatus
161	Diaphorobacter nitroreducens
162	Dietzia lutea
163	Dietzia psychralcaliphila
164	Dietzia timorensis
165	Duffyella gerundensis
166	Duganella dendranthematis
167	Empedobacter falsenii
168	Enterobacter asburiae
169	Enterobacter hormaechei
170	Enterobacter roggenkampii
171	Enterococcus cecorum
172	Epilithonimonas vandammei
173	Escherichia coli
174	Escherichia fergusonii
175	Faecalibacterium duncaniae
176	Fusobacterium canifelinum
177	Fusobacterium pseudoperiodonticum
178	Gemella haemolysans
179	Gemella morbillorum
180	Gemella sanguinis
181	Geobacillus kaustophilus
182	Geobacillus subterraneus
183	Geobacillus thermocatenulatus
184	Geobacillus zalihae
185	Geodermatophilus obscurus
186	Gordonia polyisoprenivorans
187	Granulicatella adiacens
188	Haematobacter massiliensis
189	Haemophilus haemolyticus
190	Haemophilus parahaemolyticus
191	Haemophilus pittmaniae
192	Hydrogenophaga crassostreae
193	Hydrogenophaga crocea
194	Hydrogenophaga pseudoflava
195	Hydrogenophilus thermoluteolus
196	Hymenobacter baengnokdamensis
197	Hymenobacter swuensis
198	Hymenobacter tibetensis
199	Ideonella dechloratans
200	Inhella inkyongensis
201	Intrasporangium calvum
202	Janibacter indicus
203	Janibacter melonis
204	Janthinobacterium lividum
205	Janthinobacterium svalbardensis
206	Janthinobacterium tructae
207	Jatrophihabitans telluris
208	Kineococcus radiotolerans
209	Klebsiella michiganensis
210	Klebsiella pneumoniae
211	Kocuria flava
212	Kocuria indica
213	Kocuria palustris
214	Lachnoanaerobaculum umeaense
215	Lacticaseibacillus paracasei
216	Lactobacillus crispatus
217	Lactobacillus delbrueckii
218	Lactobacillus jensenii
219	Lactobacillus paragasseri
220	Lactobacillus taiwanensis
221	Lactococcus cremoris
222	Lactococcus lactis
223	Latilactobacillus sakei
224	Lautropia mirabilis
225	Lawsonella clevelandensis
226	Leclercia adecarboxylata
227	Leptothrix cholodnii
228	Ligilactobacillus salivarius
229	Limosilactobacillus fermentum
230	Limosilactobacillus vaginalis
231	Marisediminicola antarctica
232	Massilia antarctica
233	Massilia forsythiae
234	Massilia oculi
235	Massilia putida
236	Megamonas funiformis
237	Melaminivora jejuensis
238	Mesorhizobium terrae
239	Methylibium petroleiphilum
240	Methylobacterium durans
241	Methylobacterium indicum
242	Methylobacterium organophilum
243	Methylobacterium oryzae
244	Methylobacterium phyllosphaerae
245	Methylobacterium radiodurans
246	Methylobacterium radiotolerans
247	Methylobacterium terrae
248	Methylorubrum extorquens
249	Methylorubrum populi
250	Microbacterium aurum
251	Microbacterium hominis
252	Microbacterium liquefaciens
253	Microbacterium luteum
254	Microbacterium sediminis
255	Microcella flavibacter
256	Micrococcus luteus
257	Micrococcus yunnanensis
258	Microcoleus vaginatus
259	Microlunatus elymi
260	Microlunatus phosphovorus
261	Micropruina glycogenica
262	Microvirga ossetica
263	Microvirga thermotolerans
264	Moraxella cuniculi
265	Moraxella nonliquefaciens
266	Moraxella osloensis
267	Morococcus cerebrosus
268	Mycobacterium paragordonae
269	Mycobacteroides chelonae
270	Mycolicibacterium gadium
271	Mycolicibacterium phocaicum
272	Nakamurella antarctica
273	Nakamurella multipartita
274	Neisseria cinerea
275	Neisseria elongata
276	Neisseria macacae
277	Neisseria sicca
278	Neisseria subflava
279	Neomicrococcus aestuarii
280	Nesterenkonia pannonica
281	Nocardioides anomalus
282	Nocardioides aquaticus
283	Nocardioides dongkuii
284	Nocardioides mesophilus
285	Nocardioides okcheonensis
286	Nocardioides panacis
287	Nocardioides seonyuensis
288	Nosocomiicoccus ampullae
289	Nostoc edaphicum
290	Novosphingobium aromaticivorans
291	Novosphingobium decolorationis
292	Novosphingobium pentaromativorans
293	Novosphingobium resinovorum
294	Ornithinimicrobium avium
295	Ornithinimicrobium ciconiae
296	Ornithinimicrobium flavum
297	Oscillatoria acuminata
298	Ottowia oryzae
299	Ottowia testudinis
300	Pandoraea commovens
301	Pantoea agglomerans
302	Pantoea eucrina
303	Paraburkholderia aromaticivorans
304	Paraburkholderia fungorum
305	Paracoccus aminovorans
306	Paracoccus contaminans
307	Paracoccus marcusii
308	Paracoccus mutanolyticus
309	Paracoccus sanguinis
310	Paracoccus yeei
311	Peptoniphilus harei
312	Phenylobacterium zucineum
313	Phocaeicola coprophilus
314	Phocaeicola dorei
315	Phormidium yuhuli
316	Phreatobacter stygius
317	Polaromonas naphthalenivorans
318	Porphyromonas gingivalis
319	Prevotella copri
320	Prevotella histicola
321	Prevotella intermedia
322	Prevotella jejuni
323	Prevotella melaninogenica
324	Prevotella nigrescens
325	Prevotella oris
326	Propioniciclava coleopterorum
327	Pseudoduganella armeniaca
328	Pseudoduganella flava
329	Pseudoduganella plicata
330	Pseudoduganella umbonata
331	Pseudomonas aeruginosa
332	Pseudomonas alcaligenes
333	Pseudomonas asgharzadehiana
334	Pseudomonas campi
335	Pseudomonas fragi
336	Pseudomonas furukawaii
337	Pseudomonas hydrolytica
338	Pseudomonas juntendi
339	Pseudomonas khazarica
340	Pseudomonas lurida
341	Pseudomonas marincola
342	Pseudomonas mendocina
343	Pseudomonas monteilii
344	Pseudomonas mosselii
345	Pseudomonas multiresinivorans
346	Pseudomonas oleovorans
347	Pseudomonas orientalis
348	Pseudomonas pergaminensis
349	Pseudomonas protegens
350	Pseudomonas putida
351	Pseudomonas qingdaonensis
352	Pseudomonas rhizosphaerae
353	Pseudomonas salmasensis
354	Pseudomonas sediminis
355	Pseudomonas shahriarae
356	Pseudomonas shirazica
357	Pseudomonas siliginis
358	Pseudomonas simiae
359	Pseudomonas sivasensis
360	Pseudomonas soli
361	Pseudomonas synxantha
362	Pseudomonas tensinigenes
363	Pseudomonas tohonis
364	Pseudomonas toyotomiensis
365	Pseudomonas tritici
366	Pseudomonas veronii
367	Pseudomonas viridiflava
368	Pseudomonas wenzhouensis
369	Pseudomonas yamanorum
370	Pseudonocardia autotrophica
371	Pseudonocardia broussonetiae
372	Pseudoxanthomonas daejeonensis
373	Pseudoxanthomonas mexicana
374	Psychrobacter alimentarius
375	Psychrobacter arcticus
376	Psychrobacter arenosus
377	Psychrobacter cryohalolentis
378	Psychrobacter urativorans
379	Psychromicrobium lacuslunae
380	Pulveribacter suum
381	Ralstonia insidiosa
382	Ralstonia mannitolilytica
383	Ralstonia pseudosolanacearum
384	Ralstonia syzygii
385	Ramlibacter tataouinensis
386	Rathayibacter festucae
387	Rheinheimera mangrovi
388	Rhizobacter gummiphilus
389	Rhizobium oryzihabitans
390	Rhizobium pusense
391	Rhizorhabdus dicambivorans
392	Rhizorhabdus phycosphaerae
393	Rhizorhabdus wittichii
394	Rhodococcus erythropolis
395	Rhodococcus fascians
396	Rhodococcus qingshengii
397	Rhodoferax koreense
398	Rhodoferax saidenbachensis
399	Rhodoferax sediminis
400	Rhodopseudomonas boonkerdii
401	Rhodopseudomonas palustris
402	Richelia sinica
403	Roseateles depolymerans
404	Roseomonas haemaphysalidis
405	Roseomonas mucosa
406	Rothia aeria
407	Rothia amarae
408	Rothia dentocariosa
409	Rothia nasimurium
410	Rothia terrae
411	Rugosibacter aromaticivorans
412	Salinicoccus halodurans
413	Sanguibacter keddieii
414	Schaalia meyeri
415	Serpentinimonas maccroryi
416	Serratia liquefaciens
417	Shewanella xiamenensis
418	Shigella dysenteriae
419	Shigella flexneri
420	Shigella sonnei
421	Simplicispira suum
422	Skermanella rosea
423	Sphaerotilus sulfidivorans
424	Sphingobium amiense
425	Sphingobium cloacae
426	Sphingobium fuliginis
427	Sphingobium indicum
428	Sphingobium phenoxybenzoativorans
429	Sphingobium xenophagum
430	Sphingobium yanoikuyae
431	Sphingomonas aliaeris
432	Sphingomonas alpina
433	Sphingomonas changnyeongensis
434	Sphingomonas ginsengisoli An et al. 2013
435	Sphingomonas hengshuiensis
436	Sphingomonas koreensis
437	Sphingomonas morindae
438	Sphingomonas paeninsulae
439	Sphingomonas panacis
440	Sphingomonas panacisoli
441	Sphingomonas paucimobilis
442	Sphingomonas piscis
443	Sphingomonas profundi
444	Sphingomonas psychrotolerans
445	Sphingomonas radiodurans
446	Sphingomonas rhizophila
447	Sphingomonas sabuli
448	Sphingomonas sanxanigenens
449	Sphingomonas suaedae
450	Sphingomonas taxi
451	Sphingomonas xanthus
452	Sphingopyxis fribergensis
453	Sphingopyxis macrogoltabida
454	Sphingosinithalassobacter tenebrarum
455	Spirosoma pollinicola
456	Staphylococcus aureus
457	Staphylococcus auricularis
458	Staphylococcus caprae
459	Staphylococcus epidermidis
460	Staphylococcus equorum
461	Staphylococcus haemolyticus
462	Staphylococcus hominis
463	Staphylococcus nepalensis
464	Staphylococcus pasteuri
465	Staphylococcus pettenkoferi
466	Staphylococcus saccharolyticus
467	Staphylococcus saprophyticus
468	Staphylococcus warneri
469	Stenotrophomonas acidaminiphila
470	Stenotrophomonas indicatrix
471	Stenotrophomonas maltophilia
472	Stenotrophomonas pavanii
473	Streptococcus australis
474	Streptococcus cristatus
475	Streptococcus gordonii
476	Streptococcus gwangjuense
477	Streptococcus intermedius
478	Streptococcus koreensis
479	Streptococcus lactarius
480	Streptococcus lutetiensis
481	Streptococcus oralis
482	Streptococcus pseudopneumoniae
483	Streptococcus thermophilus
484	Stutzerimonas degradans
485	Stutzerimonas kunmingensis
486	Stutzerimonas stutzeri
487	Sulfuritortus calidifontis
488	Sulfurivermis fontis
489	Tardibacter chloracetimidivorans
490	Tepidimonas taiwanensis
491	Tessaracoccus flavescens
492	Thauera humireducens
493	Thiopseudomonas alkaliphila
494	Truepera radiovictrix
495	Tsuneonella dongtanensis
496	Veillonella dispar
497	Veillonella nakazawae
498	Veillonella parvula
499	Verminephrobacter eiseniae
500	Weizmannia coagulans
501	Xanthomonas campestris
502	Xylophilus rhododendri
503	Zymomonas mobilis
504	[Ruminococcus] gnavus
