# Supplementary material for: Machine learning models reveal microbial signatures in healthy human tissues, challenging the sterility of human organs
Source: Front Microbiol. 2025 Jan 27;15:1512304. doi: 10.3389/fmicb.2024.1512304 (PMC11808598; doi:10.3389/fmicb.2024.1512304)
Supplement: Supplementary file 1 [file Data_Sheet_1.zip › Supplementary_new/Supplementary_File26.csv]

	AUROC	margin_of_error_AUROC	mean_AUPR	margin_of_error_AUPR	AUPR_random	relative_mean_AUPR
Muscle	0.782866592538804	0.002502739307838	0.443788066546016	0.004902861624009	0.193602693602694	2.29226183937681
Heart	0.84042525179949	0.002944039741677	0.658549264982237	0.006121251723289	0.207912457912458	3.16743533116962
Stomach	0.829572635684108	0.0042489841051	0.587931119035832	0.007013413894731	0.085858585858586	6.84766832759381
Colon	0.922912668568465	0.001811485454828	0.84235638407268	0.003572474277729	0.188552188552189	4.4674972512426
Testis	0.844311468602174	0.003496494326595	0.378920860696303	0.008233830946479	0.085858585858586	4.41331355399223
Blood	0.87724824846515	0.002547896782493	0.629919355264032	0.006357754432342	0.179292929292929	3.51335302372616
Liver	0.835129871909035	0.005586663869509	0.59164160217812	0.012134358062165	0.054713804713805	10.813388052117
Bladder	0.893363482671175	0.019843952158825	0.084253808982747	0.014659209450096	0.004208754208754	20.0187050143007
